# Supplementary material for: Osmotic Stress Uncovers Correlations and Dissociations Between Larval Zebrafish Anxiety Endophenotypes
Source: Front Mol Neurosci. 2022 Jun 24;15:900223. doi: 10.3389/fnmol.2022.900223 (PMC9269111; doi:10.3389/fnmol.2022.900223)
Supplement: Supplementary file 3 [file Data_Sheet_2.zip]

Archive with 26 entries (25 files):
- Supplementary material 1/
- __MACOSX/._Supplementary material 1
- Supplementary material 1/Fig.1B_SaltStress_DarkRatio_LightDark80%_Acute.csv
- __MACOSX/Supplementary material 1/._Fig.1B_SaltStress_DarkRatio_LightDark80%_Acute.csv
- Supplementary material 1/.DS_Store
- __MACOSX/Supplementary material 1/._.DS_Store
- Supplementary material 1/Fig.1B_SaltStress_DarkRatio_LightDark40%_Acute.csv
- __MACOSX/Supplementary material 1/._Fig.1B_SaltStress_DarkRatio_LightDark40%_Acute.csv
- Supplementary material 1/Fig.1J_CorrelationCoefficientTables.xlsx
- __MACOSX/Supplementary material 1/._Fig.1J_CorrelationCoefficientTables.xlsx
- Supplementary material 1/Fig.1D_E_SaltStress_Thigmotaxis_LightDark80%_Acute_v2.csv
- __MACOSX/Supplementary material 1/._Fig.1D_E_SaltStress_Thigmotaxis_LightDark80%_Acute_v2.csv
- Supplementary material 1/Fig.1F_G_SaltStress_TotalDistance_LightDark40%_Acute.csv
- __MACOSX/Supplementary material 1/._Fig.1F_G_SaltStress_TotalDistance_LightDark40%_Acute.csv
- Supplementary material 1/Fig.1H_I_Acute_80%_OverallFreezingRatio.csv
- __MACOSX/Supplementary material 1/._Fig.1H_I_Acute_80%_OverallFreezingRatio.csv
- Supplementary material 1/Fig.1H_I_Acute_40%_OverallFreezingRatio.csv
- __MACOSX/Supplementary material 1/._Fig.1H_I_Acute_40%_OverallFreezingRatio.csv
- Supplementary material 1/Fig.1C_SaltStress_LightSideDeltaChange_LightDark80%_Acute.csv
- __MACOSX/Supplementary material 1/._Fig.1C_SaltStress_LightSideDeltaChange_LightDark80%_Acute.csv
- Supplementary material 1/Fig.1D_E_SaltStress_Thigmotaxis_LightDark40%_Acute_v2.csv
- __MACOSX/Supplementary material 1/._Fig.1D_E_SaltStress_Thigmotaxis_LightDark40%_Acute_v2.csv
- Supplementary material 1/Fig.1F_G_SaltStress_TotalDistance_LightDark80%_Acute.csv
- __MACOSX/Supplementary material 1/._Fig.1F_G_SaltStress_TotalDistance_LightDark80%_Acute.csv
- Supplementary material 1/Fig.1C_SaltStress_LightSideDeltaChange_LightDark40%_Acute.csv
- __MACOSX/Supplementary material 1/._Fig.1C_SaltStress_LightSideDeltaChange_LightDark40%_Acute.csv
