# Supplementary material for: Osmotic Stress Uncovers Correlations and Dissociations Between Larval Zebrafish Anxiety Endophenotypes
Source: Front Mol Neurosci. 2022 Jun 24;15:900223. doi: 10.3389/fnmol.2022.900223 (PMC9269111; doi:10.3389/fnmol.2022.900223)
Supplement: Supplementary file 3 [file Data_Sheet_2.zip › Supplementary material 1/Fig.1B_SaltStress_DarkRatio_LightDark80%_Acute.csv]

ID	0mM_AL	50mM_AL	150mM_AL	0mM_LD	50mM_LD	150mM_LD
1	0.53	0.31	0.48	0.35	0.15	0.32
2	0.44	0.33	0.37	0.36	0.04	0.2
3	0.43	0.61	0.4	0.16	0.47	0.48
4	0.48	0.51	0.81	0.54	0.3	0.66
5	0.09	0.35	0.48	0.31	0.11	0.1
6	0.49	0.55	0.72	0.37	0.37	0.24
7	0.27	0.41	0.33	0.15	0.05	0.65
8	0.51	0.34	0.47	0.51	0.11	0.25
9	0.92	0.46	0.84	0.34	0.67	0.51
10	0.51	0.54	0.99	0.34	0.12	0.38
11	0.37	0.4	0.51	0.28	0.25	0.02
12	0.48	0.3	0.54	0.54	0.35	0.32
13	0.53	0.34	0.45	0.15	0.15	0.1
14	0.55	0.36	0.43	0.25	0.17	0.15
15	0.77	0.61	0.59	0.37	0.41	0.37
16	0.48	0.49	0.84	0.33	0.24	0.68
17	0.35	0.34	0.73	0.03	0.05	0.58
18	0.63	0.66	0.64	0.26	0.34	0.05
19	0.5	0.6	0.54	0.21	0.31	0.24
20	0.38	0.42	0.27	0.36	0.12	0.28
21	0.49	0.68	0.4	0.46	0.43	0.52
22	0.67	0.63	0.62	0.06	0.34	0.6
23	0.17	0.46	0.43	0.35	0.4	0.11
24	0.7	0.65	0.58	0.47	0.49	0.32
