# Supplementary material for: Osmotic Stress Uncovers Correlations and Dissociations Between Larval Zebrafish Anxiety Endophenotypes
Source: Front Mol Neurosci. 2022 Jun 24;15:900223. doi: 10.3389/fnmol.2022.900223 (PMC9269111; doi:10.3389/fnmol.2022.900223)
Supplement: Supplementary file 3 [file Data_Sheet_2.zip › Supplementary material 1/Fig.1B_SaltStress_DarkRatio_LightDark40%_Acute.csv]

ID	0mM_AL	50mM_AL	150mM_AL	0mM_LD	50mM_LD	150mM_LD
1	0.35	0.65	0.44	0.02	0.00	0.11
2	0.39	0.23	0.32	0.00	0.00	0.08
3	0.49	0.44	0.43	0.12	0.00	0.06
4	0.91	0.43	0.39	0.19	0.14	0.03
5	0.90	0.38	0.46	0.04	0.00	0.00
6	0.66	0.54	0.40	0.02	0.00	0.00
7	0.51	0.62	0.43	0.00	0.00	0.00
8	0.26	0.42	0.53	0.00	0.00	0.00
9	0.56	0.49	0.49	0.00	0.00	0.00
10	0.50	0.49	0.56	0.04	0.00	0.01
11	0.51	0.47	0.43	0.03	0.02	0.00
12	0.66	0.52	0.62	0.02	0.21	0.12
13	0.68	0.52	0.39	0.00	0.24	0.05
14	0.48	0.27	0.40	0.00	0.00	0.04
15	0.49	0.35	0.48	0.00	0.06	0.13
16	0.30	0.50	0.89	0.00	0.04	0.00
17	0.49	0.49	0.45	0.00	0.06	0.05
18	0.55	0.42	0.70	0.00	0.01	0.30
19	0.67	0.26	0.49	0.00	0.00	0.60
20	0.46	0.32	0.58	0.17	0.00	0.02
21	0.06	0.38	0.69	0.00	0.01	0.84
22	0.58	0.29	0.44	0.00	0.00	0.02
23	0.57	0.49	0.69	0.00	0.00	0.00
24	0.52	0.49	0.51	0.05	0.00	0.06
25	0.40	0.37	0.77	0.01	0.00	0.08
26	0.23	0.39	0.39	0.00	0.00	0.01
27	0.32	0.47	0.66	0.22	0.06	0.09
28	0.52	0.95	0.28	0.03	0.00	0.00
29	0.40	0.46	0.58	0.00	0.01	0.05
30	0.55	0.56	0.36	0.13	0.03	0.01
