# Supplementary material for: Osmotic Stress Uncovers Correlations and Dissociations Between Larval Zebrafish Anxiety Endophenotypes
Source: Front Mol Neurosci. 2022 Jun 24;15:900223. doi: 10.3389/fnmol.2022.900223 (PMC9269111; doi:10.3389/fnmol.2022.900223)
Supplement: Supplementary file 3 [file Data_Sheet_2.zip › Supplementary material 1/Fig.1J_CorrelationCoefficientTables.xlsx]

## Sheet: Acute_40%
Correlation Coefficient-r											R2											p values (p<0.05 when R scores are above 0.3611, n=30)
0mM	1	2	3	4	5	6	7	8	9		0mM	1	2	3	4	5	6	7	8	9		0mM	1	2	3	4	5	6	7	8	9
1. Dark Ratio	1	0.214758	0.34982	0.209364	0.19064	0.209625	0.385163	0.256697	0.0701058		1. Dark Ratio	1	0.046121	0.122374	0.0438332	0.0363436	0.0439425	0.148351	0.0658935	0.00491483		1. Dark Ratio	1						0.0356513
2. Thig Ratio_AL		1	0.397207	-0.118286	-0.0102656	0.245519	0.0813108	0.261906	-0.243104		2. Thig Ratio_AL		1	0.157773	0.0139916	0.000105382	0.0602797	0.00661145	0.0685948	0.0590997		2. Thig Ratio_AL		1	0.0298388
3. Thig Ratio_LD			1	0.237958	0.361214	0.0480711	-0.113144	0.387879	0.0298848		3. Thig Ratio_LD			1	0.0566239	0.130476	0.00231083	0.0128017	0.15045	0.000893102		3. Thig Ratio_LD			1		0.0498686			0.0341191
4. Swim Speed_AL				1	0.0154965	-0.477521	-0.390013	0.588309	-0.203893		4. Swim Speed_AL				1	0.00024014	0.228027	0.15211	0.346107	0.0415724		4. Swim Speed_AL				1		0.00754918	0.0331275	0.00063296
5. Swim Speed_LD					1	-0.166037	-0.14858	-0.0263381	0.821203		5. Swim Speed_LD					1	0.0275681	0.0220759	0.000693694	0.674374		5. Swim Speed_LD					1				3e-08
6. Freezing Ratio AL						1	0.561295	-0.194842	0.000961399		6. Freezing Ratio AL						1	0.315052	0.0379634	9.24287e-07		6. Freezing Ratio AL						1	0.00125967
7. Freezing Ratio LD							1	-0.191192	0.0102596		7. Freezing Ratio LD							1	0.0365544	0.00010526		7. Freezing Ratio LD							1
8. Light Side Escape AL								1	-0.233836		8. Light Side Escape AL								1	0.0546791		8. Light Side Escape AL								1
9. Light Side Escape LD									1		9. Light Side Escape LD									1		9. Light Side Escape LD									1
Correlation Coefficient-r											R2											p values (p<0.05 when R scores are above 0.3611, n=30)
50mM	1	2	3	4	5	6	7	8	9		50mM	1	2	3	4	5	6	7	8	9		50mM	1	2	3	4	5	6	7	8	9
1. Dark Ratio	1	0.0496767	0.381676	0.0939508	0.40613	-0.0750582	-0.168723	0.112829	0.2288		1. Dark Ratio	1	0.00246778	0.145677	0.00882675	0.164941	0.00563374	0.0284673	0.0127305	0.0523495		1. Dark Ratio	1		0.0372386		0.0260053
2. Thig Ratio_AL		1	0.292126	0.246606	0.160863	0.226033	-0.0401778	0.379779	0.07844		2. Thig Ratio_AL		1	0.0853374	0.0608144	0.0258769	0.0510907	0.00161425	0.144232	0.00615284		2. Thig Ratio_AL		1						0.0383279
3. Thig Ratio_LD			1	0.177242	0.386319	-0.19461	0.17337	0.187696	0.300603		3. Thig Ratio_LD			1	0.0314146	0.149242	0.037873	0.030057	0.0352298	0.0903624		3. Thig Ratio_LD			1		0.0351346
4. Swim Speed_AL				1	0.209507	-0.634935	0.00804946	0.698424	0.18412		4. Swim Speed_AL				1	0.043893	0.403143	6.47937e-05	0.487796	0.0339002		4. Swim Speed_AL				1		0.00016356		1.802e-05
5. Swim Speed_LD					1	-0.108522	-0.598246	0.0835035	0.787751		5. Swim Speed_LD					1	0.0117771	0.357898	0.00697284	0.620552		5. Swim Speed_LD					1		0.00048297		2.4e-07
6. Freezing Ratio AL						1	-0.0623135	-0.281807	-0.123146		6. Freezing Ratio AL						1	0.00388297	0.0794151	0.0151649		6. Freezing Ratio AL						1
7. Freezing Ratio LD							1	0.117295	-0.34871		7. Freezing Ratio LD							1	0.0137582	0.121599		7. Freezing Ratio LD							1
8. Light Side Escape AL								1	0.151076		8. Light Side Escape AL								1	0.0228238		8. Light Side Escape AL								1
9. Light Side Escape LD									1		9. Light Side Escape LD									1		9. Light Side Escape LD									1
Correlation Coefficient-r											R2											p values (p<0.05 when R scores are above 0.3611, n=30)
150mM	1	2	3	4	5	6	7	8	9		150mM	1	2	3	4	5	6	7	8	9		150mM	1	2	3	4	5	6	7	8	9
1. Dark Ratio	1	0.433044	0.26572	0.0270343	-0.238306	0.174265	0.0872295	0.122783	-0.153699		1. Dark Ratio	1	0.187527	0.0706074	0.000730851	0.0567896	0.0303681	0.00760899	0.0150756	0.0236234		1. Dark Ratio	1	0.016845
2. Thig Ratio_AL		1	-0.00813217	0.357459	-0.332959	-0.0690718	0.0594294	0.307451	-0.440817		2. Thig Ratio_AL		1	6.61322e-05	0.127777	0.110861	0.00477091	0.00353185	0.0945264	0.19432		2. Thig Ratio_AL		1							0.0147147
3. Thig Ratio_LD			1	0.000359297	0.20644	0.254967	0.0627856	0.151493	0.282559		3. Thig Ratio_LD			1	1.29094e-07	0.0426174	0.0650082	0.00394203	0.02295	0.0798396		3. Thig Ratio_LD			1
4. Swim Speed_AL				1	-0.137204	-0.347993	0.138196	0.873225	-0.278611		4. Swim Speed_AL				1	0.0188249	0.121099	0.0190983	0.762522	0.0776243		4. Swim Speed_AL				1				1e-10
5. Swim Speed_LD					1	-0.138969	-0.725512	-0.239587	0.851651		5. Swim Speed_LD					1	0.0193124	0.526367	0.0574021	0.725309		5. Swim Speed_LD					1		5.6e-06		1e-10
6. Freezing Ratio AL						1	0.393797	-0.234826	-0.0102563		6. Freezing Ratio AL						1	0.155076	0.0551431	0.000105192		6. Freezing Ratio AL						1	0.0312142
7. Freezing Ratio LD							1	0.198409	-0.507377		7. Freezing Ratio LD							1	0.0393662	0.257431		7. Freezing Ratio LD							1		0.00424491
8. Light Side Escape AL								1	-0.293518		8. Light Side Escape AL								1	0.0861527		8. Light Side Escape AL								1
9. Light Side Escape LD									1		9. Light Side Escape LD									1		9. Light Side Escape LD									1

## Sheet: Acute_80%
Correlation Coefficient-r											R2											p values (p<0.05 when R2 scores are above 0.4044, n=24)
0mM	1	2	3	4	5	6	7	8	9		0mM	1	2	3	4	5	6	7	8	9		0mM	1	2	3	4	5	6	7	8	9
1. Dark Ratio	1	0.492567	0.114104	0.503868	0.18809	-0.0719926	-0.0991221	0.306988	-0.221832		1. Dark Ratio	1	0.242622	0.0130198	0.253883	0.0353778	0.00518293	0.00982519	0.0942419	0.0492097		1. Dark Ratio	1	0.0143737		0.0120339
2. Thig Ratio_AL		1	0.585869	0.286382	0.145796	0.224646	0.180214	0.502452	0.0172129		2. Thig Ratio_AL		1	0.343243	0.0820145	0.0212564	0.0504656	0.0324771	0.252458	0.000296284		2. Thig Ratio_AL		1	0.0026208					0.0124342
3. Thig Ratio_LD			1	0.0973842	0.355033	0.123746	0.284155	0.456343	0.322262		3. Thig Ratio_LD			1	0.00948369	0.126048	0.015313	0.0807442	0.208249	0.103853		3. Thig Ratio_LD			1					0.0251207
4. Swim Speed_AL				1	0.590576	-0.677107	-0.551923	0.680515	-0.00365344		4. Swim Speed_AL				1	0.348779	0.458474	0.304619	0.463101	1.33476e-05		4. Swim Speed_AL				1	0.00235724	0.00027984	0.00516405	0.00024922
5. Swim Speed_LD					1	-0.665818	-0.668565	0.331938	0.541228		5. Swim Speed_LD					1	0.443314	0.446979	0.110183	0.292927		5. Swim Speed_LD					1	0.0003815	0.00035102		0.00633705
6. Freezing Ratio AL						1	0.8413	-0.204079	-0.124882		6. Freezing Ratio AL						1	0.707785	0.041648	0.0155954		6. Freezing Ratio AL						1	2.7e-07
7. Freezing Ratio LD							1	-0.167178	-0.160546		7. Freezing Ratio LD							1	0.0279485	0.025775		7. Freezing Ratio LD							1
8. Light Side Escape AL								1	0.149726		8. Light Side Escape AL								1	0.022418		8. Light Side Escape AL								1
9. Light Side Escape LD									1		9. Light Side Escape LD									1		9. Light Side Escape LD									1
Correlation Coefficient-r											R2											p values (p<0.05 when R2 scores are above 0.4044, n=24)
50mM	1	2	3	4	5	6	7	8	9		50mM	1	2	3	4	5	6	7	8	9		50mM	1	2	3	4	5	6	7	8	9
1. Dark Ratio	1	0.0690709	0.307783	0.0864371	0.375531	-0.132189	-0.247883	-0.0618064	0.207257		1. Dark Ratio	1	0.00477079	0.0947303	0.00747137	0.141023	0.017474	0.0614459	0.00382004	0.0429555		1. Dark Ratio	1
2. Thig Ratio_AL		1	0.772739	0.559337	0.379986	0.25792	0.399497	0.42322	0.464911		2. Thig Ratio_AL		1	0.597126	0.312858	0.144389	0.0665228	0.159598	0.179116	0.216142		2. Thig Ratio_AL		1	9.51e-06	0.00451703				0.0394498	0.0220479
3. Thig Ratio_LD			1	0.477595	0.647867	0.0366878	0.195528	0.249099	0.580948		3. Thig Ratio_LD			1	0.228097	0.419731	0.001346	0.0382313	0.0620502	0.3375		3. Thig Ratio_LD			1	0.0181526	0.00061715				0.00290896
4. Swim Speed_AL				1	0.433301	-0.0251017	0.157252	0.806246	0.374592		4. Swim Speed_AL				1	0.18775	0.000630096	0.0247282	0.650033	0.140319		4. Swim Speed_AL				1	0.0345565			1.99e-06
5. Swim Speed_LD					1	-0.297463	-0.470951	0.118578	0.760473		5. Swim Speed_LD					1	0.0884843	0.221795	0.0140608	0.578319		5. Swim Speed_LD					1		0.0201737		1.643e-05
6. Freezing Ratio AL						1	0.664421	0.215938	-0.0805265		6. Freezing Ratio AL						1	0.441455	0.0466293	0.00648452		6. Freezing Ratio AL						1	0.00040307
7. Freezing Ratio LD							1	0.271356	-0.168452		7. Freezing Ratio LD							1	0.0736342	0.0283761		7. Freezing Ratio LD							1
8. Light Side Escape AL								1	0.241745		8. Light Side Escape AL								1	0.0584408		8. Light Side Escape AL								1
9. Light Side Escape LD									1		9. Light Side Escape LD									1		9. Light Side Escape LD									1
Correlation Coefficient-r											R2											p values (p<0.05 when R2 scores are above 0.4044, n=24)
150mM	1	2	3	4	5	6	7	8	9		150mM	1	2	3	4	5	6	7	8	9		150mM	1	2	3	4	5	6	7	8	9
1. Dark Ratio	1	0.444034	0.23776	0.304535	0.113719	0.294881	-0.0383927	0.222365	-0.224099		1. Dark Ratio	1	0.197166	0.0565297	0.0927417	0.0129321	0.0869551	0.001474	0.0494462	0.0502203		1. Dark Ratio	1	0.0297439
2. Thig Ratio_AL		1	0.572485	0.453152	0.176702	-0.0515836	0.00586863	0.552997	-0.0839917		2. Thig Ratio_AL		1	0.327739	0.205347	0.0312235	0.00266086	3.44409e-05	0.305805	0.00705461		2. Thig Ratio_AL		1	0.00349548	0.0262183				0.00506711
3. Thig Ratio_LD			1	0.405497	0.6881	-0.343711	-0.366696	0.577275	0.479335		3. Thig Ratio_LD			1	0.164428	0.473481	0.118138	0.134466	0.333246	0.229762		3. Thig Ratio_LD			1	0.0496204	0.00020261			0.00315841	0.0178779
4. Swim Speed_AL				1	0.346465	-0.511466	-0.188523	0.595213	0.189298		4. Swim Speed_AL				1	0.120038	0.261598	0.0355411	0.354278	0.0358336		4. Swim Speed_AL				1		0.0107154		0.00216295
5. Swim Speed_LD					1	-0.453315	-0.695919	0.460398	0.829458		5. Swim Speed_LD					1	0.205494	0.484303	0.211967	0.688001		5. Swim Speed_LD					1	0.0262183	0.00015881	0.0237151	5.6e-07
6. Freezing Ratio AL						1	0.405823	-0.290973	-0.370833		6. Freezing Ratio AL						1	0.164692	0.0846652	0.137517		6. Freezing Ratio AL						1	0.0490065
7. Freezing Ratio LD							1	-0.141942	-0.431345		7. Freezing Ratio LD							1	0.0201475	0.186059		7. Freezing Ratio LD							1		0.0354945
8. Light Side Escape AL								1	0.330725		8. Light Side Escape AL								1	0.109379		8. Light Side Escape AL								1
9. Light Side Escape LD									1		9. Light Side Escape LD									1		9. Light Side Escape LD									1
