# Supplementary material for: Osmotic Stress Uncovers Correlations and Dissociations Between Larval Zebrafish Anxiety Endophenotypes
Source: Front Mol Neurosci. 2022 Jun 24;15:900223. doi: 10.3389/fnmol.2022.900223 (PMC9269111; doi:10.3389/fnmol.2022.900223)
Supplement: Supplementary file 3 [file Data_Sheet_2.zip › Supplementary material 1/Fig.1D_E_SaltStress_Thigmotaxis_LightDark80%_Acute_v2.csv]

ID	0mM_AL	50mM_AL	150mM_AL	0mM_LD	50mM_LD	150mM_LD
1	0.03	0.14	0.74	0	0.01	0.38
2	0.56	0.27	0	0.54	0.18	0.35
3	0.08	0.47	0.57	0.1	0.71	0.69
4	0.02	0.17	0.37	0.09	0.24	0.24
5	0.39	0.26	0	0.4	0.13	0.17
6	0.09	0.17	0	0.05	0.58	0.23
7	0.09	0.15	0.28	0.03	0.09	0.04
8	0.28	0.14	0.53	0.13	0.29	0.34
9	0.24	0	0.48	0.11	0	0.61
10	0.14	0.02	0	0.1	0.13	0.01
11	0.18	0.28	0.11	0.1	0.19	0.01
12	0.6	0.03	0.2	0.07	0.02	0.78
13	0.04	0.01	0.01	0.04	0.18	0
14	0.02	0.63	0.61	0.04	0.61	0.6
15	0.13	0.16	0.5	0.11	0.61	0.66
16	0.02	0.13	0.47	0	0.18	0.47
17	0	0.14	0.1	0.18	0.03	0.03
18	0	0.05	0.15	0.05	0.06	0.19
19	0.13	0.05	0	0.05	0.08	0.23
20	0.33	0.02	0.01	0.46	0.17	0.37
21	0.42	0.05	0.36	0.38	0.01	0.45
22	0.14	0.07	0.58	0.12	0.15	0.37
23	0.41	0.71	0.01	0.01	0.77	0
24	0.25	0.35	0.06	0.02	0.64	0.5
