# Supplementary material for: Osmotic Stress Uncovers Correlations and Dissociations Between Larval Zebrafish Anxiety Endophenotypes
Source: Front Mol Neurosci. 2022 Jun 24;15:900223. doi: 10.3389/fnmol.2022.900223 (PMC9269111; doi:10.3389/fnmol.2022.900223)
Supplement: Supplementary file 3 [file Data_Sheet_2.zip › Supplementary material 1/Fig.1F_G_SaltStress_TotalDistance_LightDark40%_Acute.csv]

ID	0mM_AL	50mM_AL	150mM_AL	0mM_LD	50mM_LD	150mM_LD
1	1820	1194	1295	1855	658	2083
2	938	1035	1358	1090	1657	3017
3	1855	1168	673	1335	1108	725
4	910	1367	3812	2756	3185	376
5	1492	944	1117	1231	1479	2618
6	2213	2528	3467	1745	942	1497
7	1743	594	1189	1519	458	1666
8	1580	1374	657	1177	641	299
9	1413	2397	1988	1993	2032	617
10	2173	2116	1507	2324	1874	1003
11	1584	2665	1332	1471	2449	1226
12	1874	1265	1083	1077	1998	2307
13	1141	2699	1447	982	2483	1504
14	1669	1744	1234	2193	1569	1471
15	1490	2981	3270	1710	935	577
16	2290	1685	757	1599	2502	737
17	1739	2196	2168	1816	2334	2604
18	1913	1693	1007	2540	1126	1667
19	962	1006	1324	1826	1241	72
20	2402	4056	500	2123	1904	387
21	230	2713	1505	3375	969	311
22	1229	180	115	1253	1717	575
23	1269	2511	1905	2071	2270	766
24	1480	1474	1712	3434	1448	1122
25	1111	1154	943	1316	1344	1538
26	857	1962	914	1557	2202	2660
27	953	2080	273	1134	2909	1408
28	1688	631	1063	1644	790	1106
29	729	2471	1635	2284	2182	3212
30	2382	2018	832	2547	1553	2462
