# Supplementary material for: Osmotic Stress Uncovers Correlations and Dissociations Between Larval Zebrafish Anxiety Endophenotypes
Source: Front Mol Neurosci. 2022 Jun 24;15:900223. doi: 10.3389/fnmol.2022.900223 (PMC9269111; doi:10.3389/fnmol.2022.900223)
Supplement: Supplementary file 3 [file Data_Sheet_2.zip › Supplementary material 1/Fig.1H_I_Acute_80%_OverallFreezingRatio.csv]

ID	AL_0mM_FR	AL_50mM_FR	AL_150mM_FR	LD_0mM_FR	LD_50mM_FR	LD_150mM_FR
1	0.00	0.00	0.00	0.01	0.00	0.08
2	0.00	0.00	0.02	0.00	0.00	0.00
3	0.00	0.03	0.01	0.00	0.00	0.00
4	0.00	0.00	0.00	0.00	0.00	0.00
5	0.47	0.04	0.01	0.55	0.00	0.04
6	0.03	0.00	0.02	0.00	0.00	0.00
7	0.00	0.00	0.50	0.00	0.02	0.10
8	0.52	0.00	0.24	0.26	0.00	0.46
9	0.00	0.00	0.01	0.00	0.02	0.01
10	0.00	0.01	0.00	0.01	0.01	0.23
11	0.01	0.00	0.00	0.01	0.00	0.31
12	0.00	0.10	0.00	0.00	0.00	0.02
13	0.01	0.00	0.09	0.00	0.17	0.01
14	0.01	0.11	0.02	0.00	0.75	0.05
15	0.00	0.00	0.02	0.00	0.00	0.02
16	0.02	0.00	0.03	0.05	0.00	0.15
17	0.14	0.05	0.27	0.02	0.28	0.33
18	0.00	0.00	0.00	0.00	0.00	0.13
19	0.00	0.03	0.14	0.00	0.01	0.15
20	0.00	0.01	0.09	0.00	0.00	0.02
21	0.00	0.00	0.02	0.00	0.00	0.15
22	0.45	0.00	0.00	0.34	0.00	0.00
23	0.34	0.00	0.00	0.00	0.00	0.03
24	0.03	0.00	0.02	0.00	0.00	0.01
