# Supplementary material for: Osmotic Stress Uncovers Correlations and Dissociations Between Larval Zebrafish Anxiety Endophenotypes
Source: Front Mol Neurosci. 2022 Jun 24;15:900223. doi: 10.3389/fnmol.2022.900223 (PMC9269111; doi:10.3389/fnmol.2022.900223)
Supplement: Supplementary file 3 [file Data_Sheet_2.zip › Supplementary material 1/Fig.1H_I_Acute_40%_OverallFreezingRatio.csv]

ID	AL_0mM_FR	AL_50mM_FR	AL_150mM_FR	LD_0mM_FR	LD_50mM_FR	LD_150mM_FR
1	0.00	0.02	0.03	0.00	0.51	0.14
2	0.06	0.01	0.00	0.02	0.00	0.02
3	0.00	0.02	0.14	0.00	0.07	0.54
4	0.02	0.18	0.04	0.01	0.00	0.58
5	0.02	0.11	0.10	0.09	0.12	0.03
6	0.00	0.00	0.01	0.00	0.10	0.15
7	0.01	0.24	0.00	0.00	0.11	0.01
8	0.00	0.01	0.07	0.00	0.33	0.46
9	0.00	0.00	0.00	0.00	0.00	0.32
10	0.00	0.00	0.07	0.00	0.00	0.14
11	0.02	0.01	0.18	0.00	0.00	0.01
12	0.00	0.00	0.00	0.04	0.00	0.01
13	0.02	0.00	0.01	0.03	0.00	0.00
14	0.00	0.00	0.09	0.00	0.01	0.18
15	0.04	0.00	0.01	0.00	0.27	0.20
16	0.00	0.00	0.27	0.00	0.00	0.30
17	0.04	0.00	0.00	0.00	0.00	0.00
18	0.09	0.00	0.14	0.01	0.00	0.08
19	0.01	0.19	0.40	0.00	0.01	0.94
20	0.00	0.01	0.27	0.00	0.05	0.71
21	0.00	0.01	0.07	0.07	0.31	0.00
22	0.08	0.30	0.00	0.00	0.00	0.49
23	0.04	0.00	0.17	0.00	0.02	0.77
24	0.01	0.00	0.06	0.00	0.00	0.16
25	0.01	0.04	0.01	0.00	0.00	0.04
26	0.38	0.00	0.17	0.03	0.01	0.03
27	0.35	0.00	0.44	0.16	0.01	0.31
28	0.03	0.07	0.09	0.01	0.01	0.24
29	0.11	0.00	0.22	0.01	0.00	0.04
30	0.00	0.00	0.31	0.00	0.00	0.01
