# Supplementary material for: Osmotic Stress Uncovers Correlations and Dissociations Between Larval Zebrafish Anxiety Endophenotypes
Source: Front Mol Neurosci. 2022 Jun 24;15:900223. doi: 10.3389/fnmol.2022.900223 (PMC9269111; doi:10.3389/fnmol.2022.900223)
Supplement: Supplementary file 3 [file Data_Sheet_2.zip › Supplementary material 1/Fig.1C_SaltStress_LightSideDeltaChange_LightDark80%_Acute.csv]

ID	0mM	50mM	150mM
1	111	98	100
2	45	175	103
3	163	83	-45
4	-36	126	205
5	-134	146	228
6	74	111	284
7	74	216	-190
8	3	141	132
9	345	-121	199
10	98	253	366
11	55	89	293
12	-37	-33	129
13	229	113	210
14	179	112	166
15	239	122	132
16	91	153	98
17	194	174	91
18	220	188	357
19	172	171	179
20	8	179	-10
21	19	151	-68
22	368	176	13
23	-114	33	189
24	137	93	157
