# Supplementary material for: Osmotic Stress Uncovers Correlations and Dissociations Between Larval Zebrafish Anxiety Endophenotypes
Source: Front Mol Neurosci. 2022 Jun 24;15:900223. doi: 10.3389/fnmol.2022.900223 (PMC9269111; doi:10.3389/fnmol.2022.900223)
Supplement: Supplementary file 3 [file Data_Sheet_2.zip › Supplementary material 1/Fig.1D_E_SaltStress_Thigmotaxis_LightDark40%_Acute_v2.csv]

ID	0mM_AL	50mM_AL	150mM_AL	0mM_LD	50mM_LD	150mM_LD
1	0.25	0	0.21	0.22	0.48	0.59
2	0.18	0.23	0.08	0.3	0.58	0.64
3	0.26	0.2	0	0.31	0.2	0.28
4	0.05	0.11	0.43	0.15	0.56	0.8
5	0.07	0.03	0.12	0.21	0.6	0.29
6	0.05	0.12	0.34	0.22	0.14	0.68
7	0.27	0	0.33	0.16	0.1	0.43
8	0.3	0.06	0.11	0.23	0.33	0.33
9	0.04	0.12	0.11	0.33	0.37	0.23
10	0.07	0.11	0.16	0.07	0.12	0.36
11	0.16	0.32	0.66	0.15	0.45	0.37
12	0.07	0.1	0.12	0.15	0.56	0.69
13	0	0.45	0.23	0.04	0.61	0.54
14	0.17	0.16	0.1	0.29	0.5	0.32
15	0.31	0.42	0.68	0.16	0.28	0.49
16	0.23	0.12	0.01	0.19	0.26	0.18
17	0.04	0.21	0.14	0.25	0.33	0.55
18	0.1	0.13	0.61	0.38	0.12	0.56
19	0.31	0.45	0.12	0.19	0.29	1
20	0.52	0.78	0.63	0.78	0.47	0.62
21	0.37	0.64	0.97	0.26	0.79	0.39
22	0.52	0.89	0.52	0.13	0.2	0.54
23	0.12	0.08	0.46	0.29	0.39	0.15
24	0.2	0.06	0.14	0.44	0.26	0.34
25	0.1	0.05	0.26	0.15	0.21	0.54
26	0.37	0.48	0.02	0.37	0.57	0.78
27	0.33	0.34	0.32	0.21	0.68	0.72
28	0.13	0.03	0.28	0.25	0.2	0.26
29	0	0.14	0.11	0.21	0.26	0.63
30	0.26	0.13	0.09	0.47	0.23	0.66
