# Supplementary material for: Osmotic Stress Uncovers Correlations and Dissociations Between Larval Zebrafish Anxiety Endophenotypes
Source: Front Mol Neurosci. 2022 Jun 24;15:900223. doi: 10.3389/fnmol.2022.900223 (PMC9269111; doi:10.3389/fnmol.2022.900223)
Supplement: Supplementary file 3 [file Data_Sheet_2.zip › Supplementary material 1/Fig.1F_G_SaltStress_TotalDistance_LightDark80%_Acute.csv]

ID	0mM_AL	50mM_AL	150mM_AL	0mM_LD	50mM_LD	150mM_LD
1	2070	2274	3723	1898	1927	2314
2	3178	2311	1504	3398	1764	2252
3	2015	2851	2539	2032	3051	2959
4	2517	2915	2255	2780	2511	2601
5	236	1385	1392	179	2235	3154
6	1658	2166	1440	1550	3546	2607
7	1364	1470	677	1631	1365	609
8	454	1994	996	623	2262	352
9	1451	1795	2919	2510	1008	2714
10	1769	3004	522	2214	2356	384
11	1682	1808	1532	1997	1707	624
12	3022	1423	2801	1568	2101	3966
13	1371	1301	1154	1516	1001	952
14	2128	2447	2378	1555	540	2301
15	1915	2221	1959	1864	3396	2881
16	1114	1941	1475	791	1315	1003
17	727	3160	602	2543	783	679
18	1576	1987	2008	1950	1901	2355
19	1817	1151	730	1606	1055	1147
20	1952	1242	939	2399	1741	3316
21	2588	1736	2467	3157	1607	1877
22	585	1844	2093	418	2339	2102
23	604	4228	1354	1344	4501	981
24	2105	2363	1340	1541	2746	2861
