# Supplementary material for: Osmotic Stress Uncovers Correlations and Dissociations Between Larval Zebrafish Anxiety Endophenotypes
Source: Front Mol Neurosci. 2022 Jun 24;15:900223. doi: 10.3389/fnmol.2022.900223 (PMC9269111; doi:10.3389/fnmol.2022.900223)
Supplement: Supplementary file 3 [file Data_Sheet_2.zip › Supplementary material 1/Fig.1C_SaltStress_LightSideDeltaChange_LightDark40%_Acute.csv]

ID	0mM	50mM	150mM
1	199	387	195
2	233	136	147
3	221	262	224
4	430	175	218
5	514	225	278
6	385	325	235
7	306	374	258
8	157	252	320
9	335	295	292
10	277	294	329
11	289	271	256
12	380	185	305
13	407	171	200
14	286	161	215
15	293	177	211
16	179	280	535
17	292	260	238
18	333	243	240
19	400	156	-65
20	174	190	337
21	32	224	-87
22	346	171	252
23	340	292	413
24	282	295	265
25	234	220	413
26	135	236	229
27	62	244	343
28	295	570	167
29	237	270	313
30	251	319	212
