# Supplementary material for: Osmotic Stress Uncovers Correlations and Dissociations Between Larval Zebrafish Anxiety Endophenotypes
Source: Front Mol Neurosci. 2022 Jun 24;15:900223. doi: 10.3389/fnmol.2022.900223 (PMC9269111; doi:10.3389/fnmol.2022.900223)
Supplement: Supplementary file 4 [file Data_Sheet_3.zip]

Archive with 26 entries (25 files):
- Supplementary material 2/
- __MACOSX/._Supplementary material 2
- Supplementary material 2/Fig.2C_SaltStress_LightSideDeltaChange_LightDark40%_Prolonged.csv
- __MACOSX/Supplementary material 2/._Fig.2C_SaltStress_LightSideDeltaChange_LightDark40%_Prolonged.csv
- Supplementary material 2/.DS_Store
- __MACOSX/Supplementary material 2/._.DS_Store
- Supplementary material 2/Fig.2F_G_SaltStress_TotalDistance_LightDark40%_Prolonged.csv
- __MACOSX/Supplementary material 2/._Fig.2F_G_SaltStress_TotalDistance_LightDark40%_Prolonged.csv
- Supplementary material 2/Fig.2D_E_SaltStress_Thigmotaxis_LightDark80%_Prolonged.csv
- __MACOSX/Supplementary material 2/._Fig.2D_E_SaltStress_Thigmotaxis_LightDark80%_Prolonged.csv
- Supplementary material 2/Fig.2B_SaltStress_DarkRatio_LightDark40%_Prolonged.csv
- __MACOSX/Supplementary material 2/._Fig.2B_SaltStress_DarkRatio_LightDark40%_Prolonged.csv
- Supplementary material 2/Fig.2C_SaltStress_LightSideDeltaChange_LightDark80%_Prolonged.csv
- __MACOSX/Supplementary material 2/._Fig.2C_SaltStress_LightSideDeltaChange_LightDark80%_Prolonged.csv
- Supplementary material 2/Fig.2J_CorrelationCoefficientTables.xlsx
- __MACOSX/Supplementary material 2/._Fig.2J_CorrelationCoefficientTables.xlsx
- Supplementary material 2/Fig.2D_E_SaltStress_Thigmotaxis_LightDark40%_Prolonged.csv
- __MACOSX/Supplementary material 2/._Fig.2D_E_SaltStress_Thigmotaxis_LightDark40%_Prolonged.csv
- Supplementary material 2/Fig.2B_SaltStress_DarkRatio_LightDark80%_Prolonged.csv
- __MACOSX/Supplementary material 2/._Fig.2B_SaltStress_DarkRatio_LightDark80%_Prolonged.csv
- Supplementary material 2/Fig.2F_G_SaltStress_TotalDistance_LightDark80%_Prolonged.csv
- __MACOSX/Supplementary material 2/._Fig.2F_G_SaltStress_TotalDistance_LightDark80%_Prolonged.csv
- Supplementary material 2/Fig.2H_I_Prolonged_40%_OverallFreezingRatio.csv
- __MACOSX/Supplementary material 2/._Fig.2H_I_Prolonged_40%_OverallFreezingRatio.csv
- Supplementary material 2/Fig.2H_I_Prolonged_80%_OverallFreezingRatio.csv
- __MACOSX/Supplementary material 2/._Fig.2H_I_Prolonged_80%_OverallFreezingRatio.csv
