# Supplementary material for: Osmotic Stress Uncovers Correlations and Dissociations Between Larval Zebrafish Anxiety Endophenotypes
Source: Front Mol Neurosci. 2022 Jun 24;15:900223. doi: 10.3389/fnmol.2022.900223 (PMC9269111; doi:10.3389/fnmol.2022.900223)
Supplement: Supplementary file 4 [file Data_Sheet_3.zip › Supplementary material 2/Fig.2C_SaltStress_LightSideDeltaChange_LightDark40%_Prolonged.csv]

ID	0mM	50mM	100mM
1	63	292	233
2	185	249	125
3	210	175	177
4	138	114	554
5	235	207	161
6	281	347	225
7	94	223	153
8	480	204	346
9	269	-225	304
10	597	218	218
11	308	273	152
12	193	215	59
13	207	229	304
14			156
15	123	315	397
16	246	170	227
17	191	155	230
18	21	329	102
19	8	196	153
20	471	139	262
21	361	78	365
22	264	172	353
23	166	297	-91
24	203	425	94
