# Supplementary material for: Osmotic Stress Uncovers Correlations and Dissociations Between Larval Zebrafish Anxiety Endophenotypes
Source: Front Mol Neurosci. 2022 Jun 24;15:900223. doi: 10.3389/fnmol.2022.900223 (PMC9269111; doi:10.3389/fnmol.2022.900223)
Supplement: Supplementary file 4 [file Data_Sheet_3.zip › Supplementary material 2/Fig.2F_G_SaltStress_TotalDistance_LightDark40%_Prolonged.csv]

ID	0mM_AL	50mM_AL	100mM_AL	0mM_LD	50mM_LD	100mM_LD
1	585	1015	2341	677	1196	2170
2	1262	2603	1131	185	2093	1893
3	1651	3275	1994	1976	2992	1509
4	2741	2607	2024	2386	1863	2097
5	1597	1039	2503	2151	3064	1565
6	4647	2217	1890	1084	2645	2467
7	417	666	1896	194	382	715
8	1612	1616	1019	2848	913	1501
9	996	789	672	884	363	962
10	183	1304	3257	648	813	427
11	4314	842	1142	1052	728	596
12	811	909	549	3464	949	664
13	1007	409	1445	947	517	603
14			856			998
15	2361	878	436	398	762	289
16	290	596	1536	242	2052	1049
17	5655	726	1936	954	656	1263
18	4231	866	785	986	2632	2519
19	298	670	1073	628	480	430
20	379	2508	332	1421	3019	786
21	739	582	832	1010	833	1290
22	708	575	1042	1275	291	2761
23	1105	3567	2663	1752	2744	2274
24	5110	1080	4127	738	562	865
