# Supplementary material for: Osmotic Stress Uncovers Correlations and Dissociations Between Larval Zebrafish Anxiety Endophenotypes
Source: Front Mol Neurosci. 2022 Jun 24;15:900223. doi: 10.3389/fnmol.2022.900223 (PMC9269111; doi:10.3389/fnmol.2022.900223)
Supplement: Supplementary file 4 [file Data_Sheet_3.zip › Supplementary material 2/Fig.2D_E_SaltStress_Thigmotaxis_LightDark80%_Prolonged.csv]

ID	0mM_AL	50mM_AL	100mM_AL	0mM_LD	50mM_LD	100mM_LD
1	0.01	0.45	0.44	0.22	0.12	0.2
2	0.21	0.04	0.1	0.54	0.1	0.04
3	0.24	0.03	0.85	0	0.11	0.79
4	0.11	0.91	0.6	0.32	0.76	0.88
5	0.11	0.52	0.15	0.63	0.19	0.22
6	0.11	0.04	0.34	0.09	0.16	0.29
7	0.33	0.05	0.29	0.29	0.01	0.06
8	0.68	0.53	0.2	0.72	0.7	0.7
9	0	0.1	0.53	0.49	0.51	0.82
10	0.69	0.73	0.08	0.45	0.56	0.37
11	0.43	0.68	0.46	0.65	0.28	0.16
12	0.24	0.32	0.04	0.18	0.72	0.22
13	0.27	0.06	0.12	0.45	0.39	0.39
14	0.43	0.77	0.62	0.65	0.65	0.92
15	0.37	0.74	0.77	0.29	0.74	0.78
16	0.34	0.63	0.57	0.4	0.73	0.18
17	0.64	0.73	0.38	0.28	0.6	0.14
18	0.35	0.47	0.71	0.68	0.79	0.63
19	0.51	0.44	0.13	0.38	0.45	0.03
20	0.82	0.1	0.36	0.82	0.2	0.14
21	0.25	0.01	0.53	0.48	0	0.54
22	0.5	0.74	0.13	0.11	0.57	0.12
23	0.23	0.56	0.15	0.69	0.61	0.81
24	0.77	0.61	0.07	0.75	0.28	0.27
25	0.39	0.69	0.7	0.23	0.48	0.55
26	0.55	0.84	0.96	0.81	0.74	0.84
27	0.32	0.31	0.76	0.79	0.1	0.83
28	0.14	0.2	0.9	0.06	0.46	0.74
29	0.47	0.12	0.91	0.31	0.32	0.9
30	0.8	0.21	0.71	0.81	0.28	0.84
