# Supplementary material for: Osmotic Stress Uncovers Correlations and Dissociations Between Larval Zebrafish Anxiety Endophenotypes
Source: Front Mol Neurosci. 2022 Jun 24;15:900223. doi: 10.3389/fnmol.2022.900223 (PMC9269111; doi:10.3389/fnmol.2022.900223)
Supplement: Supplementary file 4 [file Data_Sheet_3.zip › Supplementary material 2/Fig.2B_SaltStress_DarkRatio_LightDark40%_Prolonged.csv]

ID	0mM_AL	50mM_AL	100mM_AL	0mM_LD	50mM_LD	100mM_LD
1	0.63	0.55	0.47	0.52	0.06	0.08
2	0.65	0.55	0.25	0.34	0.14	0.04
3	0.51	0.47	0.38	0.16	0.18	0.09
4	0.6	0.45	0.51	0.37	0.26	0.08
5	0.45	0.41	0.39	0.06	0.06	0.13
6	0.66	0.64	0.6	0.19	0.07	0.23
7	0.36	0.38	0.32	0.21	0.01	0.07
8	0.86	0.36	0.71	0.06	0.02	0.13
9	0.65	0.23	0.6	0.2	0.61	0.09
10	0.99	0.43	0.36	-	0.07	-
11	0.52	0.45	0.5	0.01	-	0.25
12	0.32	0.36	0.43	0	-	0.34
13	0.47	0.38	0.53	0.13	-	0.03
14			0.36			0.1
15	0.22	0.52	0.69	0.02	-	0.03
16	0.48	0.29	0.61	0.07	0	0.23
17	0.4	0.31	0.48	0.08	0.05	0.1
18	0.21	0.65	0.49	0.17	0.11	0.32
19	0.05	0.34	0.29	0.04	0.01	0.03
20	0.79	0.23	0.44	0	-	0
21	0.6	0.27	0.77	0	0.14	0.16
22	0.53	0.29	0.62	0.09	-	0.03
23	0.35	0.49	-	0.08	-	0.15
24	0.49	0.72	0.24	0.15	0.01	0.09
