# Supplementary material for: Osmotic Stress Uncovers Correlations and Dissociations Between Larval Zebrafish Anxiety Endophenotypes
Source: Front Mol Neurosci. 2022 Jun 24;15:900223. doi: 10.3389/fnmol.2022.900223 (PMC9269111; doi:10.3389/fnmol.2022.900223)
Supplement: Supplementary file 4 [file Data_Sheet_3.zip › Supplementary material 2/Fig.2C_SaltStress_LightSideDeltaChange_LightDark80%_Prolonged.csv]

ID	0mM	50mM	100mM
1	99	120	94
2	17	86	97
3	74	112	-8
4	-22	15	362
5	128	152	231
6	125	14	-70
7	171	89	129
8	45	91	143
9	213	299	-39
10	61	49	185
11	-74	95	237
12	234	58	-26
13	132	-27	140
14	100	-54	-56
15	-278	129	99
16	147	-75	370
17	78	66	348
18	186	58	163
19	30	85	313
20	-8	25	195
21	43	175	-55
22	-5	78	130
23	236	112	225
24	19	-95	42
25	-155	129	97
26	38	-72	150
27	31	19	124
28	-18	-1	127
29	66	46	308
30	39	-38	161
