# Supplementary material for: Osmotic Stress Uncovers Correlations and Dissociations Between Larval Zebrafish Anxiety Endophenotypes
Source: Front Mol Neurosci. 2022 Jun 24;15:900223. doi: 10.3389/fnmol.2022.900223 (PMC9269111; doi:10.3389/fnmol.2022.900223)
Supplement: Supplementary file 4 [file Data_Sheet_3.zip › Supplementary material 2/Fig.2J_CorrelationCoefficientTables.xlsx]

## Sheet: Acute_40%
Correlation Coefficient-r											R2											p values (p<0.05 when R scores are above 0.3611, n=30)
0mM	1	2	3	4	5	6	7	8	9		0mM	1	2	3	4	5	6	7	8	9		0mM	1	2	3	4	5	6	7	8	9
1. Dark Ratio	1	0.214758	0.34982	0.209364	0.19064	0.209625	0.385163	0.256697	0.0701058		1. Dark Ratio	1	0.046121	0.122374	0.0438332	0.0363436	0.0439425	0.148351	0.0658935	0.00491483		1. Dark Ratio	1						0.0356513
2. Thig Ratio_AL		1	0.397207	-0.118286	-0.0102656	0.245519	0.0813108	0.261906	-0.243104		2. Thig Ratio_AL		1	0.157773	0.0139916	0.000105382	0.0602797	0.00661145	0.0685948	0.0590997		2. Thig Ratio_AL		1	0.0298388
3. Thig Ratio_LD			1	0.237958	0.361214	0.0480711	-0.113144	0.387879	0.0298848		3. Thig Ratio_LD			1	0.0566239	0.130476	0.00231083	0.0128017	0.15045	0.000893102		3. Thig Ratio_LD			1		0.0498686			0.0341191
4. Swim Speed_AL				1	0.0154965	-0.477521	-0.390013	0.588309	-0.203893		4. Swim Speed_AL				1	0.00024014	0.228027	0.15211	0.346107	0.0415724		4. Swim Speed_AL				1		0.00754918	0.0331275	0.00063296
5. Swim Speed_LD					1	-0.166037	-0.14858	-0.0263381	0.821203		5. Swim Speed_LD					1	0.0275681	0.0220759	0.000693694	0.674374		5. Swim Speed_LD					1				3e-08
6. Freezing Ratio AL						1	0.561295	-0.194842	0.000961399		6. Freezing Ratio AL						1	0.315052	0.0379634	9.24287e-07		6. Freezing Ratio AL						1	0.00125967
7. Freezing Ratio LD							1	-0.191192	0.0102596		7. Freezing Ratio LD							1	0.0365544	0.00010526		7. Freezing Ratio LD							1
8. Light Side Escape AL								1	-0.233836		8. Light Side Escape AL								1	0.0546791		8. Light Side Escape AL								1
9. Light Side Escape LD									1		9. Light Side Escape LD									1		9. Light Side Escape LD									1
Correlation Coefficient-r											R2											p values (p<0.05 when R scores are above 0.3611, n=30)
50mM	1	2	3	4	5	6	7	8	9		50mM	1	2	3	4	5	6	7	8	9		50mM	1	2	3	4	5	6	7	8	9
1. Dark Ratio	1	0.0496767	0.381676	0.0939508	0.40613	-0.0750582	-0.168723	0.112829	0.2288		1. Dark Ratio	1	0.00246778	0.145677	0.00882675	0.164941	0.00563374	0.0284673	0.0127305	0.0523495		1. Dark Ratio	1		0.0372386		0.0260053
2. Thig Ratio_AL		1	0.292126	0.246606	0.160863	0.226033	-0.0401778	0.379779	0.07844		2. Thig Ratio_AL		1	0.0853374	0.0608144	0.0258769	0.0510907	0.00161425	0.144232	0.00615284		2. Thig Ratio_AL		1						0.0383279
3. Thig Ratio_LD			1	0.177242	0.386319	-0.19461	0.17337	0.187696	0.300603		3. Thig Ratio_LD			1	0.0314146	0.149242	0.037873	0.030057	0.0352298	0.0903624		3. Thig Ratio_LD			1		0.0351346
4. Swim Speed_AL				1	0.209507	-0.634935	0.00804946	0.698424	0.18412		4. Swim Speed_AL				1	0.043893	0.403143	6.47937e-05	0.487796	0.0339002		4. Swim Speed_AL				1		0.00016356		1.802e-05
5. Swim Speed_LD					1	-0.108522	-0.598246	0.0835035	0.787751		5. Swim Speed_LD					1	0.0117771	0.357898	0.00697284	0.620552		5. Swim Speed_LD					1		0.00048297		2.4e-07
6. Freezing Ratio AL						1	-0.0623135	-0.281807	-0.123146		6. Freezing Ratio AL						1	0.00388297	0.0794151	0.0151649		6. Freezing Ratio AL						1
7. Freezing Ratio LD							1	0.117295	-0.34871		7. Freezing Ratio LD							1	0.0137582	0.121599		7. Freezing Ratio LD							1
8. Light Side Escape AL								1	0.151076		8. Light Side Escape AL								1	0.0228238		8. Light Side Escape AL								1
9. Light Side Escape LD									1		9. Light Side Escape LD									1		9. Light Side Escape LD									1
Correlation Coefficient-r											R2											p values (p<0.05 when R scores are above 0.3611, n=30)
150mM	1	2	3	4	5	6	7	8	9		150mM	1	2	3	4	5	6	7	8	9		150mM	1	2	3	4	5	6	7	8	9
1. Dark Ratio	1	0.433044	0.26572	0.0270343	-0.238306	0.174265	0.0872295	0.122783	-0.153699		1. Dark Ratio	1	0.187527	0.0706074	0.000730851	0.0567896	0.0303681	0.00760899	0.0150756	0.0236234		1. Dark Ratio	1	0.016845
2. Thig Ratio_AL		1	-0.00813217	0.357459	-0.332959	-0.0690718	0.0594294	0.307451	-0.440817		2. Thig Ratio_AL		1	6.61322e-05	0.127777	0.110861	0.00477091	0.00353185	0.0945264	0.19432		2. Thig Ratio_AL		1							0.0147147
3. Thig Ratio_LD			1	0.000359297	0.20644	0.254967	0.0627856	0.151493	0.282559		3. Thig Ratio_LD			1	1.29094e-07	0.0426174	0.0650082	0.00394203	0.02295	0.0798396		3. Thig Ratio_LD			1
4. Swim Speed_AL				1	-0.137204	-0.347993	0.138196	0.873225	-0.278611		4. Swim Speed_AL				1	0.0188249	0.121099	0.0190983	0.762522	0.0776243		4. Swim Speed_AL				1				1e-10
5. Swim Speed_LD					1	-0.138969	-0.725512	-0.239587	0.851651		5. Swim Speed_LD					1	0.0193124	0.526367	0.0574021	0.725309		5. Swim Speed_LD					1		5.6e-06		1e-10
6. Freezing Ratio AL						1	0.393797	-0.234826	-0.0102563		6. Freezing Ratio AL						1	0.155076	0.0551431	0.000105192		6. Freezing Ratio AL						1	0.0312142
7. Freezing Ratio LD							1	0.198409	-0.507377		7. Freezing Ratio LD							1	0.0393662	0.257431		7. Freezing Ratio LD							1		0.00424491
8. Light Side Escape AL								1	-0.293518		8. Light Side Escape AL								1	0.0861527		8. Light Side Escape AL								1
9. Light Side Escape LD									1		9. Light Side Escape LD									1		9. Light Side Escape LD									1

## Sheet: Acute_80%
Correlation Coefficient-r											R2											p values (p<0.05 when R2 scores are above 0.4044, n=24)
0mM	1	2	3	4	5	6	7	8	9		0mM	1	2	3	4	5	6	7	8	9		0mM	1	2	3	4	5	6	7	8	9
1. Dark Ratio	1	0.492567	0.114104	0.503868	0.18809	-0.0719926	-0.0991221	0.306988	-0.221832		1. Dark Ratio	1	0.242622	0.0130198	0.253883	0.0353778	0.00518293	0.00982519	0.0942419	0.0492097		1. Dark Ratio	1	0.0143737		0.0120339
2. Thig Ratio_AL		1	0.585869	0.286382	0.145796	0.224646	0.180214	0.502452	0.0172129		2. Thig Ratio_AL		1	0.343243	0.0820145	0.0212564	0.0504656	0.0324771	0.252458	0.000296284		2. Thig Ratio_AL		1	0.0026208					0.0124342
3. Thig Ratio_LD			1	0.0973842	0.355033	0.123746	0.284155	0.456343	0.322262		3. Thig Ratio_LD			1	0.00948369	0.126048	0.015313	0.0807442	0.208249	0.103853		3. Thig Ratio_LD			1					0.0251207
4. Swim Speed_AL				1	0.590576	-0.677107	-0.551923	0.680515	-0.00365344		4. Swim Speed_AL				1	0.348779	0.458474	0.304619	0.463101	1.33476e-05		4. Swim Speed_AL				1	0.00235724	0.00027984	0.00516405	0.00024922
5. Swim Speed_LD					1	-0.665818	-0.668565	0.331938	0.541228		5. Swim Speed_LD					1	0.443314	0.446979	0.110183	0.292927		5. Swim Speed_LD					1	0.0003815	0.00035102		0.00633705
6. Freezing Ratio AL						1	0.8413	-0.204079	-0.124882		6. Freezing Ratio AL						1	0.707785	0.041648	0.0155954		6. Freezing Ratio AL						1	2.7e-07
7. Freezing Ratio LD							1	-0.167178	-0.160546		7. Freezing Ratio LD							1	0.0279485	0.025775		7. Freezing Ratio LD							1
8. Light Side Escape AL								1	0.149726		8. Light Side Escape AL								1	0.022418		8. Light Side Escape AL								1
9. Light Side Escape LD									1		9. Light Side Escape LD									1		9. Light Side Escape LD									1
Correlation Coefficient-r											R2											p values (p<0.05 when R2 scores are above 0.4044, n=24)
50mM	1	2	3	4	5	6	7	8	9		50mM	1	2	3	4	5	6	7	8	9		50mM	1	2	3	4	5	6	7	8	9
1. Dark Ratio	1	0.0690709	0.307783	0.0864371	0.375531	-0.132189	-0.247883	-0.0618064	0.207257		1. Dark Ratio	1	0.00477079	0.0947303	0.00747137	0.141023	0.017474	0.0614459	0.00382004	0.0429555		1. Dark Ratio	1
2. Thig Ratio_AL		1	0.772739	0.559337	0.379986	0.25792	0.399497	0.42322	0.464911		2. Thig Ratio_AL		1	0.597126	0.312858	0.144389	0.0665228	0.159598	0.179116	0.216142		2. Thig Ratio_AL		1	9.51e-06	0.00451703				0.0394498	0.0220479
3. Thig Ratio_LD			1	0.477595	0.647867	0.0366878	0.195528	0.249099	0.580948		3. Thig Ratio_LD			1	0.228097	0.419731	0.001346	0.0382313	0.0620502	0.3375		3. Thig Ratio_LD			1	0.0181526	0.00061715				0.00290896
4. Swim Speed_AL				1	0.433301	-0.0251017	0.157252	0.806246	0.374592		4. Swim Speed_AL				1	0.18775	0.000630096	0.0247282	0.650033	0.140319		4. Swim Speed_AL				1	0.0345565			1.99e-06
5. Swim Speed_LD					1	-0.297463	-0.470951	0.118578	0.760473		5. Swim Speed_LD					1	0.0884843	0.221795	0.0140608	0.578319		5. Swim Speed_LD					1		0.0201737		1.643e-05
6. Freezing Ratio AL						1	0.664421	0.215938	-0.0805265		6. Freezing Ratio AL						1	0.441455	0.0466293	0.00648452		6. Freezing Ratio AL						1	0.00040307
7. Freezing Ratio LD							1	0.271356	-0.168452		7. Freezing Ratio LD							1	0.0736342	0.0283761		7. Freezing Ratio LD							1
8. Light Side Escape AL								1	0.241745		8. Light Side Escape AL								1	0.0584408		8. Light Side Escape AL								1
9. Light Side Escape LD									1		9. Light Side Escape LD									1		9. Light Side Escape LD									1
Correlation Coefficient-r											R2											p values (p<0.05 when R2 scores are above 0.4044, n=24)
150mM	1	2	3	4	5	6	7	8	9		150mM	1	2	3	4	5	6	7	8	9		150mM	1	2	3	4	5	6	7	8	9
1. Dark Ratio	1	0.444034	0.23776	0.304535	0.113719	0.294881	-0.0383927	0.222365	-0.224099		1. Dark Ratio	1	0.197166	0.0565297	0.0927417	0.0129321	0.0869551	0.001474	0.0494462	0.0502203		1. Dark Ratio	1	0.0297439
2. Thig Ratio_AL		1	0.572485	0.453152	0.176702	-0.0515836	0.00586863	0.552997	-0.0839917		2. Thig Ratio_AL		1	0.327739	0.205347	0.0312235	0.00266086	3.44409e-05	0.305805	0.00705461		2. Thig Ratio_AL		1	0.00349548	0.0262183				0.00506711
3. Thig Ratio_LD			1	0.405497	0.6881	-0.343711	-0.366696	0.577275	0.479335		3. Thig Ratio_LD			1	0.164428	0.473481	0.118138	0.134466	0.333246	0.229762		3. Thig Ratio_LD			1	0.0496204	0.00020261			0.00315841	0.0178779
4. Swim Speed_AL				1	0.346465	-0.511466	-0.188523	0.595213	0.189298		4. Swim Speed_AL				1	0.120038	0.261598	0.0355411	0.354278	0.0358336		4. Swim Speed_AL				1		0.0107154		0.00216295
5. Swim Speed_LD					1	-0.453315	-0.695919	0.460398	0.829458		5. Swim Speed_LD					1	0.205494	0.484303	0.211967	0.688001		5. Swim Speed_LD					1	0.0262183	0.00015881	0.0237151	5.6e-07
6. Freezing Ratio AL						1	0.405823	-0.290973	-0.370833		6. Freezing Ratio AL						1	0.164692	0.0846652	0.137517		6. Freezing Ratio AL						1	0.0490065
7. Freezing Ratio LD							1	-0.141942	-0.431345		7. Freezing Ratio LD							1	0.0201475	0.186059		7. Freezing Ratio LD							1		0.0354945
8. Light Side Escape AL								1	0.330725		8. Light Side Escape AL								1	0.109379		8. Light Side Escape AL								1
9. Light Side Escape LD									1		9. Light Side Escape LD									1		9. Light Side Escape LD									1

## Sheet: Prolonged_40%
Correlation Coefficient-r											R2											p values (p<0.05 when r scores are above 0.4044, n=24)
0mM	1	2	3	4	5	6	7	8	9		0mM	1	2	3	4	5	6	7	8	9		0mM	1	2	3	4	5	6	7	8	9
1. Dark Ratio	1	-0.110789	0.0618521	0.0167566	-0.191677	-0.0558421	0.114286	-0.0640561	-0.337911		1. Dark Ratio	1	0.0122743	0.00382569	0.000280784	0.03674	0.00311834	0.0130612	0.00410318	0.114184		1. Dark Ratio	1
2. Thig Ratio_AL		1	0.181853	0.0299959	-0.0399058	0.165394	0.230308	-0.0387428	-0.0525376		2. Thig Ratio_AL		1	0.0330706	0.000899754	0.00159248	0.0273552	0.0530417	0.00150101	0.0027602		2. Thig Ratio_AL		1
3. Thig Ratio_LD			1	-0.133636	0.131723	0.0865337	0.294374	-0.122697	-0.0553155		3. Thig Ratio_LD			1	0.0178584	0.0173509	0.00748809	0.0866559	0.0150545	0.0030598		3. Thig Ratio_LD			1
4. Swim Speed_AL				1	-0.0147872	-0.516659	-0.242836	0.794813	-0.0969711		4. Swim Speed_AL				1	0.000218661	0.266936	0.0589691	0.631728	0.0094034		4. Swim Speed_AL				1		0.00968242		3.46e-06
5. Swim Speed_LD					1	-0.279047	-0.60102	-0.184096	0.664765		5. Swim Speed_LD					1	0.0778671	0.361225	0.0338915	0.441913		5. Swim Speed_LD					1		0.0074553		0.00039215
6. Freezing Ratio AL						1	0.432441	-0.332931	-0.0717579		6. Freezing Ratio AL						1	0.187005	0.110843	0.00514919		6. Freezing Ratio AL						1	0.0301579
7. Freezing Ratio LD							1	-0.105301	-0.34324		7. Freezing Ratio LD							1	0.0110882	0.117814		7. Freezing Ratio LD							1
8. Light Side Escape AL								1	-0.203229		8. Light Side Escape AL								1	0.0413019		8. Light Side Escape AL								1
9. Light Side Escape LD									1		9. Light Side Escape LD									1		9. Light Side Escape LD									1
Correlation Coefficient-r											R2											p values (p<0.05 when r scores are above 0.4044, n=24)
50mM	1	2	3	4	5	6	7	8	9		50mM	1	2	3	4	5	6	7	8	9		50mM	1	2	3	4	5	6	7	8	9
1. Dark Ratio	1	0.104876	0.293636	0.103591	-0.0601839	0.317507	0.0306956	0.0887193	-0.176381		1. Dark Ratio	1	0.0109989	0.0862222	0.0107311	0.0036221	0.100811	0.00094222	0.00787111	0.0311104		1. Dark Ratio	1
2. Thig Ratio_AL		1	0.562715	0.0778548	0.106212	0.105541	0.239854	-0.253271	0.0915488		2. Thig Ratio_AL		1	0.316648	0.00606137	0.011281	0.0111389	0.0575297	0.064146	0.00838119		2. Thig Ratio_AL		1	0.00417895
3. Thig Ratio_LD			1	0.223793	0.318401	-0.14515	-0.194344	0.0245793	0.154214		3. Thig Ratio_LD			1	0.0500835	0.101379	0.0210685	0.0377696	0.000604144	0.023782		3. Thig Ratio_LD			1
4. Swim Speed_AL				1	0.724175	-0.568551	-0.44929	0.773503	0.526317		4. Swim Speed_AL				1	0.524429	0.32325	0.201861	0.598307	0.27701		4. Swim Speed_AL				1	2.963e-05	0.0150727	0.0277413	9.11e-06	0.00828853
5. Swim Speed_LD					1	-0.401926	-0.57309	0.497739	0.83816		5. Swim Speed_LD					1	0.161544	0.328432	0.247744	0.702511		5. Swim Speed_LD					1		0.0122327	0.0132678	3.2e-07
6. Freezing Ratio AL						1	0.716804	-0.429815	-0.267103		6. Freezing Ratio AL						1	0.513808	0.184741	0.0713441		6. Freezing Ratio AL						1	6.35e-05	0.0359709
7. Freezing Ratio LD							1	-0.310179	-0.350596		7. Freezing Ratio LD							1	0.0962109	0.122918		7. Freezing Ratio LD							1
8. Light Side Escape AL								1	0.480581		8. Light Side Escape AL								1	0.230958		8. Light Side Escape AL								1	0.0173385
9. Light Side Escape LD									1		9. Light Side Escape LD									1		9. Light Side Escape LD									1
Correlation Coefficient-r											R2											p values (p<0.05 when r scores are above 0.4044, n=24)
100mM	1	2	3	4	5	6	7	8	9		100mM	1	2	3	4	5	6	7				100mM	1	2	3	4	5	6	7	8	9
1. Dark Ratio	1	-0.0267115	0.013059	-0.0207117	0.23262	-0.095503	-0.066617	-0.113822	-0.00855855		1. Dark Ratio	1	0.000713503	0.000170536	0.000428976	0.0541121	0.00912082	0.00443782	0.0129553	7.32488e-05		1. Dark Ratio	1
2. Thig Ratio_AL		1	0.0892158	0.029708	-0.499368	0.324324	0.299507	-0.00730324	-0.479782		2. Thig Ratio_AL		1	0.00795946	0.000882565	0.249368	0.105186	0.0897042	5.33373e-05	0.230191		2. Thig Ratio_AL		1			0.0130552				0.0176065
3. Thig Ratio_LD			1	-0.242998	0.0886596	0.430151	0.304864	-0.114217	0.139996		3. Thig Ratio_LD			1	0.0590479	0.00786053	0.18503	0.0929418	0.0130456	0.0195988		3. Thig Ratio_LD			1			0.0359709
4. Swim Speed_AL				1	0.117197	-0.508158	-0.110195	0.825694	-0.0445963		4. Swim Speed_AL				1	0.0137352	0.258225	0.012143	0.681771	0.00198883		4. Swim Speed_AL				1		0.011265		6.7e-07
5. Swim Speed_LD					1	-0.405643	-0.574127	-0.115479	0.790935		5. Swim Speed_LD					1	0.164546	0.329622	0.0133354	0.625577		5. Swim Speed_LD					1	0.0490065	0.00335718		4.2e-06
6. Freezing Ratio AL						1	0.660468	-0.253155	-0.278143		6. Freezing Ratio AL						1	0.436218	0.0640873	0.0773637		6. Freezing Ratio AL						1	0.0004494
7. Freezing Ratio LD							1	-0.0666889	-0.421098		7. Freezing Ratio LD							1	0.00444741	0.177324		7. Freezing Ratio LD							1		0.0404909
8. Light Side Escape AL								1	-0.112946		8. Light Side Escape AL								1	0.0127567		8. Light Side Escape AL								1
9. Light Side Escape LD									1		9. Light Side Escape LD									1		9. Light Side Escape LD									1

## Sheet: Prolonged_80%
Correlation Coefficient-r											R2											p values (p<0.05 when r scores are above 0.3611, n=30)
0mM	1	2	3	4	5	6	7	8	9		0mM	1	2	3	4	5	6	7	8	9		0mM	1	2	3	4	5	6	7	8	9
1. Dark Ratio	1	0.0578711	-0.111622	-0.195509	0.206523	0.064943	0.2338	-0.160287	-0.252727		1. Dark Ratio	1	0.00334907	0.0124595	0.0382238	0.0426519	0.00421759	0.0546623	0.0256921	0.0638709		1. Dark Ratio	1
2. Thig Ratio_AL		1	0.457458	0.577826	0.323495	-0.20021	0.205807	0.330427	0.393395		2. Thig Ratio_AL		1	0.209268	0.333883	0.104649	0.0400841	0.0423566	0.109182	0.154759		2. Thig Ratio_AL		1	0.0111223	0.0008224					0.0316839
3. Thig Ratio_LD			1	0.492194	0.55431	-0.205043	-0.20707	0.275696	0.390739		3. Thig Ratio_LD			1	0.242255	0.30726	0.0420426	0.0428781	0.0760084	0.152677		3. Thig Ratio_LD			1	0.00575247	0.00149168				0.0326405
4. Swim Speed_AL				1	0.268604	-0.54484	-0.122046	0.730934	0.39254		4. Swim Speed_AL				1	0.0721482	0.29685	0.0148953	0.534264	0.154088		4. Swim Speed_AL				1		0.00184399		4.48e-06	0.0316839
5. Swim Speed_LD					1	-0.189243	-0.342413	0.0354288	0.619156		5. Swim Speed_LD					1	0.035813	0.117246	0.0012552	0.383354		5. Swim Speed_LD					1				0.00026563
6. Freezing Ratio AL						1	0.281138	-0.281804	-0.160093		6. Freezing Ratio AL						1	0.0790389	0.0794134	0.0256298		6. Freezing Ratio AL						1
7. Freezing Ratio LD							1	-0.0834169	-0.108055		7. Freezing Ratio LD							1	0.00695838	0.0116758		7. Freezing Ratio LD							1
8. Light Side Escape AL								1	0.0985057		8. Light Side Escape AL								1	0.00970337		8. Light Side Escape AL								1
9. Light Side Escape LD									1		9. Light Side Escape LD									1		9. Light Side Escape LD									1
Correlation Coefficient-r											R2											p values (p<0.05 when r scores are above 0.3611, n=30)
50mM	1	2	3	4	5	6	7	8	9		50mM	1	2	3	4	5	6	7	8	9		50mM	1	2	3	4	5	6	7	8	9
1. Dark Ratio	1	0.247327	0.397224	0.557142	0.205289	-0.356751	-0.198933	0.401377	0.0953184		1. Dark Ratio	1	0.0611708	0.157787	0.310408	0.0421434	0.127272	0.0395743	0.161104	0.00908559		1. Dark Ratio	1		0.0298388	0.00138806				0.028082
2. Thig Ratio_AL		1	0.679744	0.593634	0.384235	0.0219949	0.0767869	0.464877	0.347713		2. Thig Ratio_AL		1	0.462052	0.352402	0.147636	0.000483777	0.00589622	0.216111	0.120905		2. Thig Ratio_AL		1	3.572e-05	0.00053872	0.0361742			0.00962243
3. Thig Ratio_LD			1	0.418429	0.630153	-0.0673461	0.0377754	0.327179	0.5391		3. Thig Ratio_LD			1	0.175083	0.397093	0.0045355	0.00142698	0.107046	0.290629		3. Thig Ratio_LD			1	0.0215292	0.00019087				0.00211711
4. Swim Speed_AL				1	0.497497	-0.414942	-0.344619	0.756261	0.361622		4. Swim Speed_AL				1	0.247503	0.172177	0.118762	0.571931	0.130771		4. Swim Speed_AL				1	0.00520603	0.0225839		1.36e-06	0.0493271
5. Swim Speed_LD					1	-0.4165	-0.429968	0.407985	0.869832		5. Swim Speed_LD					1	0.173472	0.184872	0.166451	0.756607		5. Swim Speed_LD					1	0.0218762	0.0177072	0.0252106	0
6. Freezing Ratio AL						1	0.81821	-0.246748	-0.207938		6. Freezing Ratio AL						1	0.669468	0.0608844	0.043238		6. Freezing Ratio AL						1	3e-08
7. Freezing Ratio LD							1	-0.240952	-0.223663		7. Freezing Ratio LD							1	0.0580577	0.0500252		7. Freezing Ratio LD							1
8. Light Side Escape AL								1	0.453979		8. Light Side Escape AL								1	0.206097		8. Light Side Escape AL								1	0.0117331
9. Light Side Escape LD									1		9. Light Side Escape LD									1		9. Light Side Escape LD									1
Correlation Coefficient-r											R2											p values (p<0.05 when r scores are above 0.3611, n=30)
100mM	1	2	3	4	5	6	7	8	9		100mM	1	2	3	4	5	6	7	8	9		100mM	1	2	3	4	5	6	7	8	9
1. Dark Ratio	1	0.306526	0.54806	0.0613549	0.365106	-0.0545064	-0.385173	-0.0409255	0.136311		1. Dark Ratio	1	0.093958	0.300369	0.00376443	0.133302	0.00297095	0.148358	0.0016749	0.0185808		1. Dark Ratio	1		0.00171928		0.0473379		0.0356513
2. Thig Ratio_AL		1	0.683701	0.318629	0.088673	-0.0441613	0.0108993	0.210519	-0.11714		2. Thig Ratio_AL		1	0.467447	0.101525	0.0078629	0.00195022	0.000118796	0.0443183	0.0137218		2. Thig Ratio_AL		1	3.08e-05
3. Thig Ratio_LD			1	0.191389	0.540371	-0.0236576	-0.375365	0.022955	0.356335		3. Thig Ratio_LD			1	0.0366297	0.292001	0.000559681	0.140899	0.000526931	0.126975		3. Thig Ratio_LD			1		0.00206929		0.0411636
4. Swim Speed_AL				1	0.283466	-0.699947	-0.0399339	0.646784	0.230551		4. Swim Speed_AL				1	0.0803528	0.489926	0.00159472	0.418329	0.0531536		4. Swim Speed_AL				1		1.665e-05		0.00011165
5. Swim Speed_LD					1	-0.309065	-0.609774	0.113795	0.882573		5. Swim Speed_LD					1	0.0955211	0.371824	0.0129493	0.778935		5. Swim Speed_LD					1		0.00034497		0
6. Freezing Ratio AL						1	0.325461	-0.306415	-0.214649		6. Freezing Ratio AL						1	0.105925	0.0938902	0.046074		6. Freezing Ratio AL						1
7. Freezing Ratio LD							1	-0.182219	-0.424428		7. Freezing Ratio LD							1	0.0332039	0.180139		7. Freezing Ratio LD							1		0.0195412
8. Light Side Escape AL								1	0.0788821		8. Light Side Escape AL								1	0.00622238		8. Light Side Escape AL								1
9. Light Side Escape LD									1		9. Light Side Escape LD									1		9. Light Side Escape LD									1
