# Supplementary material for: Osmotic Stress Uncovers Correlations and Dissociations Between Larval Zebrafish Anxiety Endophenotypes
Source: Front Mol Neurosci. 2022 Jun 24;15:900223. doi: 10.3389/fnmol.2022.900223 (PMC9269111; doi:10.3389/fnmol.2022.900223)
Supplement: Supplementary file 4 [file Data_Sheet_3.zip › Supplementary material 2/Fig.2D_E_SaltStress_Thigmotaxis_LightDark40%_Prolonged.csv]

ID	0mM_AL	50mM_AL	100mM_AL	0mM_LD	50mM_LD	100mM_LD
1	0.03	0.28	0.37	0.34	0.44	0.59
2	0.35	0.72	0.25	0.9	0.74	0.73
3	0.76	0.89	0.29	0.67	0.79	0.8
4	0.66	0.28	0.26	0.6	0.54	0.43
5	0.51	0.65	0.27	0.59	0.73	0.39
6	0.18	0.21	0.25	0.44	0.6	0.71
7	0.83	0.5	0.61	0.99	0.43	0.4
8	0.04	0.15	0.4	0.78	0.66	0.65
9	0.56	0.63	0.82	0.6	0.78	0.73
10	1	0.32	0.65	0.31	0.15	0.52
11	0.68	0.47	0.89	0.4	0.77	0.51
12	0.84	0.13	0.77	0.71	0.26	0.66
13	0.23	0.35	0.68	0.23	0.12	0.46
14			0.05			0.34
15	0.65	0.03	0.94	0.75	0.07	0.76
16	0.75	0.73	0.65	0	0.66	0.48
17	0.42	0.25	0.48	0.4	0.32	0.43
18	0.41	0.1	0.05	0.35	0.75	0.71
19	0.73	0.76	0.91	0.8	0.73	0.46
20	0.01	0.42	0.37	0.55	0.44	1
21	0.01	0.52	0.77	0.46	0.59	0.83
22	0.2	0.58	0.48	0.24	0.41	0.52
23	0.3	0.5	1	0.24	0.41	0.72
24	0.5	0.74	0.7	0.36	0.66	0.71
