# Supplementary material for: Osmotic Stress Uncovers Correlations and Dissociations Between Larval Zebrafish Anxiety Endophenotypes
Source: Front Mol Neurosci. 2022 Jun 24;15:900223. doi: 10.3389/fnmol.2022.900223 (PMC9269111; doi:10.3389/fnmol.2022.900223)
Supplement: Supplementary file 4 [file Data_Sheet_3.zip › Supplementary material 2/Fig.2B_SaltStress_DarkRatio_LightDark80%_Prolonged.csv]

ID	0mM_AL	50mM_AL	100mM_AL	0mM_LD	50mM_LD	100mM_LD
1	0.51	0.36	0.39	0.34	0.16	0.24
2	0.43	0.24	0.17	0.4	0.09	0.01
3	0.56	0.65	0.43	0.43	0.46	0.44
4	0.3	0.5	0.55	0.34	0.48	0.4
5	0.61	0.47	0.5	0.4	0.22	0.12
6	0.74	0.38	0.04	0.53	0.35	0.16
7	0.59	0.38	0.38	0.31	0.23	0.16
8	0.42	0.48	0.46	0.35	0.33	0.22
9	0.93	0.96	0.68	0.57	0.46	0.75
10	0.59	0.51	0.82	0.49	0.43	0.52
11	0.4	0.51	0.42	0.52	0.36	0.03
12	0.63	0.6	0.15	0.24	0.51	0.2
13	0.58	0.3	0.58	0.36	0.34	0.35
14	0.58	0.33	0.45	0.42	0.42	0.54
15	0.52	0.58	0.57	0.99	0.37	0.4
16	0.6	0.3	0.84	0.35	0.42	0.22
17	0.51	0.48	0.6	0.38	0.37	0.02
18	0.72	0.56	0.46	0.41	0.46	0.19
19	0.42	0.39	0.64	0.37	0.25	0.12
20	0.6	0.15	0.43	0.62	0.11	0.11
21	0.49	0.73	0.61	0.42	0.43	0.7
22	0.45	0.46	0.54	0.46	0.33	0.33
23	0.68	0.48	0.58	0.29	0.29	0.2
24	0.36	0.49	0.43	0.33	0.65	0.36
25	0.51	0.31	63.1%	0.77	0.10	0.47
26	0.68	0.50	51.2%	0.44	0.43	0.38
27	0.62	0.32	53.3%	0.46	0.28	0.43
28	0.67	0.30	54.1%	0.54	0.32	0.42
29	0.46	0.53	11.7%	0.40	0.24	0.05
30	0.50	0.38	36.8%	0.44	0.38	0.37
