# Supplementary material for: Osmotic Stress Uncovers Correlations and Dissociations Between Larval Zebrafish Anxiety Endophenotypes
Source: Front Mol Neurosci. 2022 Jun 24;15:900223. doi: 10.3389/fnmol.2022.900223 (PMC9269111; doi:10.3389/fnmol.2022.900223)
Supplement: Supplementary file 4 [file Data_Sheet_3.zip › Supplementary material 2/Fig.2F_G_SaltStress_TotalDistance_LightDark80%_Prolonged.csv]

ID	0mM_AL	50mM_AL	100mM_AL	0mM_LD	50mM_LD	100mM_LD
1	2016	1892	3212	2108	1405	1808
2	2074	989	874	2900	1715	474
3	595	902	3026	1097	1481	1515
4	1890	3988	2379	1805	3768	2429
5	1351	1558	1904	3085	1572	2768
6	834	1375	599	1545	1126	744
7	1720	1751	550	2051	1590	373
8	3194	2314	2517	3359	3143	1881
9	1184	1048	1581	2641	1735	1353
10	2246	1915	662	1587	1871	896
11	2646	3504	1061	2098	2455	519
12	2022	3044	784	1267	1756	2175
13	1700	1884	1580	1972	3115	2645
14	1758	3132	2587	2988	3588	3433
15	708	2477	1556	803	1909	1812
16	1163	2941	1084	1660	3535	433
17	2347	3368	1828	3381	2994	621
18	2733	2970	2123	3734	3880	1021
19	2304	2097	1055	2780	2520	768
20	3855	1619	2803	2315	2291	1150
21	870	1015	464	1942	882	568
22	2212	3461	1551	1209	3683	1616
23	899	2532	595	2717	3430	3969
24	2529	4830	1079	4610	1463	2423
25	982	860	1142	915	669	2089
26	2530	1860	2524	3559	1723	3392
27	1186	2837	1981	1789	1019	3904
28	1543	1905	1604	1769	2381	1001
29	1327	1563	447	1488	2604	567
30	3388	936	3083	2924	1108	3211
