# Supplementary material for: Osmotic Stress Uncovers Correlations and Dissociations Between Larval Zebrafish Anxiety Endophenotypes
Source: Front Mol Neurosci. 2022 Jun 24;15:900223. doi: 10.3389/fnmol.2022.900223 (PMC9269111; doi:10.3389/fnmol.2022.900223)
Supplement: Supplementary file 4 [file Data_Sheet_3.zip › Supplementary material 2/Fig.2H_I_Prolonged_40%_OverallFreezingRatio.csv]

ID	AL_0mM_FR	AL_50mM_FR	AL_100mM_FR	LD_0mM_FR	LD_50mM_FR	LD_100mM_FR
1	0.33	0.01	0.06	0.05	0.03	0.03
2	0.01	0	0.08	0.86	0.01	0
3	0.04	0	0	0.01	0.01	0.36
4	0	0.04	0.01	0	0	0.01
5	0	0.11	0	0.01	0	0
6	0.01	0	0	0.04	0	0.01
7	0.51	0.12	0.05	0.8	0.38	0.26
8	0	0.01	0.01	0.01	0.08	0.05
9	0.01	0.38	0.08	0.03	0.3	0.07
10	0	0.02	0.03	0.17	0.04	0.6
11	0.01	0.01	0.3	0.06	0.04	0.4
12	0.19	0.06	0.28	0.03	0.05	0.29
13	0.01	0.59	0	0	0.66	0.12
14			0			0.08
15	0.04	0	0.54	0.35	0.02	0.43
16	0.59	0.24	0.08	0.68	0.02	0.11
17	0.02	0.37	0	0.18	0.14	0.03
18	0.03	0.22	0	0.13	0.01	0.04
19	0.87	0.21	0.05	0.24	0.43	0.09
20	0.25	0.03	0.53	0.31	0.18	0.58
21	0.05	0.11	0.01	0.04	0.08	0.15
22	0.1	0.29	0.08	0.13	0.35	0.06
23	0.22	0.02	0.03	0.03	0.02	0.09
24	0.04	0.13	0.02	0.08	0.36	0.02
