# Supplementary material for: Osmotic Stress Uncovers Correlations and Dissociations Between Larval Zebrafish Anxiety Endophenotypes
Source: Front Mol Neurosci. 2022 Jun 24;15:900223. doi: 10.3389/fnmol.2022.900223 (PMC9269111; doi:10.3389/fnmol.2022.900223)
Supplement: Supplementary file 4 [file Data_Sheet_3.zip › Supplementary material 2/Fig.2H_I_Prolonged_80%_OverallFreezingRatio.csv]

ID	AL_0mM_FR	AL_50mM_FR	AL_100mM_FR	LD_0mM_FR	LD_50mM_FR	LD_100mM_FR
1	0.00	0.00	0.00	0.00	0.00	0.00
2	0.00	0.08	0.16	0.00	0.00	0.26
3	0.58	0.01	0.02	0.01	0.00	0.13
4	0.00	0.00	0.00	0.00	0.00	0.01
5	0.00	0.00	0.05	0.00	0.00	0.03
6	0.00	0.05	0.72	0.01	0.08	0.58
7	0.00	0.00	0.47	0.02	0.00	0.58
8	0.00	0.00	0.00	0.05	0.00	0.16
9	0.05	0.00	0.04	0.00	0.00	0.00
10	0.00	0.03	0.18	0.10	0.00	0.07
11	0.00	0.00	0.16	0.03	0.00	0.31
12	0.00	0.01	0.26	0.02	0.00	0.05
13	0.00	0.00	0.00	0.00	0.00	0.02
14	0.00	0.00	0.03	0.00	0.00	0.00
15	0.05	0.01	0.11	0.00	0.14	0.03
16	0.02	0.01	0.00	0.00	0.00	0.72
17	0.03	0.00	0.02	0.00	0.00	0.10
18	0.01	0.00	0.04	0.00	0.00	0.40
19	0.00	0.00	0.00	0.00	0.00	0.02
20	0.00	0.05	0.01	0.00	0.00	0.20
21	0.41	0.01	0.78	0.06	0.02	0.10
22	0.02	0.00	0.00	0.07	0.00	0.00
23	0.42	0.00	0.38	0.01	0.03	0.00
24	0.00	0.00	0.00	0.00	0.00	0.00
25	0.30	0.47	0.05	0.12	0.20	0.05
26	0.00	0.01	0.04	0.00	0.01	0.01
27	0.04	0.00	0.00	0.00	0.00	0.00
28	0.00	0.00	0.02	0.00	0.00	0.17
29	0.01	0.00	0.58	0.02	0.01	0.10
30	0.00	0.25	0.02	0.00	0.15	0.01
