# Supplementary material for: Osmotic Stress Uncovers Correlations and Dissociations Between Larval Zebrafish Anxiety Endophenotypes
Source: Front Mol Neurosci. 2022 Jun 24;15:900223. doi: 10.3389/fnmol.2022.900223 (PMC9269111; doi:10.3389/fnmol.2022.900223)
Supplement: Supplementary file 5 [file Data_Sheet_4.zip]

Archive with 20 entries (19 files):
- Supplementary material 3/
- __MACOSX/._Supplementary material 3
- Supplementary material 3/Fig.3D_SaltStress_1stDarkPeriod_Thigmotaxis_All.csv
- __MACOSX/Supplementary material 3/._Fig.3D_SaltStress_1stDarkPeriod_Thigmotaxis_All.csv
- Supplementary material 3/Fig.3H_I_J_v3.xlsx
- __MACOSX/Supplementary material 3/._Fig.3H_I_J_v3.xlsx
- Supplementary material 3/Fig.3E_1stDarkPeriod_Speed_v2.xlsx
- __MACOSX/Supplementary material 3/._Fig.3E_1stDarkPeriod_Speed_v2.xlsx
- Supplementary material 3/Fig.3C_SaltStress_Sleep_Night_ThigmotaxisRatio_All.csv
- __MACOSX/Supplementary material 3/._Fig.3C_SaltStress_Sleep_Night_ThigmotaxisRatio_All.csv
- Supplementary material 3/.DS_Store
- __MACOSX/Supplementary material 3/._.DS_Store
- Supplementary material 3/Fig.3F_SaltStress_Sleep_1stDarkPeriod_Speed_All.csv
- __MACOSX/Supplementary material 3/._Fig.3F_SaltStress_Sleep_1stDarkPeriod_Speed_All.csv
- Supplementary material 3/Fig.3A_SaltStress_TotalSpeed_ON_All.csv
- __MACOSX/Supplementary material 3/._Fig.3A_SaltStress_TotalSpeed_ON_All.csv
- Supplementary material 3/Fig.3G_SaltStress_Sleep_Startle_FirstTwoHours_All.csv
- __MACOSX/Supplementary material 3/._Fig.3G_SaltStress_Sleep_Startle_FirstTwoHours_All.csv
- Supplementary material 3/Fig.3B_SaltStress_TotalSleepTime_ON_All.csv
- __MACOSX/Supplementary material 3/._Fig.3B_SaltStress_TotalSleepTime_ON_All.csv
