# Supplementary material for: Osmotic Stress Uncovers Correlations and Dissociations Between Larval Zebrafish Anxiety Endophenotypes
Source: Front Mol Neurosci. 2022 Jun 24;15:900223. doi: 10.3389/fnmol.2022.900223 (PMC9269111; doi:10.3389/fnmol.2022.900223)
Supplement: Supplementary file 5 [file Data_Sheet_4.zip › Supplementary material 3/Fig.3D_SaltStress_1stDarkPeriod_Thigmotaxis_All.csv]

ID	0mM_L	50mM_L	100mM_L	0mM_D	50mM_D	100mM_D
1	0.642	1	0.625	0.953	0.879	0.943
2	0.812	1	0.937	0.912	0.859	0.835
3	0.697	0.994	0.983	0.853	0.896	0.905
4	0.853	0.823	0.769	0.986	0.885	0.906
5	0.885	1	1	0.811	0.808	0.814
6	0.994	1	0.477	0.877	0.818	0.898
7	0.971	1	0.854	0.798	0.64	0.887
8	1	0.798	0.936	0.847	0.919	0.926
9	1	0.879	1	0.925	0.896	0.828
10	0.944	0.993	0.958	0.88	0.936	0.953
11	1	1	0.978	0.902	0.976	0.911
12	0.969	1	0.969	0.932	0.882	0.907
13	0.996	1	0.699	0.948	0.946	0.868
14	1	1	0.951	0.929	0.987	0.998
15	0.963	1	1	0.853	0.954	0.865
16	0.914	0.994	0.961	0.868	0.852	0.706
17	0.647	0.928	0.972	0.864	0.782	0.85
18	0.884	0.801	0.718	0.79	0.844	0.795
19	0.651	1	0.992	0.853	0.926	0.826
20	1	0.935	0.887	0.919	0.845	0.771
21	0.517	0.767	0.922	0.874	0.898	0.864
22	0.988	0.889	0.979	0.862	0.865	0.641
23	1	0.722	0.914	0.954	0.863	0.828
24	1	0.82	0.994	0.818	0.819	0.863
25	0.993	0.929	1	0.894	0.893	0.81
26	0.897	0.914	1	0.956	0.856	0.913
27	0.925	0.987	1	0.944	0.94	0.738
28	0.999	0.959	0.837	0.963	0.862	0.826
29	0.945	0.877	1	0.925	0.85	0.802
30	0.972	1	0.945	0.893	0.817	0.881
31	0.838	1	0.962	0.862	0.677	0.871
32	0.737	1	0.372	0.876	0.844	0.748
33	0.838	0.594	0.465	0.811	0.581	0.701
34	0.999	0.147	0.959	0.743	0.738	0.947
35	0.498	0.863	0.877	0.763	0.858	0.707
36	0.705	1	0.636	0.895	0.815	0.755
37	0.922	0.901	0.195	0.903	0.932	0.724
38	1	0.995	0.859	0.69	0.936	0.787
39	0.977	0.882	0.953	0.881	0.642	0.744
40	0.787	1	0.999	0.816	0.911	0.863
41	0.981	0.71	0.981	0.787	0.762	0.948
42	0.945	0.818	0.611	0.744	0.899	0.743
43	1	0.566	0.998	0.03	0.741	0.923
44	0.399	0.946	0.72	0.913	0.902	0.866
45	0.914	0.836	0.782	0.853	0.691	0.657
46	0.978	0.999	0.968	0.914	0.919	0.894
47	0.977	0.164	0.998	0.77	0.738	0.459
48	1	0.351	0.662	0.902	0.886	0.786
49	0.487	0.412	1	0.748	0.81	0.796
50	0.909	0.95	0.918	0.846	0.81	0.76
51	0.988	0.958	0.863	0.968	0.975	0.756
52	0.516	0.657	0.099	0.757	0.902	0.853
53	1	0.932	0.994	0.76	0.877	0.82
54	0.703	0.935	0.121	0.758	0.784	0.757
55	0.729	0.692	0.487	0.845	0.771	0.858
56	0.512	0.58	0.668	0.794	0.862	0.671
57	0.797	0.963	0.178	0.845	0.814	0.752
58	0.993	0.89	0.666	0.919	0.887	0.786
59	0.953	0.754	0.335	0.828	0.764	0.86
60	0.146	0.896	0.941	0.678	0.954	0.807
61	1	0.633	0.822	0.897	0.837	0.584
62	0.955	0.974	0.762	0.773	0.837	0.783
63	0.007	0.976	1	0.541	0.909	1
64	0.856	0.985	1	0.854	0.868	0.928
65	0.96	0.968	0.999	0.843	0.877	0.797
66	1	0.909	0.956	0.948	0.752	0.904
67	0.897	0.149	0.94	0.879	0.801	0.833
68	0.97	0.77	0.992	0.958	0.9	0.855
69	0.43	0.903	0.996	0.933	0.74	0.909
70	0.978	0.634	0.733	0.913	0.762	0.922
71	0.623	1	0.992	0.781	0.723	0.86
72	0.895	0.848	0.987	0.953	0.86	0.795
73	0.616	0.892	0.87	0.942	0.768	0.835
74	0.804	0.497	0.976	0.878	0.769	0.668
75	0.607	1	0.762	0.907	0.646	0.756
76	0.922	0.672	0.748	0.931	0.903	0.855
77	1	1	0.994	0.819	0.731	0.79
78	0.974	0.456	1	0.777	0.867	0.99
79	0.643	0.999	1	0.767	0.806	0.838
80	0.994	1	1	0.837	0.81	0.762
81	1	1	1	0.273	0.813	0.996
82	0.998	1	1	0.851	0.327	0.961
83	1	0.958	1	0.786	0.94	0.931
84	0.631	0.895	1	0.66	1	0.893
85	0.971	1	1	0.831	1	0.917
86	1		0.808	0.912		0.734
87	1	1	1	0.979	0.875	0.897
88	1	0.996	0.842	0.647	0.648	0.885
89	0.813	1	1	0.593	0.924	0.915
90	0.487	0.973	1	0.628	0.973	0.935
91	1	1	0.767	0.843	0.856	0.656
92	1	0.994	1	0.819	0.967	0.93
