# Supplementary material for: Osmotic Stress Uncovers Correlations and Dissociations Between Larval Zebrafish Anxiety Endophenotypes
Source: Front Mol Neurosci. 2022 Jun 24;15:900223. doi: 10.3389/fnmol.2022.900223 (PMC9269111; doi:10.3389/fnmol.2022.900223)
Supplement: Supplementary file 5 [file Data_Sheet_4.zip › Supplementary material 3/Fig.3H_I_J_v3.xlsx]

## Sheet: 0mM
Correlation Coefficient-r																R2																p values (p<0.05 when r scores are above 0.205 with n = 92)
0mM	1	2	3	4	5	6	7	8	9	10	11	12	13	14		0mM	1	2	3	4	5	6	7	8	9	10	11	12	13	14		0mM	1	2	3	4	5	6	7	8	9	10	11	12	13	14
1. Day1 Swim Speed	1	0.77248	0.758717	0.199626	0.612296	-0.378516	-0.225566	-0.518295	-0.043745	0.466884	-0.14185	0.0244228	0.0120027	-0.158179		1. Day1 Swim Speed	1	0.596726	0.575651	0.0398506	0.374906	0.143274	0.05088	0.268629	0.00191363	0.217981	0.0201214	0.000596475	0.000144065	0.0250205		1. Day1 Swim Speed	1	0	0		0	0.000194	0.0302969	1.2e-07		2.7e-06
2. Dark Swim Speed		1	0.460255	0.114112	0.501359	-0.355676	-0.209529	-0.459156	-0.147075	0.375129	-0.131476	-0.0111489	-0.0250143	0.00722506		2. Dark Swim Speed		1	0.211835	0.0130214	0.251361	0.126505	0.0439022	0.210824	0.0216311	0.140722	0.0172859	0.000124298	0.000625717	5.22015e-05		2. Dark Swim Speed		1	3.97e-06		3.7e-07	0.00049624	0.0445188	4.19e-06		0.00023046
3. Light Swim Speed			1	0.0789155	0.686258	-0.284016	-0.118899	-0.47236	-0.0545903	0.428506	-0.172098	0.00119474	0.0467919	-0.225428		3. Light Swim Speed			1	0.00622766	0.47095	0.0806654	0.0141369	0.223124	0.0029801	0.183617	0.0296176	1.42741e-06	0.00218948	0.0508178		3. Light Swim Speed			1		0	0.006078		2.04e-06		1.983e-05				0.0310565
4. Night Swim Speed				1	0.0818192	-0.324864	-0.606057	-0.196484	0.21956	0.22716	0.187355	-0.0861164	0.163899	-0.0648339		4. Night Swim Speed				1	0.00669438	0.105536	0.367305	0.038606	0.0482068	0.0516015	0.0351019	0.00741603	0.0268629	0.00420344		4. Night Swim Speed				1		0.00157258	0		0.0350998	0.0295531
5. Day2 Swim Speed					1	-0.298529	-0.126029	-0.473487	-0.120153	0.371453	-0.132107	0.0641103	0.0418079	-0.195054		5. Day2 Swim Speed					1	0.0891198	0.0158834	0.22419	0.0144368	0.137977	0.0174522	0.00411013	0.0017479	0.0380462		5. Day2 Swim Speed					1	0.0037887		1.92e-06		0.00027191
6. Day1 Rest Ratio						1	0.612292	0.699648	-0.0759915	-0.458488	-0.0424464	0.0172466	-0.146168	0.190647		6. Day1 Rest Ratio						1	0.374902	0.489507	0.00577471	0.210211	0.0018017	0.000297447	0.0213651	0.0363464		6. Day1 Rest Ratio						1	0	0		4.42e-06
7. Night Sleep Ratio							1	0.452324	-0.162574	-0.304139	-0.177356	-0.0649397	-0.168913	0.107485		7. Night Sleep Ratio							1	0.204597	0.0264304	0.0925007	0.0314553	0.00421717	0.0285317	0.011553		7. Night Sleep Ratio							1	6.1e-06		0.0032185
8. Day2 Rest Ratio								1	0.00887745	-0.440109	0.0555187	0.0436049	-0.0964723	0.00888506		8. Day2 Rest Ratio								1	7.88091e-05	0.193696	0.00308233	0.00190139	0.00930691	7.89443e-05		8. Day2 Rest Ratio								1		1.14e-05
9. Day1 Thigmotaxis Ratio									1	0.148074	0.579025	0.122677	0.354718	0.153274		9. Day1 Thigmotaxis Ratio									1	0.0219258	0.33527	0.0150496	0.125825	0.0234931		9. Day1 Thigmotaxis Ratio									1		0		0.00051601
10. Dark Thigmotaxis Ratio										1	0.275141	0.0964676	0.390138	0.118749		10. Dark Thigmotaxis Ratio										1	0.0757025	0.00930599	0.152208	0.0141014		10. Dark Thigmotaxis Ratio										1	0.00797794		0.00012157
11. Light Thigmotaxis Ratio											1	0.187888	0.540008	0.0277911		11. Light Thigmotaxis Ratio											1	0.0353019	0.291609	0.000772343		11. Light Thigmotaxis Ratio											1		3e-08
12. Night Thigmotaxis Ratio												1	-0.022911	0.0613828		12. Night Thigmotaxis Ratio												1	0.000524914	0.00376785		12. Night Thigmotaxis Ratio												1
13. Day2 Thigmotaxis Ratio													1	0.000140193		13. Day2 Thigmotaxis Ratio													1	1.9654e-08		13. Day2 Thigmotaxis Ratio													1
14. Startle Response Ratio														1		14. Startle Response Ratio														1		14. Startle Response Ratio														1
Correlation Coefficient-r																R2																p values (p<0.05 when r scores are above 0.205 with n = 92)
50mM	1	2	3	4	5	6	7	8	9	10	11	12	13	14		50mM	1	2	3	4	5	6	7	8	9	10	11	12	13	14		50mM	1	2	3	4	5	6	7	8	9	10	11	12	13	14
1. Day1 Swim Speed	1	0.72764	0.82867	0.317858	0.69193	-0.514314	-0.400677	-0.362043	-0.0423798	0.251068	-0.0825813	-0.207134	-0.13663	0.098893		1. Day1 Swim Speed	1	0.52946	0.686695	0.101034	0.478767	0.264519	0.160542	0.131075	0.00179604	0.063035	0.00681967	0.0429043	0.0186678	0.00977983		1. Day1 Swim Speed	1	0	0		0	1.6e-07	7.456e-05	0.00039148		0.0158062		0.047723
2. Dark Swim Speed		1	0.469638	0.0894111	0.508605	-0.25904	-0.183577	-0.239758	-0.0911312	0.208081	-0.117761	-0.0188952	-0.10973	0.174409		2. Dark Swim Speed		1	0.22056	0.00799435	0.258679	0.0671016	0.0337004	0.0574841	0.00830489	0.0432975	0.0138677	0.00035703	0.0120408	0.0304185		2. Dark Swim Speed		1	2.28e-06		2.2e-07	0.012668		0.0212051		0.0466344
3. Light Swim Speed			1	0.171767	0.668031	-0.448616	-0.332405	-0.383822	-0.0389446	0.285162	-0.0811542	-0.188739	-0.142588	-0.04209		3. Light Swim Speed			1	0.0295039	0.446265	0.201257	0.110493	0.14732	0.00151668	0.0813172	0.006586	0.0356223	0.0203313	0.00177157		3. Light Swim Speed			1		0	7.15e-06	0.00122448	0.00015759		0.00589435
4. Night Swim Speed				1	0.160471	-0.451839	-0.58562	-0.217231	0.250997	0.213859	0.319763	-0.394958	0.0442558	0.186931		4. Night Swim Speed				1	0.0257508	0.204159	0.342951	0.0471891	0.0629997	0.0457356	0.102249	0.155992	0.00195858	0.0349433		4. Night Swim Speed				1		6.1e-06	0	0.0377315	0.0158062	0.0405261	0.00187364	9.755e-05
5. Day2 Swim Speed					1	-0.301252	-0.237082	-0.421329	-0.167661	0.14113	-0.14984	-0.221208	-0.166456	0.0873898		5. Day2 Swim Speed					1	0.090753	0.056208	0.177518	0.0281103	0.0199176	0.022452	0.0489331	0.0277077	0.00763697		5. Day2 Swim Speed					1	0.0035506	0.0229267	2.93e-05				0.0342576
6. Day1 Rest Ratio						1	0.646385	0.37941	-0.0332498	-0.302931	-0.0974528	0.134302	-0.0781473	0.032493		6. Day1 Rest Ratio						1	0.417814	0.143952	0.00110555	0.0917672	0.00949705	0.018037	0.006107	0.00105579		6. Day1 Rest Ratio						1	0	0.0001949		0.00332597
7. Night Sleep Ratio							1	0.455858	-0.115543	-0.208905	-0.320606	0.266467	-0.058444	-0.108201		7. Night Sleep Ratio							1	0.207807	0.0133502	0.0436413	0.102789	0.0710044	0.0034157	0.0117074		7. Night Sleep Ratio							1	4.93e-06		0.0455665	0.00180956	0.0103818
8. Day2 Rest Ratio								1	0.155387	-0.245558	0.0206772	0.187697	0.102789	0.0175551		8. Day2 Rest Ratio								1	0.0241451	0.0602989	0.000427545	0.03523	0.0105655	0.00030818		8. Day2 Rest Ratio								1		0.0180918
9. Day1 Thigmotaxis Ratio									1	0.154726	0.616447	0.00529098	0.503548	-0.0199885		9. Day1 Thigmotaxis Ratio									1	0.0239401	0.380007	2.79945e-05	0.253561	0.000399542		9. Day1 Thigmotaxis Ratio									1		0		3e-07
10. Dark Thigmotaxis Ratio										1	0.252313	-0.210256	0.217841	-0.16725		10. Dark Thigmotaxis Ratio										1	0.0636618	0.0442074	0.0474546	0.0279726		10. Dark Thigmotaxis Ratio										1	0.0153803	0.0445188	0.0368365
11. Light Thigmotaxis Ratio											1	-0.0111306	0.366345	-0.119111		11. Light Thigmotaxis Ratio											1	0.00012389	0.134209	0.0141875		11. Light Thigmotaxis Ratio											1		0.00033337
12. Night Thigmotaxis Ratio												1	0.0576679	-0.0801553		12. Night Thigmotaxis Ratio												1	0.00332558	0.00642488		12. Night Thigmotaxis Ratio												1
13. Day2 Thigmotaxis Ratio													1	0.033209		13. Day2 Thigmotaxis Ratio													1	0.00110284		13. Day2 Thigmotaxis Ratio													1
14. Startle Response Ratio														1		14. Startle Response Ratio														1		14. Startle Response Ratio														1
Correlation Coefficient-r																R2																p values (p<0.05 when r scores are above 0.205 with n = 92)
100mM	1	2	3	4	5	6	7	8	9	10	11	12	13	14		100mM	1	2	3	4	5	6	7	8	9	10	11	12	13	14		100mM	1	2	3	4	5	6	7	8	9	10	11	12	13	14
1. Day1 Swim Speed	1	0.774099	0.822497	0.23981	0.719817	-0.272661	-0.211359	-0.253316	0.00792813	0.0902014	-0.182994	-0.0220478	-0.215933	0.219545		1. Day1 Swim Speed	1	0.599229	0.676501	0.0575086	0.518136	0.0743439	0.0446726	0.064169	6.28552e-05	0.0081363	0.0334869	0.000486104	0.0466271	0.0482002		1. Day1 Swim Speed	1	0	0	0.0212051	1.2e-07	0.00846501	0.0434913	0.0149645					0.0386445	0.0350998
2. Dark Swim Speed		1	0.496904	0.266915	0.481497	-0.250716	-0.23901	-0.310004	0.0180331	0.108545	-0.0795684	-0.149181	-0.206911	0.210874		2. Dark Swim Speed		1	0.246914	0.0712437	0.231839	0.0628586	0.0571258	0.0961022	0.000325192	0.011782	0.00633113	0.0222551	0.0428121	0.044468		2. Dark Swim Speed		1	4.7e-07	0.0100866	0.02606	0.0158062	0.0217662	0.00263654					0.047723	0.0434913
3. Light Swim Speed			1	0.172618	0.702275	-0.141763	-0.0510798	-0.143638	0.00408833	0.0681847	-0.232798	0.0488965	-0.237064	0.169186		3. Light Swim Speed			1	0.0297971	0.49319	0.0200966	0.00260915	0.020632	1.67145e-05	0.00464915	0.0541951	0.00239087	0.0561995	0.028624		3. Light Swim Speed			1		6e-07						0.0254068		0.0229267
4. Night Swim Speed				1	0.196441	-0.202152	-0.272727	-0.124991	0.18592	0.0416672	0.124763	-0.190738	0.015034	0.379867		4. Night Swim Speed				1	0.038589	0.0408655	0.0743801	0.0156228	0.0345664	0.00173616	0.0155659	0.0363809	0.000226022	0.144299		4. Night Swim Speed				1			0.00846501							0.00018684
5. Day2 Swim Speed					1	-0.168143	-0.0328098	-0.215825	0.0420947	-0.131992	-0.153892	-0.0676551	-0.194813	0.123245		5. Day2 Swim Speed					1	0.028272	0.00107648	0.0465802	0.00177197	0.0174218	0.0236827	0.00457722	0.037952	0.0151893		5. Day2 Swim Speed					1			0.0386445
6. Day1 Rest Ratio						1	0.515205	0.380841	-0.0161369	-0.164791	0.107005	0.0820063	0.0622607	-0.156316		6. Day1 Rest Ratio						1	0.265436	0.14504	0.0002604	0.0271561	0.0114502	0.00672504	0.00387639	0.0244346		6. Day1 Rest Ratio						1	1.5e-07	0.00017909
7. Night Sleep Ratio							1	0.314935	-0.123785	-0.0725714	-0.061245	-0.0770773	-0.0320102	-0.270337		7. Night Sleep Ratio							1	0.099184	0.0153226	0.0052666	0.00375095	0.0059409	0.00102465	0.0730821		7. Night Sleep Ratio							1	0.00222581						0.00924464
8. Day2 Rest Ratio								1	-0.150412	0.0419612	0.0283693	-0.0385181	-0.00661757	-0.0608396		8. Day2 Rest Ratio								1	0.0226236	0.00176074	0.000804817	0.00148365	4.37923e-05	0.00370145		8. Day2 Rest Ratio								1
9. Day1 Thigmotaxis Ratio									1	0.0759341	0.464488	-0.0104733	0.37277	0.0985809		9. Day1 Thigmotaxis Ratio									1	0.00576599	0.215749	0.00010969	0.138957	0.00971819		9. Day1 Thigmotaxis Ratio									1		3.18e-06		0.00025039
10. Dark Thigmotaxis Ratio										1	0.210166	0.0176697	0.208074	0.00751409		10. Dark Thigmotaxis Ratio										1	0.0441697	0.000312218	0.043295	5.64615e-05		10. Dark Thigmotaxis Ratio										1	0.0445188		0.0466344
11. Light Thigmotaxis Ratio											1	-0.0966467	0.376548	0.0839293		11. Light Thigmotaxis Ratio											1	0.00934059	0.141788	0.00704413		11. Light Thigmotaxis Ratio											1		0.00021199
12. Night Thigmotaxis Ratio												1	-0.0385789	0.0844991		12. Night Thigmotaxis Ratio												1	0.00148833	0.0071401		12. Night Thigmotaxis Ratio												1
13. Day2 Thigmotaxis Ratio													1	0.0647963		13. Day2 Thigmotaxis Ratio													1	0.00419856		13. Day2 Thigmotaxis Ratio													1
14. Startle Response Ratio														1		14. Startle Response Ratio														1		14. Startle Response Ratio														1

## Sheet: Raw list
1. Day1 Swim Speed				2. Dark Swim Speed				3. Light Swim Speed				4. Night Swim Speed				5. Day2 Swim Speed				6. Day1 Rest Ratio				7. Night Sleep Ratio				8. Day2 Rest Ratio				9. Day1 Thigmotaxis Ratio				10. Dark Thigmotaxis Ratio				11. Light Thigmotaxis Ratio				12. Night Thigmotaxis Ratio				13. Day2 Thigmotaxis Ratio
0mM_LD	50mM_LD	150mM_LD		0mM_LD	50mM_LD	150mM_LD		0mM_LD	50mM_LD	150mM_LD		0mM_LD	50mM_LD	150mM_LD		0mM_LD	50mM_LD	150mM_LD		0mM_LD	50mM_LD	150mM_LD		0mM_LD	50mM_LD	150mM_LD		0mM_LD	50mM_LD	150mM_LD		0mM_LD	50mM_LD	150mM_LD		0mM_LD	50mM_LD	150mM_LD		0mM_LD	50mM_LD	150mM_LD		0mM_LD	50mM_LD	150mM_LD		0mM_LD	50mM_LD
30.9	33.6	23.2	0.774099	87.09	93.625	73.385	0.758717	47.64	45.08	15.08	0.199626	2.9	2.3	4	0.612296	49.1	38.1	18.2	-0.378516	0.259	0.035	0.176	-0.168143	0.443	0.213	0.24	-0.518295	0.01	0	0.01	-0.115543	0.639	0.894	0.969	0.466884	0.869	0.856	0.858	-0.14185	0.722	0.881	0.983	0.0244228	0.903	1	1	0.0120027	0.838	0.911
19.5	29.2	26.5		62.345	92.675	96.135		18.01	37.88	28.06		1.8	1.4	2		25	7.3	43.7		0.063	0.075	0.422		0.552	0.476	0.606		0.005	0.018	0.016		0.884	0.798	0.911		0.847	0.846	0.773		0.683	0.819	0.807		0.938	0.999	1		0.898	0.93
26.6	40.2	33.2		114.065	115.36	104.85		45.53	27.725	15.555		2.5	7.4	3.4		58.9	68	22.2		0.055	0.023	0.141		0.481	0.008	0.611		0.023	0.005	0.039		0.936	0.9	0.655		0.913	0.941	0.844		0.775	0.973	0.969		0.98	0.97	1		0.863	0.9
21.8	47.2	32.4		101.295	159.565	86.705		5.53	51.535	22.185		8.2	2.1	6		11.6	35.3	33.1		0.035	0.417	0.382		0.421	0.476	0.321		0	0.003	0.446		0.889	0.901	0.874		0.888	0.876	0.853		1	0.953	0.956		0.493	1	0.99		0.949	0.868
26.7	43.4	46		102.795	143.14	118.245		29.075	46.615	62.28		4.3	6.2	15.3		49.2	79.3	129.3		0.266	0.101	0.266		0.663	0.492	0.629		0.109	0.192	0.518		0.582	0.865	0.837		0.868	0.888	0.869		0.672	0.922	0.924		0.9	0.99	0.62		0.575	0.945
41.8	47.1	45.5		134.08	102.93	80.88		31.965	37.02	52.895		8	18.5	2.9		51.4	51.6	95.6		0.138	0.03	0.04		0.205	0.052	0.6		0.01	0.028	0.241		0.813	0.887	0.963		0.864	0.897	0.741		0.879	0.951	0.956		0.923	0.749	0.985		0.906	0.827
32.6	52.4	51.1		103.205	145.805	150.045		25.855	41.22	53.37		13.2	4.6	8.6		79.8	52.4	60.6		0.141	0.312	0.093		0.633	0.746	0.325		0.197	0.461	0.052		0.836	0.7	0.866		0.968	0.905	0.886		0.981	0.802	0.893		0.824	0.999	0.98		0.885	0.917
27.8	62.6	37.9		39.155	110.965	115.165		28.78	93.78	27.975		9.4	3.1	4.7		21.2	93.7	70.3		0.075	0.008	0.02		0.206	0.01	0.849		0.013	0	0.383		1	0.757	0.935		0.917	0.87	0.861		1	0.897	0.853		0.931	0.995	0.977		0.954	0.949
30.3	32.3	34.1		102.91	109.415	134.06		35.835	27.82	12.575		4.1	9.1	2.6		23.4	45.2	40.2		0.06	0.063	0.116		0.052	0.148	0.486		0.122	0.005	0.013		0.979	0.917	0.883		0.909	0.899	0.845		0.983	0.986	0.963		1	0.976	0.951		0.922	0.98
32.4	70.4	29.7		132.07	134.93	148.78		13.235	97.145	18.93		2.4	10.8	5		67.7	90.1	10.7		0.028	0.055	0.236		0.452	0.187	0.6		0	0.005	0.031		0.877	0.896	0.936		0.932	0.879	0.9		0.977	0.884	0.998		1	0.962	0.962		0.96	0.679
26.2	83.9	22.3		90.89	195.05	81.985		23.295	134.615	0		3.4	7.4	1.8		72.1	114.4	3.5		0.123	0.053	0.013		0.34	0.048	0.037		0.207	0.005	0		0.778	0.989	1		0.957	0.962	0.663		0.978	0.99	1		0.989	0.77	0.92		0.967	0.994
47	57.1	37.8		129.42	110.145	186.255		31.04	46.57	7.355		7.3	9.2	12.4		71	40.5	33.5		0.158	0.01	0.093		0.584	0.008	0.129		0.008	0.01	0.111		0.978	0.956	0.999		0.949	0.844	0.848		0.972	0.985	0.96		0.999	0.981	0.993		0.988	0.978
50	52.7	26.1		116.595	168.925	91.08		40.25	54.475	15.42		3.3	4	8.3		40.4	61.5	63.8		0.065	0.128	0.256		0.43	0.592	0.61		0	0.073	0.205		0.97	0.849	0.889		0.962	0.854	0.801		0.952	0.865	0.918		0.997	0.989	0.945		0.868	0.937
41	18.3	26.7		138.005	100.14	111.46		40.495	5.085	17.93		3.8	2.9	8.1		122.4	9.7	9.8		0.47	0.075	0.161		0.56	0.3	0.559		0.321	0.091	0.008		0.894	0.78	0.983		0.887	0.864	0.879		0.945	0.985	0.989		0.979	1	0.797		0.934	0.959
39.1	42.8	57.4		101.525	155.395	124.225		38.65	17.41	72.445		6.6	5.7	2		80.7	35.9	84.6		0.513	0.367	0.231		0.863	0.717	0.162		0.378	0.324	0.098		0.88	0.992	0.969		0.901	0.811	0.858		0.884	0.835	0.965		1	1	0.946		0.878	0.864
56.1	19.8	23.9		138.5	100.805	86.53		46.345	4.96	25.995		2.7	2.9	2.9		78.4	22.6	46.4		0.299	0.128	0.148		0.595	0.383	0.149		0.003	0.199	0.008		0.879	0.74	0.648		0.876	0.789	0.818		0.758	1	0.551		0.643	1	0.948		0.809	0.908
14.9	23	24.2		47.27	42.56	76.565		18.585	20.77	14.625		6.4	9.1	10.4		27.3	34.5	37		0.17	0.17	0.145		0.621	0.695	0.621		0.021	0.07	0.016		0.93	0.898	0.729		0.866	0.838	0.917		0.867	0.896	0.857		0.915	0.976	0.995		0.904	0.855
32.6	27.9	26.8		84.385	91.6	126.88		26.195	25.4	33.35		3.9	4	4		49.3		40		0.256	0.277	0.292		0.732	0.89	0.797		0.114		0.023		0.887	0.955	0.83		0.943	0.862	0.774		0.93	0.958	0.959		0.998	0.988	1		0.901	0.953
49	24.3	51.6		99.7	78.815	98.805		59.575	11.765	41.595		5.3	18	4.8		34.8	15.9	45.7		0.396	0.129	0.421		0.687	0.348	0.652		0.028	0.013	0.179		0.879	0.992	0.974		0.916	0.895	0.863		0.739	0.999	0.915		0.98	0.95	0.971		0.919	0.992
42.2	38.4	11.1		79.3	172.37	75.535		38.035	29.86	3.01		13.2	5.5	5.5		34.9	60.6	4.3		0.518	0.312	0.145		0.165	0.846	0.4		0.233	0.049	0.01		0.868	0.83	0.972		0.931	0.855	0.87		0.846	0.915	0.953		0.967	1	0.87		0.944	0.9
30.8	21.5	18.5		76.09	86.225	77.06		27.365	18.285	6.78		2.5	4	3.3		13.1	11.9	6.7		0.218	0.195	0.053		0.587	0.452	0.011		0.052	0.049	0		0.776	0.898	0.644		0.839	0.899	0.86		0.807	0.981	0.931		0.985	1	0.924		0.926	0.948
31.6	27.7	22.2		101.21	70.365	69.67		19.325	15.91	14.34		8.6	13.3	7.2		20.7	15.4	10		0.084	0.005	0.145		0.229	0.021	0.695		0.021	0.016	0.062		0.998	0.995	0.677		0.834	0.84	0.889		0.949	1	0.74		0.874	0.778	0.867		0.998	0.982
31	20.4	48.4		101.605	80.23	118.98		18.27	11.24	37.555		3.4	1.9	9.1		6.8	4.2	22.5		0.069	0.124	0.058		0.403	0.398	0.175		0	0.01	0.005		0.954	0.98	0.563		0.835	0.865	0.872		0.977	0.93	0.792		1	1	0.782		0.974	1
34.8	62	24.9		99.63	104.46	75.68		11.49	79.28	15.03		8.6	13.7	1.6		32.2	69	11.1		0.096	0.135	0.178		0.34	0.678	0.413		0.028	0.003	0.013		0.96	0.914	0.952		0.881	0.898	0.932		0.997	0.887	0.982		0.823	0.846			0.973	0.88
28.5	49.3	29		112.345	166.81	87.005		22.245	17.43	25.9		17.3	10	4.8		9.7	25.7	59.3		0.183	0.051	0.365		0.451	0.221	0.673		0.028	0.026	0.088		0.988	0.969	0.915		0.925	0.927	0.897		0.979	0.974	0.902		0.851	0.927	0.835		0.991	0.977
43.9	37.8	25.2		65.07	100.37	61.81		63.985	23.93	26.415		4.6	9.3	2.2		82.1	68.6	38.4		0.274	0.099	0.091		0.759	0.076	0.568		0.06	0	0.378		0.925	0.968	0.946		0.949	0.956	0.939		0.883	0.973	0.957		0.978	0.837	0.954		0.96	0.999
48.2	19.5	59.2		97.575	74.985	144.79		63.575	15.325	55.87		6	11.6	15.1		24.9	41.6			0.391	0.218	0.713		0.517	0.229	0.763		0.01	0.021			0.99	0.997	0.983		0.939	0.938	0.929		0.968	0.984	0.955		0.854	0.957	0.97		0.972	0.99
35.2	39.6	26.1		120.905	124.7	82.35		45.88	28.425	16.635		3.1	16.1	7.1		80.8	37.3			0.013	0.084	0.622		0.332	0.249	0.319		0.01	0.158			0.924	0.996	0.975		0.931	0.958	0.915		0.976	0.989	0.855		1	0.831	1		0.997	0.997
36.4	57.8	35.1		122.44	166.565	103.54		52.835	57.135	23.385		4.5	3.5	2.5		62.1	29.8	23.1		0.089	0.16	0.122		0.573	0.544	0.13		0.036	0.036	0.003		0.967	0.997	0.969		0.944	0.968	0.871		0.973	0.995	0.894		0.977	1	1		0.979	0.992
40.3	13.9	24		164.17	51.285	89.865		8.985	7.55	10.5		5.1	8.5	4.6		32.7	11.6	47.5		0.256	0.266	0.254		0.532	0.698	0.157		0.026	0.326	0.288		0.74	0.994	0.936		0.873	0.917	0.979		0.92	1	0.935		1	0.751	1		0.904	0.992
15.5	14.5	14		55.77	83.705	50.035		15.975	9.995	8.6		1.8	2.2	14.9		24.3	10.8	13.8		0.165	0.368	0.218		0.529	0.386	0.776		0.013	0.075	0.008		0.968	0.942	0.987		0.844	0.917	0.884		0.858	0.917	0.978		0.93	0.934	0.888		0.894	0.827
23.5	21.8	20.7		60.7	85.005	71.615		21.43	14.22	18.92		4.5	5.5	10.6		45.1	9	48.4		0.193	0.515	0.373		0.725	0.64	0.744		0.044	0.155	0.067		0.779	0.873	0.841		0.86	0.865	0.825		0.724	0.992	0.937		1	0.962	0.814		0.81	0.984
14.5	17.8	21.3		41.03	65.005	84.03		11.66	20.975	23.37		1.1	1.3	2.5		9.9	15.2	21.6		0.369	0.364	0.267		0.854	0.762	0.732		0.293	0.224	0.26		0.659	0.855	0.615		0.857	0.715	0.742		0.825	0.612	0.559		0.998	1	1		0.899	0.76
15.5	7.8	16.3		60.12	53.25	58.845		6.125	5.745	9.98		2	1.5	1.7		22.7	17.1	36.5		0.551	0.672	0.499		0.754	0.846	0.817		0.274	0.272	0.197		0.854	0.373	0.84		0.583	0.823	0.771		0.843	0.724	0.824		0.997	0.998	0.894		0.476	0.904
33.5	33.2	21.4		125.92	126.965	86.14		34.95	18.29	21.845		3.8	2.7	4.8		25.1	28.5	19		0.204	0.16	0.446		0.603	0.675	0.552		0.209	0.156	0.262		0.82	0.839	0.521		0.78	0.894	0.638		0.644	0.814	0.917		0.958	1	0.965		0.273	1
18.5	25	21.5		72.345	99.93	70.7		17.34	20.725	34.15		1.9	2.9	2.4		7.5	29.6	5.9		0.51	0.435	0.394		0.717	0.725	0.824		0.416	0.099	0.534		0.262	0.481	0.672		0.89	0.74	0.77		0.896	0.705	0.909		0.784	1	0.942		0.86	0.704
24.1	15.8	24.5		83.145	60.8	84.24		23.48	10.38	10.29		3.4	2	6.4		21	7.7	21.2		0.292	0.309	0.289		0.622	0.725	0.375		0.147	0.43	0.373		0.628	0.902	0.772		0.938	0.912	0.632		0.951	0.808	0.617		0.996	0.986	0.803		0.702	0.993
15.6	23.2	25.9		112.32	74.37	65.81		9.33	45.45	24.335		4.2	2.9	4.4		8.2	12.3	13.8		0.287	0.237	0.138		0.53	0.527	0.475		0.159	0.089	0.418		0.845	0.984	0.633		0.797	0.931	0.805		0.99	0.996	0.701		0.995	1	0.994		0.999	0.988
22.7	25.8	26.5		73.015	99.565	90.39		27.79	19.715	28.96		1.9	3.8	4		52.2	54	16.3		0.19	0.391	0.457		0.76	0.54	0.57		0.029	0.014	0.471		0.9	0.854	0.564		0.863	0.709	0.806		0.933	0.963	0.936		0.82	0.96	0.993		0.977	0.905
12.9	19.4	25.7		62.69	114.56	99.035		21.67	16.39	8.9		1.2	5.9	4.1		9.3	21.6	14.9		0.609	0.421	0.094		0.865	0.403	0.389		0.49	0.082	0.106		0.69	0.546	0.779		0.808	0.889	0.836		0.919	0.992	0.957		1	0.889	0.923		0.727	0.673
20	27.2	13.3		69.94	88.745	55		7.86	19.9	8.755		2.2	2.9	9.3		16.1	26.2	7.7		0.496	0.185	0.171		0.77	0.524	0.405		0.224	0.01	0.548		0.934	0.816	0.887		0.846	0.808	0.851		0.973	0.826	0.952		1	1	0.951		0.757	0.9
54.1	27.6	22.4		156.43	126.725	77.01		60.665	20.965	19.33		2.9	5.7	3		55.7	32.8	26.1		0.275	0.24	0.185		0.811	0.414	0.706		0.034	0.019	0.255		0.767	0.663	0.706		0.82	0.923	0.847		0.922	0.81	0.897		0.941	0.851	0.749		0.953	0.934
20	29.4	20.6		67.12	107.925	86.25		20.335	23.005	6.005		2.6	2.7	2		36.9	32.9	28.8		0.402	0.165	0.35		0.708	0.559	0.744		0.269	0.007	0.173		0.863	0.353	0.696		0.757	0.874	0.879		0.578	0.763	0.978		1	0.969	0.978		0.726	0.836
27.2	33.2	13.3		143.525	82.455	58.825		11.86	52.7	6.885		3.2	3.6	1.6		14	69.7	14.3		0.399	0.107	0.399		0.752	0.484	0.776		0.274	0	0.19		0.722	0.846	0.852		0.808	0.919	0.748		0.645	0.894	0.877		0.963	0.998	0.993		0.929	0.956
13.6	20	22.1		72.545	70.76	65.345		4.5	11.64	15.885		2.9	3.1	2.5		14.5	49	20.9		0.393	0.318	0.296		0.61	0.649	0.665		0.342	0.067	0.158		0.956	0.616	0.553		0.888	0.861	0.699		0.983	0.962	0.947		0.941	0.981	0.939		0.961	0.934
19.5	19.6	36.3		76.41	88.41	71.34		24.695	12.49	47.595		2.9	2.7	8.1		70.9	11.6	50.1		0.438	0.328	0.154		0.679	0.681	0.344		0.073	0.399	0.049		0.968	0.972	0.951		0.845	0.925	0.93		0.984	0.969	0.918		0.989	1	0.959		0.989	0.977
31.6	33.5	20.1		107.86	96.755	74.075		19.26	23.13	1.845		9.9	2.9	3.3		16.5	37.3	7.8		0.072	0.169	0.485		0.286	0.643	0.7		0.212	0.075	0.492		0.999	0.446	0.993		0.816	0.773	0.624		0.993	0.512	1		1	1	0.964		0.994	0.85
8.2	31.7	21.6		49.195	85.975	78.86		8.5	34.12	10.68		7.4	6.9	2.6		13.1	63.4	18.7		0.386	0.261	0.284		0.137	0.363	0.64		0.246	0.003	0.135		1	0.744	0.728		0.858	0.929	0.787		0.965	0.773	0.918		0.971	0.504	0.865		0.987	0.878
34.6	19	46.1		157.405	80.2	121.325		3.915	12.17	20.955		4.1	3.8	2.5		23.3	38.9	107.5		0.318	0.45	0.443		0.603	0.508	0.748		0.127	0.104	0.047		0.568	0.471	0.915		0.813	0.862	0.839		0.897	0.848	0.953		0.973	0.762	1		0.876	0.766
39.4	20.4	36.6		117.565	85.615	102.02		39	8.94	58.52		3.8	10.1	3.9		19.1	55.9	64.4		0.184	0.179	0.381		0.532	0.325	0.598		0.091	0.008	0.109		0.742	0.953	0.954		0.916	0.84	0.75		0.959	0.899	0.928		0.898	0.951	0.858		0.962	0.905
23	36.6	29.1		89.535	102.355	168.12		45.535	35.23	7.385		1	5.4	4.5		34	57.1	24.8		0.281	0.109	0.388		0.903	0.498	0.543		0.023	0.003	0.212		0.965	0.736	0.884		0.897	0.897	0.801		0.989	0.877	0.902		0.748	0.77	0.744		0.969	0.959
36	34.7	17.1		104.88	126.22	72.92		31.945	31.98	11.145		6	2.8	4.1		73.6	29.4	41.3		0.077	0.348	0.318		0.538	0.717	0.606		0.003	0.163	0.117		0.639	0.564	0.429		0.793	0.917	0.867		0.778	0.661	0.789		0.81	0.95	0.954		0.905	0.916
28.8	24.3	54.3		75.025	146.245	153.86		28.725	10.235	87.505		12.3	4.6	4.6		36.9	16.2	62.4		0.055	0.323	0.311		0.167	0.562	0.694		0.005	0.233	0.119		0.982	0.976	0.929		0.814	0.897	0.824		0.976	0.946	0.823		0.936	1	0.96		0.997	0.95
28.8	32.6	41		116.695	92.36	133.525		27.485	45.11	23.885		3.2	6.4	3.3		81.6	90.4	18.5		0.393	0.139	0.286		0.651	0.24	0.622		0.003	0.008	0.516		0.982	0.933	0.499		0.845	0.906	0.828		0.911	0.952	0.759		0.982	0.961	0.84		0.916	0.924
55.7	50.4	33.3		143.36	139.28	94.18		73.22	17.335	25.78		3.4	5.5	2.1		135.1	72.9	44.7		0.124	0.152	0.311		0.521	0.468	0.797		0	0.034	0.013		0.46	0.677	0.866		0.894	0.858	0.89		0.779	0.769	0.728		0.764	0.831	0.998		0.96	0.838
42.2	25.4	36		129.97	90.5	137.985		43.195	7.265	19.315		5	1.9	3.4		19.6	75.1	52.1		0.289	0.433	0.438		0.438	0.7	0.614		0.168	0.101	0.104		0.721	0.893	0.671		0.838	0.868	0.738		0.797	0.913	0.75		0.792	1	0.705		0.978	0.952
29	45.6	31.6		120.57	126.06	78.83		13.405	56.46	34.61		1.3	2.6	2.8		11.3	74.3	58.5		0.341	0.428	0.199		0.825	0.763	0.689		0.376	0.021	0.034		0.63	0.967	0.407		0.931	0.871	0.802		0.914	0.781	0.496		1	0.593	0.991		0.961	0.951
30.3	29.6	70		126.17	82.24	189.6		4.83	34.78	60.28		2.2	4.2	7.2		23	49.1	88.9		0.184	0.192	0.139		0.789	0.429	0.543		0.142	0.07	0		0.965	0.785	0.608		0.925	0.848	0.84		0.999	0.897	0.66		1	0.917	0.933		0.937	0.949
52.2	39.5	24.3		157.11	87.515	94.125		81.265	44.095	18.025		6.2	3.9	2.2		128.9	59.4	18.9		0.234	0.209	0.139		0.63	0.533	0.765		0.023	0.008	0.117		0.838	0.392	0.888		0.911	0.862	0.893		0.942	0.883	0.664		0.99	0.932	0.996		0.961	0.681
24.8	24.2	48.4		84.355	61.665	192.995		18.205	17.535	20.62		2.9	3.3	6.5		35.9	13.1	76.6		0.149	0.132	0.184		0.654	0.559	0.597		0.057	0.241	0.078		0.35	0.719	0.903		0.774	0.912	0.861		0.478	0.872	0.926		0.788	0.899	0.641		0.551	0.838
24.2	18.9	26.5		64.85	78.32	109.175		18.58	16.98	38.7		1.5	1.5	2.6		19	12.3	57.7		0.218	0.328	0.37		0.779	0.821	0.659		0.171	0.155	0.005		0.975	0.831	0.728		0.849	0.816	0.707		0.89	0.67	0.789		1	0.997	0.967		0.956	0.949
32.3	35.3	27.1		108.08	127.315	93.135		26.945	13.795	10.63		1.7	3.1	3.8		13.4	25.1	35.9		0.36	0.471	0.298		0.751	0.722	0.519		0.409	0.148	0.168		0.858	1	0.591		0.896	0.88	0.78		0.908	0.79	0.885		1	1	0.843		0.923	0.902
12.9	21.7	2.2		77.615	59.64	2.05		9.855	24.785	1.575		1.3	3.7	1.3		11.7	53.5	0		0.725	0.201	0.613		0.962	0.514	0.843		0.513	0.008	0.995		0.632	0.962	1		0.507	0.836	1		0.677	0.978	1		0.952	0.916	1		0.462	0.947
26.5	33.2	22.7		99.23	158.845	61.015		30.43	23.795	17.525		1.6	2.3	3.8		15.7	48.7	23.5		0.34	0.273	0.223		0.833	0.708	0.498		0.267	0.047	0.197		0.802	0.978	0.999		0.881	0.869	0.886		0.875	0.927	0.985		1	0.969	1		0.932	0.77
22.7	21.7	33.9		58.58	83.115	162.05		33.615	26.005	19.91		1.6	3.4	2.3		28.3	20	39.6		0.4	0.375	0.275		0.848	0.592	0.59		0.132	0.023	0.044		0.991	0.836	0.828		0.901	0.928	0.847		0.968	0.889	0.998			1	1		0.981	0.972
28.2	16.5	18.7		109.425	85.65	54.755		16.215	14.015	18.94		3.3	3.2	2.8		33.9	23.4	51		0.447	0.491	0.419		0.632	0.625	0.635		0.189	0.282	0.111		0.933	0.945	0.956		0.919	0.739	0.915		0.935	0.896	0.712		0.998	0.927	0.996		0.974	0.799
123	28.1	39.5		215.3	138.87	125.635		80.345	6.855	44.155		5.5	3.5	5.7		99	42	61.9		0.156	0.521	0.146		0.595	0.494	0.402		0.008	0.036	0.023		0.938	0.684	0.926		0.932	0.826	0.798		0.78	0.679	0.888		1	0.998	1		0.824	0.913
44	36.3	82.8		117.85	138.825	182.675		40.565	17.865	74.165		2.3	6.3	6.5		31.9	18.9	113.1		0.385	0.072	0.181		0.768	0.176	0.454		0.127	0.005	0.031		0.988	0.805	0.973		0.947	0.909	0.879		0.951	0.944	0.972		0.629	0.988	0.959		0.907	0.944
47.2	32.7	32.3		162.355	87.25	156.405		16.28	28.77	17.375		2.5	5.7	14.9		34.5	27.5	29.2		0.285	0.119	0.221		0.708	0.367	0.249		0.08	0.109	0.104		0.738	0.766	0.992		0.931	0.796	0.877		0.88	0.828	0.991		1	0.776	0.951		0.871	0.988
42.2	36.5	36.3		179.15	159.56	137.16		38.89	14.865	25.385		2.4	2	3		68.7	98.1	38.6		0.357	0.382	0.36		0.749	0.765	0.583		0.003	0.003	0.14		0.993	0.635	0.654		0.948	0.781	0.82		0.964	0.832	0.795		0.984	0.999	1		0.979	0.967
26.9	26.2	28.4		94.76	104.11	115.41		33.93	0	12.075		1.6	3.1	5.6		92.3	44.6	33.9		0.283	0.653	0.184		0.711	0.679	0.329		0.021	0.508	0.023		0.367	1	0.999		0.896	0.7	0.831		0.615	1	0.93		0.964	1	0.898		0.91	0.994
24.1	40.1	73		142.27	116.585	150.76		5.635	43.245	69.825		3.4	2.8	6		15.6	75.6	60.9		0.34	0.181	0.072		0.525	0.646	0.456		0.135	0.005	0.044		0.96	0.865	0.983		0.941	0.878	0.839		0.979	0.943	0.762		0.976	1	0.846		0.956	0.933
34.8	21.7	51.3		127.165	74.53	121		33.64	23.225	40.11		3.9	2.9	3.7		24	15.3	43.8		0.352	0.484	0.308		0.583	0.57	0.605		0.14	0.031	0.013		0.734	0.682	0.785		0.922	0.795	0.821		0.749	0.909	0.819		0.711	0.998	1		0.722	0.969
47.5	26.5	22.6		134.79	143.09	123.95		57.535	35.025	32.635		2.8	3.5	3		44.6	84.2	28.5		0.194	0.184	0.335		0.675	0.59	0.613		0.021	0.005	0.047		0.907	0.651	0.924		0.907	0.837	0.763		0.862	0.67	0.91		1	1	0.998		0.954	0.928
43	31.9	33.4		94.305	106.975	95.83		63.235	1.98	33.855		2.7	4.1	7.5		57	18.9	91.4		0.196	0.596	0.079		0.708	0.611	0.367		0.016	0.14	0.021		0.77	0.99	0.801		0.938	0.728	0.852		0.742	0.997	0.932		1	0.902	0.904		0.869	0.948
22.5	17.9	21.9		66.12	108.12	87.665		14.5	29.93	10.9		2.9	2.7	2.5		26.6	49.2	28		0.275	0.481	0.382		0.573	0.73	0.716		0.039	0.026	0.065		0.953	0.879	0.874		0.92	0.952	0.881		0.971	0.861	0.934		1	0.991	0.931		0.981	0.976
16.4	5	4.9		98.995	29.13	47.01		9.245	7.1	0.805		2.4	1.6	1.7		13.1	11.1	6.1		0.362	0.711	0.736		0.794	0.832	0.927		0.301	0.332	0.759		0.983	1	0.437		0.747	0.77	0.924		0.949	0.949	0.999		0.746	1			0.968	0.849
9.7	32.4	14.5		46.15	78.13	73.015		12.095	34.945	8.95		2.1	2.3	4.4		7	55.9	28.9		0.349	0.264	0.462		0.779	0.771	0.611		0.43	0.021	0.016		0.949	0.616	0.99		0.82	0.836	0.825		0.963	0.677	0.931		0.898	0.985	0.997		0.997	0.879
15.4	12.3	9.1		70.755	70.15	46.005		15.15	4.825	2.72		4.3	3.1	3.6		6.8	8.1	17		0.427	0.284	0.482		0.69	0.746	0.667		0.316	0.319	0.08		0.507	0.947	0.942		0.764	0.888	0.935		0.773	1	1		0.977	1	0.97		0.959	0.979
15.9	13.3	12.3		50.79	44.91	70.605		13.73	5.43	5.475		2.9	9.2	2		14.8	7.4	5.5		0.314	0.178	0.309		0.694	0.225	0.797		0.106	0.301	0.497		0.981	0.908	0.978		0.866	0.694	0.795		0.985	1	0.992		0.972	0.971	0.711		0.927	0.98
2.2	12.6	18.6		8.9	75.715	98.51		3.12	3.545	12.2		1.9	7	4.5		2.5	10.9	13.4		0.807	0.397	0.477		0.914	0.663	0.637		0.894	0.228	0.155		1	0.978	1		0.661	0.817	0.932		0.997	1	0.994		1	0.933	0.774		0.902	0.94
9.1	10.4	7.1		15.745	37.315	60.64		10.57	9.785	7.99		6.2	1.4	1.9		8.1	8.7	9.6		0.281	0.347	0.673		0.575	0.832	0.833		0.472	0.461	0.085		0.995	1	1		0.869	0.756	0.88		0.996	0.868	0.993		0.977	1	0.889		0.955	1
9.7	8.7	23		27.22	45.145	87.96		9.045	6.95	28.61		3.2	1.6	5.4		8.5	18.6	11.7		0.616	0.482	0.279		0.843	0.879	0.69		0.484	0.013	0.422		1	1	0.95		0.796	0.89	0.947		0.988	0.992	0.647		0.987	0.991	0.98		1	0.974
22.2	6.7	7.9		107.82	49.645	21.995		12.425	1.415	11.075		3.9	2	3.1		8.2	9	19.1		0.49	0.626	0.636		0.876	0.803	0.751		0.655	0.329	0.028		0.76	0.995	1		0.769	0.946	0.895		0.474	0.979	0.998		0.526	0.956	1		0.938	0.976
19.6	5.3	18.2		92.86	51.49	100.505		14.555	0.265	5.69		5.5	1.9	5		9.6	16.3	16.6		0.083	0.819	0.138		0.544	0.771	0.603		0.539	0.01	0.041		0.995	1	0.986		0.816	0.912	0.882		0.964	1	1		0.963	0.931	0.852		0.844	0.995
12.7	20.7	22.2		86.585		54.66		5.73		23.855		7.1	6.3	5.7		13.6	17.8	28.8		0.397	0.606	0.108		0.411	0.36	0.679		0.293	0.034	0.003		1		0.66		0.848		0.807		0.969		0.933		0.909		0.981		0.83
18.7	14.7	21.9		46.005	114.615	98.75		13.18	3.4	13.94		4.5	7.1	6.7		4.9	12	34		0.317	0.138	0.113		0.74	0.233	0.608		0.611	0.114	0		1	0.989	1		0.909	0.83	0.903		0.977	1	1		0.987	0.899	0.624		0.837	0.994
4.8	11.8	13.1		22.945	38.255	59.54		10.56	10.885	7.3		0.9	5.8	2.6		4.5	13.5	7.1		0.796	0.382	0.369		0.925	0.402	0.849		0.614	0.075	0.539		0.893	0.974	0.881		0.773	0.732	0.868		0.97	0.904	0.865			0.99	0.981		0.996	0.983
11.4	15.2	19		21.59	76.35	100.65		17.085	8.42	9.59		1.6	3.4	12		11.3	9.5	11.8		0.364	0.234	0.045		0.898	0.64	0.179		0.233	0.205	0.114		0.972	0.993	1		0.764	0.922	0.858		0.963	1	1		0.679	0.996	0.913		0.997	0.997
7.8	24.9	12.4		50.055	51.875	53.23		6.595	10.58	8.945		1.8	4.5	10.6		10.3	18.9	18		0.583	0.141	0.206		0.911	0.479	0.117		0.306	0.005	0.013		0.868	0.998	0.979		0.73	0.914	0.89		0.876	0.995	0.995		0.681	0.903	0.987		0.939	0.998
10.1	13.4	23.7		54.795	108.565	61.235		10.945	16.12	17.39		3.5	2.2	6.1		4.7	11.7	48.2		0.573	0.294	0.126		0.854	0.814	0.575		0.819	0.246	0		0.966	0.966	0.971		0.879	0.9	0.807		0.999	0.99	0.792		0.999	0.997	0.985		0.977	0.971
13		9.5		37.875	34.09	30.245		13.14	10.33	9.035		2.5		1.7		11.7		13.4		0.327		0.276		0.66		0.806		0.264		0.114		0.773	0.966	1		0.725	0.909	0.934		0.996	0.985	1		0.972	0.976	0.754		0.995	0.97
[truncated: 5 more columns]
