# Supplementary material for: Osmotic Stress Uncovers Correlations and Dissociations Between Larval Zebrafish Anxiety Endophenotypes
Source: Front Mol Neurosci. 2022 Jun 24;15:900223. doi: 10.3389/fnmol.2022.900223 (PMC9269111; doi:10.3389/fnmol.2022.900223)
Supplement: Supplementary file 5 [file Data_Sheet_4.zip › Supplementary material 3/Fig.3E_1stDarkPeriod_Speed_v2.xlsx]

## Sheet: Sheet1
	n=92 fish					n=91 fish					n=92 fish
Cycle-1	0mM	0mM	0mM	0mM	Cycle-1	50mM	50mM	50mM	50mM	Cycle-1	100mM	100mM	100mM	100mM
Time(min)	Mean	Std	SEM	95% CI	Time(min)	Mean	Std	SEM	95% CI	Time(min)	Mean	Std	SEM	95% CI
-4	33.4272	32.47	3.38523	6.63506	-4	34.2163	33.8771	3.53193	6.92259	-4	30.3609	35.7512	3.72732	7.30555
-3	37.9641	36.9133	3.84848	7.54302	-3	34.7543	38.7737	4.04244	7.92318	-3	36.5109	43.1598	4.49972	8.81945
-2	37.5163	35.9253	3.74547	7.34112	-2	35.7728	39.8136	4.15085	8.13567	-2	39	45.6869	4.76319	9.33585
-1	41.3283	42.8516	4.46759	8.75648	-1	37.9457	41.4743	4.32399	8.47503	-1	36.5467	44.0147	4.58885	8.99415
0	66.1728	41.1118	4.28621	8.40096	0	61.413	43.8561	4.57231	8.96173	0	58.4467	47.5236	4.95467	9.71116
1	102.592	53.4156	5.56897	10.9152	1	107.507	51.696	5.38968	10.5638	1	104.9	50.2319	5.23704	10.2646
2	105.837	50.8402	5.30046	10.3889	2	109.514	53.3352	5.56058	10.8987	2	102.943	51.0336	5.32062	10.4284
3	108.587	58.3946	6.08806	11.9326	3	118.543	58.3186	6.08014	11.9171	3	107.53	52.9936	5.52497	10.8289
4	109.735	56.551	5.89585	11.5559	4	113.897	54.2734	5.6584	11.0905	4	108.639	51.8161	5.4022	10.5883
5	110.666	60.237	6.28014	12.3091	5	111.816	54.5792	5.69028	11.1529	5	102.678	53.0524	5.53109	10.8409
6	101.907	56.5436	5.89507	11.5543	6	103.086	55.4368	5.77969	11.3282	6	105.04	62.2604	6.49109	12.7225
7	96.637	60.4071	6.29788	12.3438	7	100.374	54.6903	5.70186	11.1756	7	100.077	58.9117	6.14197	12.0383
8	86.8043	56.6029	5.90126	11.5665	8	91.3152	53.1743	5.54381	10.8659	8	98.338	64.637	6.73888	13.2082
9	80.1348	54.6332	5.6959	11.164	9	83.7413	53.5052	5.5783	10.9335	9	89.2076	63.8458	6.65638	13.0465
10	71.4848	55.9961	5.838	11.4425	10	74.8815	52.6782	5.49208	10.7645	10	80.5217	63.0051	6.56873	12.8747
11	64.2641	55.647	5.8016	11.3711	11	70.4739	53.598	5.58798	10.9524	11	71.9109	64.0655	6.67929	13.0914
12	59.2011	50.818	5.29814	10.3844	12	63.713	51.8917	5.41008	10.6038	12	63.513	56.4442	5.88471	11.534
13	54.4587	51.9688	5.41812	10.6195	13	63.5543	54.4016	5.67176	11.1166	13	59.8185	56.4543	5.88576	11.5361
14	49.4533	50.81	5.29731	10.3827	14	56.6152	51.1087	5.32845	10.4438	14	53.8174	54.7601	5.70913	11.1899
15	44.9674	48.0159	5.006	9.81177	15	52.2304	46.5141	4.84943	9.50488	15	49.5076	55.7432	5.81163	11.3908
16	42.8304	45.1772	4.71005	9.2317	16	49.7891	46.9694	4.8969	9.59792	16	45.4152	50.8673	5.30328	10.3944
17	42.0152	46.3638	4.83376	9.47417	17	45.8837	50.5205	5.26713	10.3236	17	42.8717	52.6123	5.48522	10.751
18	40.9554	48.2539	5.03081	9.86039	18	43.7424	43.0368	4.4869	8.79433	18	40.1826	48.4522	5.05149	9.90092
19	37.9446	45.7148	4.7661	9.34156	19	40.8359	40.7667	4.25022	8.33044	19	37.3511	46.9518	4.89506	9.59433
20	35.9467	42.8116	4.46342	8.7483	20	36.6293	40.8785	4.26188	8.35329	20	38.4609	48.1587	5.0209	9.84096
21	34.8913	40.0489	4.17539	8.18376	21	34.2304	42.0261	4.38152	8.58778	21	34.4315	47.5104	4.9533	9.70847
22	31.2435	35.9668	3.7498	7.34961	22	35.2424	43.7061	4.55667	8.93108	22	30.8022	44.3307	4.6218	9.05872
23	32.2283	40.2227	4.1935	8.21927	23	31.1402	38.3082	3.99391	7.82806	23	32.7641	47.9073	4.99468	9.78958
24	29.5228	42.2748	4.40745	8.63861	24	32.2989	38.014	3.96323	7.76794	24	33.1413	47.2564	4.92682	9.65658
25	18.0511	29.5355	3.07929	6.03541	25	18.9652	21.9527	2.28873	4.48591	25	22.9957	34.9003	3.63861	7.13167
26	21.1272	28.778	3.00031	5.88062	26	27.0859	33.2836	3.47006	6.80131	26	24.9804	34.4249	3.58904	7.03452
27	26.0565	34.1032	3.5555	6.96878	27	24.912	33.4369	3.48604	6.83264	27	26.7054	35.7961	3.732	7.31472
28	20.6891	27.5775	2.87516	5.6353	28	22.3163	32.0039	3.33663	6.5398	28	25.2261	37.6324	3.92345	7.68996
29	22.3054	35.9164	3.74454	7.3393	29	21.3228	31.1724	3.24995	6.3699	29	24.0717	31.7037	3.30534	6.47847
30	19.4054	22.4646	2.3421	4.59051	30	24.6859	29.1729	3.04149	5.96132	30	29.7674	33.1733	3.45856	6.77878
31	11.1011	14.8914	1.55254	3.04297	31	14.1761	13.0456	1.3601	2.66579	31	14.9326	15.673	1.63402	3.20269
32	8.94565	12.2659	1.27881	2.50647	32	10.6826	12.764	1.33074	2.60824	32	10.9435	13.493	1.40674	2.75721
33	10.4891	16.9619	1.7684	3.46606	33	12.8435	18.0553	1.8824	3.6895	33	11.2554	17.2852	1.80211	3.53214
34	13.7565	20.2413	2.1103	4.1362	34	14.8424	20.0002	2.08517	4.08693	34	12.137	18.8325	1.96343	3.84831
35	13.9902	18.0893	1.88594	3.69645	35	13.3359	19.4444	2.02721	3.97334	35	12.6043	17.3535	1.80923	3.54608
36	16.0848	22.0812	2.30213	4.51217	36	14.8848	25.7741	2.68714	5.26679	36	16.7011	25.2079	2.6281	5.15108
37	17.6598	26.4986	2.76267	5.41484	37	17.087	28.0586	2.92531	5.73361	37	17.0293	29.0515	3.02883	5.9365
38	20.6207	28.9345	3.01663	5.91259	38	18.4848	32.3447	3.37217	6.60945	38	18.9337	25.9514	2.70563	5.30303
39	26.125	33.3803	3.48014	6.82107	39	22.4804	32.582	3.3969	6.65793	39	19.0641	24.8606	2.5919	5.08012
40	23.5011	29.7895	3.10577	6.08731	40	23.2239	34.123	3.55757	6.97284	40	22.3315	29.3227	3.0571	5.99192
41	27.2435	37.2917	3.88793	7.62033	41	24.0446	31.4382	3.27766	6.42422	41	21.7359	26.7653	2.79047	5.46933
42	25.4348	34.11	3.55621	6.97017	42	25.9239	34.2219	3.56788	6.99305	42	24.2011	28.3234	2.95292	5.78772
43	24.8587	37.648	3.92508	7.69315	43	30.2772	38.5345	4.0175	7.87429	43	26.0554	30.0885	3.13695	6.14841
44	24.0413	29.357	3.06068	5.99894	44	28.0902	35.3152	3.68187	7.21646	44	25.5489	26.5245	2.76538	5.42014
45	22.7565	28.0792	2.92746	5.73783	45	30.2054	40.3126	4.20288	8.23765	45	29.6359	30.0678	3.13478	6.14417
46	24.1902	27.5586	2.87319	5.63145	46	29.8315	37.9671	3.95835	7.75836	46	28.5739	32.5442	3.39296	6.65021
47	28.7543	31.2659	3.2597	6.38901	47	28.2543	33.9776	3.54241	6.94312	47	28.1696	31.9858	3.33475	6.53611
48	24.7413	24.5886	2.56353	5.02453	48	29.8489	35.7009	3.72208	7.29527	48	27.4761	32.2111	3.35824	6.58215
49	28.3435	30.1854	3.14704	6.1682	49	28.0848	36.3392	3.78862	7.4257	49	25.5163	32.5346	3.39196	6.64825
50	29.4457	30.5582	3.18591	6.24439	50	27.9337	33.9185	3.53625	6.93105	50	26.5457	30.6634	3.19688	6.26588
51	31.8663	32.4757	3.38583	6.63622	51	30.1457	38.3256	3.99572	7.83161	51	28.1663	31.9321	3.32915	6.52514
52	30.4054	31.7333	3.30843	6.48452	52	31.4359	37.9392	3.95543	7.75264	52	28.8239	32.9903	3.43947	6.74137
53	29.55	29.4811	3.07362	6.02429	53	32.9478	36.1178	3.76554	7.38046	53	27.3739	30.9273	3.2244	6.31982
54	28.6087	28.344	2.95507	5.79193	54	32.2261	38.7637	4.0414	7.92114	54	27.4489	30.0153	3.12931	6.13344
55	21.9837	22.1391	2.30816	4.52399	55	21.9511	27.8315	2.90163	5.6872	55	18.3717	24.8747	2.59337	5.083
