# Supplementary material for: Osmotic Stress Uncovers Correlations and Dissociations Between Larval Zebrafish Anxiety Endophenotypes
Source: Front Mol Neurosci. 2022 Jun 24;15:900223. doi: 10.3389/fnmol.2022.900223 (PMC9269111; doi:10.3389/fnmol.2022.900223)
Supplement: Supplementary file 5 [file Data_Sheet_4.zip › Supplementary material 3/Fig.3C_SaltStress_Sleep_Night_ThigmotaxisRatio_All.csv]

	0mM_Day1	50mM_Day1	100mM_Day1	0mM_Dark	50mM_Dark	100mM_Dark	0mM_Light	50mM_Light	100mM_Light	0mM_Night	50mM_Night	100mM_Night	0mM_Day2	50mM_Day2	100mM_Day2
1	0.639	0.894	0.969	0.869	0.856	0.858	0.722	0.881	0.983	0.903	1	1	0.838	0.911	0.949
2	0.884	0.798	0.911	0.847	0.846	0.773	0.683	0.819	0.807	0.938	0.999	1	0.898	0.93	0.896
3	0.936	0.9	0.655	0.913	0.941	0.844	0.775	0.973	0.969	0.98	0.97	1	0.863	0.9	0.937
4	0.889	0.901	0.874	0.888	0.876	0.853	1	0.953	0.956	0.493	1	0.99	0.949	0.868	0.958
5	0.582	0.865	0.837	0.868	0.888	0.869	0.672	0.922	0.924	0.9	0.99	0.62	0.575	0.945	0.897
6	0.813	0.887	0.963	0.864	0.897	0.741	0.879	0.951	0.956	0.923	0.749	0.985	0.906	0.827	0.967
7	0.836	0.7	0.866	0.968	0.905	0.886	0.981	0.802	0.893	0.824	0.999	0.98	0.885	0.917	0.866
8	1	0.757	0.935	0.917	0.87	0.861	1	0.897	0.853	0.931	0.995	0.977	0.954	0.949	0.906
9	0.979	0.917	0.883	0.909	0.899	0.845	0.983	0.986	0.963	1	0.976	0.951	0.922	0.98	0.967
10	0.877	0.896	0.936	0.932	0.879	0.9	0.977	0.884	0.998	1	0.962	0.962	0.96	0.679	0.993
11	0.778	0.989	1	0.957	0.962	0.663	0.978	0.99	1	0.989	0.77	0.92	0.967	0.994	1
12	0.978	0.956	0.999	0.949	0.844	0.848	0.972	0.985	0.96	0.999	0.981	0.993	0.988	0.978	0.926
13	0.97	0.849	0.889	0.962	0.854	0.801	0.952	0.865	0.918	0.997	0.989	0.945	0.868	0.937	0.825
14	0.894	0.78	0.983	0.887	0.864	0.879	0.945	0.985	0.989	0.979	1	0.797	0.934	0.959	0.978
15	0.88	0.992	0.969	0.901	0.811	0.858	0.884	0.835	0.965	1	1	0.946	0.878	0.864	0.969
16	0.879	0.74	0.648	0.876	0.789	0.818	0.758	1	0.551	0.643	1	0.948	0.809	0.908	0.964
17	0.93	0.898	0.729	0.866	0.838	0.917	0.867	0.896	0.857	0.915	0.976	0.995	0.904	0.855	0.831
18	0.887	0.955	0.83	0.943	0.862	0.774	0.93	0.958	0.959	0.998	0.988	1	0.901	0.953	0.893
19	0.879	0.992	0.974	0.916	0.895	0.863	0.739	0.999	0.915	0.98	0.95	0.971	0.919	0.992	0.939
20	0.868	0.83	0.972	0.931	0.855	0.87	0.846	0.915	0.953	0.967	1	0.87	0.944	0.9	0.98
21	0.776	0.898	0.644	0.839	0.899	0.86	0.807	0.981	0.931	0.985	1	0.924	0.926	0.948	0.833
22	0.998	0.995	0.677	0.834	0.84	0.889	0.949	1	0.74	0.874	0.778	0.867	0.998	0.982	0.934
23	0.954	0.98	0.563	0.835	0.865	0.872	0.977	0.93	0.792	1	1	0.782	0.974	1	0.981
24	0.96	0.914	0.952	0.881	0.898	0.932	0.997	0.887	0.982	0.823	0.846		0.973	0.88	0.96
25	0.988	0.969	0.915	0.925	0.927	0.897	0.979	0.974	0.902	0.851	0.927	0.835	0.991	0.977	0.979
26	0.925	0.968	0.946	0.949	0.956	0.939	0.883	0.973	0.957	0.978	0.837	0.954	0.96	0.999	0.976
27	0.99	0.997	0.983	0.939	0.938	0.929	0.968	0.984	0.955	0.854	0.957	0.97	0.972	0.99	0.985
28	0.924	0.996	0.975	0.931	0.958	0.915	0.976	0.989	0.855	1	0.831	1	0.997	0.997	0.889
29	0.967	0.997	0.969	0.944	0.968	0.871	0.973	0.995	0.894	0.977	1	1	0.979	0.992	0.993
30	0.74	0.994	0.936	0.873	0.917	0.979	0.92	1	0.935	1	0.751	1	0.904	0.992	0.89
31	0.968	0.942	0.987	0.844	0.917	0.884	0.858	0.917	0.978	0.93	0.934	0.888	0.894	0.827	0.975
32	0.779	0.873	0.841	0.86	0.865	0.825	0.724	0.992	0.937	1	0.962	0.814	0.81	0.984	0.962
33	0.659	0.855	0.615	0.857	0.715	0.742	0.825	0.612	0.559	0.998	1	1	0.899	0.76	0.816
34	0.854	0.373	0.84	0.583	0.823	0.771	0.843	0.724	0.824	0.997	0.998	0.894	0.476	0.904	0.955
35	0.82	0.839	0.521	0.78	0.894	0.638	0.644	0.814	0.917	0.958	1	0.965	0.273	1	0.844
36	0.262	0.481	0.672	0.89	0.74	0.77	0.896	0.705	0.909	0.784	1	0.942	0.86	0.704	0.943
37	0.628	0.902	0.772	0.938	0.912	0.632	0.951	0.808	0.617	0.996	0.986	0.803	0.702	0.993	0.953
38	0.845	0.984	0.633	0.797	0.931	0.805	0.99	0.996	0.701	0.995	1	0.994	0.999	0.988	0.966
39	0.9	0.854	0.564	0.863	0.709	0.806	0.933	0.963	0.936	0.82	0.96	0.993	0.977	0.905	0.982
40	0.69	0.546	0.779	0.808	0.889	0.836	0.919	0.992	0.957	1	0.889	0.923	0.727	0.673	0.981
41	0.934	0.816	0.887	0.846	0.808	0.851	0.973	0.826	0.952	1	1	0.951	0.757	0.9	0.87
42	0.767	0.663	0.706	0.82	0.923	0.847	0.922	0.81	0.897	0.941	0.851	0.749	0.953	0.934	0.951
43	0.863	0.353	0.696	0.757	0.874	0.879	0.578	0.763	0.978	1	0.969	0.978	0.726	0.836	0.971
44	0.722	0.846	0.852	0.808	0.919	0.748	0.645	0.894	0.877	0.963	0.998	0.993	0.929	0.956	0.968
45	0.956	0.616	0.553	0.888	0.861	0.699	0.983	0.962	0.947	0.941	0.981	0.939	0.961	0.934	0.943
46	0.968	0.972	0.951	0.845	0.925	0.93	0.984	0.969	0.918	0.989	1	0.959	0.989	0.977	0.882
47	0.999	0.446	0.993	0.816	0.773	0.624	0.993	0.512	1	1	1	0.964	0.994	0.85	0.972
48	1	0.744	0.728	0.858	0.929	0.787	0.965	0.773	0.918	0.971	0.504	0.865	0.987	0.878	0.882
49	0.568	0.471	0.915	0.813	0.862	0.839	0.897	0.848	0.953	0.973	0.762	1	0.876	0.766	0.974
50	0.742	0.953	0.954	0.916	0.84	0.75	0.959	0.899	0.928	0.898	0.951	0.858	0.962	0.905	0.912
51	0.965	0.736	0.884	0.897	0.897	0.801	0.989	0.877	0.902	0.748	0.77	0.744	0.969	0.959	0.891
52	0.639	0.564	0.429	0.793	0.917	0.867	0.778	0.661	0.789	0.81	0.95	0.954	0.905	0.916	0.988
53	0.982	0.976	0.929	0.814	0.897	0.824	0.976	0.946	0.823	0.936	1	0.96	0.997	0.95	0.751
54	0.982	0.933	0.499	0.845	0.906	0.828	0.911	0.952	0.759	0.982	0.961	0.84	0.916	0.924	0.702
55	0.46	0.677	0.866	0.894	0.858	0.89	0.779	0.769	0.728	0.764	0.831	0.998	0.96	0.838	0.873
56	0.721	0.893	0.671	0.838	0.868	0.738	0.797	0.913	0.75	0.792	1	0.705	0.978	0.952	0.916
57	0.63	0.967	0.407	0.931	0.871	0.802	0.914	0.781	0.496	1	0.593	0.991	0.961	0.951	0.857
58	0.965	0.785	0.608	0.925	0.848	0.84	0.999	0.897	0.66	1	0.917	0.933	0.937	0.949	0.876
59	0.838	0.392	0.888	0.911	0.862	0.893	0.942	0.883	0.664	0.99	0.932	0.996	0.961	0.681	0.939
60	0.35	0.719	0.903	0.774	0.912	0.861	0.478	0.872	0.926	0.788	0.899	0.641	0.551	0.838	0.889
61	0.975	0.831	0.728	0.849	0.816	0.707	0.89	0.67	0.789	1	0.997	0.967	0.956	0.949	0.921
62	0.858	1	0.591	0.896	0.88	0.78	0.908	0.79	0.885	1	1	0.843	0.923	0.902	0.718
63	0.632	0.962	1	0.507	0.836	1	0.677	0.978	1	0.952	0.916	1	0.462	0.947	1
64	0.802	0.978	0.999	0.881	0.869	0.886	0.875	0.927	0.985	1	0.969	1	0.932	0.77	0.925
65	0.991	0.836	0.828	0.901	0.928	0.847	0.968	0.889	0.998		1	1	0.981	0.972	0.98
66	0.933	0.945	0.956	0.919	0.739	0.915	0.935	0.896	0.712	0.998	0.927	0.996	0.974	0.799	0.858
67	0.938	0.684	0.926	0.932	0.826	0.798	0.78	0.679	0.888	1	0.998	1	0.824	0.913	0.899
68	0.988	0.805	0.973	0.947	0.909	0.879	0.951	0.944	0.972	0.629	0.988	0.959	0.907	0.944	0.983
69	0.738	0.766	0.992	0.931	0.796	0.877	0.88	0.828	0.991	1	0.776	0.951	0.871	0.988	0.994
70	0.993	0.635	0.654	0.948	0.781	0.82	0.964	0.832	0.795	0.984	0.999	1	0.979	0.967	0.753
71	0.367	1	0.999	0.896	0.7	0.831	0.615	1	0.93	0.964	1	0.898	0.91	0.994	0.943
72	0.96	0.865	0.983	0.941	0.878	0.839	0.979	0.943	0.762	0.976	1	0.846	0.956	0.933	0.916
73	0.734	0.682	0.785	0.922	0.795	0.821	0.749	0.909	0.819	0.711	0.998	1	0.722	0.969	0.879
74	0.907	0.651	0.924	0.907	0.837	0.763	0.862	0.67	0.91	1	1	0.998	0.954	0.928	0.89
75	0.77	0.99	0.801	0.938	0.728	0.852	0.742	0.997	0.932	1	0.902	0.904	0.869	0.948	0.979
76	0.953	0.879	0.874	0.92	0.952	0.881	0.971	0.861	0.934	1	0.991	0.931	0.981	0.976	0.965
77	0.983	1	0.437	0.747	0.77	0.924	0.949	0.949	0.999	0.746	1		0.968	0.849	0.956
78	0.949	0.616	0.99	0.82	0.836	0.825	0.963	0.677	0.931	0.898	0.985	0.997	0.997	0.879	0.996
79	0.507	0.947	0.942	0.764	0.888	0.935	0.773	1	1	0.977	1	0.97	0.959	0.979	0.989
80	0.981	0.908	0.978	0.866	0.694	0.795	0.985	1	0.992	0.972	0.971	0.711	0.927	0.98	0.932
81	1	0.978	1	0.661	0.817	0.932	0.997	1	0.994	1	0.933	0.774	0.902	0.94	0.992
82	0.995	1	1	0.869	0.756	0.88	0.996	0.868	0.993	0.977	1	0.889	0.955	1	0.999
83	1	1	0.95	0.796	0.89	0.947	0.988	0.992	0.647	0.987	0.991	0.98	1	0.974	0.979
84	0.76	0.995	1	0.769	0.946	0.895	0.474	0.979	0.998	0.526	0.956	1	0.938	0.976	0.955
85	0.995	1	0.986	0.816	0.912	0.882	0.964	1	1	0.963	0.931	0.852	0.844	0.995	0.996
86	1		0.66	0.848		0.807	0.969		0.933	0.909		0.981	0.83		0.863
87	1	0.989	1	0.909	0.83	0.903	0.977	1	1	0.987	0.899	0.624	0.837	0.994	0.954
88	0.893	0.974	0.881	0.773	0.732	0.868	0.97	0.904	0.865		0.99	0.981	0.996	0.983	0.988
89	0.972	0.993	1	0.764	0.922	0.858	0.963	1	1	0.679	0.996	0.913	0.997	0.997	1
90	0.868	0.998	0.979	0.73	0.914	0.89	0.876	0.995	0.995	0.681	0.903	0.987	0.939	0.998	0.967
91	0.966	0.966	0.971	0.879	0.9	0.807	0.999	0.99	0.792	0.999	0.997	0.985	0.977	0.971	0.886
92	0.773	0.966	1	0.725	0.909	0.934	0.996	0.985	1	0.972	0.976	0.754	0.995	0.97	1
