# Supplementary material for: Osmotic Stress Uncovers Correlations and Dissociations Between Larval Zebrafish Anxiety Endophenotypes
Source: Front Mol Neurosci. 2022 Jun 24;15:900223. doi: 10.3389/fnmol.2022.900223 (PMC9269111; doi:10.3389/fnmol.2022.900223)
Supplement: Supplementary file 5 [file Data_Sheet_4.zip › Supplementary material 3/Fig.3F_SaltStress_Sleep_1stDarkPeriod_Speed_All.csv]

ID	0mM_L	0mM_D	50mM_L	50mM_D	100mM_L	100mM_D
1	43.03	117.05	35.075	99.425	23.125	113.15
2	2.48	81.875	59.275	122.425	25.15	96.525
3	76.3	119.775	14.975	120.575	6.95	121.825
4	26.18	129.425	149.35	164	35.475	86.275
5	41.95	131.325	55.75	148.55	98.225	152.025
6	17.35	170.65	52.825	128.75	74.05	89.025
7	15.28	135.425	29.675	148.8	53.45	183.25
8	44.38	37.125	31.35	76.825	23.8	141.425
9	18.45	135.125	31.225	143.075	7.825	154.1
10	32.95	149.975	112.125	154.3	21.175	173.275
11	23.65	104.025	157.9	238.65	0	84.925
12	55.58	151	96.525	149.175	23.375	229.525
13	56.48	107.725	86.5	162.1	5.25	124.875
14	59.6	193.525	2.075	115.625	86.35	116.85
15	76.63	114.525	0.7	190.55	147.625	160.6
16	65.08	188.825	1.425	141.35	16.55	114.025
17	23.35	62.45	3.65	23.425	33.025	86.175
18	27.4	93.775	4.325	96.875	56.7	114.225
19	70.95	104.925	31.875	104.25	43.7	92.1
20	45.35	100.4	59.625	237.125	11.125	76
21	35.88	116.15	21.5	63.625	5.375	109.025
22	13.88	112.975	11.35	51.575	17.75	64.775
23	26.25	107.125	30.35	72.25	90.4	134.125
24	4.53	115.175	59.15	153.525	14.55	73.7
25	16.73	162.25	31.15	184.125	10.45	129.625
26	88.1	73.675	48.9	114.85	91.75	72.125
27	117.45	108.425	38.525	85.225	63.25	152.4
28	33.6	144.175	40.125	119.525	24.675	94.125
29	56.43	153.425	67.8	168.575	4.45	97.05
30	19.18	226.275	8.6	57.4	24.025	114.8
31	11.55	70.55	10.05	110.725	0.9	68.55
32	41.2	100.7	17.725	113.875	58.675	89.6
33	36.9	46.675	41.95	95.6	21.525	91
34	4.65	71.45	15.925	77.75	0.575	8.875
35	41.55	150.275	24.525	144.2	44.625	67.35
36	58.6	101.4	5.975	96.95	21.225	63.1
37	44.625	98.3	12.225	67.85	10.9	77.575
38	5.35	125.5	155.375	62.075	35.775	73
39	18.075	87.775	48.225	107.4	91.225	87.9
40	49.25	68.425	65.5	156.3	15.275	141.45
41	4.95	75.55	19.525	84.975	18.2	40.575
42	161.875	135.95	53.525	169.35	19.675	90.175
43	39.2	9.2	39.875	131.2	8.45	82.575
44	11.175	146.35	76.075	77.375	10.825	73.625
45	13.33	71.33	31.1	94.18	63.05	71.68
46	88.1	109.95	16.95	106.1	86.03	114.33
47	36.33	112.25	24.88	118	9.23	70.43
48	9.33	60.88	43.13	115.73	26.65	97.38
49	13.4	188.6	8.28	74.93	0	124.6
50	53.18	112.93	14.5	75.08	108.78	123.03
51	102.43	127.23	76.7	137.08	22.4	168.78
52	45.45	131.78	52.13	157.03	8.53	78.08
53	35.63	75.28	5.68	190.85	148.75	170.9
54	25.8	115.48	84.25	106.23	18.7	117.13
55	101.28	142.63	53.55	143.45	33.8	119.13
56	72.28	127.33	33.2	140.9	62.3	157.75
57	2.6	173.18	155.63	217.43	56.85	80.6
58	13.38	138.88	42.08	93.05	87.5	213.03
59	131.18	160.95	61.28	104.55	8.23	93.85
60	19.43	66.58	31.1	62.35	26	185.18
61	23.08	71.65	18.75	106.73	63.55	126.575
62	76.18	103.88	9.3	154.35	32.2	96.65
63	2	77.58	26.8	32.6
64	34.4	152.05	65.93	187.6	23.525	53.825
65	41.05	64.3	41.35	75.68	77.325	168.225
66	0.98	145.6	25.8	131.18	10	97.975
67	150	183.93	7.45	173.9	144.725	147.85
68	93.13	149.2	30.43	146.28	156.25	196.425
69	29.35	210.43	35.43	116.33	21.225	160.45
70	72.63	221.9	68.83	204.35	37.675	193.15
71	15.3	89.45	0	165.05	14	192.95
72	20.1	168.58	52.08	149.55	179.25	171.525
73	70.58	164.93	2.58	91.58	16.75	122.925
74	38.98	171.08	22.65	132.93	21.475	137.225
75	70.28	121.28	0	106.75	27.95	95.025
76	18.95	69.53	47.13	162.85	8.425	110.4
77	11.375	116.7	0	41.825	2.9	49.25
78	33.1	51.625	45.5	98.225	0	93.45
79	3.075	72.675	0	97.425	0	53.45
80	24.475	63.075	3	54.85	15.725	80.95
81	1.725	1.9	7.075	79.675	0.625	87
82	6.9	4.95	11.05	33.975	13.875	88.975
83	15.85	8.225	11.475	46.3	16.4	99.275
84	7.05	63.575	1.55	10.775	0	6.05
85	14.925	83	0.1	2.975	10.7	113.95
86	1.675	49.275			28.2	32.05
87	0	14.775	9.45	147.075	15	76.7
88	0	12.075	15.325	32.15	16.375	50.95
89	11.75	10.925	0	93.2	5.75	115.675
90	13.35	55.35	9.85	49.75	11.975	52.525
91	26.525	59.75	2.425	98.75	14.325	60.25
92	0.3	30.2	13.525	36.425	21.65	26.525
