# Supplementary material for: Osmotic Stress Uncovers Correlations and Dissociations Between Larval Zebrafish Anxiety Endophenotypes
Source: Front Mol Neurosci. 2022 Jun 24;15:900223. doi: 10.3389/fnmol.2022.900223 (PMC9269111; doi:10.3389/fnmol.2022.900223)
Supplement: Supplementary file 5 [file Data_Sheet_4.zip › Supplementary material 3/Fig.3A_SaltStress_TotalSpeed_ON_All.csv]

Day1 0mM	Day1 50mM	Day1 100mM	Night1 0mM	Night1 50mM	Night1 100mM	Day2 0mM	Day2 50mM	Day2 100mM
30.9	33.6	23.2	2.9	2.3	4	49.1	38.1	18.2
19.5	29.2	26.5	1.8	1.4	2	25	7.3	43.7
26.6	40.2	33.2	2.5	7.4	3.4	58.9	68	22.2
21.8	47.2	32.4	8.2	2.1	6	11.6	35.3	33.1
26.7	43.4	46	4.3	6.2	15.3	49.2	79.3	129.3
41.8	47.1	45.5	8	18.5	2.9	51.4	51.6	95.6
32.6	52.4	51.1	13.2	4.6	8.6	79.8	52.4	60.6
27.8	62.6	37.9	9.4	3.1	4.7	21.2	93.7	70.3
30.3	32.3	34.1	4.1	9.1	2.6	23.4	45.2	40.2
32.4	70.4	29.7	2.4	10.8	5	67.7	90.1	10.7
26.2	83.9	22.3	3.4	7.4	1.8	72.1	114.4	3.5
47	57.1	37.8	7.3	9.2	12.4	71	40.5	33.5
50	52.7	26.1	3.3	4	8.3	40.4	61.5	63.8
41	18.3	26.7	3.8	2.9	8.1	122.4	9.7	9.8
39.1	42.8	57.4	6.6	5.7	2	80.7	35.9	84.6
56.1	19.8	23.9	2.7	2.9	2.9	78.4	22.6	46.4
14.9	23	24.2	6.4	9.1	10.4	27.3	34.5	37
32.6	27.9	26.8	3.9	4	4	49.3		40
49	24.3	51.6	5.3	18	4.8	34.8	15.9	45.7
42.2	38.4	11.1	13.2	5.5	5.5	34.9	60.6	4.3
30.8	21.5	18.5	2.5	4	3.3	13.1	11.9	6.7
31.6	27.7	22.2	8.6	13.3	7.2	20.7	15.4	10
31	20.4	48.4	3.4	1.9	9.1	6.8	4.2	22.5
34.8	62	24.9	8.6	13.7	1.6	32.2	69	11.1
28.5	49.3	29	17.3	10	4.8	9.7	25.7	59.3
43.9	37.8	25.2	4.6	9.3	2.2	82.1	68.6	38.4
48.2	19.5	59.2	6	11.6	15.1	24.9	41.6
35.2	39.6	26.1	3.1	16.1	7.1	80.8	37.3
36.4	57.8	35.1	4.5	3.5	2.5	62.1	29.8	23.1
40.3	13.9	24	5.1	8.5	4.6	32.7	11.6	47.5
15.5	14.5	14	1.8	2.2	14.9	24.3	10.8	13.8
23.5	21.8	20.7	4.5	5.5	10.6	45.1	9	48.4
14.5	17.8	21.3	1.1	1.3	2.5	9.9	15.2	21.6
15.5	7.8	16.3	2	1.5	1.7	22.7	17.1	36.5
33.5	33.2	21.4	3.8	2.7	4.8	25.1	28.5	19
18.5	25	21.5	1.9	2.9	2.4	7.5	29.6	5.9
24.1	15.8	24.5	3.4	2	6.4	21	7.7	21.2
15.6	23.2	25.9	4.2	2.9	4.4	8.2	12.3	13.8
22.7	25.8	26.5	1.9	3.8	4	52.2	54	16.3
12.9	19.4	25.7	1.2	5.9	4.1	9.3	21.6	14.9
20	27.2	13.3	2.2	2.9	9.3	16.1	26.2	7.7
54.1	27.6	22.4	2.9	5.7	3	55.7	32.8	26.1
20	29.4	20.6	2.6	2.7	2	36.9	32.9	28.8
27.2	33.2	13.3	3.2	3.6	1.6	14	69.7	14.3
13.6	20	22.1	2.9	3.1	2.5	14.5	49	20.9
19.5	19.6	36.3	2.9	2.7	8.1	70.9	11.6	50.1
31.6	33.5	20.1	9.9	2.9	3.3	16.5	37.3	7.8
8.2	31.7	21.6	7.4	6.9	2.6	13.1	63.4	18.7
34.6	19	46.1	4.1	3.8	2.5	23.3	38.9	107.5
39.4	20.4	36.6	3.8	10.1	3.9	19.1	55.9	64.4
23	36.6	29.1	1	5.4	4.5	34	57.1	24.8
36	34.7	17.1	6	2.8	4.1	73.6	29.4	41.3
28.8	24.3	54.3	12.3	4.6	4.6	36.9	16.2	62.4
28.8	32.6	41	3.2	6.4	3.3	81.6	90.4	18.5
55.7	50.4	33.3	3.4	5.5	2.1	135.1	72.9	44.7
42.2	25.4	36	5	1.9	3.4	19.6	75.1	52.1
29	45.6	31.6	1.3	2.6	2.8	11.3	74.3	58.5
30.3	29.6	70	2.2	4.2	7.2	23	49.1	88.9
52.2	39.5	24.3	6.2	3.9	2.2	128.9	59.4	18.9
24.8	24.2	48.4	2.9	3.3	6.5	35.9	13.1	76.6
24.2	18.9	26.5	1.5	1.5	2.6	19	12.3	57.7
32.3	35.3	27.1	1.7	3.1	3.8	13.4	25.1	35.9
12.9	21.7	2.2	1.3	3.7	1.3	11.7	53.5	0
26.5	33.2	22.7	1.6	2.3	3.8	15.7	48.7	23.5
22.7	21.7	33.9	1.6	3.4	2.3	28.3	20	39.6
28.2	16.5	18.7	3.3	3.2	2.8	33.9	23.4	51
123	28.1	39.5	5.5	3.5	5.7	99	42	61.9
44	36.3	82.8	2.3	6.3	6.5	31.9	18.9	113.1
47.2	32.7	32.3	2.5	5.7	14.9	34.5	27.5	29.2
42.2	36.5	36.3	2.4	2	3	68.7	98.1	38.6
26.9	26.2	28.4	1.6	3.1	5.6	92.3	44.6	33.9
24.1	40.1	73	3.4	2.8	6	15.6	75.6	60.9
34.8	21.7	51.3	3.9	2.9	3.7	24	15.3	43.8
47.5	26.5	22.6	2.8	3.5	3	44.6	84.2	28.5
43	31.9	33.4	2.7	4.1	7.5	57	18.9	91.4
22.5	17.9	21.9	2.9	2.7	2.5	26.6	49.2	28
16.4	5	4.9	2.4	1.6	1.7	13.1	11.1	6.1
9.7	32.4	14.5	2.1	2.3	4.4	7	55.9	28.9
15.4	12.3	9.1	4.3	3.1	3.6	6.8	8.1	17
15.9	13.3	12.3	2.9	9.2	2	14.8	7.4	5.5
2.2	12.6	18.6	1.9	7	4.5	2.5	10.9	13.4
9.1	10.4	7.1	6.2	1.4	1.9	8.1	8.7	9.6
9.7	8.7	23	3.2	1.6	5.4	8.5	18.6	11.7
22.2	6.7	7.9	3.9	2	3.1	8.2	9	19.1
19.6	5.3	18.2	5.5	1.9	5	9.6	16.3	16.6
12.7	20.7	22.2	7.1	6.3	5.7	13.6	17.8	28.8
18.7	14.7	21.9	4.5	7.1	6.7	4.9	12	34
4.8	11.8	13.1	0.9	5.8	2.6	4.5	13.5	7.1
11.4	15.2	19	1.6	3.4	12	11.3	9.5	11.8
7.8	24.9	12.4	1.8	4.5	10.6	10.3	18.9	18
10.1	13.4	23.7	3.5	2.2	6.1	4.7	11.7	48.2
13		9.5	2.5		1.7	11.7		13.4
