# Supplementary material for: Osmotic Stress Uncovers Correlations and Dissociations Between Larval Zebrafish Anxiety Endophenotypes
Source: Front Mol Neurosci. 2022 Jun 24;15:900223. doi: 10.3389/fnmol.2022.900223 (PMC9269111; doi:10.3389/fnmol.2022.900223)
Supplement: Supplementary file 5 [file Data_Sheet_4.zip › Supplementary material 3/Fig.3G_SaltStress_Sleep_Startle_FirstTwoHours_All.csv]

%>=70% 1st 2 hrs	0mM	50mM	100mM
1	0	0	0
2	0.25	0.08	0
3	0.08	0.08	0.08
4	0.08	0.08	0.17
5	0.08	0.25	0.42
6	0.08	0.42	0.25
7	0.08	0.5	0.25
8	0	0.25	0.17
9	0.08	0.25	0.08
10	0.17	0.08	0.08
11	0	0.17	0
12	0	0.17	0.42
13	0.17	0.17	0.08
14	0.17	0.17	0.17
15	0.17	0	0.17
16	0.08	0	0
17	0.25	0.25	0.08
18	0.17	0.08	0.08
19	0.17	0.17	0.17
20	0	0.25	0.17
21	0.17	0	0.17
22	0.25	0.08	0
23	0.25	0	0.25
24	0.08	0.17	0
25	0.25	0.25	0.08
26	0	0.17	0
27	0.17	0.17	0.17
28	0.25	0.17	0.08
29	0.08	0.08	0.5
30	0	0.08	0
31	0	0	0.08
32	0.08	0.08	0.33
33	0	0	0
34	0.08	0.08	0
35	0.17	0	0.33
36	0	0.17	0.08
37	0.08	0.17	0.08
38	0	0.08	0.17
39	0	0.08	0.25
40	0.17	0.08	0.08
41	0.08	0	0.33
42	0.17	0	0
43	0.08	0.08	0
44	0	0	0.08
45	0	0	0.17
46	0	0.08	0.08
47	0.33	0.17	0.17
48	0.08	0.33	0.08
49	0.17	0.25	0
50	0.08	0.08	0
51	0	0.33	0
52	0.25	0.08	0
53	0.08	0.33	0
54	0.08	0	0
55	0	0.25	0
56	0.17	0.17	0
57	0	0	0.17
58	0	0.08	0.08
59	0	0.08	0.25
60	0.17	0.08	0
61	0.5	0.17	0.25
62	0.25	0.5	0.17
63	0	0.25	0
64	0.17	0.08	0.25
65	0.25	0.25	0.25
66	0.5	0.5	0.42
67	0.75	0.58	0.33
68	0.5	0.58	0.25
69	0.67	0.25	0.83
70	0.25	0.33	0.17
71	0.25	0.08	0.33
72	0.67	0.33	0.58
73	0.58	0.08	0.67
74	0.25	0.42	0.17
75	0.25	0.33	0.42
76	0.33	0.08	0.67
77	0.17	0.17	0.25
78	0.25	0.17	0.08
79	0.33	0	0.17
80	0.25	0.33	0.25
81	0.33	0.25	0.08
82	0.17	0.33	0.08
83	0	0.17	0.17
84	0	0	0
85	0.5	0	0
86	0.25	0.5	0.17
87	0.17	0.33	0.08
88	0.08	0.42	0
89	0.08	0.08	0.5
90	0.25	0.25	0.33
91	0.25	0.17	0.08
92	0.17		0
