# Supplementary material for: Osmotic Stress Uncovers Correlations and Dissociations Between Larval Zebrafish Anxiety Endophenotypes
Source: Front Mol Neurosci. 2022 Jun 24;15:900223. doi: 10.3389/fnmol.2022.900223 (PMC9269111; doi:10.3389/fnmol.2022.900223)
Supplement: Supplementary file 5 [file Data_Sheet_4.zip › Supplementary material 3/Fig.3B_SaltStress_TotalSleepTime_ON_All.csv]

Day1 0mM	Day1 50mM	Day1 100mM	Night1 0mM	Night1 50mM	Night1 100mM	Day2 0mM	Day2 50mM	Day2 100mM
0.259	0.035	0.176	0.443	0.213	0.24	0.01	0	0.01
0.063	0.075	0.422	0.552	0.476	0.606	0.005	0.018	0.016
0.055	0.023	0.141	0.481	0.008	0.611	0.023	0.005	0.039
0.035	0.417	0.382	0.421	0.476	0.321	0	0.003	0.446
0.266	0.101	0.266	0.663	0.492	0.629	0.109	0.192	0.518
0.138	0.03	0.04	0.205	0.052	0.6	0.01	0.028	0.241
0.141	0.312	0.093	0.633	0.746	0.325	0.197	0.461	0.052
0.075	0.008	0.02	0.206	0.01	0.849	0.013	0	0.383
0.06	0.063	0.116	0.052	0.148	0.486	0.122	0.005	0.013
0.028	0.055	0.236	0.452	0.187	0.6	0	0.005	0.031
0.123	0.053	0.013	0.34	0.048	0.037	0.207	0.005	0
0.158	0.01	0.093	0.584	0.008	0.129	0.008	0.01	0.111
0.065	0.128	0.256	0.43	0.592	0.61	0	0.073	0.205
0.47	0.075	0.161	0.56	0.3	0.559	0.321	0.091	0.008
0.513	0.367	0.231	0.863	0.717	0.162	0.378	0.324	0.098
0.299	0.128	0.148	0.595	0.383	0.149	0.003	0.199	0.008
0.17	0.17	0.145	0.621	0.695	0.621	0.021	0.07	0.016
0.256	0.277	0.292	0.732	0.89	0.797	0.114		0.023
0.396	0.129	0.421	0.687	0.348	0.652	0.028	0.013	0.179
0.518	0.312	0.145	0.165	0.846	0.4	0.233	0.049	0.01
0.218	0.195	0.053	0.587	0.452	0.011	0.052	0.049	0
0.084	0.005	0.145	0.229	0.021	0.695	0.021	0.016	0.062
0.069	0.124	0.058	0.403	0.398	0.175	0	0.01	0.005
0.096	0.135	0.178	0.34	0.678	0.413	0.028	0.003	0.013
0.183	0.051	0.365	0.451	0.221	0.673	0.028	0.026	0.088
0.274	0.099	0.091	0.759	0.076	0.568	0.06	0	0.378
0.391	0.218	0.713	0.517	0.229	0.763	0.01	0.021
0.013	0.084	0.622	0.332	0.249	0.319	0.01	0.158
0.089	0.16	0.122	0.573	0.544	0.13	0.036	0.036	0.003
0.256	0.266	0.254	0.532	0.698	0.157	0.026	0.326	0.288
0.165	0.368	0.218	0.529	0.386	0.776	0.013	0.075	0.008
0.193	0.515	0.373	0.725	0.64	0.744	0.044	0.155	0.067
0.369	0.364	0.267	0.854	0.762	0.732	0.293	0.224	0.26
0.551	0.672	0.499	0.754	0.846	0.817	0.274	0.272	0.197
0.204	0.16	0.446	0.603	0.675	0.552	0.209	0.156	0.262
0.51	0.435	0.394	0.717	0.725	0.824	0.416	0.099	0.534
0.292	0.309	0.289	0.622	0.725	0.375	0.147	0.43	0.373
0.287	0.237	0.138	0.53	0.527	0.475	0.159	0.089	0.418
0.19	0.391	0.457	0.76	0.54	0.57	0.029	0.014	0.471
0.609	0.421	0.094	0.865	0.403	0.389	0.49	0.082	0.106
0.496	0.185	0.171	0.77	0.524	0.405	0.224	0.01	0.548
0.275	0.24	0.185	0.811	0.414	0.706	0.034	0.019	0.255
0.402	0.165	0.35	0.708	0.559	0.744	0.269	0.007	0.173
0.399	0.107	0.399	0.752	0.484	0.776	0.274	0	0.19
0.393	0.318	0.296	0.61	0.649	0.665	0.342	0.067	0.158
0.438	0.328	0.154	0.679	0.681	0.344	0.073	0.399	0.049
0.072	0.169	0.485	0.286	0.643	0.7	0.212	0.075	0.492
0.386	0.261	0.284	0.137	0.363	0.64	0.246	0.003	0.135
0.318	0.45	0.443	0.603	0.508	0.748	0.127	0.104	0.047
0.184	0.179	0.381	0.532	0.325	0.598	0.091	0.008	0.109
0.281	0.109	0.388	0.903	0.498	0.543	0.023	0.003	0.212
0.077	0.348	0.318	0.538	0.717	0.606	0.003	0.163	0.117
0.055	0.323	0.311	0.167	0.562	0.694	0.005	0.233	0.119
0.393	0.139	0.286	0.651	0.24	0.622	0.003	0.008	0.516
0.124	0.152	0.311	0.521	0.468	0.797	0	0.034	0.013
0.289	0.433	0.438	0.438	0.7	0.614	0.168	0.101	0.104
0.341	0.428	0.199	0.825	0.763	0.689	0.376	0.021	0.034
0.184	0.192	0.139	0.789	0.429	0.543	0.142	0.07	0
0.234	0.209	0.139	0.63	0.533	0.765	0.023	0.008	0.117
0.149	0.132	0.184	0.654	0.559	0.597	0.057	0.241	0.078
0.218	0.328	0.37	0.779	0.821	0.659	0.171	0.155	0.005
0.36	0.471	0.298	0.751	0.722	0.519	0.409	0.148	0.168
0.725	0.201	0.613	0.962	0.514	0.843	0.513	0.008	0.995
0.34	0.273	0.223	0.833	0.708	0.498	0.267	0.047	0.197
0.4	0.375	0.275	0.848	0.592	0.59	0.132	0.023	0.044
0.447	0.491	0.419	0.632	0.625	0.635	0.189	0.282	0.111
0.156	0.521	0.146	0.595	0.494	0.402	0.008	0.036	0.023
0.385	0.072	0.181	0.768	0.176	0.454	0.127	0.005	0.031
0.285	0.119	0.221	0.708	0.367	0.249	0.08	0.109	0.104
0.357	0.382	0.36	0.749	0.765	0.583	0.003	0.003	0.14
0.283	0.653	0.184	0.711	0.679	0.329	0.021	0.508	0.023
0.34	0.181	0.072	0.525	0.646	0.456	0.135	0.005	0.044
0.352	0.484	0.308	0.583	0.57	0.605	0.14	0.031	0.013
0.194	0.184	0.335	0.675	0.59	0.613	0.021	0.005	0.047
0.196	0.596	0.079	0.708	0.611	0.367	0.016	0.14	0.021
0.275	0.481	0.382	0.573	0.73	0.716	0.039	0.026	0.065
0.362	0.711	0.736	0.794	0.832	0.927	0.301	0.332	0.759
0.349	0.264	0.462	0.779	0.771	0.611	0.43	0.021	0.016
0.427	0.284	0.482	0.69	0.746	0.667	0.316	0.319	0.08
0.314	0.178	0.309	0.694	0.225	0.797	0.106	0.301	0.497
0.807	0.397	0.477	0.914	0.663	0.637	0.894	0.228	0.155
0.281	0.347	0.673	0.575	0.832	0.833	0.472	0.461	0.085
0.616	0.482	0.279	0.843	0.879	0.69	0.484	0.013	0.422
0.49	0.626	0.636	0.876	0.803	0.751	0.655	0.329	0.028
0.083	0.819	0.138	0.544	0.771	0.603	0.539	0.01	0.041
0.397	0.606	0.108	0.411	0.36	0.679	0.293	0.034	0.003
0.317	0.138	0.113	0.74	0.233	0.608	0.611	0.114	0
0.796	0.382	0.369	0.925	0.402	0.849	0.614	0.075	0.539
0.364	0.234	0.045	0.898	0.64	0.179	0.233	0.205	0.114
0.583	0.141	0.206	0.911	0.479	0.117	0.306	0.005	0.013
0.573	0.294	0.126	0.854	0.814	0.575	0.819	0.246	0
0.327		0.276	0.66		0.806	0.264		0.114
