# Supplementary material for: Osmotic Stress Uncovers Correlations and Dissociations Between Larval Zebrafish Anxiety Endophenotypes
Source: Front Mol Neurosci. 2022 Jun 24;15:900223. doi: 10.3389/fnmol.2022.900223 (PMC9269111; doi:10.3389/fnmol.2022.900223)
Supplement: Supplementary file 6 [file Data_Sheet_5.zip]

Archive with 8 entries (7 files):
- Supplementary material 4/
- __MACOSX/._Supplementary material 4
- Supplementary material 4/SaltStressFeedingAssay_TL.csv
- __MACOSX/Supplementary material 4/._SaltStressFeedingAssay_TL.csv
- Supplementary material 4/SaltStressFeedingAssay_WTAB.csv
- __MACOSX/Supplementary material 4/._SaltStressFeedingAssay_WTAB.csv
- Supplementary material 4/SaltStressFeedingAssay_Nacre.csv
- __MACOSX/Supplementary material 4/._SaltStressFeedingAssay_Nacre.csv
