# Supplementary material for: Osmotic Stress Uncovers Correlations and Dissociations Between Larval Zebrafish Anxiety Endophenotypes
Source: Front Mol Neurosci. 2022 Jun 24;15:900223. doi: 10.3389/fnmol.2022.900223 (PMC9269111; doi:10.3389/fnmol.2022.900223)
Supplement: Supplementary file 6 [file Data_Sheet_5.zip › Supplementary material 4/SaltStressFeedingAssay_TL.csv]

Experiment_date	Salt_concentration	Absolute_Gut_Fluorescence	Normalized_Gut_Fluorescence
20220107	0mM	507.7101617	0.613040435
20220107	0mM	1360.204314	1.642394239
20220107	0mM	811.5142857	0.979872196
20220107	0mM	930.0193022	1.122962432
20220107	0mM	2097.831831	2.533051012
20220107	0mM	271.1543071	0.327408366
20220107	0mM	691.6689655	0.835163595
20220107	0mM	328.2254308	0.396319546
20220107	0mM	110.5	0.133424487
20220107	0mM	1034.335758	1.248920528
20220107	0mM	413.7082755	0.499536784
20220107	0mM	680.5576364	0.821747093
20220107	0mM	2067.26711	2.49614529
20220107	0mM	209.5	0.252963168
20220107	0mM	141.9671815	0.171419895
20220107	0mM	713.2258174	0.861192662
20220107	0mM	1621.93666	1.95842595
20220107	0mM	626.7294463	0.75675163
20220107	0mM	331.146743	0.399846918
20220107	0mM	251.3839384	0.303536408
20220107	0mM	1208.048061	1.458671433
20220107	0mM	285.2220068	0.344394571
20220107	0mM	1644.270293	1.985392951
20220107	0mM	779.8300915	0.941614753
20220107	0mM	1172.223301	1.415414417
20220107	0mM	735.91019	0.888583167
20220107	0mM	831.1842642	1.003622936
20220107	0mM	1372.096601	1.656753717
20220107	0mM	858.6768603	1.036819185
20220107	0mM	1200.519848	1.449581406
20220107	0mM	404.4486508	0.488356144
20220107	0mM	808.8645032	0.976672685
20220107	50mM	116.9327731	0.141191813
20220107	50mM	624.838141	0.754467952
20220107	50mM	1374.078862	1.65914722
20220107	50mM	651.6343108	0.786823293
20220107	50mM	226.1067881	0.273015225
20220107	50mM	544.4613527	0.657416081
20220107	50mM	2111.894082	2.550030637
20220107	50mM	397.0806509	0.479459568
20220107	50mM	120	0.144895371
20220107	50mM	428.7343695	0.517680213
20220107	50mM	291.604208	0.352100832
20220107	50mM	518.098047	0.625583406
20220107	50mM	375.7359449	0.453686659
20220107	50mM	491.3563547	0.593293844
20220107	50mM	776.0061162	0.936997451
20220107	50mM	333.2256974	0.402357175
20220107	50mM	170.0100659	0.205280596
20220107	50mM	232.6831276	0.280955901
20220107	50mM	1302.660444	1.572912236
20220107	50mM	805.9722125	0.973180356
20220107	50mM	322.5843972	0.389508216
20220107	50mM	450.5035461	0.543965654
20220107	50mM	529.0902367	0.638856051
20220107	50mM	414.6405375	0.500662454
20220107	50mM	323.5885693	0.390720715
20220107	50mM	414.82751	0.500888216
20220107	50mM	791.4027478	0.955588289
20220107	50mM	724.1822956	0.874422186
20220107	50mM	602.6516885	0.727678666
20220107	50mM	222.1635757	0.268253948
20220107	50mM	606.4895263	0.732312708
20220107	50mM	263.9137121	0.318665627
20220107	100mM	111.5570873	0.13470088
20220107	100mM	111.7336117	0.134914026
20220107	100mM	128.7640562	0.155477631
20220107	100mM	119.5008781	0.144292701
20220107	100mM	160.4495862	0.193736686
20220107	100mM	289.653735	0.349745712
20220107	100mM	146.7566179	0.177202955
20220107	100mM	121.7702648	0.147032897
20220107	100mM	135.8413562	0.164023198
20220107	100mM	186.8045828	0.225559328
20220107	100mM	379.2956837	0.457984907
20220107	100mM	147.1228706	0.177645191
20220107	100mM	125.5	0.151536409
20220107	100mM	154.1625817	0.186145371
20220107	100mM	239.6427997	0.289359436
20220107	100mM	208.2684897	0.251476167
20220107	100mM	113.5	0.137046872
20220107	100mM	178.843128	0.215946178
20220107	100mM	113.3671114	0.136886414
20220107	100mM	399.1155686	0.481916653
20220107	100mM	187.3924099	0.226269106
20220107	100mM	114.1944339	0.137885374
20220107	100mM	234.6834906	0.283371262
20220107	100mM	164.300854	0.198386943
20220107	100mM	255.9144533	0.30900683
20220107	100mM	382.9842913	0.462438758
20220107	100mM	154.0622807	0.186024261
20220107	100mM	113.5444931	0.137100595
20220107	100mM	192.6377034	0.232602596
20220107	100mM	208.3227376	0.25154167
20220107	100mM	176.1922182	0.212745307
20220107	100mM	185.2953764	0.223737019
20220107	150mM	153.4496855	0.185284576
20220107	150mM	114.8541667	0.138681976
20220107	150mM	193.8588499	0.234077083
20220107	150mM	126.3585578	0.152573084
20220107	150mM	146.4059162	0.176779496
20220107	150mM	173.7803338	0.209833049
20220107	150mM	116.2478569	0.140364803
20220107	150mM	120.5261717	0.145530703
20220107	150mM	515.6396714	0.622615012
20220107	150mM	146.0250577	0.176319624
20220107	150mM	109.8817853	0.132678017
20220107	150mM	111.0858156	0.134131837
20220107	150mM	123.2119057	0.148773623
20220107	150mM	134.6792384	0.162619985
20220107	150mM	126.8977077	0.153224087
20220107	150mM	111.3376328	0.134435897
20220107	150mM	110.3866388	0.133287608
20220107	150mM	152.0362319	0.183577885
20220107	150mM	141.9350863	0.171381142
20220107	150mM	267.2827725	0.322733637
20220107	150mM	169.8227176	0.205054381
20220107	150mM	115.0425861	0.138909485
20220107	150mM	218.1987607	0.263466586
20220107	150mM	213.5897348	0.257901365
20220107	150mM	160.2313212	0.193473139
20220107	150mM	115.0635039	0.138934742
20220107	150mM	137.8276915	0.166421621
20220107	150mM	111.8103589	0.135006695
20220107	150mM	165.3662314	0.199673345
20220107	150mM	127.7568698	0.154261492
20220107	150mM	114.0958001	0.137766277
20220107	200mM	110.303323	0.133187008
20220107	200mM	111.7301644	0.134909863
20220107	200mM	132.0342756	0.159426295
20220107	200mM	141.5784353	0.170950499
20220107	200mM	112.1417518	0.135406839
20220107	200mM	111.2871712	0.134374966
20220107	200mM	117.4802019	0.141852812
20220107	200mM	115.0253223	0.13888864
20220107	200mM	116.6954083	0.140905204
20220107	200mM	112.4235467	0.135747096
20220107	200mM	110.8286853	0.133821362
20220107	200mM	176.3947186	0.212989818
20220107	200mM	185.6496378	0.224164776
20220107	200mM	114.2846368	0.13799429
20220107	200mM	114.4769486	0.138226499
20220107	200mM	109.399718	0.132095939
20220107	200mM	156.0912927	0.188474215
20220107	200mM	128.6160892	0.155298966
20220107	200mM	110.1612383	0.133015446
20220107	200mM	113.6989839	0.137287137
20220107	200mM	112.5814116	0.135937712
20220107	200mM	110.7381579	0.133712054
20220107	200mM	112.7332275	0.136121023
20220107	200mM	184.4529412	0.222719811
20220107	200mM	112.6917511	0.136070942
20220107	200mM	113.7004505	0.137288908
20220107	200mM	112.9401479	0.136370872
20220107	200mM	113.2900862	0.136793409
20220107	200mM	162.1544175	0.195795204
20220107	200mM	112.8608511	0.136275124
20220107	250mM	112.6074103	0.135969104
20220107	250mM	119.0235445	0.143716339
20220107	250mM	111.7346419	0.13491527
20220107	250mM	141.8907662	0.171327627
20220107	250mM	159.5063799	0.192597801
20220107	250mM	110.8125843	0.133801921
20220107	250mM	111.7466848	0.134929811
20220107	250mM	110.9134165	0.133923672
20220107	250mM	112.7051895	0.136087169
20220107	250mM	106	0.127990911
20220107	250mM	112.9854416	0.136425562
20220107	250mM	113.1662354	0.136643864
20220107	250mM	112.8620119	0.136276526
20220107	250mM	122.2983206	0.147670504
20220107	250mM	110.8080808	0.133796483
20220107	250mM	111.7340984	0.134914614
20220107	250mM	111.7926357	0.134985295
20220107	250mM	111.4481707	0.134569367
20220107	250mM	114.8661391	0.138696432
20220107	250mM	219.5098675	0.265049697
20220107	250mM	117.3636364	0.141712064
20220107	250mM	114.6441759	0.13842842
20220107	250mM	112.507791	0.135848818
20220107	250mM	117.3081639	0.141645083
20220107	250mM	110.0661594	0.132900642
20220107	250mM	112.4506547	0.135779828
20220107	250mM	114.9979663	0.138855608
20211231	0mM	1606.739918	2.223842193
20211231	0mM	316.9522998	0.4386845
20211231	0mM	184.7267129	0.255674894
20211231	0mM	299.7604167	0.414889712
20211231	0mM	1513.786195	2.095187637
20211231	0mM	1354.522529	1.874755409
20211231	0mM	1138.974663	1.576421849
20211231	0mM	148.3742027	0.205360437
20211231	0mM	853.1557753	1.180828203
20211231	0mM	324.7187387	0.449433803
20211231	0mM	1680.62538	2.326104922
20211231	0mM	561.3811165	0.776991347
20211231	0mM	988.1412849	1.367657738
20211231	0mM	491.073376	0.679680439
20211231	0mM	1338.198694	1.852162061
20211231	0mM	642.5619469	0.889351384
20211231	0mM	335.1974234	0.463937047
20211231	0mM	178.504555	0.247062986
20211231	0mM	376.1390413	0.520603155
20211231	0mM	131.7529317	0.182355417
20211231	0mM	965.6574048	1.336538451
20211231	0mM	464.193235	0.642476415
20211231	50mM	686.1804511	0.949722492
20211231	50mM	128.1722823	0.177399544
20211231	50mM	112.2615329	0.155377937
20211231	50mM	171.3680437	0.237185547
20211231	50mM	305.8775047	0.423356197
20211231	50mM	173.5890843	0.240259625
20211231	50mM	176.6946565	0.244557957
20211231	50mM	962.1357119	1.331664178
20211231	50mM	269.2393748	0.372646422
20211231	50mM	677.8796153	0.938233546
20211231	50mM	239.0648899	0.330882791
20211231	50mM	122.5335539	0.169595144
20211231	50mM	474.5951557	0.656873412
20211231	50mM	470.6771918	0.651450672
20211231	50mM	113.755814	0.157446128
20211231	50mM	192.635775	0.266621598
20211231	50mM	297.9492247	0.412382894
20211231	50mM	429.6364621	0.594647386
20211231	50mM	413.5750901	0.572417306
20211231	50mM	155.7131947	0.215518124
20211231	50mM	336.2764706	0.465430525
20211231	50mM	282.866878	0.391507855
20211231	50mM	114.337985	0.158251894
20211231	50mM	157.0903537	0.21742421
20211231	50mM	567.2722755	0.78514513
20211231	100mM	120.6880645	0.167040855
20211231	100mM	164.0713686	0.22708643
20211231	100mM	184.3400673	0.255139749
20211231	100mM	114.5981402	0.158611967
20211231	100mM	199.7892763	0.276522552
20211231	100mM	119.8372822	0.165863312
20211231	100mM	111.3563113	0.154125046
20211231	100mM	398.2568021	0.551215707
20211231	100mM	178.3790235	0.246889241
20211231	100mM	131.9854685	0.182677265
20211231	100mM	172.2074124	0.238347293
20211231	100mM	124.2268381	0.171938769
20211231	100mM	153.3898026	0.212302384
20211231	100mM	155.0435621	0.214591305
20211231	100mM	127.3507048	0.176262423
20211231	100mM	111.0458987	0.153695413
20211231	100mM	113.1395806	0.156593217
20211231	100mM	166.2465511	0.230097037
20211231	100mM	116.9993831	0.161935458
20211231	100mM	217.3663948	0.300850533
20211231	100mM	114.0858086	0.157902864
20211231	100mM	120.8926573	0.167324026
20211231	100mM	309.2099551	0.427968545
20211231	100mM	138.9626892	0.192334234
20211231	100mM	119.774765	0.165776784
20211231	150mM	112.7691093	0.156080459
20211231	150mM	112.0397088	0.155070917
20211231	150mM	124.4809215	0.172290439
20211231	150mM	169.0288264	0.233947904
20211231	150mM	115.5376266	0.159912283
20211231	150mM	207.1955556	0.286773369
20211231	150mM	156.8750399	0.2171262
20211231	150mM	110.9740581	0.15359598
20211231	150mM	117.3060251	0.162359873
20211231	150mM	124.2156631	0.171923302
20211231	150mM	111.0509344	0.153702383
20211231	150mM	109.7059048	0.151840766
20211231	150mM	121.6008584	0.168304227
20211231	150mM	111.3895826	0.154171096
20211231	150mM	118.1560887	0.163536421
20211231	150mM	112.0924992	0.155143982
20211231	150mM	124.0987837	0.171761533
20211231	150mM	125.0130133	0.173026892
20211231	150mM	178.5497717	0.247125569
20211231	150mM	122.3978947	0.169407382
20211231	150mM	151.9401215	0.210295922
20211231	150mM	113.4461216	0.157017492
20211231	150mM	113.5507752	0.15716234
20211231	150mM	113.5015585	0.15709422
20211231	150mM	145.596103	0.20151535
20211231	200mM	115.2276447	0.159483246
20211231	200mM	112.3512931	0.155502171
20211231	200mM	119.300588	0.165120489
20211231	200mM	112.013243	0.155034286
20211231	200mM	110.5680201	0.153033995
20211231	200mM	112.7952811	0.156116682
20211231	200mM	112.8702703	0.156220473
20211231	200mM	112.8616084	0.156208484
20211231	200mM	111.9590973	0.154959345
20211231	200mM	113.094959	0.156531458
20211231	200mM	115.1066106	0.159315727
20211231	200mM	116.4435953	0.161166208
20211231	200mM	112.7062166	0.155993411
20211231	200mM	133.2964907	0.184491813
20211231	200mM	134.2064982	0.185751328
20211231	200mM	139.52	0.193105592
20211231	200mM	115.6568498	0.160077297
20211231	200mM	112.3649611	0.155521089
20211231	200mM	139.6024233	0.193219672
20211231	200mM	129.001157	0.178546766
20211231	200mM	113.1956449	0.156670814
20211231	200mM	113.1766413	0.156644512
20211231	250mM	111.1926121	0.153898475
20211231	250mM	116.2244035	0.160862831
20211231	250mM	112.6588115	0.155927799
20211231	250mM	111.1521395	0.153842458
20211231	250mM	116.1108424	0.160705655
20211231	250mM	152.564785	0.211160501
20211231	250mM	116.1557001	0.160767741
20211231	250mM	120.7821401	0.167171063
20211231	250mM	110.1109908	0.152401434
20211231	250mM	110.1666667	0.152478493
20211231	250mM	110.58976	0.153064084
20211231	250mM	132.2498681	0.183043213
20211231	250mM	111.9819466	0.15499097
20211231	250mM	112.9357798	0.156311142
20211231	250mM	116.5524729	0.161316903
20211231	250mM	116.7274143	0.161559034
20211231	250mM	118.0898559	0.16344475
20211231	250mM	111.6867766	0.154582433
20211231	250mM	119.2109679	0.164996449
20211231	250mM	111.9085881	0.154889436
20211231	250mM	114.4185807	0.158363444
20211231	250mM	112.3642665	0.155520127
20211231	250mM	115.0794311	0.159278108
20211231	250mM	135.1501291	0.18705738
20220105	0mM	1482.648238	1.677020707
20220105	0mM	1578.7164	1.785683229
20220105	0mM	498.5694406	0.563930981
20220105	0mM	684.8487884	0.77463121
20220105	0mM	575.8546548	0.651348145
20220105	0mM	847.9633923	0.95912984
20220105	0mM	1913.934967	2.164848336
20220105	0mM	491.2001803	0.555595624
20220105	0mM	1300.796597	1.471328649
20220105	0mM	874.3389252	0.988963157
20220105	0mM	670.3419942	0.758222602
20220105	0mM	317.426025	0.359039995
20220105	0mM	594.0640084	0.671944712
20220105	0mM	630.8937908	0.713602811
20220105	0mM	764.1905092	0.864374485
20220105	0mM	918.6622012	1.039097133
20220105	0mM	967.917027	1.094809177
20220105	0mM	118.0636274	0.133541553
20220105	0mM	127.25	0.143932242
20220105	0mM	1994.288998	2.255736634
20220105	0mM	1059.43341	1.19832319
20220105	0mM	557.0860714	0.630119035
20220105	0mM	1582.995478	1.790523286
20220105	0mM	349.0465608	0.394805926
20220105	0mM	1061.051964	1.200153933
20220105	0mM	1024.927315	1.159293409
20220105	50mM	127.4552086	0.144164353
20220105	50mM	452.3025587	0.511598596
20220105	50mM	112.0883171	0.12678289
20220105	50mM	116.0176913	0.131227398
20220105	50mM	333.5113974	0.377234131
20220105	50mM	1622.736471	1.83547425
20220105	50mM	109.9268463	0.124338055
20220105	50mM	654.7252696	0.740558553
20220105	50mM	201.9867664	0.228466862
20220105	50mM	107.7142857	0.121835431
20220105	50mM	115	0.130076289
20220105	50mM	662.4055516	0.749245706
20220105	50mM	965.797043	1.092411267
20220105	50mM	432.5307692	0.489234761
20220105	50mM	508.1267001	0.57474118
20220105	50mM	351.7346581	0.397846428
20220105	50mM	553.7703264	0.626368602
20220105	50mM	112.4497453	0.127191701
20220105	50mM	961.2194093	1.087233513
20220105	50mM	659.9975151	0.746521981
20220105	50mM	753.5952842	0.852390246
20220105	50mM	590.5899504	0.668015211
20220105	50mM	1203.770275	1.361582354
20220105	50mM	679.1730257	0.768211366
20220105	50mM	1130.683131	1.278913619
20220105	50mM	300.8093048	0.340244854
20220105	50mM	452.6087339	0.51194491
20220105	100mM	126.3814433	0.142949819
20220105	100mM	503.5391132	0.569552169
20220105	100mM	661.6315264	0.748370208
20220105	100mM	124.357264	0.140660274
20220105	100mM	149.7692792	0.169403757
20220105	100mM	261.4978191	0.295779704
20220105	100mM	354.9205972	0.401450037
20220105	100mM	636.4984883	0.719942274
20220105	100mM	150.6309691	0.170378413
20220105	100mM	470.0231508	0.531642325
20220105	100mM	358.234207	0.405198055
20220105	100mM	367.9381913	0.416174214
20220105	100mM	720.2552883	0.814679437
20220105	100mM	395.2356648	0.447050337
20220105	100mM	148.1014388	0.167517266
20220105	100mM	326.2444545	0.369014505
20220105	100mM	337.603851	0.381863098
20220105	100mM	336.0031908	0.380052594
20220105	100mM	823.3211933	0.931257094
20220105	100mM	300.4692982	0.339860273
20220105	100mM	303.4113269	0.343187996
20220105	100mM	114.6156069	0.129641503
20220105	100mM	331.4377976	0.374888686
20220105	100mM	223.8385601	0.253183385
20220105	150mM	146.0308721	0.165175252
20220105	150mM	175.5507299	0.198565109
20220105	150mM	168.1447684	0.19018824
20220105	150mM	275.3460158	0.311443374
20220105	150mM	122.4677219	0.138523016
20220105	150mM	169.2369878	0.191423647
20220105	150mM	169.1886544	0.191368977
20220105	150mM	120.1746827	0.135929364
20220105	150mM	124.7582968	0.141113881
20220105	150mM	641.3757493	0.725458935
20220105	150mM	135.3552785	0.153100108
20220105	150mM	112.8223154	0.127613114
20220105	150mM	142.6801724	0.161385282
20220105	150mM	186.5725407	0.211031859
20220105	150mM	160.9424669	0.18204173
20220105	150mM	108	0.122158602
20220105	150mM	206.085623	0.233103071
20220105	150mM	418.1659491	0.472986739
20220105	150mM	172.59268	0.195219264
20220105	150mM	353.5764904	0.399929721
20220105	150mM	119.7776045	0.135480229
20220105	150mM	134.0420596	0.151614728
20220105	150mM	145.7709306	0.164881233
20220105	150mM	114.1394863	0.129102964
20220105	150mM	218.5195946	0.247167113
20220105	200mM	124.7880292	0.141147511
20220105	200mM	371.291049	0.419966626
20220105	200mM	114.5690915	0.12958889
20220105	200mM	277.8206725	0.314242454
20220105	200mM	113.2206193	0.128063635
20220105	200mM	114.6307176	0.129658595
20220105	200mM	112.5706641	0.127328472
20220105	200mM	114.1156373	0.129075988
20220105	200mM	113.2198374	0.128062751
20220105	200mM	185.6086957	0.209941656
20220105	200mM	120.6345689	0.13644954
20220105	200mM	115.0968643	0.130185852
20220105	200mM	117.5624481	0.13297467
20220105	200mM	122.9524269	0.139071265
20220105	200mM	313.9773786	0.355139238
20220105	200mM	242.755169	0.274579927
20220105	200mM	180.1896448	0.203812177
20220105	200mM	117.1665493	0.132526869
20220105	200mM	180.0440826	0.203647532
20220105	200mM	115.7580429	0.13093371
20220105	200mM	129.2369303	0.146179655
20220105	200mM	175.9180185	0.198980549
20220105	200mM	114.1662791	0.129133269
20220105	200mM	154.415532	0.174659125
20220105	250mM	112.0271817	0.12671374
20220105	250mM	113.6836518	0.12858737
20220105	250mM	191.7895894	0.216932853
20220105	250mM	113.6961362	0.128601491
20220105	250mM	185.7029162	0.210048228
20220105	250mM	113.0270468	0.127844686
20220105	250mM	254.1248436	0.287440145
20220105	250mM	122.9202506	0.13903487
20220105	250mM	458.8636561	0.519019841
20220105	250mM	114.490219	0.129499677
20220105	250mM	115.5566647	0.130705932
20220105	250mM	239.2103415	0.270570379
20220105	250mM	113.4648632	0.128339899
20220105	250mM	157.4284834	0.178067069
20220105	250mM	113.6851385	0.128589052
20220105	250mM	113.3330279	0.12819078
20220105	250mM	114.2987013	0.129283052
20220105	250mM	163.8007752	0.185274757
20220105	250mM	142.5023112	0.161184103
20220105	250mM	299.2270392	0.338455156
20220105	250mM	115.260146	0.13037054
20220105	250mM	118.431996	0.133958214
20220105	250mM	144.4254668	0.163359381
20211230	0mM	1208.394745	0.867704568
20211230	0mM	188.9696376	0.135692263
20211230	0mM	313.9249564	0.225418159
20211230	0mM	766.4888889	0.550387953
20211230	0mM	1075.054908	0.771958053
20211230	0mM	3060.153243	2.197385381
20211230	0mM	3929.421093	2.821575188
20211230	0mM	950.9433962	0.682838064
20211230	0mM	3365.679448	2.4167727
20211230	0mM	553.8886839	0.397727434
20211230	0mM	2009.644199	1.443052825
20211230	0mM	1104.401189	0.793030556
20211230	0mM	2111.352687	1.516086012
20211230	0mM	291.5821745	0.209374615
20211230	0mM	522.6980096	0.375330539
20211230	0mM	1354.962588	0.972949636
20211230	0mM	1313.534301	0.943201481
20211230	0mM	1019.272608	0.7319028
20211230	0mM	402.1224675	0.288749602
20211230	0mM	3219.307162	2.311668054
20211230	0mM	1356.864882	0.974315604
20211230	0mM	463.0105378	0.332471124
20211230	0mM	2089.380552	1.500308617
20211230	0mM	1591.584412	1.14285921
20211230	0mM	553.2092593	0.397239564
20211230	50mM	773.5476044	0.555456561
20211230	50mM	2349.224586	1.686893221
20211230	50mM	441.7882029	0.317232132
20211230	50mM	657.2950631	0.471979815
20211230	50mM	1643.907156	1.180430281
20211230	50mM	936.7875443	0.672673259
20211230	50mM	726.0876213	0.521377264
20211230	50mM	1457.608581	1.046656011
20211230	50mM	1979.549083	1.421442611
20211230	50mM	2361.112857	1.695429759
20211230	50mM	930.803757	0.668376518
20211230	50mM	125.719883	0.090274902
20211230	50mM	1117.920682	0.802738415
20211230	50mM	690.4069905	0.495756293
20211230	50mM	267.0349756	0.191748159
20211230	50mM	474.9134078	0.341018144
20211230	50mM	137.730133	0.098899028
20211230	50mM	1034.690675	0.742973956
20211230	50mM	1817.994186	1.305435882
20211230	50mM	1005.131086	0.721748285
20211230	50mM	347.5422552	0.249557525
20211230	50mM	859.73818	0.617346897
20211230	50mM	2104.2365	1.510976136
20211230	50mM	693.9150855	0.498275329
20211230	50mM	901.0679418	0.647024304
20211230	100mM	413.5359915	0.296945241
20211230	100mM	119.6153539	0.08589146
20211230	100mM	626.230416	0.449673416
20211230	100mM	166.2582173	0.119384013
20211230	100mM	722.9859375	0.519150057
20211230	100mM	252.2496891	0.18113138
20211230	100mM	245.693705	0.176423765
20211230	100mM	684.2580645	0.491340972
20211230	100mM	231.0183374	0.165885914
20211230	100mM	450.32125	0.323359405
20211230	100mM	722.6128587	0.518882162
20211230	100mM	511.4369912	0.367244408
20211230	100mM	241.3552912	0.173308507
20211230	100mM	586.4731574	0.421125166
20211230	100mM	524.2627171	0.376454098
20211230	100mM	852.3164602	0.612017628
20211230	100mM	718.1493824	0.515677101
20211230	100mM	1441.873806	1.035357438
20211230	100mM	2040.615726	1.465292359
20211230	100mM	315.9249815	0.226854305
20211230	100mM	122	0.087603788
20211230	100mM	339.5547543	0.24382199
20211230	100mM	285.6220271	0.205094849
20211230	100mM	433	0.310921642
20211230	100mM	653.7843768	0.469458918
20211230	100mM	222.776837	0.15996799
20211230	150mM	140.3062782	0.100748865
20211230	150mM	284.9019608	0.204577795
20211230	150mM	158.8509122	0.114065096
20211230	150mM	323.1598629	0.232049411
20211230	150mM	163.218601	0.117201375
20211230	150mM	111	0.079705086
20211230	150mM	183.8436323	0.132011464
20211230	150mM	312.3457975	0.224284222
20211230	150mM	287.8760696	0.206713395
20211230	150mM	180.8792934	0.12988288
20211230	150mM	466.0330628	0.334641489
20211230	150mM	210.2573913	0.150978229
20211230	150mM	115.3064295	0.082797377
20211230	150mM	122.7921708	0.088172617
20211230	150mM	185.8731802	0.133468809
20211230	150mM	129.0810897	0.092688463
20211230	150mM	121.1200801	0.086971949
20211230	150mM	114.0988607	0.081930266
20211230	150mM	319.7389163	0.229592953
20211230	150mM	155.0617999	0.111344271
20211230	150mM	117.4973517	0.084370599
20211230	150mM	135.9714286	0.097636166
20211230	150mM	503.3348044	0.361426521
20211230	150mM	508.4679359	0.365112437
20211230	150mM	118.7592807	0.085276745
20211230	150mM	211.5769912	0.151925786
20211230	200mM	112.9373123	0.0810962
20211230	200mM	115.003869	0.08258012
20211230	200mM	112.8593706	0.081040233
20211230	200mM	209.4191227	0.150376299
20211230	200mM	116.3229649	0.083527315
20211230	200mM	161.0022457	0.11560989
20211230	200mM	114.5278917	0.082238337
20211230	200mM	122.4564085	0.087931519
20211230	200mM	115.5026042	0.082938243
20211230	200mM	115.547733	0.082970649
20211230	200mM	113.1104553	0.081220528
20211230	200mM	114.6295844	0.082311359
20211230	200mM	118.9716069	0.085429209
20211230	200mM	221.0720976	0.158743879
20211230	200mM	137.3739429	0.098643261
20211230	200mM	115.2355672	0.082746494
20211230	200mM	127.4701863	0.091531731
20211230	200mM	400.7328592	0.287751775
20211230	200mM	118.1310088	0.084825605
20211230	200mM	177.2578578	0.127282458
20211230	200mM	116.3322148	0.083533957
20211230	200mM	122.2511154	0.087784105
20211230	200mM	225.2265734	0.161727058
20211230	200mM	230.4187523	0.165455374
20211230	250mM	117.602139	0.084445843
20211230	250mM	122.1328063	0.087699152
20211230	250mM	118.6717295	0.085213878
20211230	250mM	186.699115	0.134061883
20211230	250mM	135.0810515	0.096996818
20211230	250mM	152.5007321	0.109505261
20211230	250mM	112.7416962	0.080955735
20211230	250mM	139.6103669	0.100249156
20211230	250mM	113.5071625	0.081505389
20211230	250mM	122.9850095	0.088311088
20211230	250mM	129.8119056	0.093213235
20211230	250mM	117.3316583	0.084251621
20211230	250mM	212.9378864	0.152902996
20211230	250mM	124.9703213	0.089736668
20211230	250mM	134.6968771	0.096720956
20211230	250mM	114.7513209	0.082398774
20211230	250mM	167.9122671	0.120571727
20211230	250mM	120	0.08616766
20211230	250mM	116.4611363	0.08362653
20211230	250mM	117.3055007	0.084232838
20211230	250mM	118.9092448	0.085384429
20211230	250mM	117.5107647	0.084380231
20211230	250mM	172.6438245	0.123969287
20211230	250mM	290.1194717	0.208324301
20211230	250mM	115.3986291	0.082863582
