# Supplementary material for: Osmotic Stress Uncovers Correlations and Dissociations Between Larval Zebrafish Anxiety Endophenotypes
Source: Front Mol Neurosci. 2022 Jun 24;15:900223. doi: 10.3389/fnmol.2022.900223 (PMC9269111; doi:10.3389/fnmol.2022.900223)
Supplement: Supplementary file 6 [file Data_Sheet_5.zip › Supplementary material 4/SaltStressFeedingAssay_WTAB.csv]

Experiment_date	Salt_concentration	Absolute_Gut_Fluorescence	Normalized_Gut_Fluorescence
20211223	0mM	946.1104587	1.195704071
20211223	0mM	1235.726134	1.561723322
20211223	0mM	501.368171	0.63363422
20211223	0mM	466.0881324	0.589046947
20211223	0mM	523.8445969	0.662040157
20211223	0mM	575.2909156	0.727058541
20211223	0mM	857.7463175	1.084028566
20211223	0mM	450.4229493	0.569249128
20211223	0mM	583.7373541	0.737733236
20211223	0mM	631.5524223	0.798162408
20211223	0mM	873.3516963	1.103750803
20211223	0mM	544.6335184	0.688313409
20211223	0mM	1132.437971	1.431186686
20211223	0mM	800.2440767	1.011356646
20211223	0mM	547.3738474	0.691776665
20211223	0mM	1352.536047	1.709348884
20211223	0mM	818.3223684	1.034204176
20211223	0mM	520.2984615	0.657558515
20211223	0mM	1431.607481	1.809280171
20211223	0mM	958.5582586	1.211435727
20211223	0mM	916.8416537	1.158713856
20211223	0mM	844.3536108	1.067102726
20211223	0mM	816.6239188	1.032057658
20211223	0mM	730.0647619	0.92266331
20211223	0mM	642.8659317	0.812460537
20211223	0mM	1018.569302	1.287278298
20211223	0mM	685.7607639	0.866671465
20211223	0mM	836.0949343	1.056665326
20211223	0mM	761.1939655	0.962004716
20211223	0mM	734.1211626	0.927789831
20211223	50mM	614.0500504	0.776042732
20211223	50mM	465.1308882	0.587837172
20211223	50mM	995.876376	1.258598746
20211223	50mM	1326.641937	1.676623643
20211223	50mM	487.8756579	0.616582244
20211223	50mM	729.0230803	0.921346822
20211223	50mM	1249.137003	1.578672115
20211223	50mM	526.7810296	0.665751251
20211223	50mM	454.7124656	0.574670263
20211223	50mM	563.5181789	0.712180036
20211223	50mM	689.3881579	0.871255802
20211223	50mM	812.7612578	1.027175987
20211223	50mM	552.8320273	0.698674768
20211223	50mM	400.4794967	0.506130082
20211223	50mM	125.5663265	0.158692007
20211223	50mM	424.0237933	0.535885605
20211223	50mM	763.3243137	0.964697072
20211223	50mM	967.9609013	1.223318883
20211223	50mM	793.1543943	1.002396633
20211223	50mM	921.05685	1.164041064
20211223	50mM	692.6772468	0.875412586
20211223	50mM	484.9522354	0.612887593
20211223	50mM	801.0718284	1.012402767
20211223	50mM	737.0951302	0.931548362
20211223	50mM	773.8851051	0.978043908
20211223	50mM	513.7751989	0.649314349
20211223	50mM	1040.948689	1.315561596
20211223	50mM	541.9673307	0.684943854
20211223	50mM	499.2221371	0.630922041
20211223	50mM	676.9681342	0.855559249
20211223	50mM	679.6679715	0.858971331
20211223	100mM	111.6368887	0.141087841
20211223	100mM	268.5372019	0.339380061
20211223	100mM	344.1829131	0.434981884
20211223	100mM	460.1887794	0.581591284
20211223	100mM	546.0115299	0.690054954
20211223	100mM	442.6687386	0.559449278
20211223	100mM	283.5182309	0.358313239
20211223	100mM	160.6847826	0.203075071
20211223	100mM	349.8337634	0.442123487
20211223	100mM	1560.536311	1.972221744
20211223	100mM	114.716716	0.144980159
20211223	100mM	121.3844001	0.153406846
20211223	100mM	536.3489173	0.677843245
20211223	100mM	252.4739075	0.319079106
20211223	100mM	327.2593145	0.413593667
20211223	100mM	224.3072443	0.283481789
20211223	100mM	112.1438948	0.141728601
20211223	100mM	417.9580995	0.528219719
20211223	100mM	578.289356	0.730848
20211223	100mM	872.1543058	1.102237528
20211223	100mM	158.2844664	0.200041527
20211223	100mM	436.6060606	0.551787203
20211223	100mM	219.753255	0.27772641
20211223	100mM	398.1483051	0.503183899
20211223	100mM	366.2252362	0.462839198
20211223	100mM	201.76	0.254986351
20211223	100mM	377.7418489	0.477394011
20211223	100mM	512.5366387	0.647749044
20211223	100mM	265.5661637	0.335625233
20211223	100mM	418.5	0.528904579
20211223	100mM	230.2762941	0.291025535
20211223	150mM	317.189694	0.400867578
20211223	150mM	436.1365132	0.551193784
20211223	150mM	132.00357	0.166827461
20211223	150mM	197.9361142	0.250153685
20211223	150mM	417.0972171	0.527131727
20211223	150mM	439.8797937	0.555924581
20211223	150mM	422.9838025	0.534571254
20211223	150mM	554.0660158	0.700234295
20211223	150mM	276.8490478	0.349884657
20211223	150mM	253.8250532	0.320786697
20211223	150mM	332.7025448	0.420472878
20211223	150mM	261.4624951	0.330438975
20211223	150mM	340.6339468	0.430496665
20211223	150mM	174.5390782	0.220584271
20211223	150mM	122.8757885	0.155291678
20211223	150mM	258.6620199	0.326899705
20211223	150mM	121.0414219	0.152973387
20211223	150mM	115.0013095	0.145339831
20211223	150mM	138.7114067	0.175304894
20211223	150mM	317.2155142	0.40090021
20211223	150mM	148.6392816	0.187851844
20211223	150mM	134.4310624	0.169895351
20211223	150mM	115.2503383	0.145654556
20211223	150mM	109.1539676	0.1379499
20211223	150mM	112.3000362	0.141925934
20211223	150mM	154.9505384	0.195828075
20211223	150mM	278.7084759	0.352234621
20211223	150mM	197.2381131	0.249271544
20211223	150mM	111.3553199	0.140731992
20211223	150mM	172.177003	0.217599057
20211223	150mM	243.7091706	0.308002141
20211223	200mM	125.5848071	0.158715363
20211223	200mM	111.3940371	0.140780923
20211223	200mM	154.6770512	0.195482439
20211223	200mM	134.6538712	0.170176939
20211223	200mM	626.0600302	0.791221067
20211223	200mM	136.407045	0.172392618
20211223	200mM	111.3539593	0.140730272
20211223	200mM	163.4245059	0.206537561
20211223	200mM	110.802974	0.140033931
20211223	200mM	225.2533839	0.284677529
20211223	200mM	169.1101777	0.213723172
20211223	200mM	112.709384	0.142443272
20211223	200mM	136.4336752	0.172426274
20211223	200mM	111.8846293	0.141400938
20211223	200mM	117.9266451	0.1490369
20211223	200mM	138.6487805	0.175225746
20211223	200mM	109.0881643	0.137866737
20211223	200mM	111.9939329	0.141539077
20211223	200mM	292.2758734	0.369381237
20211223	200mM	246.7847266	0.311889061
20211223	200mM	192.8108197	0.243676285
20211223	200mM	122.0026149	0.154188152
20211223	200mM	242.5456026	0.306531612
20211223	200mM	174.1784038	0.220128447
20211223	200mM	110.5102673	0.139664006
20211223	200mM	114.5540316	0.144774556
20211223	200mM	146.0145402	0.184534669
20211223	200mM	117.3825711	0.148349293
20211223	200mM	260.9993451	0.329853641
20211223	200mM	128.5193798	0.162424106
20211223	200mM	111.282516	0.140639981
20211223	250mM	235.3348787	0.297418626
20211223	250mM	109.7386489	0.138688826
20211223	250mM	167.7435109	0.211995964
20211223	250mM	110.5941697	0.139770042
20211223	250mM	110.8430913	0.140084632
20211223	250mM	110.6442379	0.139833319
20211223	250mM	112.8883874	0.142669498
20211223	250mM	129.5166873	0.163684514
20211223	250mM	147.3742309	0.18625306
20211223	250mM	317.7805052	0.401614251
20211223	250mM	119.2287421	0.150682503
20211223	250mM	111.2632242	0.1406156
20211223	250mM	110.1562887	0.139216644
20211223	250mM	112.4764925	0.142148941
20211223	250mM	110.8385525	0.140078896
20211223	250mM	110.3034252	0.139402596
20211223	250mM	115.1181255	0.145487464
20211223	250mM	109.3654787	0.13821721
20211223	250mM	110.260735	0.139348644
20211223	250mM	108.6416406	0.137302416
20211223	250mM	111.1587088	0.140483513
20211223	250mM	165.2501737	0.208844859
20211223	250mM	139.2024089	0.175925428
20211223	250mM	112.1065232	0.14168137
20211223	250mM	113.4382253	0.143364389
20211223	250mM	126.1702655	0.159455271
20211223	250mM	113.2525541	0.143129736
20211223	250mM	110.687187	0.139887599
20211223	250mM	111.6370032	0.141087986
20211229	0mM	1106.979081	0.7909764
20211229	0mM	1157.625271	0.827164925
20211229	0mM	991.4662903	0.708438353
20211229	0mM	812.779802	0.580760425
20211229	0mM	1842.370578	1.316440095
20211229	0mM	2271.996216	1.623423078
20211229	0mM	2335.690255	1.668934761
20211229	0mM	1718.711443	1.228081192
20211229	0mM	1458.07127	1.041844407
20211229	0mM	1670.407758	1.19356647
20211229	0mM	1307.959626	0.934584234
20211229	0mM	1229.382335	0.878437931
20211229	0mM	1135.145117	0.811102046
20211229	0mM	860.2071651	0.614648983
20211229	0mM	736.953885	0.526580078
20211229	0mM	1872.863391	1.338228308
20211229	0mM	688.5294939	0.491979107
20211229	0mM	2100.891685	1.501162732
20211229	0mM	1335.169137	0.954026408
20211229	0mM	2334.136693	1.667824686
20211229	0mM	1160.987413	0.829567297
20211229	0mM	1066.671098	0.762174895
20211229	0mM	1265.798026	0.904458253
20211229	0mM	786.5193819	0.56199641
20211229	0mM	1740.428105	1.243598528
20211229	50mM	1080.320755	0.771928066
20211229	50mM	1079.653917	0.771451587
20211229	50mM	1809.485951	1.292942846
20211229	50mM	1366.630811	0.976506907
20211229	50mM	1049.080463	0.749605753
20211229	50mM	1386.791882	0.990912718
20211229	50mM	1885.268772	1.347092399
20211229	50mM	1183.777648	0.84585174
20211229	50mM	1066.965049	0.762384933
20211229	50mM	1400.072941	1.000402513
20211229	50mM	2332.835697	1.666895077
20211229	50mM	961.6015524	0.687098923
20211229	50mM	2200.522333	1.572352416
20211229	50mM	2137.319289	1.527191566
20211229	50mM	1150.913659	0.822369237
20211229	50mM	918.72876	0.656464769
20211229	50mM	1867.368589	1.334302074
20211229	50mM	1536.787759	1.098090172
20211229	50mM	1687.540703	1.205808576
20211229	50mM	1199.315225	0.856953898
20211229	50mM	1704.86431	1.218186917
20211229	50mM	2070.602946	1.479520337
20211229	50mM	1383.768669	0.988752523
20211229	50mM	1331.610184	0.951483409
20211229	50mM	2333.258631	1.667197279
20211229	100mM	1084.994917	0.775267923
20211229	100mM	917.7640934	0.65577548
20211229	100mM	1505.950396	1.076055766
20211229	100mM	881.9965308	0.630218269
20211229	100mM	1838.540633	1.313703462
20211229	100mM	1167.878502	0.834491228
20211229	100mM	1536.689816	1.098020188
20211229	100mM	717.7000306	0.512822506
20211229	100mM	378.1726496	0.270217971
20211229	100mM	910.1258766	0.650317699
20211229	100mM	1850.011718	1.321899964
20211229	100mM	1393.739634	0.995877137
20211229	100mM	1108.445526	0.792024227
20211229	100mM	1116.261261	0.797608852
20211229	100mM	968.6442539	0.692131186
20211229	100mM	1223.733554	0.874401674
20211229	100mM	882.4145549	0.630516962
20211229	100mM	194.6082803	0.139054621
20211229	100mM	792.4890388	0.566261944
20211229	100mM	858.3085729	0.613292371
20211229	150mM	201.5	0.143979003
20211229	150mM	487.2134536	0.34813155
20211229	150mM	437.8401135	0.312852521
20211229	150mM	311.0107496	0.222228376
20211229	150mM	124.1689723	0.0887232
20211229	150mM	198.7597747	0.142021013
20211229	150mM	683.522243	0.488401246
20211229	150mM	115.2984848	0.082384918
20211229	150mM	592.1046512	0.423080086
20211229	150mM	111.6586345	0.079784114
20211229	150mM	457.0244805	0.326560442
20211229	150mM	277.37664	0.198195594
20211229	150mM	340.7215076	0.243457782
20211229	150mM	322.1196275	0.230166069
20211229	150mM	474.2750275	0.338886579
20211229	150mM	204.021822	0.145780936
20211229	150mM	307.4008925	0.219649003
20211229	150mM	239.7391065	0.171302221
20211229	150mM	245.1751412	0.175186464
20211229	150mM	547.4065197	0.391141662
20211229	150mM	121.097141	0.086528266
20211229	150mM	343.6694052	0.245564161
20211229	150mM	432.5273951	0.309056393
20211229	150mM	153.4966711	0.109678897
20211229	200mM	155.4580784	0.111080393
20211229	200mM	116.8352661	0.083483003
20211229	200mM	297.9653949	0.212907
20211229	200mM	118.4222493	0.08461696
20211229	200mM	183.7592949	0.131302631
20211229	200mM	125.2325669	0.089483177
20211229	200mM	159.4117433	0.113905429
20211229	200mM	110.9546414	0.079281085
20211229	200mM	156.7053659	0.111971625
20211229	200mM	174.6273739	0.124777544
20211229	200mM	124.4521241	0.088925522
20211229	200mM	198.4291262	0.141784753
20211229	200mM	135.1203008	0.096548319
20211229	200mM	169.0835655	0.120816294
20211229	200mM	125.5573441	0.089715242
20211229	200mM	112.288586	0.080234237
20211229	200mM	111.0627015	0.079358298
20211229	200mM	280.7365679	0.200596383
20211229	200mM	147.3075641	0.105256557
20211229	200mM	315.0074074	0.225084131
20211229	200mM	116.7408172	0.083415516
20211229	200mM	121.8373474	0.08705717
20211229	200mM	511.8397646	0.365727936
20211229	200mM	149.2332143	0.106632503
20211229	200mM	214.3098475	0.1531321
20211229	250mM	113.0798859	0.080799649
20211229	250mM	114.0104307	0.081464557
20211229	250mM	112.1079005	0.08010513
20211229	250mM	111.6156607	0.079753407
20211229	250mM	230.4405135	0.164658042
20211229	250mM	116.3231497	0.083117078
20211229	250mM	113.9304284	0.081407392
20211229	250mM	156.9333333	0.112134516
20211229	250mM	154.1603687	0.110153132
20211229	250mM	114.5906357	0.081879134
20211229	250mM	113.95	0.081421377
20211229	250mM	113.5925926	0.081165996
20211229	250mM	129.0828102	0.092234314
20211229	250mM	115.074226	0.082224677
20211229	250mM	115.0356653	0.082197124
20211229	250mM	143.6880403	0.102670277
20211229	250mM	217.0385089	0.155081827
20211229	250mM	330.4187713	0.236096106
20211229	250mM	125.5243829	0.08969169
20211229	250mM	315.2533276	0.22525985
20211229	250mM	124.9008475	0.089246151
20211229	250mM	123.6498159	0.088352244
20211229	250mM	113.6234961	0.081188078
20211229	250mM	113.8232412	0.081330803
20211229	250mM	115.6338351	0.082624537
20211229	250mM	465.5506897	0.332652725
20211229	250mM	119.2041037	0.085175623
20220105	0mM	813.9750837	0.739059575
20220105	0mM	669.1731718	0.607584741
20220105	0mM	1342.783793	1.219198523
20220105	0mM	1308.808031	1.188349775
20220105	0mM	612.0753532	0.555742012
20220105	0mM	2232.767356	2.027271014
20220105	0mM	1632.724699	1.48245425
20220105	0mM	706.5415486	0.641513859
20220105	0mM	1268.458022	1.151713444
20220105	0mM	656.0627787	0.595680984
20220105	0mM	1706.965062	1.549861782
20220105	0mM	1498.108521	1.360227689
20220105	0mM	689.0521248	0.625634102
20220105	0mM	653.4888042	0.593343909
20220105	0mM	1331.344575	1.208812132
20220105	0mM	1810.195391	1.643591141
20220105	0mM	1518.602372	1.378835355
20220105	0mM	475.4547804	0.431695533
20220105	0mM	119.4531873	0.108459121
20220105	0mM	1362.005743	1.23665135
20220105	0mM	965.9849117	0.877078934
20220105	0mM	925.781077	0.840575324
20220105	0mM	703.7265725	0.638957963
20220105	0mM	1951.464472	1.771858294
20220105	0mM	579.1524232	0.525849197
20220105	50mM	758.0988813	0.688326029
20220105	50mM	241.0305519	0.218846917
20220105	50mM	143	0.129838765
20220105	50mM	437.8809257	0.397579849
20220105	50mM	1262.95752	1.146719189
20220105	50mM	735.9547628	0.66821998
20220105	50mM	1207.24735	1.096136395
20220105	50mM	492.7080725	0.447360891
20220105	50mM	376.3036616	0.341669948
20220105	50mM	1217.076453	1.10506086
20220105	50mM	1231.446423	1.118108267
20220105	50mM	817.6418992	0.742388909
20220105	50mM	1852.978042	1.682436222
20220105	50mM	875.038004	0.794502471
20220105	50mM	896.1345185	0.813657334
20220105	50mM	972.9551066	0.883407615
20220105	50mM	494.9349593	0.449382823
20220105	50mM	591.8296494	0.537359654
20220105	50mM	558.1458031	0.506775955
20220105	50mM	2138.975093	1.942111073
20220105	50mM	1216.14984	1.10421953
20220105	50mM	791.9855856	0.719093916
20220105	50mM	123.8094077	0.112414409
20220105	50mM	818.040522	0.742750844
20220105	50mM	445.6888046	0.404669117
20220105	50mM	1036.062478	0.940706798
20220105	50mM	1121.640833	1.018408811
20220105	100mM	605.9338129	0.550165718
20220105	100mM	898.1781003	0.815512831
20220105	100mM	435.0054981	0.394969066
20220105	100mM	349.6527331	0.31747188
20220105	100mM	692.7791321	0.629018088
20220105	100mM	596.9450691	0.542004268
20220105	100mM	764.3422975	0.693994822
20220105	100mM	521.5643231	0.47356131
20220105	100mM	707.9211683	0.642766503
20220105	100mM	388.9530226	0.353155104
20220105	100mM	1617.960069	1.469048507
20220105	100mM	315.9747987	0.286893549
20220105	100mM	1050.631086	0.953934561
20220105	100mM	1915.484375	1.739189684
20220105	100mM	264.9720466	0.240584917
20220105	100mM	1048.939955	0.952399076
20220105	100mM	753.001973	0.683698223
20220105	100mM	598.3847106	0.543311409
20220105	100mM	377.3307227	0.342602482
20220105	100mM	693.9810391	0.630109376
20220105	100mM	425.1530159	0.386023373
20220105	100mM	437.0846354	0.396856847
20220105	100mM	664.9636612	0.603762659
20220105	100mM	927.3344086	0.841985692
20220105	100mM	302.4652425	0.274627366
20220105	150mM	224.3106606	0.203665867
20220105	150mM	171.0003973	0.1552621
20220105	150mM	114.9765592	0.104394506
20220105	150mM	349.3540581	0.317200694
20220105	150mM	501.5058905	0.455348988
20220105	150mM	116.4727844	0.105753024
20220105	150mM	210.666797	0.191277739
20220105	150mM	811.7304938	0.73702157
20220105	150mM	142.4073516	0.129300662
20220105	150mM	145.6605969	0.132254489
20220105	150mM	638.3907974	0.579635472
20220105	150mM	144.8718626	0.131538347
20220105	150mM	445.6755588	0.404657091
20220105	150mM	412.4663043	0.374504303
20220105	150mM	667.408048	0.605982073
20220105	150mM	359.5368076	0.326446258
20220105	150mM	201.9414572	0.18335545
20220105	150mM	141.3660377	0.128355187
20220105	150mM	310.6780614	0.282084305
20220105	150mM	183.3769634	0.166499569
20220105	150mM	294.7761807	0.26764598
20220105	150mM	304.5359412	0.276507485
20220105	150mM	292.5707317	0.265643513
20220105	150mM	298.9766983	0.271459896
20220105	150mM	228.9330339	0.207862813
20220105	200mM	114.6164897	0.104067576
20220105	200mM	114.0849057	0.103584918
20220105	200mM	139.6069856	0.126758032
20220105	200mM	154.4849274	0.140266658
20220105	200mM	402.8866667	0.365806343
20220105	200mM	416.4369892	0.37810954
20220105	200mM	114.022943	0.103528658
20220105	200mM	108.987069	0.098956268
20220105	200mM	195.3332261	0.177355418
20220105	200mM	503.9808696	0.457596178
20220105	200mM	239.7590586	0.217692447
20220105	200mM	309.9021141	0.281379774
20220105	200mM	365.7875985	0.332121747
20220105	200mM	115.5877778	0.10494947
20220105	200mM	152.3057706	0.138288064
20220105	200mM	320.9349379	0.291397174
20220105	200mM	120.5694707	0.109472665
20220105	200mM	215.8819163	0.196012876
20220105	200mM	325.5511564	0.295588531
20220105	200mM	113.6415869	0.1031824
20220105	200mM	113.9456921	0.103458517
20220105	200mM	121.1282051	0.109979976
20220105	200mM	114.4045133	0.10387511
20220105	200mM	125.5414976	0.113987084
20220105	250mM	128.3894183	0.116572891
20220105	250mM	119.4323264	0.10844018
20220105	250mM	152.1027126	0.138103694
20220105	250mM	136.7556488	0.124169122
20220105	250mM	110.1995677	0.100057173
20220105	250mM	136.6359584	0.124060448
20220105	250mM	109.8502912	0.099740043
20220105	250mM	110.2970297	0.100145665
20220105	250mM	119.5146199	0.108514899
20220105	250mM	163.1411517	0.148126193
20220105	250mM	114.2470513	0.10373214
20220105	250mM	110.1626077	0.100023615
20220105	250mM	116.1151242	0.105428282
20220105	250mM	123.7768782	0.112384874
20220105	250mM	323.0663097	0.293332381
20220105	250mM	178.8063083	0.162349582
20220105	250mM	114.9415943	0.104362759
20220105	250mM	133.1813494	0.120923789
20220105	250mM	122.7468051	0.111449605
20220105	250mM	110.0337252	0.099906594
20220105	250mM	114.3839317	0.103856422
20220105	250mM	140.2544136	0.127345873
20220105	250mM	109.6988659	0.099602554
20220105	250mM	110.4357117	0.100271583
20220105	250mM	195.6571429	0.177649522
