# Supplementary material for: Osmotic Stress Uncovers Correlations and Dissociations Between Larval Zebrafish Anxiety Endophenotypes
Source: Front Mol Neurosci. 2022 Jun 24;15:900223. doi: 10.3389/fnmol.2022.900223 (PMC9269111; doi:10.3389/fnmol.2022.900223)
Supplement: Supplementary file 6 [file Data_Sheet_5.zip › Supplementary material 4/SaltStressFeedingAssay_Nacre.csv]

Experiment_date	Salt_concentration	Absolute_Gut_Fluorescence	Normalized_Gut_Fluorescence
20211231	0mM	244.1930219	0.373660572
20211231	0mM	3393.505641	5.192692444
20211231	0mM	414.2638191	0.633900406
20211231	0mM	235.1342487	0.359798971
20211231	0mM	123.0909091	0.1883519
20211231	0mM	603.7436655	0.923839681
20211231	0mM	215.6111111	0.329924952
20211231	0mM	676.2507034	1.034788885
20211231	0mM	607.0317177	0.92887101
20211231	0mM	988.5227168	1.512622929
20211231	0mM	120.2333884	0.183979363
20211231	0mM	120.8027682	0.18485062
20211231	0mM	362.8742029	0.555264771
20211231	0mM	399.3833017	0.611130457
20211231	0mM	358.0791962	0.547927522
20211231	0mM	962.7180451	1.473137
20211231	0mM	1284.327146	1.965258518
20211231	50mM	192.4544601	0.294490986
20211231	50mM	113.1531672	0.173145313
20211231	50mM	257.5344249	0.394075391
20211231	50mM	742.6832597	1.136443006
20211231	50mM	348.5613453	0.533363446
20211231	50mM	125.7927928	0.192486282
20211231	50mM	934.0268028	1.429234082
20211231	50mM	121.7590296	0.186313877
20211231	50mM	702.6835761	1.075236078
20211231	50mM	326.2908263	0.499285426
20211231	50mM	118.0105634	0.180578029
20211231	50mM	127.0192462	0.194362983
20211231	50mM	152.2484848	0.232968393
20211231	50mM	466.0692464	0.713172309
20211231	50mM	136.1	0.208258219
20211231	50mM	793.4763158	1.214165793
20211231	100mM	130.5155963	0.199713047
20211231	100mM	202.8806296	0.310444957
20211231	100mM	185.5	0.283849373
20211231	100mM	464.6606684	0.711016924
20211231	100mM	138.4021739	0.211780972
20211231	100mM	137	0.209635386
20211231	100mM	202.8516746	0.31040065
20211231	100mM	322.6543817	0.493720992
20211231	100mM	115.521418	0.176769176
20211231	100mM	165.0126703	0.252499962
20211231	100mM	248.8346509	0.380763125
20211231	100mM	170.9369085	0.261565144
20211231	100mM	667.75	1.021781233
20211231	100mM	156.5268571	0.239515096
20211231	100mM	116.8055363	0.178734114
20211231	100mM	172.5413669	0.264020263
20211231	100mM	139.2438424	0.213068881
20211231	100mM	144.6336429	0.221316274
20211231	100mM	368.0714286	0.563217489
20211231	100mM	405.3157895	0.620208263
20211231	150mM	157.9113161	0.241633574
20211231	150mM	113.2899023	0.173354543
20211231	150mM	112.8276109	0.172647152
20211231	150mM	121.9863636	0.18666174
20211231	150mM	111.4017094	0.170465258
20211231	150mM	114	0.174441124
20211231	150mM	110.5797101	0.169207447
20211231	150mM	111.5188492	0.170644504
20211231	150mM	112.6753247	0.172414125
20211231	150mM	113.4278668	0.173565654
20211231	150mM	115.3565815	0.176516945
20211231	150mM	112.4944276	0.172137319
20211231	150mM	117.5877287	0.179931014
20211231	150mM	113.8314607	0.174183228
20211231	150mM	129.2610577	0.19779337
20211231	150mM	113.3980583	0.173520042
20211231	150mM	112.109867	0.17154887
20211231	150mM	114.6166307	0.175384683
20211231	150mM	162.7746646	0.249075399
20211231	150mM	148.1328101	0.226670648
20211231	150mM	112.6048324	0.172306259
20211231	150mM	119.6713004	0.183119265
20211231	150mM	110.974359	0.169811333
20211231	150mM	115.0110294	0.175988186
20211231	150mM	116.5776942	0.178385474
20211231	150mM	112.0488722	0.171455537
20211231	200mM	112.5209355	0.172177881
20211231	200mM	116.25	0.177884041
20211231	200mM	117.0138889	0.179052933
20211231	200mM	125.9704573	0.192758142
20211231	200mM	117.4251208	0.179682194
20211231	200mM	111.2382321	0.170215107
20211231	200mM	147.746124	0.226078947
20211231	200mM	134.9561494	0.206507916
20211231	200mM	112.8742138	0.172718463
20211231	200mM	113.2869565	0.173350035
20211231	200mM	113.6327945	0.173879232
20211231	200mM	110.1351351	0.168527165
20211231	200mM	147.9762712	0.226431115
20211231	200mM	157.8730082	0.241574956
20211231	200mM	145.0049617	0.221884461
20211231	200mM	114.7136752	0.175533179
20211231	250mM	147.7670251	0.226110929
20211231	250mM	116.0769231	0.177619201
20211231	250mM	113.6448363	0.173897658
20211231	250mM	111.8230053	0.171109919
20211231	250mM	114.5731908	0.175318212
20211231	250mM	112.011236	0.171397947
20211231	250mM	111.2130402	0.170176559
20211231	250mM	113.4781491	0.173642596
20211231	250mM	115.5859031	0.17686785
20211231	250mM	127.9704584	0.195818514
20211231	250mM	117.3318903	0.179539534
20211231	250mM	117.3142857	0.179512595
20211231	250mM	111.5465334	0.170686866
20211231	250mM	113.7232046	0.174017576
20211231	250mM	127.317941	0.194820042
20211230	0mM	2539.782979	1.739593103
20211230	0mM	2956.625351	2.025104157
20211230	0mM	481	0.329455032
20211230	0mM	2154.5	1.475698267
20211230	0mM	731.8846154	0.501295363
20211230	0mM	1949.716795	1.33543453
20211230	0mM	881.7391304	0.603936369
20211230	0mM	2546.5	1.744193844
20211230	0mM	293.0858653	0.200745557
20211230	0mM	175.4193548	0.120151329
20211230	0mM	1393.744021	0.954627819
20211230	0mM	172.7931873	0.118352568
20211230	0mM	2203.376098	1.509175349
20211230	0mM	1033.122857	0.70762479
20211230	0mM	383	0.262331138
20211230	0mM	622.8	0.426579197
20211230	0mM	2391.213914	1.63783255
20211230	0mM	163.8	0.112192795
20211230	0mM	1806.722908	1.237492626
20211230	0mM	1820.927134	1.247221637
20211230	0mM	1009.395349	0.691372925
20211230	0mM	1474.009587	1.009604731
20211230	0mM	881.0636071	0.603473677
20211230	0mM	2114.00915	1.447964558
20211230	0mM	3434.675822	2.352538946
20211230	0mM	2324.9274	1.592430418
20211230	0mM	1240.823716	0.849886938
20211230	0mM	330.3333333	0.226257752
20211230	0mM	1870.545125	1.281206869
20211230	0mM	2792.274219	1.912533872
20211230	0mM	150	0.102740654
20211230	0mM	2395.766286	1.640950641
20211230	50mM	2652.532283	1.816819352
20211230	50mM	1950.899274	1.336244455
20211230	50mM	163.928934	0.112281106
20211230	50mM	2633.116788	1.803520947
20211230	50mM	2367.837476	1.621821146
20211230	50mM	2081.234993	1.425516302
20211230	50mM	2182.748742	1.495046895
20211230	50mM	1187.244121	0.813188254
20211230	50mM	1285.933685	0.880784456
20211230	50mM	2470.818624	1.692356817
20211230	50mM	2734.672314	1.873080155
20211230	50mM	2402.397191	1.645492398
20211230	50mM	1802.363318	1.234506579
20211230	50mM	1656.775586	1.134788054
20211230	50mM	1897.035652	1.299351229
20211230	50mM	2788.619048	1.910030307
20211230	50mM	4302.6	2.947012933
20211230	50mM	4420.988782	3.028101872
20211230	50mM	2266.843885	1.552646829
20211230	50mM	4828.858991	3.307467554
20211230	50mM	285.147541	0.1953083
20211230	50mM	326	0.223289689
20211230	100mM	616.3041109	0.422129918
20211230	100mM	1069.301093	0.732404627
20211230	100mM	128.8250484	0.088237132
20211230	100mM	135.4394904	0.092767613
20211230	100mM	272.1333333	0.186394378
20211230	100mM	1814.205895	1.242618006
20211230	100mM	255.1388889	0.174754243
20211230	100mM	222.2857143	0.152251865
20211230	100mM	312.4189676	0.213987528
20211230	100mM	268.1081794	0.183637399
20211230	100mM	2090.563373	1.431905661
20211230	100mM	355.5829888	0.243552193
20211230	100mM	990.6495957	0.678533252
20211230	100mM	381.9892368	0.261638828
20211230	100mM	315.6544747	0.216203649
20211230	100mM	146.4748621	0.100326155
20211230	100mM	728.4329391	0.498931179
20211230	100mM	226.3203883	0.155015365
20211230	100mM	544.5446035	0.372979126
20211230	100mM	117.9285714	0.080773724
20211230	100mM	123.1458581	0.08434724
20211230	100mM	162.9069767	0.111581129
20211230	100mM	163.5925926	0.112050734
20211230	100mM	2155.725657	1.476537766
20211230	100mM	1300.34798	0.89065735
20211230	100mM	181.75	0.124487426
20211230	100mM	929.5492764	0.63668334
20211230	150mM	141.9133148	0.097201779
20211230	150mM	243.9103667	0.167063405
20211230	150mM	120.290487	0.082391489
20211230	150mM	161	0.110274969
20211230	150mM	122.2	0.083699387
20211230	150mM	117.1586862	0.080246401
20211230	150mM	117.4164107	0.080422926
20211230	150mM	121	0.082877461
20211230	150mM	223.3479499	0.15297943
20211230	150mM	397.4962963	0.272260198
20211230	150mM	113.1921708	0.077529585
20211230	150mM	154.7504285	0.105994402
20211230	150mM	549.4498653	0.376338925
20211230	150mM	455.757885	0.312165756
20211230	150mM	130.1515761	0.089145721
20211230	150mM	181	0.123973723
20211230	150mM	2163.061054	1.481562055
20211230	150mM	180.7568432	0.123807176
20211230	150mM	277.0802676	0.18978272
20211230	150mM	158.563585	0.108606177
20211230	150mM	119	0.081507586
20211230	150mM	123.4289526	0.084541142
20211230	150mM	1183.776064	0.81081285
20211230	150mM	138	0.094521402
20211230	150mM	120	0.082192524
20211230	150mM	115.2857143	0.078963532
20211230	150mM	147.1719788	0.100803636
20211230	250mM	121.3520737	0.08311861
20211230	250mM	120.7535847	0.082708682
20211230	250mM	117.7492926	0.080650929
20211230	250mM	113.0722101	0.077447419
20211230	250mM	104	0.07123352
20211230	250mM	114.155311	0.078189276
20211230	250mM	112.2750583	0.07690142
20211230	250mM	112.6440217	0.077154137
20211230	250mM	112.102228	0.076783042
20211230	250mM	159.0265319	0.108923266
20211230	250mM	115.4812718	0.079097476
20211230	250mM	112.9543497	0.077366692
20211230	250mM	112.2476489	0.076882646
20211230	250mM	119.3497333	0.081747131
20211230	250mM	114.2839187	0.078277364
20211230	250mM	114.2301918	0.078240564
20211230	250mM	118.8379903	0.081396619
20211230	250mM	118.1965506	0.080957273
20211230	250mM	109	0.074658209
20211230	250mM	115.015681	0.078778576
20211230	250mM	105.3333333	0.072146771
20211230	250mM	111.8987342	0.076643661
20211230	250mM	106	0.072603396
20211230	250mM	118.4655449	0.081141517
20211230	250mM	113.5	0.077740429
20211230	250mM	113.9427609	0.078043692
20211230	250mM	120.0470389	0.082224742
20211230	250mM	117.9729397	0.080804114
20211230	250mM	113.7605309	0.077918876
20211230	250mM	112.9545455	0.077366826
20211230	250mM	117.1385681	0.080232621
20211230	250mM	134.4233967	0.092071652
20211230	250mM	117.3249001	0.080360247
20211230	200mM	182.5456712	0.125032412
20211230	200mM	118.7429775	0.081331541
20211230	200mM	117.7267442	0.080635485
20211230	200mM	410.5829359	0.28122373
20211230	200mM	114.912844	0.078708139
20211230	200mM	214.5997057	0.146987428
20211230	200mM	125.883775	0.086222543
20211230	200mM	115.3765738	0.079025765
20211230	200mM	165.1695304	0.113130838
20211230	200mM	113.4876238	0.077731952
20211230	200mM	231.2871357	0.158417278
20211230	200mM	111.0322581	0.076050179
20211230	200mM	118	0.080822648
20211230	200mM	114.9330922	0.078722007
20211230	200mM	124.3339461	0.085161007
20211230	200mM	115.255814	0.078943052
20211230	200mM	372	0.254796823
20211230	200mM	154.4965517	0.105820512
20211230	200mM	185.8563107	0.127299993
20211230	200mM	125.3902788	0.085884529
20220107	0mM	361.5047022	0.622675428
20220107	0mM	353.9404836	0.609646405
20220107	0mM	600.3675428	1.034105821
20220107	0mM	467.0777497	0.804520207
20220107	0mM	987.6810724	1.701235782
20220107	0mM	120.2539573	0.207131979
20220107	0mM	213.9747748	0.36856183
20220107	0mM	1177.626128	2.028407512
20220107	0mM	812.9765224	1.40031513
20220107	0mM	679.2901757	1.170046471
20220107	0mM	1296.200329	2.232646187
20220107	0mM	542.8807339	0.935087404
20220107	0mM	1113.510353	1.917971002
20220107	0mM	964.4402193	1.661204468
20220107	0mM	752.4805007	1.296113481
20220107	0mM	888.5305832	1.530453568
20220107	0mM	141.0067114	0.242877655
20220107	0mM	624.2965917	1.07532252
20220107	0mM	755.713621	1.301682384
20220107	0mM	120.5384615	0.207622024
20220107	0mM	120.2727273	0.207164309
20220107	0mM	154.4166667	0.265975694
20220107	0mM	228.7604667	0.394029512
20220107	0mM	433.6384943	0.746922608
20220107	0mM	349.6287349	0.602219614
20220107	0mM	833.7293922	1.436061006
20220107	50mM	269.1348637	0.463572577
20220107	50mM	839.4205607	1.445863785
20220107	50mM	165.3892944	0.284875547
20220107	50mM	118.095	0.203413273
20220107	50mM	428.0269931	0.737257052
20220107	50mM	393.5319567	0.677840919
20220107	50mM	122.4984375	0.210997994
20220107	50mM	112	0.192914912
20220107	50mM	113	0.194637367
20220107	50mM	387.2211289	0.666970805
20220107	50mM	542.3893944	0.934241094
20220107	50mM	272.8265746	0.469931382
20220107	50mM	532.3356557	0.916923986
20220107	50mM	610.0288925	1.050747057
20220107	50mM	429.5913978	0.739951668
20220107	50mM	742.3684211	1.278695883
20220107	50mM	344.616092	0.593585564
20220107	50mM	482.6899123	0.831411448
20220107	50mM	479.8641115	0.826544134
20220107	50mM	416.6955657	0.717739183
20220107	50mM	492.5815471	0.848449339
20220107	50mM	267.3578657	0.460511779
20220107	50mM	380.6487763	0.655650226
20220107	50mM	121.5454545	0.209356524
20220107	50mM	544.1719626	0.937311486
20220107	50mM	153.5652747	0.26450921
20220107	100mM	242.8911411	0.418368957
20220107	100mM	260.4507422	0.448614572
20220107	100mM	368.5396156	0.634792747
20220107	100mM	962.6864111	1.658183613
20220107	100mM	204.1666667	0.351667809
20220107	100mM	219.1870144	0.377539676
20220107	100mM	294.9775889	0.508085497
20220107	100mM	143.6023739	0.247348566
20220107	100mM	610.3283967	1.051262939
20220107	100mM	125.388734	0.215976399
20220107	100mM	230.2453401	0.396587139
20220107	100mM	114.406821	0.197060552
20220107	100mM	209.7582557	0.361299067
20220107	100mM	116.8023256	0.2011867
20220107	100mM	138.1866197	0.238020175
20220107	100mM	115.058209	0.198182538
20220107	100mM	126	0.217029276
20220107	100mM	890.8679245	1.534479532
20220107	100mM	123.0118676	0.211882354
20220107	100mM	143.9734927	0.247987801
20220107	100mM	303.8786813	0.523417225
20220107	100mM	116.0800821	0.199942668
20220107	100mM	153.5410498	0.264467484
20220107	100mM	124	0.213584367
20220107	100mM	146.6454082	0.252590054
20220107	100mM	565.2447496	0.973608405
20220107	150mM	146.7437785	0.252759493
20220107	150mM	156.6535714	0.269828661
20220107	150mM	117.0525714	0.201617737
20220107	150mM	114.5833333	0.197364587
20220107	150mM	113.5514706	0.19558725
20220107	150mM	198.9831759	0.342739482
20220107	150mM	119.5675935	0.205949748
20220107	150mM	342.3545394	0.589690143
20220107	150mM	228.042885	0.392793511
20220107	150mM	164.5333817	0.283401276
20220107	150mM	115.7296352	0.19933904
20220107	150mM	123.0143849	0.21188669
20220107	150mM	113.62232	0.195709285
20220107	150mM	185.6352224	0.319748238
20220107	150mM	122.2015103	0.21048655
20220107	150mM	115.5956187	0.199108202
20220107	150mM	196.1949645	0.337936914
20220107	150mM	207.8180524	0.357957155
20220107	150mM	209.6484888	0.361109999
20220107	150mM	183.3297443	0.315777157
20220107	150mM	114.7748786	0.197694515
20220107	150mM	263.12317	0.453217708
20220107	150mM	118.7830189	0.204598354
20220107	150mM	150.1124709	0.258561912
20220107	150mM	135.5276635	0.233440244
20220107	150mM	152.0334672	0.261870741
20220107	150mM	132.3402733	0.227950109
20220107	150mM	196.7593097	0.338908973
20220107	200mM	193.9609079	0.334088853
20220107	200mM	113.0381579	0.194703092
20220107	200mM	114.5802469	0.19735927
20220107	200mM	197.8875242	0.340852271
20220107	200mM	315.1011463	0.542747411
20220107	200mM	106	0.182580185
20220107	200mM	155.4772727	0.26780254
20220107	200mM	112.6551724	0.194043417
20220107	200mM	124.054765	0.213678698
20220107	200mM	111.0106061	0.191210726
20220107	200mM	113.7632805	0.195952083
20220107	200mM	113.1823056	0.19495138
20220107	200mM	118.25	0.203680253
20220107	200mM	120.625	0.207771083
20220107	200mM	120.5034347	0.207561692
20220107	200mM	128.0288097	0.220523809
20220107	200mM	124.5629023	0.214553941
20220107	200mM	116.0560748	0.199901317
20220107	200mM	161.1272783	0.277534418
20220107	200mM	123.2361582	0.212268684
20220107	200mM	120.5055636	0.207565359
20220107	200mM	115.3722588	0.198723475
20220107	200mM	114.125	0.196575128
20220107	200mM	117.9994962	0.203248772
20220107	200mM	135.7756508	0.233867391
20220107	200mM	126.3386606	0.217612604
20220107	200mM	150.6647834	0.259513245
20220107	200mM	123.5	0.21272314
20220107	200mM	114.25	0.196790435
20220107	250mM	125.4444444	0.216072357
20220107	250mM	115.9793138	0.1997691
20220107	250mM	124.026148	0.213629406
20220107	250mM	113.3489097	0.195238348
20220107	250mM	118.3248457	0.203809172
20220107	250mM	114.1578947	0.196631788
20220107	250mM	115.0907467	0.198238583
20220107	250mM	108.5714286	0.187009354
20220107	250mM	113.4656702	0.195439463
20220107	250mM	141.7588583	0.244173194
20220107	250mM	111.5278002	0.19210157
20220107	250mM	152.7096947	0.263035512
20220107	250mM	120.506523	0.207567012
20220107	250mM	113.1858736	0.194957526
20220107	250mM	114.685384	0.197540364
20220107	250mM	244.9133148	0.42185206
20220107	250mM	120.6721774	0.207852344
20220107	250mM	118.1374046	0.203486313
20220107	250mM	195.9079686	0.337442577
20220107	250mM	114.7536765	0.197657995
20220107	250mM	114.888563	0.197890331
20220107	250mM	141.1751553	0.243167792
20220107	250mM	154.6915888	0.266449235
20220107	0mM	528.7334465	1.019933034
20220107	0mM	201.1216063	0.387965943
20220107	0mM	562.238149	1.084563999
20220107	0mM	558.0912331	1.076564549
20220107	0mM	132.4267516	0.255452761
20220107	0mM	933.6902497	1.801099467
20220107	0mM	492.3592233	0.949766729
20220107	0mM	215.6130536	0.415920115
20220107	0mM	424.8197026	0.8194822
20220107	0mM	128.1666667	0.247235007
20220107	0mM	121.6666667	0.23469643
20220107	0mM	123	0.237268446
20220107	0mM	112.8	0.217592526
20220107	0mM	114	0.21990734
20220107	0mM	611.2857143	1.179177329
20220107	0mM	491.5499208	0.948205575
20220107	0mM	915.3165068	1.765656301
20220107	0mM	1626.410906	3.137365756
20220107	0mM	303.3302551	0.585127628
20220107	0mM	616.9790283	1.190159798
20220107	0mM	493.1587902	0.951309103
20220107	0mM	1099.149191	2.12027171
20220107	0mM	686.608419	1.324475711
20220107	0mM	178.4	0.344135697
20220107	0mM	128.1071429	0.247120185
20220107	0mM	549.3719346	1.05974492
20220107	0mM	629.190975	1.213716787
20220107	0mM	1011.603471	1.951394987
20220107	0mM	497.0326584	0.958781841
20220107	0mM	514.8337182	0.993120294
20220107	0mM	1069.34954	2.062787833
20220107	50mM	735.8112108	1.419388475
20220107	50mM	437.2778002	0.843514017
20220107	50mM	512.4327039	0.988488709
20220107	50mM	501.5867238	0.967566686
20220107	50mM	136.3333333	0.262988603
20220107	50mM	424.9705117	0.819773113
20220107	50mM	327.515528	0.631781303
20220107	50mM	593.1004963	1.144097829
20220107	50mM	431.8595539	0.833062156
20220107	50mM	340.2904783	0.656424333
20220107	50mM	597.0964778	1.151806125
20220107	50mM	952.81513	1.837991586
20220107	50mM	813.564133	1.569374776
20220107	50mM	452.3294285	0.872548785
20220107	50mM	133	0.256558563
20220107	50mM	221.5257083	0.427325695
20220107	50mM	582.4012282	1.123458815
20220107	50mM	321.0090516	0.619230234
20220107	50mM	602.7423694	1.162697116
20220107	50mM	711.6518033	1.372784694
20220107	50mM	416.0967439	0.80265551
20220107	50mM	894.3446262	1.725201297
20220107	50mM	320.9275542	0.619073025
20220107	50mM	439.0159729	0.846866972
20220107	50mM	157.9879808	0.304760672
20220107	50mM	129.25	0.249324769
20220107	100mM	124.6095361	0.24037326
20220107	100mM	135.0768478	0.260564827
20220107	100mM	120.9957397	0.233402204
20220107	100mM	294.6812917	0.568443676
20220107	100mM	459.5901889	0.886554877
20220107	100mM	385.0939917	0.742850837
20220107	100mM	120.7928416	0.233010811
20220107	100mM	234.8691218	0.453065297
20220107	100mM	194.8501642	0.375868257
20220107	100mM	116.5028474	0.224735362
20220107	100mM	115.8666667	0.223508162
20220107	100mM	132.1996497	0.255014678
20220107	100mM	161.0776071	0.310720598
20220107	100mM	324.4176978	0.625805553
20220107	100mM	119.9619119	0.231407938
20220107	100mM	118.8212583	0.229207604
20220107	100mM	143.3372549	0.27649925
20220107	100mM	161.8339112	0.312179517
20220107	100mM	457.6570029	0.882825738
20220107	100mM	616.6610672	1.189546447
20220107	100mM	133.9985881	0.258484852
20220107	100mM	193.150613	0.372589803
20220107	100mM	345.7728448	0.666999882
20220107	100mM	131.0900344	0.252874217
20220107	100mM	116.5666306	0.224858401
20220107	150mM	148.8317545	0.287098204
20220107	150mM	586.5540541	1.131469665
20220107	150mM	464.7272727	0.896464372
20220107	150mM	126.5308478	0.244079493
20220107	150mM	122.3697362	0.23605266
20220107	150mM	102.5	0.197723705
20220107	150mM	188.4838922	0.363587644
20220107	150mM	119.1694673	0.229879303
20220107	150mM	142.2087821	0.274322412
20220107	150mM	122.1315407	0.235593178
20220107	150mM	335.8480652	0.647854866
20220107	150mM	121.399067	0.234180227
20220107	150mM	117.2824632	0.22623925
20220107	150mM	115.9747964	0.223716746
20220107	150mM	392.9732824	0.758050081
20220107	150mM	249.9983962	0.482249845
20220107	150mM	198.6526429	0.383203283
20220107	150mM	211.3393443	0.407676079
20220107	150mM	108	0.20833327
20220107	150mM	182.1563586	0.351381757
20220107	150mM	129.1213097	0.249076524
20220107	150mM	115.8174334	0.22341319
20220107	150mM	124.0765383	0.239345101
20220107	150mM	117.1876947	0.226056441
20220107	200mM	118.6956	0.228965208
20220107	200mM	115.1728307	0.222169744
20220107	200mM	117.2249057	0.226128221
20220107	200mM	116.574238	0.224873075
20220107	200mM	121.8759464	0.235100133
20220107	200mM	111.5751043	0.215229688
20220107	200mM	212.0735219	0.409092317
20220107	200mM	112.7319173	0.217461194
20220107	200mM	115.1346595	0.222096112
20220107	200mM	122.7517699	0.236789607
20220107	200mM	143.0662448	0.275976468
20220107	200mM	125.2481657	0.241605184
20220107	200mM	121.562605	0.234495694
20220107	200mM	120.5057737	0.232457054
20220107	200mM	120.8958886	0.23320959
20220107	200mM	190.1630129	0.366826687
20220107	200mM	115.3674242	0.222545117
20220107	200mM	114.918705	0.221679533
20220107	200mM	167.5620867	0.323229235
20220107	200mM	111.0035057	0.214127067
20220107	200mM	155.4540059	0.299872605
20220107	200mM	202.570122	0.390760147
20220107	200mM	115.6146953	0.223022106
20220107	200mM	402.4540623	0.776338617
20220107	200mM	115.621422	0.223035082
20220107	200mM	118.7713499	0.22911133
20220107	250mM	118.2822796	0.228167908
20220107	250mM	118.5252432	0.228636587
20220107	250mM	244.4651163	0.471576083
20220107	250mM	132.5601504	0.255710088
20220107	250mM	121.6212269	0.234608776
20220107	250mM	123.6236284	0.238471432
20220107	250mM	112.0030628	0.216055225
20220107	250mM	132.0742515	0.254772784
20220107	250mM	114.3806452	0.220641609
20220107	250mM	113.1146822	0.218199552
20220107	250mM	116.7357584	0.22518465
20220107	250mM	106	0.204475246
20220107	250mM	114.5755968	0.221017673
20220107	250mM	138.372296	0.266921786
20220107	250mM	119.0340314	0.229618046
20220107	250mM	114.3333333	0.220550344
20220107	250mM	113.9822469	0.219873094
20220107	250mM	114.9684211	0.221775436
20220107	250mM	112.25	0.21653157
20220107	250mM	115.5456053	0.222888831
20220107	250mM	114.8882759	0.221620835
20220107	250mM	121.7551167	0.234867051
20220107	250mM	142.2344538	0.274371933
20220107	250mM	119.3651163	0.230256712
20220107	250mM	108.6666667	0.209619277
20220107	250mM	111.625	0.215325937
20220107	250mM	120.5319285	0.232507507
20220107	250mM	320.3	0.617862465
20220107	250mM	139.7692308	0.269616489
20220107	250mM	116.0130561	0.223790549
20220107	250mM	119.5869685	0.230684668
