# Supplementary material for: Osmotic Stress Uncovers Correlations and Dissociations Between Larval Zebrafish Anxiety Endophenotypes
Source: Front Mol Neurosci. 2022 Jun 24;15:900223. doi: 10.3389/fnmol.2022.900223 (PMC9269111; doi:10.3389/fnmol.2022.900223)
Supplement: Supplementary file 7 [file Data_Sheet_6.zip]

Archive with 10 entries (9 files):
- Supplementary material S1/
- __MACOSX/._Supplementary material S1
- Supplementary material S1/Fig.S1C_Prolonged_80%_LightSideEscapeEpisodes.csv
- __MACOSX/Supplementary material S1/._Fig.S1C_Prolonged_80%_LightSideEscapeEpisodes.csv
- Supplementary material S1/Fig.S1B_Acute_40%_LightSideEscapeEpisodes.csv
- __MACOSX/Supplementary material S1/._Fig.S1B_Acute_40%_LightSideEscapeEpisodes.csv
- Supplementary material S1/Fig.S1A_Acute_80%_LightSideEscapeEpisodes.csv
- __MACOSX/Supplementary material S1/._Fig.S1A_Acute_80%_LightSideEscapeEpisodes.csv
- Supplementary material S1/Fig.S1D_Prolonged_40%_LightSideEscapeEpisodes.csv
- __MACOSX/Supplementary material S1/._Fig.S1D_Prolonged_40%_LightSideEscapeEpisodes.csv
