# Supplementary material for: Osmotic Stress Uncovers Correlations and Dissociations Between Larval Zebrafish Anxiety Endophenotypes
Source: Front Mol Neurosci. 2022 Jun 24;15:900223. doi: 10.3389/fnmol.2022.900223 (PMC9269111; doi:10.3389/fnmol.2022.900223)
Supplement: Supplementary file 7 [file Data_Sheet_6.zip › Supplementary material S1/Fig.S1C_Prolonged_80%_LightSideEscapeEpisodes.csv]

ID	AL_0mM	AL_50mM	AL_100mM	LD_0mM	LD_50mM	LD_100mM
1	1	2	23	0	0	9
2	7	3	4	11	12	0
3	1	0	16	1	0	3
4	23	28	10	4	35	15
5	0	2	6	10	2	27
6	2	10	2	4	2	3
7	0	0	0	6	2	2
8	12	6	2	15	14	13
9	0	0	2	7	0	9
10	3	16	1	9	1	2
11	6	10	1	4	4	0
12	16	13	2	2	2	15
13	0	0	2	8	6	15
14	1	10	8	8	16	21
15	0	5	4	0	5	0
16	0	24	2	1	27	2
17	1	10	6	19	6	0
18	15	17	3	24	31	6
19	6	4	0	10	4	0
20	20	1	23	6	8	6
21	0	1	2	9	0	0
22	8	22	3	2	26	0
23	1	15	0	6	17	27
24	5	23	2	44	0	14
25	1	1	1	4	0	9
26	7	2	11	11	5	18
27	0	34	0	1	0	20
28	0	8	0	6	3	0
29	1	2	2	3	22	1
30	16	1	12	3	2	9
