# Supplementary material for: Osmotic Stress Uncovers Correlations and Dissociations Between Larval Zebrafish Anxiety Endophenotypes
Source: Front Mol Neurosci. 2022 Jun 24;15:900223. doi: 10.3389/fnmol.2022.900223 (PMC9269111; doi:10.3389/fnmol.2022.900223)
Supplement: Supplementary file 7 [file Data_Sheet_6.zip › Supplementary material S1/Fig.S1B_Acute_40%_LightSideEscapeEpisodes.csv]

ID	AL_0mM	AL_50mM	AL_150mM	LD_0mM	LD_50mM	LD_150mM
1	1	2	1	0	1	19
2	1	0	0	2	17	26
3	6	0	1	4	0	6
4	2	0	40	36	37	2
5	0	2	2	0	4	32
6	6	16	16	6	3	4
7	3	1	2	2	0	3
8	1	0	2	0	0	1
9	0	0	16	12	1	0
10	0	1	2	34	19	5
11	0	13	2	5	14	0
12	2	1	1	2	4	17
13	0	11	3	0	7	4
14	0	0	0	18	7	2
15	1	12	25	4	1	0
16	15	0	1	1	34	1
17	4	26	8	3	24	16
18	1	2	2	27	0	13
19	0	3	7	0	0	0
20	13	13	1	2	18	1
21	0	17	13	40	3	0
22	1	0	0	0	1	1
23	0	5	8	14	5	0
24	2	3	12	27	2	8
25	1	0	0	0	4	7
26	0	10	0	9	24	29
27	1	1	0	4	26	9
28	0	1	2	2	1	4
29	0	7	8	34	18	20
30	1	0	3	5	3	18
