# Supplementary material for: Osmotic Stress Uncovers Correlations and Dissociations Between Larval Zebrafish Anxiety Endophenotypes
Source: Front Mol Neurosci. 2022 Jun 24;15:900223. doi: 10.3389/fnmol.2022.900223 (PMC9269111; doi:10.3389/fnmol.2022.900223)
Supplement: Supplementary file 7 [file Data_Sheet_6.zip › Supplementary material S1/Fig.S1A_Acute_80%_LightSideEscapeEpisodes.csv]

ID	AL_0mM	AL_50mM	AL_150mM	LD_0mM	LD_50mM	LD_150mM
1	0	1	22	1	1	9
2	22	2	0	24	1	16
3	0	13	11	0	20	26
4	1	4	7	2	3	15
5	0	1	1	0	27	44
6	0	0	0	0	22	10
7	0	1	0	0	2	1
8	0	0	5	2	1	1
9	0	1	12	5	0	18
10	0	4	1	29	14	0
11	3	0	0	9	1	3
12	7	1	24	2	0	45
13	0	0	5	0	1	0
14	5	5	4	1	3	11
15	7	1	8	1	21	15
16	0	0	6	0	0	2
17	0	38	2	33	2	0
18	0	1	7	10	7	34
19	0	0	0	1	2	3
20	11	0	1	4	1	24
21	3	0	19	3	0	9
22	3	0	5	1	17	4
23	0	23	2	0	35	1
24	20	8	0	0	3	20
