# Supplementary material for: Osmotic Stress Uncovers Correlations and Dissociations Between Larval Zebrafish Anxiety Endophenotypes
Source: Front Mol Neurosci. 2022 Jun 24;15:900223. doi: 10.3389/fnmol.2022.900223 (PMC9269111; doi:10.3389/fnmol.2022.900223)
Supplement: Supplementary file 7 [file Data_Sheet_6.zip › Supplementary material S1/Fig.S1D_Prolonged_40%_LightSideEscapeEpisodes.csv]

ID	AL_0mM	AL_50mM	AL_100mM	LD_0mM	LD_50mM	LD_100mM
1	0	0	10	1	1	17
2	2	2	4	0	2	14
3	4	7	5	0	13	8
4	1	28	11	1	3	4
5	10	0	20	13	17	1
6	28	24	0	0	20	10
7	0	1	5	0	0	2
8	0	16	1	11	2	3
9	0	0	1	0	0	0
10	0	5	24	0	2	0
11	6	1	1	7	2	0
12	1	2	0	16	4	2
13	2	0	1	1	0	1
14			0			2
15	28	0	1	0	1	1
16	0	0	6	0	20	1
17	27	0	9	2	0	6
18	39	0	1	0	12	12
19	0	0	0	1	0	1
20	0	19	0	0	35	0
21	0	0	4	0	1	6
22	2	1	2	8	0	17
23	1	16	0	21	23	3
24	28	0	46	1	1	2
