# Supplementary material for: Osmotic Stress Uncovers Correlations and Dissociations Between Larval Zebrafish Anxiety Endophenotypes
Source: Front Mol Neurosci. 2022 Jun 24;15:900223. doi: 10.3389/fnmol.2022.900223 (PMC9269111; doi:10.3389/fnmol.2022.900223)
Supplement: Supplementary file 8 [file Data_Sheet_7.zip]

Archive with 22 entries (21 files):
- Supplementary material S2/
- __MACOSX/._Supplementary material S2
- Supplementary material S2/Fig.S2G_SleepTrace_100mM_v2.csv
- __MACOSX/Supplementary material S2/._Fig.S2G_SleepTrace_100mM_v2.csv
- Supplementary material S2/Fig.S2A_SaltStress_1s_AverageBoutLength_ON_All.csv
- __MACOSX/Supplementary material S2/._Fig.S2A_SaltStress_1s_AverageBoutLength_ON_All.csv
- Supplementary material S2/.DS_Store
- __MACOSX/Supplementary material S2/._.DS_Store
- Supplementary material S2/Fig.S2G_SleepTrace_50mM_v2.csv
- __MACOSX/Supplementary material S2/._Fig.S2G_SleepTrace_50mM_v2.csv
- Supplementary material S2/Fig.S2F_SaltStress_5s_TotalSleepTime_ON_All.csv
- __MACOSX/Supplementary material S2/._Fig.S2F_SaltStress_5s_TotalSleepTime_ON_All.csv
- Supplementary material S2/Fig.S2D_SaltStress_5s_AverageBoutLength_ON_All.csv
- __MACOSX/Supplementary material S2/._Fig.S2D_SaltStress_5s_AverageBoutLength_ON_All.csv
- Supplementary material S2/Fig.S2C_SaltStress_1s_TotalSleepTime_ON_All.csv
- __MACOSX/Supplementary material S2/._Fig.S2C_SaltStress_1s_TotalSleepTime_ON_All.csv
- Supplementary material S2/Fig.S2B_SaltStress_1s_SleepBout_ON_All.csv
- __MACOSX/Supplementary material S2/._Fig.S2B_SaltStress_1s_SleepBout_ON_All.csv
- Supplementary material S2/Fig.S2E_SaltStress_5s_SleepBout_ON_All.csv
- __MACOSX/Supplementary material S2/._Fig.S2E_SaltStress_5s_SleepBout_ON_All.csv
- Supplementary material S2/Fig.S2G_SleepTrace_0mM_v2.csv
- __MACOSX/Supplementary material S2/._Fig.S2G_SleepTrace_0mM_v2.csv
