# Supplementary material for: Osmotic Stress Uncovers Correlations and Dissociations Between Larval Zebrafish Anxiety Endophenotypes
Source: Front Mol Neurosci. 2022 Jun 24;15:900223. doi: 10.3389/fnmol.2022.900223 (PMC9269111; doi:10.3389/fnmol.2022.900223)
Supplement: Supplementary file 8 [file Data_Sheet_7.zip › Supplementary material S2/Fig.S2G_SleepTrace_100mM_v2.csv]

100mM-Fish01	100mM-Fish02	100mM-Fish03	100mM-Fish04	100mM-Fish05	100mM-Fish06	100mM-Fish07	100mM-Fish08	100mM-Fish09	100mM-Fish10	100mM-Fish11	100mM-Fish12	100mM-Fish13	100mM-Fish14	100mM-Fish15	100mM-Fish16	100mM-Fish17	100mM-Fish18	100mM-Fish19	100mM-Fish20	100mM-Fish21	100mM-Fish22	100mM-Fish23	100mM-Fish24	100mM-Fish25	100mM-Fish26	100mM-Fish27	100mM-Fish28	100mM-Fish29	100mM-Fish30	100mM-Fish31	100mM-Fish32	100mM-Fish33	100mM-Fish34	100mM-Fish35	100mM-Fish36	100mM-Fish37	100mM-Fish38	100mM-Fish39	100mM-Fish40	100mM-Fish41	100mM-Fish42	100mM-Fish43	100mM-Fish44	100mM-Fish45	100mM-Fish46	100mM-Fish47	100mM-Fish48	100mM-Fish49	100mM-Fish50
2.2	43.7	0	2.3	31.9	31.5	31.6	32.2	23.8	20.9	114.8	42.4	55.4	9.9	1.2	19.5	28.9	47.2	124.1	132.1	37.2	41.9	1.7	8.6	48.7	46	0	0.5	59.8	0	88.2	0	16.8	0	67.5	0	59.2	51	47	0	18.3	0	5.7	8.1	35.6	76.1	42.1	32.5	164	83.7
0.8	79	0.4	0	17.3	19.7	25.9	38.5	51.6	13.4	159.2	22.3	33.7	24.2	0.4	21	42.3	58.5	92.5	82.8	84.9	15	32.2	12	40.9	66.3	0	1.1	61.3	0	160.2	0.6	12.3	0	78.5	14.8	46.9	82.9	40.9	1.3	7.3	0	6.8	1.5	56.4	85.4	24.8	42.8	80	45.6
14	26.2	0.2	2.4	24.2	11.5	28.6	28.6	42.5	1	131.8	6.6	30.1	53.5	0	17	7.8	62	62.1	81.1	95.9	25.1	23.4	5.7	46.3	12.9	3.2	0	56.2	0.6	130.5	0	51.6	0	54.5	5.8	56.1	52	36	12.1	2.2	0.2	19.8	9.5	54	97.7	27.5	24.7	67.5	32.9
41.9	49.5	24.4	2.4	18.8	13.3	54.8	25.3	51	0	130.6	35.3	2	42.5	3	23.8	17.1	14.2	77.8	73.3	89.5	30.5	37.1	2	1.1	21.4	0.9	0	44.5	53.8	126.6	0	63.1	0	52.5	11	45.2	52.4	39.1	14.1	10.4	0	6.6	60.1	58	94.2	46.5	15.4	99.8	32.3
44.3	61.8	82.5	4.8	34	21.6	49	31	7.6	44.4	146.1	15.7	54.3	20.3	2.8	10.5	26.7	3.9	88.1	62.9	69.2	14.5	24.7	17.6	0	28.9	0	7.2	43.7	13.5	77.5	0	58.1	0	37.1	17	57.5	63.1	29.8	10.7	22.6	0	37.9	47	48.7	108	35.7	47.8	143.8	19.2
55	61.6	63.8	9.2	10	21.1	49.6	47.4	47.5	36.7	128.6	36.3	59.1	47.6	1	29.7	26.3	24.8	92.6	3.6	82.3	53.9	27.7	4	0	30.3	2.3	0.5	53.2	2.3	106.3	0	37.4	0	49.1	17.5	55	63.6	0.3	16.7	31.1	3.9	14.6	31.8	46.6	84.8	36.6	13.3	145.8	39.9
60.3	62.2	53.2	2.1	20.7	16.1	45	24.7	36	9.3	176.6	10.1	19.4	42.2	0	25.4	13	31.3	82.9	39.4	123.5	51.4	42	1.5	0	48	0.9	0	36	49	152.5	0	52.1	8.1	34.3	7.7	66.5	53.1	4.9	8.3	6	9.8	30.5	45.4	44.9	116.2	34.1	0.6	159.4	75.6
62.2	92.9	87.7	5	19.4	14.5	50.4	33.6	60.2	0	153.2	29.5	70.6	40.5	0	14.3	34.7	42.7	99.8	50.8	116.9	33.2	2.3	13.7	0	41.9	0	0	39.5	66.3	148.7	0	92.2	31.1	21.6	25.6	74	28.1	0.3	29.7	39.3	8.5	20.8	14.7	38.2	110.9	53.1	0.9	132.1	67.5
14.1	79.2	49.3	9.8	16.5	25.7	50.9	22.8	27.7	19	137.1	19.8	92.8	28.3	2.6	10.3	14.6	59.8	113.3	46.3	134.8	46.8	39.8	4	0	8	0	0	62.1	52.6	134.8	3.9	41.8	0	54.6	8.8	59.3	67.2	11.1	15.9	30.4	5.2	33.7	22.8	37.1	81.9	23.5	0	87.1	68.2
33.2	52.1	49.5	17.6	27.7	17.7	38.9	40.6	8.4	26	116.3	23.2	61	28.6	2	15	20.6	42	120.8	41	122.7	14.7	17.7	5.3	0	22.1	0	0	78.3	0	86.6	5.5	53.2	23.8	32.2	0	23.7	64.3	40.9	32.8	25.1	6.5	45.6	7.7	29.2	108.8	23.5	0	101.4	57.5
13.6	84	60.7	16.2	20.5	19.8	1.5	27.7	5.4	16.8	126.5	12.5	70.8	46.6	0	14.6	25.4	17.7	112.9	29.7	236.8	51.3	4.9	3.8	0	23.2	0	0	51	0	101.9	9.2	27.1	0.7	31.1	14.5	63.6	72.9	43.3	57.3	20.7	2.4	54.9	26.6	32.2	125.2	64.1	0	142.4	62.5
0	52.6	65.8	0.2	16.7	28.2	95	18.2	23	20.2	123.1	26.2	108.6	45.2	0.2	16.8	21.1	10.3	80.9	51.1	337.3	26.7	2	4.2	0	1.4	0	0	45.9	9.6	84.8	14.3	33.5	7.1	11.7	21.6	46.3	48.6	48.4	38.3	3.6	1.8	85.4	32.3	74.7	117.6	34.9	0.2	98.5	82.5
12.5	54	77	0.2	22.4	27.7	116.3	13.2	56.9	4.1	149.3	14.5	89.2	51.6	2	0.6	19.8	5.3	91.4	44.3	293.7	8.6	3.6	2.7	0	15.1	0	0	68.3	0.6	91.5	16.4	28.8	26.2	37.1	30.9	40.9	57.4	51.2	39	8.2	6.7	51.7	21.7	49.1	105.1	48.6	0	126.1	57.1
50.3	46.8	89.2	0	1.7	23.5	78.2	11	10.9	1.5	129.3	16.3	49.9	9	0.2	21	27.8	3	71.8	41.5	186.2	45.1	36.6	4.9	0	1	0	0	76.5	52.4	109.6	8.5	17.9	13.2	51.3	28.4	52.1	84.9	44.9	49.2	27.7	17	48.9	42.6	55.3	116.9	42.3	0	156.1	68.5
32.1	41.6	115.8	0	25.9	15.1	29.7	33.7	29.9	42.2	138.4	21	8.5	10.7	10.5	9.9	41.9	0.2	51.9	15.4	156	27.3	21.6	16.5	10.2	0.7	0	0	15.4	43.8	137.8	35.8	10.4	30.9	67.7	35.9	49.9	39.1	38.2	50	4.4	9.8	44.7	26.3	50.7	113.9	69.3	0	81.5	28.7
2.8	4.8	103.5	10.7	16.3	17.4	2.2	19.2	49.4	51.3	145.8	24.6	16.7	28.1	0	8.5	13.8	3.9	74.6	59.1	144.2	23.4	58.9	69.5	35.9	1.9	0	0	21.7	82.8	130.1	15.1	0.4	19.4	53	39.8	43.2	65.6	34.3	39	25.3	10	24.5	23.1	31.3	114	52.5	50.4	110.6	70.3
39	43	52.2	2.2	28.4	12.1	6.1	18.1	32.5	38.5	119.2	23.9	74.4	28.5	0.2	0.2	19.4	5.5	56.5	40.3	151.6	36.8	59.3	64.6	33.6	0	0	0	34	46.4	109.7	20.6	12.5	9.6	51.3	46	27.9	42.6	4.1	49.9	13.9	29.3	31.3	12.5	23.7	108.5	76.1	43	87.7	77.9
38.5	22.4	74.4	3	21.6	30.8	0	18.1	15.5	33.6	119.4	23.9	48.7	21.4	0	12.2	24.5	47.2	69.4	50.5	15.1	73.1	52.5	35.8	0	0	0	0.1	14.9	1.5	114.8	24.6	34.4	0.6	76.1	38	36.3	50.9	0	55.6	12.2	11.8	15.1	29.5	44.4	103.4	36.8	51	140.2	55.8
45.5	0	74.6	11.7	11.2	20.3	1.4	17.9	59.8	14.5	117.7	17	74.8	22.4	7.3	16.1	19.6	38.7	79.8	60.9	36.5	38.3	59.1	17	1	0	0	1.1	28.6	43.3	123.9	5.5	39.9	0	74.9	46.8	51.9	56.7	0	38	24.9	23.5	23.8	20.5	45.3	109.2	57.3	96.2	102.6	95.8
32.4	0.4	21.6	6.6	8.4	11.9	11.2	19.3	50.4	0	134.8	15.9	68.7	39.4	0.7	29.3	23.9	9.9	86.7	61	57.8	28.8	63.8	27.2	0.8	0	0	0	38.8	34.1	154.2	18.5	31.4	0	50.9	39	50.2	64.7	0.2	71.6	26.5	25.3	60.1	8	48.4	84.2	10.8	118	93.9	82.5
52.6	0	35.9	10.1	10.7	13.6	36.4	27.3	38.6	53.8	91.1	24.8	60.5	27.9	1.5	32	22.3	7.6	110.7	51.8	82.8	41.3	67.2	14.5	47.1	0.6	0	0	50.3	24.8	148.7	37.3	29.5	24	46.5	45.8	42.7	24.5	2.8	37.4	31.1	45.6	19.9	4	22.4	91.6	3	85.5	133.7	95.2
29.3	0	18.2	15.9	21.8	5.6	44.8	11.6	20.4	0.3	125.2	25.1	36.3	15.7	0	21.8	0	26.4	87.6	35	109.3	41.8	44.4	42.4	64.4	1.4	0	0	37.1	41	125	45.4	33.9	49.3	40.2	27.5	53.2	56.7	0.7	51.2	31.4	15.9	60.4	24.7	30.9	115.4	31.6	44	112.1	128.8
28	0	34.5	1.1	3.2	18.4	3.4	16.5	9.9	0.2	117.7	14.6	67.7	14.5	0	24.2	5.4	7.5	80.9	18.8	93.9	35.3	60.7	28.4	0.6	3.9	0	0	26	56	162.5	22	56.3	35.7	53.3	54.3	63.6	57.9	13.5	42	20.3	29.1	49.4	43.8	45.5	79	41.1	44.2	107.9	53.3
31.4	3.4	28.1	0	26.4	23.6	2	8.3	3.9	0	112.4	42	45.5	20.8	5.4	16.5	23.3	7.7	68.6	5.2	10.4	26.1	46.5	13.1	0	2.7	0	0	28.1	48.7	129.5	4.7	75.5	76.6	44.2	44.6	50.3	50.3	50.1	19.1	18.4	20.1	49.4	44.4	28.3	98.6	29.2	60.4	114.1	67.6
23.5	41.2	1.2	0	22	15.1	5.4	18.5	9.4	0	88.2	11.5	53.1	28.5	0	14.3	9	4.9	44	1.4	6.9	37.8	35.8	1.2	0	23.9	0	0	37	33	66.8	10.6	50.9	0	36.9	39.7	31.1	35.6	24.2	19	9.6	19.1	2.7	42.1	12.1	17.4	20	58.5	87.2	32
38.2	0	0	12.3	10.1	21.4	49.9	25.4	37.6	0.4	100.8	2	70.8	20.2	18.8	24.8	9.7	50.3	64.5	2	31.4	27.3	42.8	12.1	0	3.3	0	0	20.6	44	188.4	9.1	30.6	4.1	27.8	6.2	56.8	43.6	12.5	34.3	8.6	17.2	28.2	28.5	23.9	89.2	64	8	128.5	77.9
32.7	0	0	66.7	4.4	18.1	45.2	31.1	20	13.9	116.3	3	71.5	40.8	5.4	25.4	8.3	94.7	92.3	25.5	107.5	41.2	58.8	0.5	0	10.8	0	0	26.6	67.2	206.1	14.7	46.3	16.6	32.3	22.5	107	46.2	1.4	33	8.6	27.1	8.9	13.8	53.2	79.8	22.9	13.3	105.9	47.2
36.4	0	0	25.7	18.7	34.1	0	13.1	48.7	4.2	139.3	4.4	16.5	25.1	0.4	23.6	6.1	101.8	85.5	29.8	72.1	0.5	62	0	0	80.7	0	0	28.6	33.2	177.4	8.9	37.8	22.5	34.1	26.7	86.6	62.7	0	63.7	1.7	25.6	8.2	30.1	42.3	100.5	100.1	15.4	149.5	103.2
18.8	36.3	0	31.9	16.5	17.7	11.3	7.9	53.2	0	119.1	15.5	95.6	28.2	0	12.3	8.3	98	112	22	81.3	0	45.4	5.5	0	3.1	0	0	25.6	43.3	172.7	0.6	26.1	3.5	49	25.1	68.8	57.4	14.8	59.6	0	11.7	36.3	30.3	56.4	98.5	36.2	18.2	136.6	100.4
26.7	21.1	0	27.9	18.5	20.5	3.2	12	73.8	0	95.6	32.1	52.3	21.4	27.7	19.2	17.7	92.5	114.5	32.1	47.4	0	70.6	5.5	0	43.2	0	0	33.9	30.7	173.9	0	23.9	26.4	28.4	35.1	76.2	45.3	1.4	70.8	7.8	14.9	61.5	4.4	31.1	61	52.3	12.7	111.4	115
29.8	71.5	95.5	5.3	20.1	10.9	1	29.8	6.5	0	119.4	3.8	59.1	0	0.6	18.6	14.7	124.7	126.8	37.1	53.7	0	43.7	26	1.3	19.5	0	0	30.8	22.4	184.9	30.1	42.7	72.2	28.9	40.7	40.3	46.4	0	41.1	30.3	30.6	12.4	29.8	29.7	74.2	12.9	28.8	134.4	116.4
47	61.3	114.4	0.1	14	20.2	11.5	14.9	87.7	0	117.3	29.6	95.3	12.3	0	34.9	1.5	88.2	101.8	13.2	57.5	0	35.3	43.7	0.3	9.9	0	0	13.4	22.7	272.6	28.7	59.7	23.7	26.9	27.5	10.3	83.6	0	34.6	15.3	14.7	1.1	4.8	33.3	111.5	13.7	20	92.8	91.8
29.3	2	97	0.2	24.6	26.9	28.8	6.3	18.5	0	122.3	17.7	72.6	11.9	0	23.2	33.7	109.5	72.2	9.9	85.5	2.8	50.6	25.5	26.3	13	0	0	27.9	3.2	177.4	0.7	53.1	32	46.7	31	22.8	53.5	0	62.2	26.1	14.2	23.1	16.6	32.9	97.4	12.9	24.8	91.4	133.7
16.4	0	45.1	13.3	20.2	25	88.9	4.4	10.4	29.8	74.3	15.9	73.2	32.2	0.6	7.4	27.6	70.8	88.3	9.9	43.7	26.1	44.3	45.4	87.5	4.3	0	0	28.8	10.1	146.9	8.3	13.7	38.4	29.7	15.2	16.7	28.8	37.1	38.4	5.4	6.2	14.2	11.5	52.2	137.5	24	21.6	105.7	57.1
8.4	1.4	25.8	20.1	23.3	21.7	60.6	28.7	22.4	22.3	84.1	16.5	53.9	13.8	0.2	36.6	6.4	101	85.1	21.2	30.7	44.4	47.8	55.1	63	31.5	0	0	39.5	9.3	207.7	0.4	14.9	20.7	42.6	14.5	17.3	76.1	44.1	27.7	8.1	2.4	48	11.8	39.5	81.3	33.7	9.9	118.5	123.8
28.9	0	0	5.7	29.1	11.4	49.9	10.3	62.5	7	97.5	7.7	44.9	33.3	0	47.2	10.1	72.6	102.1	20.6	35.7	19.1	46.6	41.2	66.2	25.4	0	0	27.7	15.9	239.3	3.7	27.7	14.5	15.4	28.2	59	64.6	30.3	41.6	22.4	6.9	22.6	12.9	44.3	69.8	38.1	26.7	109.1	85.3
28.4	0	0	5.3	29.4	24.6	32.8	2.8	62.7	17.4	80.1	5.2	55.2	18.8	0.2	20.8	17.2	63.3	93.9	19.3	121.5	33.8	53.4	28.7	74.7	54	0	0	6.2	10.4	78	7.6	21.5	2.6	2.9	34.2	35.2	26.3	16	68.7	9.2	12.4	36.4	21	34.1	94.5	47.2	13.1	106.7	103.1
25.9	0	0	1.6	41	18.3	62.3	4.8	40.9	52.6	87.5	22.5	65	27.9	1	26.4	16.7	105.3	10.2	14.2	97.6	53.4	21.5	9.2	81.5	46.9	0	0	13.6	7.5	110.4	30.8	6.1	0	57.9	46.7	54.5	53.6	0.2	56	18.9	11.3	35.7	11.5	57.8	84.2	14.7	67.5	65.5	103.7
24.7	0	0	1.8	20.2	24	16.3	10.7	127.3	23	91.3	18.3	92.3	13.1	0	36.2	23.2	81.1	8.3	21.8	75.9	55	82.2	3.5	64.6	27.2	0	0	35.2	23.2	176.6	15.2	35.3	10.2	38.6	20.4	73	8.6	2.1	47	24.3	12.4	17.1	46.7	41.4	89.6	28.7	37.4	0.9	76.5
32.4	0	0	0.6	15.2	30.9	4.7	15.1	11.4	50.1	59.1	6.7	110.8	55.2	0	35.2	6.9	46	14.3	33.2	82.7	50.8	67	27.3	24.2	46.5	0	1	17.1	35.8	238.2	0.8	57.3	0	61.2	41	78.3	17.1	0	51.6	26	9	51.3	45.1	48	71.7	11.4	26.5	9.9	72.6
31.9	0	2.6	3	22.9	25.5	6.6	7.8	0	5.4	92	1.8	75.2	22.3	1.8	37.5	7.8	95.3	60	36.6	62.1	70.5	91.2	17.3	0.7	36.9	0	80.3	16.8	0.7	140.9	0	23.1	0	79	32.3	95.9	6.8	0	27.1	10.6	13.1	44.1	23.2	40.2	69	26.6	41.4	1.3	89.1
15.9	0	0	2.5	21	16.6	7.7	11.2	0	0	65.9	4.2	70.4	17.4	11.1	30.7	17.8	10.1	81.9	55.5	36.9	86.5	56.7	23.2	15.2	32.9	2	29.5	36.8	1.6	121.2	2.8	19.8	13.8	11.3	35	143.4	40.1	0	42.6	23	8.6	57.6	22	50.8	71.2	0.6	75.2	0	115.9
5.3	11.4	0	4.6	13.6	22.2	37	13.2	16.9	0	91.1	21	75	29.7	11.9	1.3	9.8	51.9	69.1	30.8	77.6	119.6	69.1	12.3	5.8	21	0.4	9.7	46.6	9.8	127.7	4	46.7	3.4	14.3	54.2	100.3	67.4	0	57.9	15.5	8.5	36.1	9.6	48.8	81.6	0	45.9	0	71.4
17.2	1.5	0.2	5.5	27.3	28	82.1	15.2	4.7	0	109.1	4.4	98.5	0	0.4	30.6	26.8	13.5	46.9	35.3	82.6	98.8	49.4	20.2	0.4	38.3	0	1.1	29.1	14.1	161.3	1.3	20.9	8.8	26.6	10.3	56.4	65.9	0	46.3	20	6.1	30.8	14.5	52.3	52.5	5.1	26.6	0	111.8
20.1	0	0.2	13	20.3	34.8	105.2	15.4	16.8	0	105.7	11.3	78.4	0	0	35.3	12.1	3.8	27.1	32.5	102.4	59.5	40.8	9.7	0	54.9	0	0	7.3	25.5	82.5	13.2	19.9	25.7	15.2	16.3	77.5	29	26.5	28.8	9.2	17.8	8.4	7.8	52.3	76.4	0	33.9	0	91.2
3.7	0.2	0	6.9	35.4	36.4	14.5	39	0.4	0	101.9	1.2	68.8	18.6	2.6	61.2	24.1	16.1	51.3	26.3	107.4	73.1	31.1	33.6	0	54.8	3.9	0	27.1	17.3	27.4	48.3	31.8	36.9	64.6	19.3	84.9	17.2	78.4	33.7	19.9	17.9	34.9	0	38.6	53.7	30	8.5	0	90.2
9	0.2	0	6.1	35.6	18.1	75.7	19.5	57.5	0	55.5	6.5	44.8	8.9	0.6	37	11.5	31	12.7	8.3	44.9	104.9	32.5	0.6	0	83.3	0	0	7.1	0	44	5.6	53.5	57.2	45.2	13.8	60.1	36	79.9	45.9	18.2	14.9	6.7	0	54.1	60.9	34.5	35.6	0	82.2
13	4.4	0	3	27.1	20.6	50.2	17.4	78.5	0	76.1	18.6	101.3	0	5.4	38.7	9	16.1	60.1	23.4	88.4	94.5	13.8	0	0	76	0	0	9.5	56.6	37.2	43.3	73.3	0	7	5.9	11.9	38.9	89.3	19.5	3.9	5.2	29.2	17.9	34.2	30.7	47.2	17.5	0	110.4
33.9	16.5	10.8	2.2	15.6	14.5	76.3	35.9	108.7	19.8	86.8	0	100.3	0	8.3	67.3	13.9	10	66.4	55.2	95.1	58.1	37.4	2.7	3.1	42.1	0	0	8	57.4	63.8	7.6	52.3	0	21.7	17.8	4.9	39.5	120.4	16.2	3.6	5.2	11.5	16.4	61.4	54.7	22.2	33	0	84.5
18.3	37.5	111.7	0	24.3	21.3	92.5	26.1	12.8	77.5	99.3	0	98.2	0.4	1.4	69.3	11.8	0.6	9.1	8.4	58.9	110.5	46.6	2.1	1.1	5.8	0	0	10.2	46.6	106.8	17.8	65.8	3.7	16.6	36.6	14.4	55.1	86.6	19.2	11.9	4.4	7.5	36.3	62.7	56.4	42.3	18.8	0	84.5
0	54	104.4	0	17.8	16.9	89.1	16.6	25.5	59.9	114.5	14.5	77.8	0	0	6.9	25.7	0	0.8	9.4	37.1	64.7	50.4	19.1	31.7	3.7	0	0	5.4	33.4	105.8	0	59.6	0	29.4	29.9	29.1	61.4	93.6	25.6	12.8	5.7	14.2	10.1	71.6	56.4	28.4	10.4	0	108.9
7.1	3.1	53.2	0.2	29.4	17.8	111.9	45.3	44.9	48.5	103	25.4	44.3	7.1	1.6	19.4	28.6	2.9	12.6	20.4	78	54.6	54.4	13.9	37.3	0	0	0	9.7	50.2	70.3	21.8	58.1	0	33.8	10.5	23.4	40	82.9	22.9	13	9.6	0	23.4	55	65.5	24.8	46.5	0	43.3
25.4	77.8	43.8	0	57.2	14.1	18.9	28.9	63.4	121.6	110	6.1	62.8	0.2	0	17.6	11.3	1	2.7	29.7	81.1	60.7	57.1	4.3	68.2	0	0	0	10.7	116.5	148.6	32.4	71.6	30.5	20	33.9	20.7	20.9	92.1	26.9	25.5	6.6	1.3	9	73.1	51.8	15.6	54.1	0	63
32.7	70.5	66.3	2.8	22.5	29.7	0.2	5.7	131.2	114	106.5	22.9	67.7	28.4	2.2	17.8	6.5	8.1	8.5	31.2	87.9	96.5	49.3	3.9	66.8	40.8	0	0	1.9	74.9	163.7	9.5	84	9.6	58.3	15	31.7	53.7	75.9	11	26.6	6	20.9	9	42	68.7	0.6	26.6	0	89.4
27.7	55.1	70.1	3.6	9.4	11.3	54.7	0.6	67.2	68.6	92.7	11.8	42.4	2.9	17.4	38.3	5.7	0	8.8	23.2	65	52.2	16.1	0.2	57.2	28.8	0	0	1	27.5	103.3	0.1	47	33.2	45.7	18.9	29.5	40.6	50.6	11.4	17.9	7.7	19.9	1.6	18.3	71.3	2.5	15.3	0	36.2
29.4	27	62.4	8.1	5.1	11.5	82.5	0.2	39	96.9	1	15.9	0	14.4	0	15.2	27.5	19.8	11.2	35.8	115.3	79.3	32.7	30.4	30.2	23.8	0	2	4.3	87.1	165.4	8.6	48.2	0	16.6	31.1	4.6	40	84.7	30.7	8.7	25.2	17.2	8.2	51.1	63.3	15.6	18.8	0	124.7
41.3	42	22.2	15.9	7.3	12.1	88	18.1	0	90.1	39.6	35.3	0.2	30.4	3	50	32	13.4	3.3	23.9	78.3	81.8	58.3	31.7	0.5	9.4	0	21.6	1.8	91.5	173.2	19.2	28.9	0	45	25.1	0.6	38.5	52.9	15.4	43.2	22.3	10	23.5	65.1	89.3	4.6	23.9	0	103.9
30.4	74.7	71.4	13.9	4.6	17.1	87.4	30.6	0.2	91.9	135.9	31.4	0	41.6	0.6	133.6	31.1	36.3	4.3	22.1	95.1	67.2	70	15	0	38.8	0	53.2	10.6	91.9	98.5	12.9	6.9	0	70.2	10.5	4.8	23.9	112.5	10	4.6	13.4	2.3	7.6	86.3	87.3	3.2	15.7	0	106.7
31	83.1	18.8	6.6	4.5	30.3	103.7	9.3	2.6	88.1	76.5	16.1	17.6	9.7	0	35.9	1.9	31.1	9	60.1	104.2	67.9	52.8	18.1	0.6	12.7	0	16.7	4.3	74.9	153.4	25.5	2.1	2.3	46.7	18.2	33.6	40.7	114.8	5	16.3	17.8	4.3	4	49.7	104.2	13.5	48.2	0	99.8
53.9	114.7	1.4	23.3	22.7	33	169.6	43	89.4	87.9	101	23.2	50.5	51.5	0	104	52.3	107.2	63.2	59.4	160.7	94.6	62.1	77	52.7	75.9	5.6	102.5	61.3	72.4	186.2	48.1	8.9	18.6	16.8	51.9	56.3	9.1	61.8	43.2	26.1	42.6	29.3	67.8	35	125.9	100.5	97.1	56.7	117
59.4	121.5	53.7	84.2	62.3	76	70.1	66.2	98	47.5	127.5	66	105.2	129.4	50.9	73.8	93.8	105.1	118.4	77.5	165.4	89.4	174.1	111.5	139	141.5	72.8	199.7	102.2	108.5	149.5	119.6	81.7	22.3	111	63.1	116.1	78.4	64.5	136.3	34.3	131.6	78.4	87.8	51.6	94.1	68.4	84.7	131.9	145.1
76.8	95.3	66.4	57.8	119.1	58.2	105.4	73.5	101.8	60.6	182.4	95.5	84.4	120.8	74.8	77.3	105	90.8	132.2	100.2	115.1	91.8	163.9	154.7	144.7	169.3	65.1	261.5	140.7	122.4	188.6	121.6	102.4	5	84.9	58.5	96.7	48.7	96.6	153	42.1	82.6	69.6	62.1	70.5	118.9	72	88.8	132.5	106.2
102	123.2	103.9	76.9	105.9	60.8	170.4	90.5	159.8	106.3	145.3	121.7	96.3	111.5	74.5	112	126.3	99.2	111.3	92.8	189.7	54.7	223.1	114.5	160.5	200.2	95.1	226.9	134.8	111.5	142.1	108.7	103.1	0	36.2	42.4	97.5	68.8	109	144.2	32	72.4	92.1	66.7	79.6	140.5	60.9	106.9	123.8	113.6
106.5	116.9	144.4	85.1	148.8	64.1	190.6	64.6	158.9	74.1	154.4	93.3	102.3	97.5	74	95.3	127.5	91	125.4	74.6	137.9	120.2	171.9	185	172.2	182.1	106.7	230	121.8	125	162.2	106.2	76.8	8.2	37.3	88.4	0	96.1	81.5	132.3	53.9	74.1	90.2	77.9	85	103.8	80.4	109.1	110.2	127.2
112.4	77.4	154.3	60.1	123.8	78.8	211.4	78.9	98.2	98.4	62.1	98.4	64.8	98.9	75.5	100.7	144.1	117.1	81.8	118.2	139.8	110.6	179	183.1	199	185.9	121.5	242.5	112.8	97.6	145	94.9	78.4	50.9	38	93.1	0	95.4	122.4	118.9	45.4	109.1	82.6	96.6	74.1	75.8	101.5	77.9	121.4	77.5
97.9	91.9	109.6	29.9	96.5	75	198.5	84.6	154.6	62.7	121.5	86.1	61.3	115.2	38	93	177.7	106.8	92.3	73.5	131.8	115.5	195.8	220.4	158.7	201.8	109.4	280.1	99.1	115.7	103.9	97.6	79.9	51.8	11.4	54	0	108.3	137.6	145.4	14.9	78.1	47	80.3	86	100.7	139	40.9	184.4	12.9
59.6	106.7	111.6	2.3	128.1	83.4	188.8	67.5	161.4	100.4	21.5	92	67.7	122.9	19.6	60.8	100.3	103.8	152.5	131	81.7	124.4	163.1	181.3	148.9	167.1	102.1	304.6	119.6	89.5	96.5	78	94.4	87.3	12.7	72.2	0	97.8	119.8	92.5	19.3	71.2	67.4	82.1	126	86.3	114.4	65.1	141.2	60.7
96.2	56.1	136	8.4	101.1	60.5	227.8	62	114.8	112.8	47.8	102.1	51.7	126.3	17.7	52.7	129.1	97.3	152.2	130	26.5	189.9	147.3	153.1	151.5	112.1	207.5	276.4	89.7	116.2	135.4	75	110.7	90	0	83.3	0	98.3	147	106.2	28.7	102.9	79.2	60.9	64.9	55.6	58.4	95.2	140.7	47.6
89.4	48.8	151.5	3.2	82.7	32.9	229.2	30.7	66.3	87.3	95.9	101.7	84.3	124.1	21.6	31.7	63.5	95.6	140.6	139.8	29.8	141	166.3	158.8	174.4	84.2	145.7	225.6	90.8	95.6	115.7	75.4	84.8	78.4	9.3	72	52.1	72.5	121.7	103.3	34.5	111.3	73.6	20.6	69.5	90.8	80.6	75.3	163.9	56.8
85.8	54.3	116.2	11.7	50.3	15.3	185.3	28.4	95	65.2	135.1	66.2	89.6	97.5	38.1	0	58.3	71.5	74.6	109.7	56.2	91	184.7	191.4	160.4	66.3	158.1	246.5	48.1	118.2	79	106.8	92.6	52.5	6.9	71.1	3.3	54.2	120.6	81.6	23	65.3	61.7	16.6	33.8	72.8	107.3	84.4	150.6	44.2
60.5	13.7	113.2	0	49.7	24.5	257.4	50.4	9.4	60.8	20.5	73.1	58	79.5	0.6	0	66	26.8	69.4	102.9	26.3	90.2	140.6	183.6	178.7	62.5	124.4	223.6	38.7	54.8	97.8	109.3	94.2	47.3	4.7	36.1	7.1	4.5	152.9	76.6	15.3	58.5	76.6	30.3	39.3	65	78.5	30.8	191.7	98.6
8.6	0	115	2.2	38.3	11.3	238.2	12.6	119	103.9	58.2	69.4	65.6	110.9	12.5	0	57.8	19	83.3	103.4	29	94.3	150	87.6	162.3	7.1	79.5	245.1	19.3	83.6	78.6	68.1	83	60	0	18.1	0.4	83.5	119.7	78.1	27.1	39.9	36.5	18.9	37.6	77.6	50.4	63.6	129.3	92.9
35.1	0	102	0	51.2	21.3	265.7	18.7	151.5	43.1	47.1	74.5	46.8	79.8	10.5	16.5	71.4	31.1	60.7	57.1	25.7	46.8	139.2	150.6	143.1	29.3	84.8	271.4	23.4	66.4	60.1	27	75.8	95.8	45.6	36.9	9.8	84.4	94.9	50.8	7	50.2	62.7	8.5	15.9	18.7	76.1	63.7	140.2	112.5
32.9	0	121.6	0.7	40.3	20.6	262.4	17.2	126.7	81.8	56.8	39.4	74.7	35.5	16.3	25.2	61.1	30	3.3	82.6	36	56.8	115.5	152.1	91.1	23.2	80.6	200.1	8.9	30.2	124.5	71.3	45.4	68.6	4	10.4	3.7	14.5	121	34.6	4.2	37.7	82.1	23.1	17.4	19.5	55.8	30.9	158.6	90.7
55.1	0	81.7	7	17	19.6	223.5	26.9	134.1	58.2	43.8	62.5	100.9	106.7	1.2	2.3	88.7	20.9	1.4	97.5	24.5	68.9	119.4	135.4	62.2	12.9	99.7	277.8	13.7	37.5	47.7	39.9	46.2	48.6	6.8	0	15.6	10.2	175.8	27.2	12	21.8	43.2	5.3	11.2	24.8	42.1	31.4	134.1	87.9
33.2	0	96.9	22.7	4.4	28.6	183.1	18.9	115.1	55.8	67.1	46.7	79.7	61.2	23.4	6.8	82.2	31.4	0	61.8	27.5	72.6	89.2	146.6	60	10.1	93.4	210.9	7.8	38.3	100.6	44.4	11.7	5	12.9	0	0	0	85.9	49.3	0	32.7	48.8	20.4	14	21.1	30.3	10	127.7	29.2
24	0	96.4	12.2	3	17.8	236.4	8.3	88.5	80.5	60.4	64.9	74.4	14.3	27.5	6.6	49.5	25.3	1.1	32.7	12	65.4	65	126.8	40.5	25.8	115.5	211.9	13.6	28.2	13.6	27.3	6.9	0.1	47.7	0	6.9	0	95.7	45.9	0	31.5	60.1	17.7	11.5	44	21.7	26.7	110.3	87.6
29.1	0	107.1	3.7	12.3	20.4	212.1	25.8	82.7	37.5	57	34.2	86.3	55.5	31.5	17.9	41.3	2	14.4	42.4	9	48	100.5	88.1	30.2	16.4	89	213	11.9	15.7	25.1	37.4	21	6.1	53.3	0	0	0	72.4	47.3	3.1	32.9	34.1	2.4	13.3	67.3	12.7	35.8	92.5	52.2
21.8	0	89.1	6	5.9	25.7	177.4	25.1	99.7	42.4	83.6	29.1	68.9	49.6	32.3	2	48.1	11.1	0	14.4	23.2	66.8	47.4	63.3	0	12.3	70.6	203.2	17	28.6	56.1	37.6	13.5	0	43.9	0	0	11.9	29.3	43.2	13.9	13.7	29.3	6.1	2.3	29.6	20.9	64.5	88	133.7
6.1	0.8	96.6	10.3	0.4	10.1	197	43.5	49.2	29.9	80.9	23.2	80.3	15.5	39.1	8.5	54.6	9.3	0	39	0.2	80.2	79.3	113.1	0	30.7	75	210.8	18.3	74.1	45.3	23.5	3.5	0	60	0	0	5.9	7.1	1.1	12.4	21.1	0	9.1	36.9	33.6	26.3	27.5	119.7	46.8
6.1	0.4	115.2	13	19.8	14.9	202.3	20.2	37.8	70.8	84.8	43.5	54.8	13.6	4.5	29.3	41	11	3.7	50.9	11.9	40.8	35.1	64.2	0	8.8	106.8	200.6	13.6	46	11.2	65.8	0	0	42.7	0	0	3.7	0	5.8	18.8	25	0	0.8	13.9	66.9	22.1	2.5	110.7	62.7
11.8	0	142.8	12.2	10.5	14.1	181.5	22.6	96.4	46.2	74.7	21.7	82.8	25	14.9	8.9	49	2	5.3	65.2	11.8	71.2	19.8	55.9	0.6	5.5	63.9	81	18.3	29.2	6.3	46.7	7.3	0	24.1	0	0	2.5	0	10.4	6.6	30.8	0	1.4	8	4.8	18.5	0.6	134.5	51.6
8.2	0	113.5	0	0	24.4	153	7.5	51.6	57.8	101.5	17.6	66.5	10	2.6	1.2	60.2	10	0.2	59.7	7.6	29	4.6	144.5	28	11	91.4	135.2	4.1	69.6	24.7	34.8	6.4	0	32	0	2.3	0	0	54.4	15.8	45.6	0	0	12.1	14.1	26.7	3	145.7	62.8
11.7	0	118.3	0	0.2	16.5	149	3.5	32	40.5	65.1	35.5	100	9.5	15.1	0	56.6	10	0.2	37.6	6.7	56.7	6.6	92.1	39.1	10.2	74.1	188.4	22.1	31.4	30.7	31.1	13.5	0	0	0	0	25.5	0	25.7	23.7	23.4	0	27.6	14.8	11.6	16.4	2.7	156.4	63.1
14.1	0	91.4	0	6.9	20.8	134.2	15	9.5	40.4	29.8	23	61.6	10.3	9.1	1	41.5	0	1	28	11.2	28.8	39.7	64.4	19.2	0	96.6	117.6	13.7	31	50.3	31.7	0	0	16	0	0	0	0	15.2	0.8	18.3	14.3	2.3	1.5	15.4	7	0.6	63	50.8
14.5	0	65.6	50.1	5.3	14.7	168.1	10.9	55.4	82.6	51.7	45.8	18	15	14.1	8.5	42.4	1	3.9	5.9	9.6	51.5	2.4	40.4	20.4	17.9	87	106.9	1.7	34.5	4.3	22.8	5.6	0	0	0	0	7.1	0	66.9	2.3	4.8	21.4	13.3	8	16.1	24.8	10.2	118.5	77.1
20.7	0	63.7	27.9	2.1	23	161.6	8.7	2.1	40.3	85.3	63.4	38.3	39.1	2	26.4	27.4	0	1.5	70.5	0.6	32.3	48.1	63.1	8.2	6.5	54.3	135.4	12.6	18.9	42.8	48.7	1	0	0	6.5	0	1.7	0	63.7	0	7.9	19.1	3.1	27.7	2.8	28.2	8.5	38.3	79.7
15.2	0	74.6	1.1	0	16.5	141.1	13.5	0	56.1	80.7	27.5	14.7	31.4	26.3	0	52.5	0.9	6.5	69.9	8.2	47.4	13.9	18.2	0.7	21.7	95.2	202.1	15.1	19	30.3	3.1	20.5	0	0	9.4	0	1.9	0	30.2	0	4.8	30.9	5.5	12.8	11.5	6	0.6	2.7	98.7
25	0	94.7	1.9	0	10.1	104.2	15.1	4.4	66	50.2	18.6	7.5	31.2	22.2	22.6	34.4	1.4	4.2	65.6	12.1	24.6	0.4	98.5	0	10.1	84	81	9.5	21.7	1	13.6	10	0	0	10.6	0	1.7	0	20.8	2.1	0	42	6	32.7	38.4	15.2	4.9	19	87.1
29.7	0	69.4	17.4	22.6	31	152.8	39.6	2.2	84.5	56.3	34.1	2.8	28.5	1.7	14.9	61.8	28.5	21.4	83.3	22.2	20.2	15.2	133.7	24.8	23	142.3	12	23	6.4	39.8	4.9	2.5	27.3	0	16.8	33.5	4.9	2.7	72.2	10	7.7	43.2	4.4	25.8	25.2	4.7	2.5	89.8	32.5
6.5	0	20.8	6.6	18.8	35.7	12.5	15.6	0	9.7	41.7	0	1.6	20.8	0.4	28.4	16.2	26.2	2.3	2.9	13.8	0	13.3	0.2	20.1	1.8	66.8	0	4.4	26.5	0.9	9.7	0	9.4	0	7.3	16.5	37	0	35.4	18.4	4.1	24.1	33.8	0.2	0.9	0	0	23.8	5.1
6.2	0	1.8	7	25.9	17.9	14.3	8.2	3.1	23.7	79.5	0	0.4	6	25.2	5.3	43.1	28.5	1.7	0	8.1	15.3	9.2	6.5	8.3	0.4	1.8	6.4	22.8	18.9	0	14.4	5	20.4	4.8	12.4	1.7	2.5	0.9	1.4	0.3	34.6	33.9	1.8	0.9	0	0	2.5	25.4	0
0.3	0	0	1.2	50.7	18.7	20.2	6.7	20.3	50.5	72.6	0	0	13.6	8.6	6.3	14.6	8.1	0.2	2.4	5.7	30.3	7.1	2	0.6	0	0	0.1	13.1	5.1	0	9.1	22	5.5	1	40	18.7	0	6.5	0	0	28.4	59.6	0	3.2	0	0	6.3	0	0
3.4	0	0	2.6	62.7	13.7	54	11.4	1	21.8	59.5	0	0	8.8	20.2	3.8	14.8	6.8	1.6	3.8	6.8	0.4	2.2	7.9	4.2	1	0	0.7	32.9	7.5	0	1.5	6.1	0	0	69.8	52.5	15.6	1.7	0	0	54.5	60.4	0	0	0	0.2	0.4	0	7.8
0	0	15.2	0	41.4	13.5	47.6	5	6.1	31.5	42.6	1.2	0	3.5	7	4.6	13.8	10.2	0.4	23.3	13.1	2.6	5.5	9.3	0.9	2.1	13.8	0.3	23.5	18.7	0.2	0.1	4.5	1.2	0	29.5	49.3	1.7	0	0	0	55	64.2	0	9.5	8.5	0	7.4	0	0
2.5	0	104.9	0	61.2	16.1	100.8	18.7	27.8	11.9	66	0.7	0	12.1	3.1	2.9	14.7	6.5	0.4	35.2	13.6	52.8	30.4	16.8	0	3.6	0.5	0	37.4	20.2	0	0.1	1.5	8.2	0.2	18.5	61.8	12.6	0	0.5	0	25.3	64.9	0	11.8	16.9	0	10.4	0	0
16.9	0	90.4	0.4	56.9	24.6	12.2	52	22.5	40.6	83.6	1.1	0	8.5	9.7	15.8	1.8	10.8	0	15.6	10.8	56	21.3	24.4	0	8.6	0	0	35.1	20.5	0	6	27.5	9	0	3.1	62.2	50	0	0.7	0	41.9	133	0	15.6	0	0.8	13.8	0	0
9.1	0	91	3.6	10.2	19.6	103.7	39.9	33.9	48.2	51.7	0	0	9.5	14.9	6.3	2.6	6.2	0	8.7	10.9	56	48.6	43.8	0	5.5	0	0	24.4	14.4	0	0.7	13.4	13.9	0	28.9	69	2.6	0.8	0	0	48.4	67.5	0	4.2	29.6	0	14.5	0	0
0.2	0	42.5	0.8	16.4	10.3	28.6	35.7	12.3	47.9	58.3	8	0	21	23.3	5.4	5.1	10.5	0	24.5	18.4	77.2	98.7	41.2	0	1.5	0.6	0	24.6	16.9	0	0.8	11.3	8.8	0	32.8	77.3	1.4	0	33.7	3.7	25.1	56.6	0	15	71.7	0	17.1	0	0
12.3	16.1	100.8	1	21.4	22.5	37.9	29.6	20.3	95.1	75.1	8.4	0	0	26.2	15.4	22.9	6	0	32	8.4	72.1	88.9	16.7	0	7.1	0	0	35.8	1.8	18.4	2	11.4	23.4	1.6	56.5	95.3	0.8	41	9.1	5	40.9	84.3	6.9	0	44.9	0	33.1	0	0
0	27.9	88.2	0.8	11.5	20.3	73.9	41.4	39.5	65.6	82.1	2.2	2	0.2	15	20.9	37.3	5.8	0	23.8	12.4	87.2	37.2	13.5	70.9	4.4	0	0	16.6	11.6	34.6	12.2	7.9	52.3	81.9	11.8	85.7	75.1	22.1	7.4	0.6	55.9	96	11.4	0	27.9	9.9	33	0	0
10.7	67.4	94.7	1.5	1.8	17	51.9	19.8	40.5	72.5	48.6	22	6.8	3.2	16.5	45.5	11.9	10.4	0.8	23.1	22.4	86.6	8	2.9	73.7	5.9	0	0	21.7	0.2	3.5	9.8	4.5	71.3	40.9	41.3	84.3	4.4	56.6	9.4	0	26	121.8	24.9	11.9	61.1	0	14.9	7.8	0
7.3	84.8	88.8	2.8	1.6	19.8	37.1	11	59	115.9	81.6	22.2	6	10.1	9.3	43.1	24.4	20.6	0	49.9	6.7	70.9	30.7	3.3	74.1	21.4	0	0	15.8	0	3.6	17.6	52.2	13.6	63.6	48	100.1	51.1	59.1	4.1	0	44.1	99.5	31.2	10.6	53.9	0	30.8	43.3	0
6.9	86.6	54.5	1.1	0	10.9	6.5	16.2	8.9	105.8	92.5	29.7	17.9	4.2	4.4	29.6	21	53.7	0	42	36	75	39.4	7.3	35.1	18.9	0.2	0	30	0.2	4	50	19.2	0.4	41	75.4	74.4	30.1	39.7	8.3	10.6	32.9	58.8	33.3	6.8	50.9	0	14.6	70	0.4
14.7	86.5	97.7	0	0	12.5	12.6	17.1	45.9	98.5	81.1	4.3	94.2	0.4	18	33.6	23.6	47.3	7.8	39.7	46.8	117.3	60.9	21.8	72.6	56.2	19.1	0	14.2	2.2	0.3	12.3	34.4	14.7	34.3	30.3	70.5	45.7	61.7	19.9	35.1	41.9	48.6	75.3	13.8	72.2	0	15	70	0
5.5	94.1	81.3	0	0	7.2	26	25	43.8	69.3	80.2	11.4	63.1	0	19	15.1	80.1	3.9	71.7	34.9	27.8	106.3	48.9	1.4	95.5	40	0	0	20.5	1	3.3	46.5	35.8	23.6	15.1	25.7	91.5	46.5	75.2	30.1	14.7	29.1	29.5	52.3	14.4	53.9	0	24.7	115.4	0
3.5	83.2	91.8	0	0	7.2	17.9	25.1	13.9	81.7	92.9	4.3	40.1	3	5.9	29.7	38.9	46.1	76.5	46	55	79.8	56.8	1.4	85.3	62.5	0	0	18	0.6	74.7	9.2	30.3	12.5	0	72.9	68.3	42.2	52.2	16.2	25.5	41.5	0.8	64.2	16.6	84.9	5.3	6.8	133.9	0
3.7	94.1	87.8	0	0	18	69.5	14.8	33.6	87.3	106.6	14.4	22.1	8.5	18.6	20	12.3	33.5	72.3	47.5	48.1	105.8	55.7	15.9	83.7	68.7	0	0	11.7	1	54.5	6.5	84.2	17.5	14.9	31.5	80.4	34.3	42.8	5.4	18.3	38	0	22.1	18	45.4	1.5	1.3	100.7	0
4.7	140.5	70.4	0	0.4	9.6	51.5	13.3	2.6	22	101.9	23.6	29	12.9	6.1	10	26.7	49.9	68.2	12.9	92.5	94	69.3	2	106.5	67.2	0	0	17.5	3.8	44.8	5.3	50.9	3.9	0	59.2	90	34.1	20	3.7	20.7	12.2	0	44.6	24.9	16.8	0	0.8	80.2	0
13.9	93.3	58.9	0	0	20.9	40.9	44.6	30.1	2.6	78.8	30.8	69.4	7.1	12.1	6.8	14	56.9	120.8	45	59.9	81.3	68.3	0.2	3.3	37.6	0	0	9.7	6.8	23.2	26.6	51.3	1.4	0	41.8	79.6	52.1	7.6	2.5	8.5	55.9	0	30.6	44.7	48.1	1.5	0	132.2	0
20.2	89.7	100.6	0	0	17.2	31.3	18.7	7.9	0.8	91.4	48.7	51.7	31.7	9.7	1.6	51.1	16	92.6	40.6	75.2	99	83.7	0	1.7	74.9	0	0	16	4.9	121.1	23.7	30.4	4.8	37.2	45.5	64.1	35	4.1	9	11.7	15.5	10.5	6.3	51.6	42.9	0	0	75.1	0.2
25.4	80.9	111.9	4.3	0	7.5	49.4	21	14.4	0	90.4	36.9	69.2	6.1	3	29	13.6	4	122.2	24.8	48.4	71.7	39.6	1.4	4.7	65.7	0	0	22.2	10.4	72.9	26.1	11.9	62.8	0	29.7	74.1	15.5	0	1.8	22.3	70.6	53	1.9	58.4	80.4	1.1	0	117.8	1.1
8.1	49.5	122.7	14.4	0	9.7	8.4	27.5	16.7	1.4	71.5	4.4	49.2	27.9	9.5	16.1	31.2	35.1	123.1	28.7	32.8	77.8	57.8	55.4	1.3	48.2	0	0	20.8	3.3	78.2	15.4	4.4	26.3	1.9	45.7	64.2	27.1	0	2.3	8.2	33.6	4.6	1.9	31.6	52.3	0	0	143.9	5.3
13.2	83.7	104.5	2.8	6.5	3.8	21.9	9.5	18.6	27.9	97.8	36.7	46.4	31.9	4.4	33	21.7	38	53	38.1	36	100.4	68.8	42.4	0.4	33.5	0	0	40.5	3.4	38.8	10.3	2.1	32.8	9.1	23.4	63.1	26.6	0	1.9	4.4	41.3	0	3.2	8.8	60.8	0	0	134	0
3.1	55.3	54.5	0	0	20.2	19.6	12.1	4.8	14.7	52.1	21	17.2	0	1.4	3.8	27.2	9.5	29.3	12.4	29.7	64	41.8	7.5	0.4	8.3	0	0	22	2.1	34.8	20.4	0	22	1.5	0.8	87.7	49.2	0	2.3	5.4	36.7	0	1.4	9.9	10.1	0	0	85.8	0
21.4	53.2	74.8	0	0	22.1	52.3	11.6	13.1	27	78.9	27.6	38	7.7	1.4	3.7	26	7.7	98	44.9	60.2	104.8	56.4	26.3	8.8	8.8	0	7.2	28.4	0.2	34	58.5	4.4	33.2	38.5	11.2	25.6	31.6	0	4.1	14	30.7	0	14.5	12.5	89.7	0	0	128.8	0
22.4	71.3	83.9	0.4	0	16.5	39	7.8	42.9	12.8	124.7	22.8	60.6	4.8	3	17.9	5	21.6	91.5	30.7	54.9	44.8	59.6	29.8	20.5	15.6	0	2.2	27.4	4.9	106.1	55.7	31.5	44.8	3.9	0.6	2.2	36.9	0	6.9	4.1	46.6	0	11.2	7.8	67.9	0	0	103.2	1.5
30.3	76.3	76.3	0	0	24.9	78.6	42.7	35	11	98.9	19.6	62.9	0	9.5	8	35.6	52.4	54.4	18.7	91.5	45	58.5	10.7	14.5	4.4	0	9.4	16.4	0	92.8	78.6	34.4	18.5	20.2	0	0	26.3	0	6	3.2	34.6	0	0	2.7	63.2	0	2.7	123.3	72.9
33.6	76.7	87.3	0	0	20	39.9	27.1	22.7	18.3	87.1	33.6	33.9	2.2	0	8.3	1	44.5	6.8	21.7	96.9	23.5	70.7	12.7	23.5	20.8	0	10.3	4	0	97.4	62.4	20.2	7.7	0.6	0	0	53	0	8.3	11.7	49.8	0	0	0	67.9	0	0	5	61
66.7	67.8	87.9	14	10.7	33	71.9	37.7	58.1	50.4	129.7	54.2	64.4	50.9	21.2	64.6	39.8	86.8	41.3	77.9	105.6	49.5	68.8	85.6	91.7	64.5	33.2	59.7	78.9	0	140.3	82.3	57.5	52.3	67.8	1.9	56.2	67.2	0.1	53.4	17.2	64.6	6.8	13.3	51.1	90.8	85.7	69.8	44.3	91.8
103.1	153	56.8	101.8	33.9	51.7	141.5	84.8	119.9	60.5	160	66.9	136.6	98	63.6	68.3	42.2	131.9	104.1	111.2	139.7	45.8	156.8	148.8	239.3	183.4	8.3	214.9	108.5	43	103.2	79.9	131.1	53.8	145	102.7	100	70.8	97	112.8	99.3	100.4	115.1	102.7	78.9	71.7	139.7	84.2	139.7	91.8
101.7	129	97.6	105.5	52.1	40.7	134	97.5	92	54.4	186.4	47.4	110.6	112.5	26.5	108	79.9	102	112.8	26.3	119.5	83	168.9	144.2	140.4	173.8	36	204.7	100.1	102.1	209.6	52.1	128	49.4	117.1	76.6	80.7	68.4	114.2	83	68.9	69.3	92.5	37.8	61.9	68.7	89.3	64.5	155.5	119.7
76.3	116.2	104.1	89.1	50.8	51.5	156	90	90.8	53.9	166.5	107.6	127.4	116	54.5	66.6	80.6	92.5	107.1	85.6	114.9	111.3	131.7	88.8	145.9	183.2	52.3	269.6	121.5	143	112.8	97	108.2	96.1	115.3	78.4	104.1	55.6	140.3	78.4	72.9	80.3	76.2	0	63.3	65.5	93.8	76.4	113.2	101.8
85.4	91.3	131	69.1	101.5	89.7	176.6	122.4	108.9	58.7	130.7	114.4	109.9	82	53	83.9	88.6	112.4	106.4	94.3	141.1	96.3	172.5	120.9	165.3	165.7	90.5	265.3	118.6	131.6	91.1	110.6	87.9	88.1	143.8	51.7	76.4	77.9	117	83.9	36.5	88.9	89.4	0	87.3	96.6	77.2	73.2	125.7	68.2
98.9	82.5	157.6	91.1	72.8	45.4	182.6	76.2	45	71.6	148.7	150.7	127.9	80.7	34.9	17	79.9	79.2	89.2	117	148.9	101.9	96.4	91.7	128.8	164.7	130.3	219.1	103.9	94.3	107.2	135.1	30.6	66.7	79.1	97.8	58.8	57.7	171	61.5	41.5	66.6	76.8	2.6	64.4	69.7	113.6	67.8	131.9	124.6
50.1	42.2	147.4	89.5	62.2	62.3	202.9	62.6	17.4	64.9	132.8	144.5	73.5	76.9	24.2	91.3	119.4	62.3	77.1	111.6	75.7	145.3	152.1	96.3	118.7	118.1	198.9	248.2	81.9	90.6	97.2	104.6	0	105.9	139.7	63.5	36.7	81.8	131.5	43.5	22.6	102.4	49.7	32.3	110.9	53.5	83.3	116.4	165	97.8
69.9	16.1	125.6	76	82.7	38.9	136.2	38.1	14.9	44.4	129.6	110.2	87.2	62.6	58.4	54.5	108	47.6	86.8	116.6	57.8	144.4	151.8	128.2	75.5	90.9	212.8	266.8	73.7	57.5	87.9	68.8	6.2	79.4	130.8	57.1	47.7	30.7	100.4	53	7.7	123.8	66.4	44.9	48.1	32.1	106.9	76.6	148.5	78.9
93	0	154.8	30.6	48.1	27.8	202.3	36.9	1.8	52.5	94.9	135.5	111.9	61.4	5.8	55.4	61.7	28.9	86.6	87.2	42.6	109	176.4	122.8	53.3	32.4	218.8	274.4	42.9	50.6	90.6	107.6	0.2	56.3	155.4	40.9	66.2	21.2	111.1	64.8	28.2	49.2	47.5	75.4	10.2	36.3	104.4	58.2	124.7	130.9
57.6	0	142.4	15.2	37.1	25.5	190.7	34.9	11.3	33.9	157.6	113.4	48.5	80.5	1.8	21.9	53.4	10.1	35.7	101.8	31.9	113.1	160.5	84.8	31.2	45.3	153.1	247.1	25.5	38.7	72.3	115.1	3.7	111.7	65.9	70.1	13.9	0.2	133.5	36.5	3.9	78.2	70.4	46.4	7.5	38.2	108.5	51.6	107.9	84.2
39.3	0	143.7	1.6	20.8	21.9	161.4	25.2	15.3	23.1	67.9	99.9	86.4	27.5	4.4	12.6	56.6	9.1	42.1	19.3	48	81.4	170.2	131.9	26.9	41	158	206.4	28.8	26.4	31.8	81.3	0	40.8	43.7	58.4	0	4.1	94.2	39.9	1	114.8	70.6	32.1	15.9	9.9	61.4	31.9	83.4	61.4
49.5	0	115.5	3.2	14.5	25.9	118.7	23.2	17.4	18.1	49.9	74.7	79.7	45.3	2.6	13.5	66.7	9.2	8.4	0	38.5	119.6	134	98.5	21.5	25.4	71.8	166.4	13	33.5	3.7	66	0	17	66	43.2	0	3.1	103.1	22	0	89.7	18.1	29.3	12.2	6.6	71.3	40.6	89.7	61.5
16	0	131.5	1.6	19.4	17.7	108.1	13.1	3	27.4	24.7	62.3	77.9	29.4	4.2	16.9	77.9	0.2	0	0	35.8	136.2	124.1	78.8	31.2	32.6	57.3	77.9	14.3	28.9	39.4	78.6	0	44.7	30.8	36.7	0	1.9	52.9	84.4	4.2	64.3	0	10	11.7	17.4	52.9	30	43	63.3
18.8	0	119.3	0	1	13.8	112.1	19.3	21.2	6.3	49.7	56.7	58.3	28.1	5.9	16.6	39.3	0	0	70.1	26.8	59.1	119.7	100.9	0.5	15.4	13	50.6	16	35.6	37.8	16.1	0	34.9	6.4	10.6	0	0.4	63.3	54	0	62.6	0	4.2	3.5	10.1	30.4	35.4	12.1	19.7
14.3	0	139.8	0	0	8.3	12.4	30.7	13.2	20.8	12.5	45.7	5.9	19	7.2	0	55.4	0	27.5	39.5	19.1	67.4	128.6	89.3	0	24.5	0	0	8.3	18.4	3.7	29.1	0	3.6	0.6	0	0	0	34.7	47.4	6.9	47.9	0	1.7	0	33.8	1.7	4.6	2.3	29.4
17.5	0	106.4	0	0	22.6	4.9	32.5	19.5	2	33.1	59.1	30.7	26.5	15.2	18.4	61.9	0	0	21.8	40.2	45.7	126.7	55.9	0	12	0	1.2	8.6	13.1	28.3	10.4	6	3.9	1.9	9.5	0	0	33.2	43.8	0	58.7	0	0	3.1	11.1	0	15.9	0	38.5
10.4	0	125.7	2	0	35.1	42	20.1	13.5	11.8	25.4	31	5	20.2	0.4	14.9	26.8	0	0	5.7	35.3	54.9	19.7	97	0	9.8	0	5.2	0.8	1.8	4.2	9.9	0	0	45.5	0	0	3.1	0	53.2	0	86.6	0	0	4.2	39.2	0	22.5	0	22
15.5	0	85.1	2	0	12.8	9.7	8	16.7	11.8	16.8	32.5	15.1	12.5	1.4	8.3	32.2	0	20.6	0	13.2	25.3	27.8	88.9	0	10.8	0	4	0	2.4	4.4	14.2	2.9	0	0.9	0	0	0	0	61.5	5.4	0	0	0	16.5	50.2	0	10.5	0	38.6
7.8	0	114.2	1.8	2.8	24.6	0.6	30.9	8.8	18	28.2	47.7	4	11.9	0.2	13.3	33.9	0	0	0	26.3	5	9	60	0	12.7	0	0	11.7	4.1	0	0.4	0.2	0	4	0	0	0	0	73.5	25.7	0	0	0	4.1	14.5	0	22.9	3	19.8
12.5	0	136.1	0	3.6	18.7	29.5	21.9	15.9	23.4	35.2	39.8	16.1	20.8	20.4	11.1	14.3	0	0	0.6	17.1	31.4	54.6	68.8	0	8.3	0	0.6	9.5	22.4	0	9.9	9.6	0	0	0	0	4.1	0	56.4	13.5	0	0	0.1	0.8	12.1	0	17.5	4.2	14.4
16.5	0	76.9	3	0	10.2	35.3	29.7	11.6	27.9	37.6	32.3	0	19.6	22.2	10.3	36.1	0	0	0	12	13.3	28.9	24.6	0	9.5	0	0	9.8	0	0	21.3	0	0	1.9	34.5	0	6	0	42.8	7.5	0	0	20.6	0	38.7	0	3.6	0	0
4.2	0	80	0	0	20	40.4	23.6	15.7	35.1	12.2	36.3	0	9.3	6.9	18	23	0	0	18.9	2.6	25.1	18	41.3	0	8.3	0.8	1.2	6.3	9.4	0	0.6	13.9	0	0	0	0	0	0	33.7	0	0	0	10.2	0	13.4	0	1.8	0	0
14.9	0	122.4	0	1.8	17.2	26.6	29.1	12.8	31.3	8.7	60.8	0	19.4	29.5	4.2	15.7	0	0	2.4	2.2	31	20.7	25.9	0	3.9	1.2	0	3.7	14.1	0	16.2	3.9	0	0	6.9	0	0	0	13	4	0	0	9.6	0	41.5	0	1.6	0	0
19.8	0	84.3	0	0	13.6	19.7	24.5	1.4	2.6	31.7	25.8	0	5.8	18.8	17.6	27.7	0	0	0	0.4	9	9.7	1.2	0	5.4	0	0	19.1	3.9	1.4	19.3	44.4	0	0	0	32.4	8.3	0	2.9	17.7	0	0	7.9	0	13.2	0	2.1	0	0
18.4	0	75.4	0	0	14.4	30.2	24.1	11.9	3.6	23	64.6	1.9	11.3	10.5	23	1.2	0	0	0	4.9	20.6	12.1	16.4	0	4.1	0.2	0	6.7	0	0	0.6	2.5	0	0	2.7	4.4	23.9	0	9.8	8.5	0	0	7.5	0	0.3	0	0.8	0	0
3	0	63.7	11.9	0	7.5	26.6	11.9	17.2	5	22.6	19.2	12	7.8	8.9	19	22.6	0	0	0	1.4	5.1	20.2	12.5	0	4.2	0	0	6.1	0	0	0	5.2	0	1	0	0	28.4	0	10.4	7.3	0	0	1.5	0	5.2	0	0.9	0	0
12.5	0	89.5	10.2	2.4	21.7	45.7	26.7	10	1.4	24.4	30.9	8.9	5.9	7.7	7.1	9	0	0	0	0	10.6	46.6	32.8	0	3.5	0	0	8.2	0	0	0	3.5	0	2.1	15.1	36.9	27.2	0	6.2	7.1	0	0	3	0	1.9	0	6.4	0	0
8.5	0	85.5	14.5	2.6	23.3	15.6	30.4	7.2	5.4	25.2	37.7	0	16.1	11.7	17.6	1	0	0.2	0	0.2	9.4	4	17.7	0	23.8	3.3	0	18.7	0	0	0	5.1	0	1.9	11.9	0	23	0	33.1	0.4	0	9.3	0.7	0	17.1	0	14.7	0	0
1.4	12.5	103.7	7.8	0	16.7	9.9	4.8	12.2	2.8	31.1	34.7	0	24	3.4	7.8	4.3	0	0	1	0.4	12.6	1.2	3.9	0	40.5	0	0	2.4	0	0	11.6	2.2	0	0	18.6	0	27.8	0	53.8	14.2	0	6.2	0	26.6	62.3	0	10.4	0	0
2	5.4	58.9	9.2	0	15.2	23.5	7.5	12.9	2.8	30.3	53.4	0	24.4	0	17.9	11.5	0	0	0.6	0	1.4	0.1	9.4	0	1.8	0	0	13	0	0	0	4.1	0	0	37.8	10.3	14.9	0	22.7	21.9	0.5	0.4	4.3	14.2	16.8	0	7.6	0	0
0	3.3	80.8	13.2	1	23.9	51.2	17.4	13.6	24	35.1	25.9	7.1	27.4	4.4	17.7	36	16.7	3.9	21.8	39.3	11.5	4.9	6.5	2.2	0.8	0	0	11.5	0.4	0	0	0	0	44.2	6.2	26.5	20.2	7.3	42.8	14.7	18.2	40.7	2.6	0.6	17.7	0	8.7	0	0
13.4	39.7	9.8	0	4.8	48.1	15	8.9	0.6	2	14	0	7.7	20.6	16.8	30	0	10.9	0.4	30.1	14.4	13.7	0.2	11.2	19.6	19.3	0	0	2.1	7.2	0	0	16.3	20.5	0	0	36.2	18.2	9	24.8	3	26.7	1.4	23.9	10.1	3.7	0	4.7	0	0
11.4	9.1	1	0	17.9	26.6	18.3	3	6.9	35.5	24.7	1.3	3.4	5.4	13.8	21.7	0	7.9	0	29	5.6	6.1	0.9	10.4	1	4.5	0	0	3.6	6.2	0	0	41	3.8	0	0	8.6	14.9	7.6	4.2	4.7	11.9	0	1.5	1.3	5.1	0	0	0	0
27.5	0.4	0	0	7.2	16.5	17.3	3.9	0.2	5.4	11.5	0.3	0	8.9	9	28.2	5.1	1.3	0	28.6	6.4	0	0.5	1.4	0	3.2	0	0	4.5	3.7	0.4	0	21.7	3.6	0	0	24.6	16.4	0.4	5.6	7.7	8.9	0	0	0	4.4	0	0	0	0
36.1	2	45.3	0	8.3	14.2	4.7	8	6.8	0.2	27.8	0	0	2.2	2.6	10.5	7.7	6.8	0	61	6.3	0	2	1.8	0	0	0	0	9.8	28.3	0	10.3	38.4	10.4	0	0	9	18.8	38.1	1.8	6.8	12.9	0	21.8	0	16.1	0	0	0	0
16	15.4	21.7	0	24.7	11.5	12.5	6.7	5.5	0	12.5	0	0	14.7	2.4	5.5	4.8	20.2	0	15.4	8.8	0	3.7	1.8	0	2	0	0	9.9	11.8	0	15.6	18.8	2.7	0	2.5	5	12.6	31.6	3.7	7.1	0.8	0	5.6	0	48.6	0	0.2	0	5.9
6.8	41.5	1.4	2.6	10.9	8.3	13.5	4.9	3.1	0	19.3	0	0	5.2	2.8	28.5	5.4	3.6	0	47.9	7	0.4	4.3	0	0	5.7	0	0	12.2	13.5	0	25.4	39	76.3	0	2.4	10.7	12	27.6	7.3	6.4	13.7	0	2.1	0	32.4	0	10.2	0	0
1.7	61.4	0.6	3.3	1.1	2.1	6.7	5.8	5.5	3.3	14.1	0	0	1.2	0.2	38.1	9.2	10.3	0	31.4	6.9	0.6	7.3	0	0	6.6	0	0	14.7	27.3	0	14.6	35.7	59.5	0	0.3	15.9	10.4	23	26.5	2.6	7.1	0	2.5	5.1	45.9	0	24.3	0	0
18.2	47.8	21.4	0.7	0.2	3.2	27.7	23.6	4.9	2.1	28.5	0	0	6.9	0.6	15	6.3	10.5	0	35.9	12.7	18.5	3.9	2.8	17.4	7.7	0	0.9	6.6	5.6	0	0.8	46.2	40.6	0	51	18.7	17.6	26.2	9.6	1.4	30.1	0	18	0.6	51.3	0	13.1	0	0
6.5	54.3	68	0	3.8	10.9	24.1	25.2	4.2	0	20.9	0	0	8.5	3.3	16.9	2.2	4.3	0	28.3	34	20.6	4.5	0.4	15	3.2	0	0.1	7.1	2.8	4	6.6	16.2	72.7	0	7.5	12.5	5.6	35.5	30.2	9.1	5.8	0	23.6	4.9	52.6	0	15.4	0	0
1.6	59.9	77.5	0	5	18.2	34.8	12.5	7.4	0.8	25	0	0	9.1	16.4	15.3	16.1	0.8	0	25.5	26.9	31.5	44.4	6.4	8.1	2.6	0	0	7.9	0.2	10.9	0.5	8	36.9	0	8.2	11.6	0	12.6	7	11.7	21	6.6	28	5.6	38	0	10.2	0	0
1.3	76.5	87.8	0.8	1.2	16.9	21.2	4.2	8.6	0.6	28.6	0	0	11.2	14.9	17.8	13.9	0	0	14.3	26.2	41	74	0.1	35.4	12.8	0	0	17.9	1.6	4.1	0	23.1	7.1	0	17	25	4.6	0	4.1	38	21.9	6.1	36.9	26.8	61.7	0	16.3	0	0
3.1	35.1	108.3	0	16.3	3	29.5	15.3	9.1	31.1	38.2	0	0.6	19.4	1	5.9	2.4	1.1	0	41.1	17.7	48.5	65.7	0	4.9	31.7	0	0	10.5	1.8	61.7	0	36.7	3.1	0	6.2	20.3	0	0	9.1	11	14.4	3.6	4.4	1.1	59	0	22.9	0	0
3.9	38.1	90.9	0	21.5	5.4	28.4	12.4	27	43.8	43.9	6.1	16.8	15.6	3.6	0	10.2	5.6	0.2	26.7	7	52.2	64.8	2	11.2	23	0	0	14.5	0.2	72.6	25.3	17.1	8.8	0	18.8	42.5	0	0	0.6	2	11.7	15.1	0	12.4	39.3	0	26.8	0	0
8.3	17.3	101.2	4.7	27.3	13.7	19.2	6	51.1	12.6	27.5	32.7	19.8	20	1.7	2	19.4	1.8	0	24	8.9	54.7	71.1	0.4	6.7	35	0	0	24.1	0.8	35.4	8.1	6	28.8	0	7.8	9.9	67.9	0	2.9	0	31.3	0.4	0	21.7	97.8	0	15.1	0	0
4.9	84.2	98.3	2.7	27.2	14.3	45.9	38.5	55.5	14.4	9.1	54.7	45.7	9.9	1.7	0.6	24.9	20.2	0	50.8	13	0.4	59.7	0	8.6	20.7	0	0	19.9	23.4	122.5	0	0	49.1	73.7	11.6	5.5	15.9	0	17.9	0	41.5	31.6	0	14.8	16.7	0	6.8	0	0
2.6	55.3	112.6	1	41.3	10	38	5.5	0.2	6.5	35.2	33.9	25.3	3.6	6.1	2.7	10.8	60.2	0	38	20.4	33.8	75	7	14.7	23.6	0	0	13	8.1	81.5	0	0	22.2	64.1	15.8	16.2	19.6	0	4.4	10.6	47	11.4	0	4.7	32	0	7	0	0
0	36.8	84.7	0.4	39.1	8.5	23.3	1.4	13.9	16.5	59.6	29.1	64.3	2.9	0	16.7	36.1	38.6	0	61.1	28	52.2	65.8	8.1	20.1	16.3	0	0	18.4	8	66.3	0	0	13	0.8	39.4	17.6	30.8	0	0.2	52.1	21	3.3	0	6.3	38.3	0	2.3	0	0
0	14.9	42.4	1	29.1	0.6	35.7	13.1	30.7	40.5	45.5	14.3	26.4	16.8	1	5.6	1	18.6	0	33	12.6	70.8	37.9	3.2	17.2	16.5	0	0	23.8	2.3	31	4.2	49.3	2.8	0	11.1	14.6	42.4	0	8.3	10.3	48.1	2.9	0	20.3	38.6	0	26.9	0	0
5.9	0	37.6	0	15.1	4.5	27.2	7.1	33.2	22.1	46.4	41.4	90.5	16.5	3.2	26.3	23.3	49	15.7	19.4	36.1	76.4	57.7	11.9	42.5	1.4	0	0	13.4	4.7	3.3	2.3	24.1	0	1.5	32.5	4.6	25.5	8.8	2.3	7.6	9.6	18.7	6.1	32.8	92.6	0	0	0	0
6.9	0	52.2	3.5	19.8	15.1	14.9	18.4	50.3	2.2	63.8	31.3	28.9	27.3	3.5	5.2	11.7	38.9	2.7	22.6	38.8	81.3	41.4	10.7	72.5	28.2	0	0	22.1	0.2	57.3	28.4	34	51.2	0.4	19.5	17.6	5.2	64.5	6	10.3	2.7	4.9	5.7	31.9	49.7	0	0	0.2	0
13.3	0	24.4	2.1	11.8	8.8	38.5	5.3	43.1	16.3	66.3	15.9	47.3	16.8	10.4	7.1	24.9	32.4	2.7	48.1	96	130.8	32.5	0.2	99.6	35.5	0	0	14.2	0	36.3	1.5	30.2	23.1	24.5	74.3	13.3	0	53.4	1.5	5.8	6.3	3	5.4	20.3	46.8	0	0	0	0
0.4	0	16.1	3	0.9	13.2	33.9	3.1	31.4	29.5	76.9	7.1	66.2	21.6	10.9	18	20.2	59	0.4	24.2	39.8	86.6	39.7	0	61.2	76.4	0	0	20.5	1.2	75.5	0	6	7.2	67.4	56	9.6	0	24.8	2.1	3.3	8.9	4.5	0.2	16.5	66	0	0	0	28.4
0	0	10.3	0.6	23.7	5.8	24.8	19.6	21.7	24.2	59.1	12.9	41.9	29	7.5	4.6	12	30.7	23.3	51.7	81.4	127.4	70.7	6.1	60.6	26.8	0	0	8	0	74.3	0	0	1.8	17.9	54.8	8.2	0	30.2	12.2	5	15.4	15.9	7	41.2	81.4	0	0	0	74.5
16.5	0	3.4	6.9	14	9.5	27.7	10.6	47.4	6.1	57.4	29.6	87.7	0.5	2	30.6	24.2	13	17.4	37.9	23.8	86.9	59	11.3	87.7	36	0	0	19.3	0.8	66.8	0	8.3	0	9.1	93.1	38.7	0.2	5.2	2.7	0.5	29.6	6.8	19	31.5	35.3	0	0	0	77.9
21.2	0	1	1.4	11.7	27.4	1.2	11.4	26.6	15.7	42.5	27.3	2.5	1.6	3.6	19.1	7.3	0	2.4	20.4	21.3	71.9	45.9	9.5	38.9	20	0	0	2	0	50.5	0	3.1	0	8.3	69.8	11.3	0.6	0	0.2	0.8	17	7.3	6.8	8.5	0	0	0	0	31.8
0	0	64.2	1.8	29.3	10.7	24.6	11.3	35.5	10.4	57.7	9.5	4	5.4	1.6	14.9	21.2	41.5	6.7	54.7	66.3	73.7	31	49.7	20	40.8	0	0	2.6	0	42	1.6	17.6	0	49.6	32.8	10	21.8	0	5	4.1	1.7	8.1	12.7	15.4	41.5	0	0	0	87.7
17.8	0	48	2.4	12	7.1	20.3	21.6	47.6	7.2	111.9	35.9	35.3	23.6	1.1	7	6.7	52.5	14.6	21.3	53.5	46	48.1	87.9	32.4	66.1	0	0	14.7	1.4	97.6	7.3	21.2	1.8	85.5	41.1	10.2	67.4	0.2	2.7	11.7	0.4	4.8	16.8	6.4	81.8	0	0	0	101.2
5.9	0	11.3	0.1	0.9	22	6.8	26.9	45	16.8	104.4	23	49.2	1.6	9.5	7	12.1	81.7	5.2	5.6	36.6	67.3	81.3	41.8	19.9	19.3	0	0	11.8	1.4	62.1	48.3	17.6	1.6	4.8	79.3	15.2	16.6	0	0	1.6	20.6	3.4	17.8	3	74.3	0	0	8	82.3
2.4	3.4	84.2	0.1	0	18	20.2	32.6	9.5	8.3	105.7	14.3	32.2	19.4	27.5	4.4	6	39	0.2	49.4	43.8	38.6	53.2	34.2	0.9	23.6	0	0	22.3	4.3	25.9	41.3	16.2	14.4	0	57.7	5.2	39.9	0	1.9	3.9	30.7	6	6.9	13.7	70.6	0	0	35.8	69.2
20	60.6	101.3	38.7	8.5	32.8	35.3	57.1	50.7	54.1	132.1	50.6	35.5	52.6	16.7	49.2	42.4	43	16.9	44.4	83.8	54.7	118.8	111.7	64.9	103.3	21.2	31.1	68.8	34.8	126.6	99	25	35.3	35.4	71.2	34.6	84.2	4.2	40.8	38.5	22.9	49.1	27	43.8	27.4	50.4	58.2	74.3	89.1
64.6	156.1	104.8	88.6	68	64.7	117.4	87.1	94.7	86.2	148.9	78.1	125.6	87.6	58.6	55.3	69.5	106.9	112.3	81	142.9	71.3	130.6	54.4	112.7	107.3	13.4	55.9	90.8	79.5	160	91.2	85.8	69.6	121.7	105.1	93.1	52.4	73.2	76.4	96.9	64.7	67.9	91.1	63.3	71.2	97.9	85.9	101.3	119.1
88.6	139.9	85.1	104.9	78.8	71.3	123.4	59.4	51.5	47.3	117.8	55.7	122.7	103	51.5	84	53	95.8	71.2	75.7	105.7	101.8	152.4	105.7	143.5	174.5	32.1	159.4	99.7	143.6	95.1	89.1	84.5	78.6	98.4	63.4	90.3	48.7	102	60.4	66.3	58.9	101.8	67	74.2	66.2	105.4	81.8	133.3	140.4
80.5	103.5	80.3	104.7	78.3	56.4	127.4	85.8	64.7	69.6	107.6	101.8	100.7	113.8	45.4	26.7	71.8	88	105.3	69.1	144.1	77	134.3	144.9	104.2	142.6	88.8	230.3	82.2	139	131.6	80	105.9	69.2	120.1	44.2	119.1	71.6	88.1	77.3	56.5	91.2	95.3	23.5	76.3	51.1	127.4	78.1	151.8	112
95.7	145.3	95.9	86.2	59.1	77.4	145.4	100.7	87.4	65.7	206.8	103.2	72.6	68.2	54.5	19.5	42	88	74.8	89.9	134.1	88.5	148.2	99.6	79.8	133.9	108.5	223	72.5	140.3	78.2	114.8	56.2	81.8	105.2	53.9	116.9	94.9	110	60.8	26.9	62.8	130.6	0	91.9	37	112.5	91.7	116.8	117.3
73.8	90.6	135.5	105.3	49.5	93.3	154.5	46.8	55.7	32.4	123.4	131.5	88.7	88.9	23.6	0.6	90.4	91.9	116.3	107	87.2	58.3	188	124.8	50.4	147.1	155	284	76.4	104.3	74.4	129.3	35.2	94.2	112.9	46.4	76.5	64.4	81.2	69.6	14.4	99.9	80.6	19.9	52.5	53.5	100.6	70.2	118.9	109.1
73	106.4	112	86.8	19	57.3	147.7	42.6	35.2	15.2	128	134.4	52.5	29.8	30.9	5.7	78.5	79.2	69.1	92.3	53.5	90.4	154.2	111.9	33	91.1	95.9	117.9	52.2	50.6	62.4	116.7	53.4	53	47.5	36.5	49.1	10	131.7	37	5.7	20.6	48.7	55.5	28.9	24	118.6	89.3	115.4	69.4
36.8	62.3	145.6	55.7	6.5	47.9	63.2	28.8	17.4	8.4	129.1	74.5	60.5	47.6	30.6	21.6	32.1	18.1	78.2	55.3	28.5	69.5	154.9	120.1	27.3	35.7	124.9	164.1	34.2	44.3	47.8	128.8	16	71.3	40.2	44.4	5	2.9	104.6	19.5	0	0	30.9	34.5	16.8	26	93.3	41.9	84	64.6
20.8	34.5	96.4	53.1	0	27.6	58.3	39.2	15.5	4.7	64.9	53.9	34.7	28.5	9.7	6.7	31.1	4.9	62.4	68.1	14.5	102.7	119.7	141.9	28.6	22.2	106.1	105.2	1	21.6	48.1	65	0	97.6	6.9	2.1	0	8.2	111.5	14.7	0	0	20.4	23.1	6.4	42.9	78.8	34.1	127.2	49.1
18.9	24.6	131.8	37.3	0	1.8	12	15.8	9.3	4.3	32.5	35.5	53.1	43.2	4.3	13.7	29.9	3.9	49.3	56.8	13.8	85.3	94.5	163.6	34.7	46.7	96.7	38.7	14.8	18.4	7.1	69.9	0	56.8	34	0	0	14.8	95.9	25.2	6.9	0	12	5.4	9.3	66.5	79.2	15.9	71.7	37.6
15.7	1	147.5	23.8	0.4	14	18.8	29.3	7.5	9.1	33.6	37.3	27.5	20.7	19.7	13.3	22.6	3.2	26	45.5	15.7	57.9	69.1	127.2	12	24.2	56.6	7.2	15.2	32.8	2.8	47.2	0	58.2	0	0	0	1.2	88.6	23.1	19.9	0	16.4	8.9	15.1	76.2	32.2	30	44.9	48.6
25.3	0	71.6	17.2	2.8	9.8	22.3	30.2	8.1	11.5	24.6	37.7	12.6	11.4	13.8	25	16.3	3.2	6.6	30	16	16	26.3	115.7	28.9	21.8	54.4	10	16.5	13.1	6.7	31.7	0	27.3	0	0	1.9	15.6	74	10.7	14.2	0	12.2	0	17.5	60	11.5	4.2	12.4	31.9
9.8	0	104.3	4.2	3.4	31.1	15.5	25.9	10.1	8.2	43.1	32	3.7	0	14.9	17.1	23.5	6.3	13.8	32.3	13.5	11.8	19.5	81.4	20.6	10	52.1	3.5	4	17.6	13	2.4	0	1.2	0	0	0	19.8	87.2	25.2	26.7	0	12	0	4.9	17.9	4.3	8.9	0	20.3
10.9	0	129.7	2.2	1	29.3	12.3	17.6	9.4	2	33	31.7	11.2	16.6	5.9	30.4	3.4	0.6	6.3	60.7	14.8	18.7	13	56	25.7	8.4	73.8	0	15.8	4.3	5.3	11.2	0	0	0	0	0	24.9	62.4	20.1	5.2	0	3.3	0	0	42.5	0	3.4	0	29.1
22.7	0	130.3	0.2	0	37.7	20.4	15.1	6.7	0	46.5	11.3	12.9	19	18.5	26.6	8.3	0.4	0.6	20.3	13.8	38.5	19.8	81.6	9.2	19.4	53.6	0	1.6	0	17.9	17	0	0	0	19.9	0	41.3	27.4	29.5	27.4	0	6.2	0	0	47.8	0	13.6	0	24.8
22.2	0	57.2	0	0	38.3	14.1	16.3	5.5	2.2	38.3	23.1	10.1	2.6	14.1	9.8	7.8	0	0	25.2	15.8	10.6	20.1	60.3	0	14.1	44.6	0	0.3	2.2	0	17.1	0	0	0	0.6	4.6	9	22	1.2	10.8	0.2	15.2	0	0.6	7.8	0	6	0	37.7
19.2	0	82.8	0	1	28.1	17.4	13.1	12	23.6	23.8	9.1	13.7	20.9	13.3	9.8	24.4	0	0.2	5	13.8	40.6	13.1	49.7	0	5.9	6.8	0	7.4	14.3	1.6	17.4	0	0	0	0	20.8	7	26.2	12	15.8	0	4.1	0	0	1.1	0	3.6	0	15.2
22.5	1.4	40.2	0	0	21	26.9	16.6	20.5	0	17.7	19.5	2.4	17.9	18.4	0.4	6.4	0	0	6.9	11.5	15.4	7.4	62.8	0	8.1	65.5	0	19.6	1.8	1.2	17.3	0	0	0	0	3.3	7.6	0	11.1	6.6	0	4.4	4.7	0	0	0	0	0	0.5
6.5	5.7	7.5	0	0	9.5	21.9	22	9	16.3	29.4	21.5	3.6	8.3	0.5	17.6	17.3	0	0	6.7	9.5	21.9	6.5	48.9	0	0	8.7	0	20.6	6.1	2.6	3.5	1.9	0	0	0	8	1.4	0	20.9	12.9	0	4.6	6.5	0	0	0	4.3	0	2.7
8.1	22	34.3	0	0	22.9	17	21.9	9.2	1	12	16.8	0	7.8	1.2	15.3	0	0	0	20.4	7.9	4.4	5.9	71.2	0	3.5	80.9	0	0.6	2.4	4.5	4.5	1.2	0	0	0	31.2	0	0	13.9	34.7	0	0	1.1	0	18.4	0	2.9	0	1.8
13.9	20.8	20.4	0.8	0	18.5	22.4	17.5	9.3	4.1	7.8	28.5	0	8.8	3.9	30.4	0	0	0	0	15.3	9.8	4.7	31	0	1	3	0	3	2.2	3.1	0	6.6	0	0	0	4.4	1.9	0	18.3	10.6	0	0	10.5	0	26.8	0	2.3	0	0
4.8	0	30.3	0.8	0	15.4	14.7	25.8	8.3	8.4	13.3	18.4	9.1	2.9	17.7	6	0	0	0	11	10.3	2.4	2.2	32.2	0	2.8	0	0	6.6	4.7	4.9	13.2	3.3	0	0	0	0	4.2	0	13.9	24.1	0	0	0	0.8	12.9	0	0	0	0
3	7.3	23.8	0.8	0	21.8	14.3	25	15.2	5.2	27.7	16.8	0	6.8	21	1	0	0	4.7	3.5	0.6	2.4	10.8	14.9	11.6	12.4	0	0	9.2	9.4	0	2	0	0	0	0	0	16.5	0	15.8	1.2	0	0	0	3	6.9	0	2.5	0	0
9.7	25.2	5.8	4	0	15	1.6	22.4	11.2	3	14.1	10.5	0	1.4	11.5	22.1	0.8	0.6	12.4	0	7.1	4.7	1.4	9.7	16.3	8.6	0	0	17.2	7.1	16.1	0	0	0	0	0	0	0.9	0	42	3.9	0	0	0	0	7.7	0	1.1	0	0
4.2	4.2	5.3	1	0	11.3	9.7	23	9.1	8.7	12.9	9.1	0	4.4	2.4	11.1	0	0	17	1.8	10.4	5.5	5.3	4	11.4	6.7	0	0	9.7	8.8	0	3.5	0	0	0	0	24.9	0	0	27	17.9	0	0	0	0	0.1	0	1.1	0	0
14.5	21.6	2.6	7.9	0	14.3	22	21.8	8.7	4.4	16.6	1.6	0	2	0.4	18.5	0	0	1.9	0	0.6	2.8	17.3	0	1.4	6.1	36.3	0	2.4	0	0	0	0	0	0	0	6.9	0	0	11.7	3.7	0	0	0	0	0.1	0	2.1	0	0
13	31.8	4.4	5.5	0	23.5	31.3	13.3	10.3	0	12.1	13.4	0	2.8	0.8	18.9	0	0	0	0	17.2	7.8	32.8	5.6	4.7	3.7	4.1	0	12.1	0	5.9	0	13.5	0	0	0	19.1	0	0	37.6	2.7	0	0	0	3.4	0.5	0	0	0	0
14.3	9.2	0	8.6	0	7	3.2	7.3	7.8	31.4	9.2	23.5	1.2	0	0.8	20.8	0	0	0	4.2	10	15.4	0.2	0.5	0	0.4	0	0	0.9	0	1.4	0	5.2	0	0	0	2.5	0	0	16.5	3.1	0	0	0	0	1.7	0	0	0	0
14.8	20.1	10.4	8.9	0	17.2	24.5	25.4	11.6	4.7	9.9	12.7	0.6	0	1.4	5.7	15	0	0	11.5	14.2	6.9	5.5	0	0	0.2	0	23.4	0	0	0.2	0	0.6	0	0	0	10.8	0	0	16.4	0.4	0	0	0	0	1.5	0	0	0	0
5.4	22.9	16.2	1.5	0	31.5	17.1	16	8.1	11.3	12	5.3	0	0	1.1	10.1	8.7	0	0	0	15.5	0.6	7.4	0	0	1.5	0	6	0	0	1.1	0	5.6	0	0	0	15	13.5	0	17	17.6	0	0	0	0	10.1	0	1.7	0	0
22.7	13.5	11.7	0	0	24	25	21.3	15.9	16.3	31.9	6.8	16.1	0	17.7	27.2	2.4	0.6	4.1	0.8	7.3	11.2	11.7	40.1	10.9	25.2	32.4	11.1	3.5	8.6	6.2	0	1.5	0	0	33.3	21.3	11.3	14.9	28.6	3.1	0	10.6	0	0.8	36.5	0.2	0	24.5	13.6
17.9	32.3	6.8	5.6	13.3	28.1	12.7	17.9	0	11.6	13.7	4.4	0	18.8	8.7	11.6	16.5	0	0	4.3	12.9	1.4	28.5	0.2	21.9	9.1	6.7	20.6	6.3	8.1	8.4	0	51	19.7	3.1	17.2	21.8	11.7	10.7	22.9	22.5	29.6	0	0	4.9	5.1	0	1.9	23.7	12.9
26.2	32.3	19.9	2.3	20.2	15.5	13.1	6.9	5.4	17.6	10.5	5.3	2.2	13.4	8.7	0	11.1	0	0	4.6	25.7	1.2	10	0	7.9	24.1	0	3.3	21.5	9.2	6.1	0	23.7	24.2	1.7	0.9	5.5	5.2	4.1	12.4	12.5	13	0	0	4.4	4.7	0	21.4	8.2	6.9
4.2	11.6	7.3	0.2	20.3	10.4	13.1	1.9	10.4	0.9	0	3.9	4.6	7.3	19.2	19.7	2.7	0	0.3	1.3	25.1	0.2	14.1	0	9.7	4.5	0	0	14.5	16.5	0.6	0	17.8	10.6	0	0	4.5	19.1	6.7	18.4	14.6	19.7	10.6	0	3.8	1.1	0	18.8	6.1	0
0	2.7	3	2.2	16.1	11.9	5.7	3	8.4	1.1	11.9	2.2	2.6	6	30.3	16.9	4.5	0	1.1	0.2	13.2	0	4.9	0	5.2	3.9	0	15.9	13.7	9.5	0	0	7.7	1.1	0	0	3.8	18.7	17.5	8.4	0.2	25	1.5	0	1.2	0	0	2.7	4.4	0
0	12.8	17.8	2.4	13.4	17.8	10.2	1.5	5	1.1	13.2	1.3	5.6	0.8	15.2	6.1	4.9	0	0	2.9	4.9	0	4	0	8.8	12.8	6.1	7	4.7	1.3	0	0	2.9	0	0	0	11.2	22.4	8.3	15.8	0	19.7	0.4	0	3.5	5.7	0.6	5.1	0	0
0	2.9	3.6	0.4	3.5	4.1	10.2	8.2	6.2	0	5.8	1.9	1.9	6.3	2.1	2.5	4.6	10.3	0	3.8	7.3	0	0.3	0	6.1	7.3	0.8	10.8	6.8	3.3	0	0	8.3	0.4	0	0	5.7	13.1	2.1	6.4	0	13.5	2.5	0.9	0	12.5	0	3.4	0	0
0	5.3	19	1.2	6.2	15.7	6.2	13.9	3.1	0	22.2	2.4	1.6	5.7	21.3	1.5	19.3	2.5	4.6	5.6	7.8	22.1	5.4	1.2	3.4	4.8	0	0.5	21.3	1	0	0	14.8	0	0	0	5.5	36.5	0	6.7	0	12.3	2.9	7	0.6	27.7	0	9.5	0	0
0	4.5	23	0.2	9.1	10.5	32.2	14.7	2.2	0	18.2	4.8	1	6.8	8.8	0	10	0	0.7	1.6	1.3	22.9	2.8	0	17.4	2.5	3.4	0	17.8	0	0	0	2.7	0	0	0	1.6	19.5	0	0	2.1	12.9	2.8	3.5	0	0	0	4.9	0	0
0	11.8	9.3	2	0.2	1.9	10.8	3.6	7.4	0.2	22.9	0.8	0	3.7	11.7	0	10.1	6.4	0	0.4	9.3	22.7	0.9	0	11	6.2	0.7	0	6	12	0	0	1.4	0	0	0	2.7	17.4	0	4.4	4.5	14.2	3.4	2.2	0	11.8	0	0	0	0
0	8	4.9	0	0	5.5	9.5	5.5	5.3	0	8.9	12.7	0	15.2	7.5	0	4	0.5	0	2.1	18.5	28.8	11.6	18.1	13.5	4.1	0	2.8	18.7	9.8	0.2	0	2.6	0	27	0	1.4	14.2	1.9	0.8	8.6	10.4	0	9.4	0	3.8	3	0	0	0
0	5	6	0	0	13.8	4.9	5	2.4	0	9.7	8.5	0	8.5	0.4	0.2	8.3	2.8	0	2.8	2.3	57.9	9.4	2.2	6.8	7	0	0.9	17.4	12.4	0	0	0	0	15	0	4.1	21.7	21.9	56.7	9.2	21.5	0	15.1	1.7	0	0	1.9	0	0
0	0.2	2	0.8	10.9	14.5	8	17.1	25.8	0	12.9	10.3	5.5	10.4	12.3	17.4	7.9	9.1	0	2.7	28.7	78.4	20.6	2.8	12	8.8	0	0	15.2	6.9	0.4	0	0	0	20	0	4	17.2	17.6	5.9	16.5	31.6	14.3	4.5	6.4	0.8	0	0.2	0	0
0	0	11.8	4.4	7.7	10.9	11.2	6.2	59.3	0	17.5	38.4	0.5	12.5	16.5	5.4	13.2	0	0	5.9	14.9	54.2	8.3	1.3	15.8	15.1	0	0	22	15.6	0	0	0	0	5.6	0	7.4	12.4	2.6	1.8	1.9	34.7	28.9	14.8	0	0.6	3.8	7.4	0	0
0	2.8	1.5	2.2	6.8	22.5	9.1	1.4	71.3	0	15.4	14.9	27.5	8.2	9.8	0.2	32	0.8	0	1.6	4.8	38.1	55.7	3.3	0.5	19.7	0	0	5.4	7.6	27.3	4.1	0.4	46.8	0	27.4	1.2	0	0.8	0	22.8	37.2	12.9	3	0	4.2	0	0	0	0
0	11.3	28.8	0.6	2.7	16.7	9.2	18	49.6	43.3	11.9	2.3	18.7	7.2	2.2	1.6	5.6	0	0	4.7	3.5	83.4	7.7	0	10.1	2.8	0	0	1.1	13.9	70.5	0	0.4	73.7	0	9.7	0	0	0	0	28.2	14.7	3.8	0.8	0	0.8	0	2.7	0	0
0	1	95.6	2	1.3	18.5	15.5	9.5	9.3	2.3	18.7	6.5	43.9	11	17.3	1.9	13.5	0	0	3.8	5.7	19	12.1	0	1.1	12.8	0	0	4.9	18.6	76.6	0	3.9	25.2	0	4.5	0	0.6	0	0	28.1	5.9	1.1	0	0	7.4	0	0.6	2.3	0
0	4.5	103.7	2.2	0.7	2.6	12.8	13.1	8.1	0	13.9	3.2	7.7	17.1	14.6	2.7	9.9	0	0	8.3	14.5	47.9	21.7	0	1.4	26.3	0	0	7.5	18.6	84.7	0	4.4	0	0.2	23.9	26.1	0.6	0	1.6	8	1.8	0	20.5	0.4	17.1	0	0	33.2	0
0	33.8	57.6	9.7	1.2	12.1	15.7	20	12.5	0	13.5	7.2	34.5	2.7	11.8	0.6	17.4	0	0	7.3	4.5	76.2	30.3	0	11.6	6.5	0	0	7.9	43.2	72.9	0	0.8	0	45	30.1	12.3	3.9	0	5.6	11.4	0	0	2.3	1.9	27.9	0	4.2	65.8	0
0	10.5	3.3	10.6	22	9.9	39.2	8.6	2.2	15.6	20	2.1	35.7	10.2	40.7	0	6.3	0	0	11.4	31.4	62.9	84.6	13.1	6	7.1	0	8.3	6.5	11.4	93.7	0.2	0.6	0	51.1	33.4	34.2	39.5	0	1.8	4.8	8.1	0	0	2.8	40.8	0	0	47.9	0
0	17.8	55.9	1.6	11.7	8.7	18	19	0.8	21.7	35.1	3.4	37.9	12.9	30.1	1	3.1	13.2	0	0	82.6	72.4	54.2	10.6	12.5	14.3	0	0.4	20.5	2.8	112	11.2	15.8	0	7.9	44	81	43.7	0	6.9	3.9	18.2	0	0	0.8	61.3	0	0	98.7	0
0.2	4.6	74.7	5.3	14.9	16.6	23.3	19.7	16.6	25.2	18.8	5.9	28.4	19.8	2.6	36.3	0.5	45	0	39.1	99	70.1	55.7	9.4	14.4	27.6	0	5.1	13.1	1.6	19.4	20.4	44.5	0	0.2	35	57	49	0	6.9	5	51.6	0	1.4	3.6	82.5	0	2.7	52.9	0
0	1.4	117.3	1	25.8	18.1	12	0.3	28.5	28.2	7	13.6	30	21.6	5	0.4	3.6	34.1	1.6	15.3	77	51.8	13.3	3.2	23.4	8.5	0	0	17.3	0.4	37.5	34.4	19	0	0	23.4	65.5	48.8	0	13.3	12	26.6	0	0	0	7	0	0	90.9	0.2
0	3.6	17.1	5	17.2	14	13.7	7.3	42.2	8	13.2	16.4	22.2	17.8	12.7	0	8.4	38.1	0	3.5	87.9	69.1	10	10.2	10.5	14.4	0	4.3	33.4	0.2	57.9	47.1	7.9	0	0	49	43	35.8	0	22.1	11.6	47.5	0	0	0.8	2.7	0	2.5	128.3	29.6
0	35.7	12.6	0	8.1	11.7	8.9	10.3	1	10.7	21.8	1.6	7.5	34.1	4.7	0	16.2	35.2	0	27.7	21.8	22	31.7	18.9	13.4	30.3	0	0	8.4	0	53.6	43.7	5.2	0	0	30.3	15.4	58.6	0	5.1	5	27.9	0	0.2	0.4	0	0	5.7	88.8	36
0	5.7	4.2	0	3.2	19	9.5	1.1	0	4.6	9.3	1.8	21.6	1.8	2.1	1.2	6	19.7	0	17.9	13	15.5	11.4	16.1	3.7	17.7	0	0.8	1.8	0	37.1	4.8	16.4	0	0	30.9	6.6	28.4	0	3.5	9.5	55.5	0	0	0	0	0	0.2	29.2	57.8
0	17.4	0	0	16.4	9.7	6.2	8.1	0	21.4	21	2.2	54.5	4.8	7.1	10.9	42.6	19	4	13.8	41.3	59.3	37.2	33.5	11.9	18.8	0	6.5	6.5	0	12.6	61.5	12.4	0	1.9	26.4	6.9	9.1	0	24.5	8.6	11	0	0	0	3	0	3.2	6.6	79.2
12.1	22.8	15.7	0	8.2	2.2	3.7	5.6	37	0.6	25.3	1.8	18.4	23.7	33.1	0	4.7	30	0.1	5.8	28.9	43.2	51	14	6	19.7	0	1.8	25.1	0	77.8	0.6	18.7	0.6	0	63.2	16.6	0.4	28.4	4.1	11.7	0	8.3	0.4	0.6	0	0	21.2	1.5	14.6
6.9	105.3	0	0	17.4	2	3	4.7	59	10.3	18	8.5	44.2	9.2	24.6	19.2	1	16.5	0	6.1	42.7	66	54.8	15.2	3.6	8.3	0	1.4	19.5	0	66.8	0.8	17.9	4.8	0	58.1	14.4	0.6	60.2	19.5	1.5	0	15.4	0	0.6	7.4	0	35.8	0.6	0
5	7.8	10.9	0	28.5	16.6	22.2	5.9	59.2	3.6	11.9	6.1	14.3	0	1.6	1.4	17.7	4.3	0	7.4	33.3	60.1	37.7	40.2	19.5	0.2	0	0.8	30.2	0	24	0	52.9	3.2	0	84.3	21.7	0	37.1	4.6	3.8	0	39.9	8.9	0	10.4	0	34.2	6.3	0
32.4	39.6	2	20.8	53.1	18.2	28.5	55.5	64.4	30.2	59.7	56.7	74.8	31.9	28.4	38.4	44.3	22.2	33.3	25.9	83.5	66.2	89.5	64.5	108.8	0.8	0	29.3	48.3	27.5	84.1	53	34.2	26.3	30.9	55.2	34.2	36.7	45.7	75	41.6	55.9	34.1	53.6	35.7	75.5	50.7	74.9	87	3.8
47.8	146.1	104.4	96.2	100	123.2	95.1	65.2	82.5	71.1	175.5	81.3	100	78	53.6	78.5	81.2	79	121	108.1	112.3	63.1	166.5	110.3	203.5	4.1	0.2	154	66.2	120.4	163	73.8	50.8	49.6	80.7	137.3	104.7	80	96	109.1	72.2	56.8	79.5	104.1	74.4	39	81.5	80.1	163.3	93.7
101	113.3	133.5	107.3	86.5	59.8	110.5	55.1	61.8	31.9	162.1	46.4	148.3	91.9	50.7	71.9	69.9	102.6	114	62.5	121.5	76.3	133.2	107.5	159.3	134.3	16.7	149.6	60.3	70.1	75.8	36.3	80.9	70.4	2.7	50.2	94.5	46.2	100.4	86.3	63.8	50.7	72.6	44.9	75.6	82.6	50.1	96.3	125.2	85.4
58.3	181.6	118.3	71.9	87.8	48.4	82.9	96.6	44.1	66.3	125.9	85.4	108.4	91.2	29.5	85.5	57	95.2	118.1	108.4	85.8	83.6	141.2	114.9	136	130.7	74.2	100.2	77.6	125.5	92.5	75.9	72	99.8	5.3	42.8	84.3	71.1	78.8	81.5	46.1	56.3	61.8	69.1	72.3	55.1	79.6	60	120.2	102.1
48.2	109.4	154.9	55.9	52.1	65.2	77.7	27.5	27	61.5	103.1	78.8	77.5	77.9	14.7	59.1	42.2	92.3	128	121.1	91.3	101.9	162.7	128.6	57.8	77.7	69.2	151.3	87.6	107.1	58.7	81.3	24.5	97.5	63.7	57.9	78.1	64.4	77.6	73.4	33.1	96.9	72.3	41.8	34.7	54.1	60.5	97.7	127.7	91.9
38.5	78.2	92.5	47.7	31.5	117.2	20	12.7	6.3	13.3	69.2	55.9	58.2	59.1	27.8	74.3	33.4	74.5	98.9	109	72.9	107.6	140	139.5	29.4	101.5	58.2	187.1	40.7	73.2	50.6	88.3	40.5	52.1	107.7	23.3	47.9	60.9	69.2	76.3	13.9	70.1	52.8	28.5	6.1	29.6	51.3	62.6	124.7	91.1
12.6	10.8	83.6	40.3	12.7	84.1	7.7	15.8	7.3	10.9	54.7	47.7	36.8	65.5	26.6	21.4	6.9	57.2	82	32.3	12	92.4	101.2	108.3	24.9	39.7	58	172.8	10.9	58.8	12.9	65.4	1.4	58.4	41.8	34.4	17.2	37.6	55.2	38.7	6.4	52.6	34.9	12.5	9.3	23.1	41.4	62.2	75.3	43.2
19.4	1.4	84.6	30.3	11.1	42.4	18.8	33.8	1.8	8.3	41.9	14.5	28.7	32.4	15	32.3	31.4	15.6	44.9	57.4	10.4	83.7	112.6	134.5	23.6	18.4	131.9	155.6	16.6	1.4	7.7	83.7	1	33.8	31.1	0	0	21.9	31.7	47.9	9.1	30.3	45.4	0	9.9	43.1	26.4	40.8	59.2	34.1
25.6	0	51.7	0.8	5.2	22.8	15.3	16.8	0.2	15.8	61.1	21.5	6.1	12.9	23	55.5	26.3	4.5	2.3	35.8	20	71.2	65.2	138.3	12.2	21.8	142.9	37.4	10.4	6.5	9.8	49.8	2.9	28.5	13.3	0	0	61	13	33.1	17.4	22.1	6.9	0	15.5	20.7	12.1	18	44.9	11.4
33.6	0	55.5	0	6.7	8.3	11.9	16.5	0	19.1	7.2	13.9	10.1	17.9	22.4	0.8	16.7	6.9	31.3	21.6	20.9	23.8	20.7	113.5	22.4	10.7	90.6	12.8	8.4	8.3	22.7	32.9	0	11.6	0	0	0	50.5	4.6	22	1.4	15.4	11.6	0	35.2	13.7	7.1	34.9	4.3	19.6
30.9	2.9	48.2	0	0	10.4	14.1	27.4	0	11.3	35.1	17	0.8	22.8	18.8	0.2	21.6	0	4.1	25.7	11.8	4.5	13.5	75.7	16.7	16.2	160.3	0	14.6	9	22.8	22.9	0	16	1.4	0	0	7.4	0.8	8.2	0	0.8	16.4	0	0.2	12.9	10.2	22.9	4.9	8.6
23.3	9.4	31.9	0.6	0	26.9	11.9	21.5	6.3	9.3	46.9	26.3	7.9	17.5	48.2	1.4	21.3	5.1	2.4	49	12.5	5.5	9.8	51.2	6.3	22.7	137.3	0	9.3	15.1	15.1	14.5	0	0	0	0	0	3.2	0	4.2	16.6	7.9	8.9	0	2.5	0	3.2	8.3	2.1	0
17.3	1.2	47.4	2.8	0	19.4	20.4	15.7	4.6	12.1	25.6	27.7	9.5	21	33.1	4	14.8	4.7	0.4	21.6	7.7	0	2.9	29.5	0	13.8	2	0	3.7	9.6	2.1	0.4	0.8	0	0	0	0	8.2	0	27.6	0	0	21.2	0	1.7	13.2	4.4	8.1	3.6	0
10.6	3	2	2.2	1.2	22.4	12.9	29.1	9	2.4	36.5	19.6	4.2	29	24	11.1	24.9	2.8	0	37.6	4.8	0	12.4	3.9	0	8.7	0	0	3.3	16.3	4.7	4.1	3.5	0	0	0	0	32.9	0	24.1	0	7.4	4.8	0	1.3	10.2	15.1	6.1	0	0
17.4	0	0.8	0	4.6	18.8	6.3	15.1	11.9	1	17.9	9.1	0	18.1	11.7	1.2	9.3	0	0	14.5	10.9	22.7	5.1	12	0.4	6.2	0	0	3.9	5.5	9	0	3.1	0	17.8	0	0	12	0	29.6	2	30.5	7.5	0	2.5	16.6	5	6.3	0	0
15.9	0	33.5	3.2	4.6	28.2	10.6	31.6	10.9	9.9	30.6	15.3	2.2	6.2	16.8	5.4	3.2	0	0	11.8	13	18.6	0.2	1.2	9	10.3	0	0	0.4	4.5	1	14.2	9.5	0	0	0	0	11.3	0	46	15.1	16.3	25.1	0	14.8	2.3	3	10.3	0	0
27.3	0	50.3	0	0	24.9	12.4	16.5	6.1	9.7	24	20.5	2.6	17.1	24.4	9.2	0	0	0	0	7.3	15.1	3.7	4	0	11.7	0	0	3.3	6.1	4.5	5	0	0.4	0	0	0	9.2	0	29.9	12.1	9	14.7	0	0	15.4	1.5	6	0	0.2
12.8	22.4	32.7	0	0	22.8	5.9	26.9	11.6	9.3	6.9	9.2	10.9	8.1	25.3	1.1	0	0	0	13.6	4.5	0	0.2	32.9	0	14.8	0	0	0	0.2	0	2.9	0.2	6.4	0	0	0	4.1	2.9	40.4	0.8	7.2	19.9	0	0	0.9	2.6	0	0	0
9.8	1.4	29.5	5.7	0	28.3	12.3	15	15.1	27.9	10.8	13.9	3.4	23.2	20.4	0.8	8.3	4.9	0	9.8	2.2	1.4	9.8	4.9	0	12.3	0	0	0.4	2.9	0	2.3	4.2	0	0.2	0	0	13.3	0	10.3	1.9	2.3	5.9	18.5	0	0	8.4	2.1	0	0
17	10.9	0	13.9	0	17.6	4.4	12.2	11.7	8	26.1	8.3	8.9	12.3	16.7	0	16.2	5.5	4.3	0	0	0	2.8	4.1	0	9.7	0	0	0	0	1.6	2.7	0.2	0	6	0	0	11.6	7.7	0	0	2.5	4.8	0	0	0	3.4	1.7	4.9	17.2
10	0	34.5	1	0	27.4	16.1	11.7	6.4	15.4	25	18.6	2.6	6.2	1.8	0	1.3	1.4	4.5	16.9	0.2	2.2	10.6	1.8	0	2.6	0	0	1.6	0.6	5.7	0.8	7.1	0	0	0	0	4.4	0	6.2	0	0	1.4	0	0.9	0	3.7	0.2	1.1	7.3
25.4	0	16.8	0	0	25.6	15.3	4.4	5.5	13.3	34.9	14.7	10.1	0.3	26.2	0	0.5	0	1	0	0.2	8.3	8.8	0	0	16	0	0	16	0	0	0.8	0	0	0	0	0	8.5	0.6	4.6	22	0	6.4	0	7.4	3	4.5	8.1	0	2.3
17.2	0	13.9	0	0	27.3	14.3	19.1	10.7	0	13.3	17.6	2.2	0	3.8	0	1.3	0	0	3.7	2.4	0.4	0.4	0	0	0.4	0	0	3.2	0	7.1	2	0.2	0.8	0	0	0	16.6	0	18.1	0	0.4	5.6	0	10.1	0.9	1.4	9.4	0	0
21.5	0.2	20.6	1.6	0	4.5	0.6	13	6.2	0.2	17	5.7	4	3.6	0.2	6.5	0	0	0	0.2	8.4	4.4	0	5.1	0	1.1	0	0	2.4	0	0	0	0	0	0	0	0	6.2	0	2.9	11.8	0	3.3	0	1.9	0	2.9	0.2	0	0
8.4	1.8	14.1	1.6	0	14.1	2.9	5	11.9	4.2	13.3	8.3	0.6	0	0.2	0	22.2	0	0	11.2	0	7	2.2	1.8	0	0.5	0	0	2.6	0	0.2	0	0	0	0	0	0	8.7	0	9.5	6	5.2	23	0	5.7	0	1.5	0	0	0
14.9	1.2	5.5	0	0	11.1	12.2	14.9	7.5	7.5	12.3	7.5	4.4	0	2.8	3	0.6	0	0	0	7.3	0	3.3	0	0	0	0	0	0	0.6	0	0	0.6	0	0	0	0	10.4	0	4.1	47.3	0	3.5	0	0	0.9	4.5	0	0	0
6.3	0	18.5	0	2.4	13	19	9.2	14.5	7.3	18.2	18.2	6	2.3	7.2	5.8	2.6	12.7	0	13.2	2.2	0	9.4	1	0	0	0	0	6	2.8	0.6	0	7.3	0	0	0	22.2	22.8	0	4.6	8.7	4.7	5.4	0	0	0	12	0.4	0	0
9.9	0	2.3	0	1.8	15.3	19.9	16.5	9.9	1.2	17.1	9.1	1.9	1.1	0.9	23.3	0	20.7	0	4.7	8.3	0	2.4	0.2	20	0	0	0	0.7	0.3	0	2.7	4.3	0	0	0	20.2	3.5	15.1	10.8	26.4	2	1.4	0	0	0	3.4	0	0	0
18.9	0	17	0	0	15	17.3	9.1	6.1	0	10	11.5	0	0	0.2	11.9	0	10.1	0	34.2	4.1	2.3	21.5	15	4.5	0	0	0	0	0	0	0.5	7	10	0	0	23.8	19.1	7.2	6.4	9.8	0	0.2	0	11.8	0.4	3.6	0	0	0.6
28.1	0	4.6	0	0	14.9	3.6	12.1	12.5	5.6	19.5	6.7	0	0	0.2	28	0	5.5	0	17.7	11.8	4.7	2.3	0.5	0.2	0	21.6	1.2	0	4.3	0	5	1.2	23.1	0	0	5.8	20.7	1.7	4.2	8	0	0	0	6.3	0	2.8	0.4	0	0
34.6	0	16	2.9	0.2	21	20	9.3	5.2	4.7	13.8	8.1	2.8	12.1	3.6	19.3	40	9.7	0	23.2	18.7	5.8	28.6	21.1	8	34.1	15.7	4.2	1.4	5.4	7.9	6.6	0	17.5	0	1.3	41	29.2	12.8	20.6	12.4	12.5	2.3	0	21.1	1.3	5.9	2.3	14.6	31.6
6.3	0	7.8	6	19.6	56.6	0	10.7	3.8	3.7	12.9	16.5	5.3	8.3	25.1	13.3	1.9	9.1	0	5.4	10.9	0.2	44	4.8	12.9	33.5	0	0.3	4.1	4.4	10.3	0	0.6	19.5	0	28.1	8.1	1.2	9.1	20	4.4	26	0	14	6.1	6.1	2.8	24.7	0	6.5
4.5	0	8.1	21.9	17	20.7	0	15.8	7.7	7.4	20.5	10.2	2.7	15.8	5.8	29.6	0.2	0.7	0	0.7	6.8	2.4	16.9	0.2	0	25.8	0	0	4.2	12.5	3	0	20.3	23	0	4.4	9.6	7.3	20.6	20.4	10.1	30	0	7.6	6.1	20.1	0	3.8	3.8	0
4.7	0	6.3	4	17.3	17	4.8	5.3	8.3	0.3	17.9	6.6	2.8	6.6	11.8	23.4	4.5	0	0	0	3.7	0.4	15.2	0.8	0	11.9	0	0.4	8.2	0.9	2.2	0	1.1	1.5	0	0	6.2	5.5	4.5	3.3	7.5	13.3	0	2.1	12.7	6.4	0	0	0	0
19.5	0	8.6	3.6	13.8	12.5	1.2	7.5	2.2	8.6	15.2	1.2	9	17.6	29	15.4	1.2	0	0	0	14.9	2.4	5.6	0	0	11	1.3	0	1.7	0	8.3	0	20.1	0.2	0	0	4.3	14.3	8.9	1.2	7.5	8.1	0	15.8	6.3	5.5	0	0	0	0
7.6	0	0.1	2.5	7.7	22.2	0	13.6	2.5	3.2	26.6	0	2.1	2.2	14.9	12.1	1.9	0	0	4.9	10	2.9	14.4	0	0	18	1.1	7.1	2.9	0	0.5	0	5.6	0	0	0	4.1	14.1	9.2	0.4	4.4	18.2	0	4.7	1.5	1.1	0	0	0	0.8
0.6	0	4	4	10.9	15.5	0	10.4	3.1	1.2	19.1	0	0	12.7	2.6	26.4	4.4	0	0	4.5	7.1	3.3	4.1	0.7	0	7.4	0	0.6	2.7	0	2.5	0	12.9	0	13.7	0	15.1	17.5	8.8	5.8	16	6.6	0	14.4	0	0.6	0	0	0	21.2
0	0	9	3.9	8.7	20.6	0	9.5	10.8	0	12.3	0	0	9.3	19.2	17	3.9	0	0	7.6	3.2	2.2	3.8	10.8	0	7	0	9	2.9	12.3	1.1	0	22.1	0	62.3	0	3.1	0.8	7.2	7.6	5.2	8	0	0.4	0	7.2	0	0	0	28.8
0.8	0	1.3	0.5	3.6	10.4	0	10	2.5	0	16.8	0.6	2	19.2	14.5	1.6	0.8	0	0	7.9	1.1	2.5	3.8	0.7	8.4	7.9	0	6.9	5.7	1.5	0.2	0	9.5	0	15.4	0	7.7	12.4	0.3	5.1	18.4	13.8	1	0	0	6.4	0	0	0	23.1
0	0	37.6	0	8.3	6.6	0	28.6	0.2	1.5	7.7	0.7	3	14.5	22.6	2.4	0	3.2	0	0.7	2.2	5.2	4.1	21.4	8.4	11.5	0	0.6	0	2.2	1.6	0	0.5	0	0	0	3.4	7.3	4.8	15.1	5	14.4	0	0	0	4	0	0	0	26.3
0.2	0	68.7	0	9.2	5.7	0	2.2	0.2	0.5	30	8.6	0	3.2	17.6	3.3	4	11.8	0	0.6	3.5	10	0.6	6.4	12.5	8.8	0	0	5.3	1	1.4	1	14.8	0	0	0	2.8	22	2.7	5.8	6.9	17.1	0	0	0	21.3	0	1.7	0	55.4
0.4	0	77.5	0.4	8.9	13.6	0	14.8	4.5	7.1	12.5	5.7	0	5.2	6.3	11	0.5	3.5	0	0	1.4	15.1	4.1	1.1	5.7	6.5	0	0	4.9	0	3.5	10.6	13.5	0	0	25.1	0	16.3	9.4	13.3	2.9	9.2	0	11.6	0	2.9	0	3.4	0	41.3
6.4	0	55.7	0	15.4	6.9	10.2	32.6	3.1	1.8	2.3	2.4	0	0	9.5	27.6	0.9	6.9	0	4.4	5.2	4.5	2.2	0.4	12.2	5.5	0	0	21.8	10.1	6.7	11.5	2	0	0	30.9	0	4.7	3.1	4.4	6.5	21.4	0	11.8	0	2.5	0	4.4	0	34.9
0.1	0	52.5	0	10.3	9.8	44.5	11.2	7.7	0	4.4	9.5	0	0	13.1	4.7	8.3	3.4	0	3.3	2.7	14.5	1.8	0	7.1	6.1	0	0	16	8.7	2.6	1.1	15.8	0	0.4	27.8	2.9	0.7	1.4	14.5	7.2	6.5	0	1.5	0	2.1	0	0	0	47.2
2.8	0	41.4	0	15.5	22.8	29.4	5.2	7.5	0	6.8	9.7	0	0	0.8	2.4	20.6	1	0	4.9	35.8	2	14.6	0.4	11.5	0.8	0	0	11.5	4.2	1.6	0.8	3.5	0	7.7	29.3	3.6	7	0	4.8	3.7	1.3	5.8	0	0	3.8	0	1.1	0	30.4
0	0	42.1	3.6	9.7	10.5	22.5	2.5	52.3	1.8	11	5.5	0	10.8	22.6	19.9	6.5	0	0	7.1	15.3	0	11.5	5.6	8.2	1.6	0	0	24.3	18.6	3.2	0	1.1	0	0	23.4	2.4	37.6	0	5.8	3.4	1.4	13.9	0.2	0	0	0	0	0	38.1
0	0	65.9	5.2	4.4	8.3	15.9	4.6	62.4	0	0.8	9.1	0	2.3	23.3	17.5	1.6	0	0	0.7	17.9	13.9	1.6	13	12.3	4.6	0	0	15.5	23.7	41.3	0	0	0	0.4	54.5	1.7	53.4	0	15.7	13.6	12	11.9	0.4	0	1.2	0	0.9	0	54.1
0	0	58.7	1.9	2	21.6	3.3	5.5	55.7	11.9	6	6.2	0	0.2	22.7	19.3	3.3	0	15.7	2.4	21.7	27.9	0.6	13.5	9.6	3.1	0	0	17.6	2.9	17.7	40.6	0	0	26.9	50.1	5.4	8	0	15.1	9.5	1.4	8	0	0	21.1	0	9.5	0	16.1
0	28.6	76.7	1.3	3.4	18.2	15.9	9.7	58.3	3.9	9.2	29.6	0	2.2	7.8	5.8	4.1	20.2	0.4	4.7	6.6	37.9	6.5	12.4	9.6	16.4	0	0	5.1	0.5	5.5	15.2	0.6	18.6	14	45	1	2.9	0	6.3	3.8	0	6	0.2	0.4	0	0	2.3	0	3.6
0	5.3	45.9	0	4.4	17.9	9.6	23.3	28.2	2.5	2.6	19.3	0	2	21.8	5.5	8.8	2.6	0.2	16.6	9.6	35.6	9.7	4.5	13.8	4.1	0	0	15.9	0	6.6	0.4	3	12.6	0	52.6	2.1	2.8	2.3	9.4	17.3	1.2	14	1.2	0	4.6	0	0.9	0	0.6
4.6	0	94.6	1.8	2.5	7.8	34	31	29.9	0	2.2	10.3	0	7.9	20.1	8.5	5.2	6.1	0	4	2.2	68.9	38.4	2.7	1.5	21.3	0	9.8	30.3	3.9	14.4	3.5	4.1	20.6	0	50.6	0	5.8	0	1.4	16.6	1.2	14.4	8.9	0	6.4	0	7.2	0	1.1
0	0	79.1	5	3.1	3.4	19.1	12.5	21.6	0	2.2	0	0	0	12.5	2.4	9.1	13.6	0	17.3	0.6	32.9	9.3	2.7	0	14.1	0	33.2	7.5	2	12.8	0	10.8	22	0.2	23.4	0	6.3	0	26.1	6.2	0	2.3	5.3	0	3.8	0	8.5	0	0.9
0	0	89.5	2.2	1.1	18.6	16.8	11.7	1.3	0.8	1.6	13.3	7.1	0	22.4	20.7	1	0.4	0	16.6	68.4	44.7	59.5	2.1	0	4.2	0	3.6	9	2.4	31.6	0	5.7	2.5	0	40.8	0	30.8	0	6.1	2.4	9.1	3.3	2.2	1.9	6.8	0	2.1	0	47.8
0	0	25.5	0	1.1	18.4	27.7	3.8	10.1	6.1	0.6	4.2	0	0.2	0.4	2.9	6.4	0.4	0	8.7	77.5	40.2	41.5	1.1	0	1.8	0	2.8	4.6	2.2	16.1	0	20.7	0	0	42.1	2.3	16.8	0	11.6	14.3	16.3	2.3	0.4	0	9.5	0	9.5	0	24.8
0	0	9.6	3.4	2.5	7.9	23.5	6.5	2.8	4.6	0	0.6	0	0.2	16.9	15.3	18	8.3	0	0.6	13.1	28.6	71.3	6.1	0	18.3	0	1.9	0	0.8	8.1	0	42.5	0	1.9	39.5	40.7	22	0	5.2	11.6	12.6	0	17.6	0.6	15.4	0	4.9	0	64.9
0	0	4.1	1.8	0.3	14.7	12.2	18.8	0	15.9	3.6	0.2	2.4	0	22.7	10.9	0	3.3	0	0	5.9	8.3	33.8	1.2	29.7	4.3	0	2.3	0.4	0	0.2	0	21.1	0	0	35.5	0.2	41.1	0.4	28	1.3	2.7	0	1.7	3.5	12.1	0	6.1	0	17.4
2.6	0	0.6	7.1	1	12.1	15.7	4.1	0	3.5	3.4	11	1.4	0	8.1	0.2	6.1	11.4	1.8	7.5	10	31.9	81.4	22.8	22	17.5	0	6.7	7.6	0	4.4	0	13.8	0.8	4.1	29.9	13.3	0.8	15.1	6.4	0	10.5	0.4	0.6	1.8	1.3	0	9.7	0	38.5
0	2.1	9	3.8	0.4	16.3	22.6	23.1	1.2	3.3	4.4	11.6	1	5	21.4	13.1	3.2	20.8	0	6.7	61.7	29.5	34.5	12.7	7.4	11.8	0	4.1	5.3	0.6	8.6	26.1	41.3	53.9	11.4	33.6	6.2	6.6	22.9	5	0	12.6	0	2.8	0	0.9	0	0	0	37.9
0	3.9	13.4	0	0	7.2	13.9	3.3	27.6	2.3	4.8	6.3	0	0	4.6	13.3	18.4	8.2	0	2.2	33.4	20.7	25	20.2	9.3	14.4	0	2.5	28.4	0.4	35.9	1.8	34.7	10.3	16.2	34.9	11.3	28.9	31.6	10.8	3.5	36.5	0	1.8	0.8	4.4	0	0.2	0	54.9
0	0	77.5	0	0	8.4	20.5	6	40.9	4.5	6.3	0.2	0	6.5	14.3	14.4	1.8	9.5	0	5.3	97.7	7.3	73.2	12.6	0	3.8	0	0.7	37.2	0	70.4	9.2	26.5	1.7	21.7	45	3.4	3.7	18.8	7.1	18.9	22.2	0	0	0.2	23.5	0	0	0	34.4
16.2	32.9	93.7	7.4	20.5	19.2	54.8	42.9	23.4	18.8	99.7	32.7	44.1	47.2	30.9	45.1	31.8	34.3	53.2	29.1	73.6	40.5	64.5	77	83.5	40.9	0	49.8	47.6	48.5	112.6	54.1	39.4	14	38.5	51.6	2.4	28.4	24.3	19.5	63.9	54	28.1	8.9	46	0.6	65.3	31.7	34.1	44.8
55.8	142.8	80.1	60.9	86.9	109.6	117.9	101.3	82	83.3	161.3	78.5	91.2	65	33.1	50.5	65.4	83.6	114.7	95.7	87.9	78.8	119	67.2	180.5	205.2	135.5	140.4	86.5	97.6	136.7	90.9	103.2	85.8	116.4	129.5	66.6	64.6	89.5	120.7	79.3	96.1	109.6	132.7	75.9	78.5	25.3	80.2	99.9	102.7
67.2	154.9	77.3	23.5	69.1	53.7	74.2	81.4	86.1	62.5	129.9	73.2	99.8	77.5	59.7	91.4	74.8	94.2	91.1	71.7	89.9	52.1	148	96.1	74.6	188.3	198.2	62	57.7	132.8	115.3	67.2	82.4	70.4	101	61.9	83.7	63.4	62.5	117.4	22.1	45.8	73.1	51.2	50.7	75.4	0	40.8	67.9	81.6
54.7	107	79.4	39.2	73.4	84.6	104.5	44.2	87	55.5	111.4	71.6	63.7	39	34.7	54.1	52	99	57.9	128.9	79.8	62.5	109.2	111.1	103.2	165.7	165.4	219.2	57.8	104.8	126.3	71.1	83.1	59	73.3	45.4	56.9	62.9	35.1	96.9	72.2	79.1	83.7	65.7	36.4	33.3	12.3	44	92.1	77.2
57.7	91.3	104.2	1.9	26.8	86.4	58.6	19.8	41.2	19.3	92.3	80.2	87.6	36.5	42.9	70.6	45	73.2	70.9	59.5	46.3	68.2	92.7	94.6	18.8	112.1	210.7	207.2	34.5	81.4	92.2	63.3	32.1	22.3	43.7	60.6	25.1	31.3	74.5	96.6	24.7	81.3	73.3	50.4	3.1	23.5	47.3	52.8	94.5	43.4
19.8	117.6	120	1.6	26.6	85.7	2.6	20.4	0	7.2	66.2	76.2	70.9	29.7	37.6	74.1	40.2	46.8	51.9	30.6	19.9	60.3	91.9	69.6	0	55	194.3	160.5	0	29	6.2	87	0.6	2.9	34.3	36.6	1	6.2	54.4	27.6	35.6	72	66.9	25.2	11.3	15.9	37.5	28.4	95.8	33.9
28.4	53.9	122.8	1	7.9	74.2	2.6	12.3	0	0	16.4	15.9	21.4	29	12.8	53.7	15.9	12.9	35.9	79.8	13.4	78.1	84.7	59.1	0	33.5	232.6	145.6	3.7	29.3	14.3	70.1	3.7	0	8	1.1	1.4	10.4	49	6.3	0	45	47.4	14.5	16	14.8	15.7	19.1	68.5	16.9
21.9	27.7	93.4	9	4.8	5.2	0	14.3	0	0	12.3	46	4.2	16.5	18.7	23.7	14.9	6.3	0.1	38.6	13	63.3	19.8	27.1	0	19.7	171.4	172.8	7.5	26.5	18.9	17.3	0	0	0.6	0	40.5	0.2	41.7	0	6.8	19.3	38.2	9.3	12.6	20.1	19.4	6.2	21.6	1.1
16.9	0	73.7	6.2	3.8	6	2.2	19	3.2	0.2	14.6	11.2	6.7	17.2	37.7	7.7	18.7	8.6	3.8	36.3	11.8	56	15.3	28.3	0	7.3	206.3	177.9	1.8	7.4	11.7	42	0	0	4.6	0	0	28.4	25.5	4.1	2.7	12.5	0	0	6.8	33.8	5.8	9.8	2.3	0
16.1	0	18	0	0	13.4	0	11.5	0	0	16.1	30.1	4.6	11.1	43.7	3.5	20.9	21.6	3.3	23.6	10.2	35.5	21.8	19.7	0	3.5	197.7	155.3	2.8	2	21.7	50.1	0	0	2.4	0	3.7	14.6	0	8.8	0	10	9.8	2.3	8.6	24.1	11.8	7.6	0	0
31.9	0	36.3	0	0	15.6	2.6	17.8	0	0	19.4	11	6.9	6.7	39.5	6.7	28.2	11.2	2.9	12.2	6.1	19.2	14	24.9	0	17.3	37.5	93.7	6.1	2.2	15.2	22.3	1.2	0	5.3	0	0	4.7	0	11.3	13.5	14.1	0	0	7	29.2	1.7	3.6	0	0
7.2	0	11.5	0	0	14.4	1	23.3	0	0	11.1	21.5	2	27	9.9	8.1	16.3	3.3	0.8	12	10.7	0.2	8.5	14.6	0	16.5	0	74.2	5.7	12.3	24.1	15.1	0	0	1.2	0	0	0.5	0	7.5	10.6	8.8	10	0	0.5	22.9	0.6	16.1	0	0
0.2	0	1.2	0	0	5.4	1	18.9	0	1.4	4.2	22.4	6	19.1	19	0	15.9	11.8	1.5	14.7	11.7	0	4.5	14.3	0	6.1	0	21.2	0	8.5	11.2	3.4	19.1	0	0	0	0	28.5	0	8.9	2.1	10.7	0	0	6.1	7.7	3	9.9	5.7	0
0.6	1.2	1.2	0	0	11.3	0	26.2	0	10.6	7.9	12.8	5.6	11.6	3.2	14.5	7.1	1.8	3.6	6.3	2.8	0	19.4	0.2	0	11.6	0	15.5	4.7	15.6	1	7.3	0	0	0	0	0	14.5	0	27.4	1.7	29.5	0	0	0	19.5	4.2	4.1	1.1	0
0.4	7.3	0	1	0	1.5	1.6	18.8	0	9.2	5.9	12.5	0	16.1	18	4.8	3.1	5.7	0	19.3	10.8	1.8	25.3	3.9	0	14.9	0	0	0	5	0	2.1	0	0	0	0	0	7.3	0	12.4	12.5	5	0	0	9	19.5	0.4	11.9	0	0
0	0	0.2	0	0	0.9	0	19.3	0	2.1	0.2	11.7	2.6	6.3	25.4	2	0	7.7	8	4.9	3.7	0.5	14.9	0	0	22.1	0	0	0	1	0	7.6	0	0	0	0	0	1.2	0	7.7	2.3	6.6	0	0	8.9	0.7	0	11.5	1.3	0
1.5	0	0.2	4.4	0	0	0	22.7	0	3.5	22.5	12.9	3.2	2.6	27.5	0	0	20.6	3.4	41.7	6.8	3.2	21.9	0	7.3	8.7	0	0	0	16.9	0	9.2	0	0	0	0	0.6	30.7	0	1.7	12.5	7.9	0	0	10.7	0	0.2	23.8	0	0
3.8	0	1.2	7.3	0	0.7	0	10.7	0	0	13.1	10.2	6.3	2.2	9.3	1.4	0	4.5	6.3	25.8	10.4	2.5	16.4	1	2.6	8.6	0	0	0	5.9	0	8.3	0	0	0	0	10.2	6	0	2.3	3.3	15.2	0	0	12.7	0.9	0	3.2	0	0
16.1	0	5.5	4.2	0	16	0	5	0	10.3	17.6	11.4	0	0	14	8.1	2	10.8	0	0.3	9.7	11.1	4.1	1	0	19.3	0	0	0	8.6	0	3.5	0	0	0	0	0	18.1	0	1.4	7.5	11.2	0	0	9.4	6.9	0	11.4	0.6	0
9.9	0	19.5	5.4	0	2.2	0	9.1	0	15.5	19.9	16.6	0	0	4.3	0	1.8	2.6	0.2	20.3	0.2	3.7	5.5	0	0	7.5	0	0	0	10.4	0	0	0	0	0	0	0	11.8	0	8.9	10.4	8.7	0	0	24.8	4.7	0	0	0	0
17.5	0	39.5	1.4	0	19	0	1.8	0	10.1	19.8	10.5	0	0	24.8	11.1	0	0	0	18.3	7.6	0	10.8	0.2	8.9	7.8	0	0	5.7	4.5	0	0	0	0	0	0	0	6.9	0	21	0	13.1	0	7.3	6.3	5.9	0	0	0	0
16.3	0	13.9	10.5	0	32.3	0	5.2	0	4	11.9	14.3	0	0	12.1	1.6	1.6	0	2.7	15.7	4.6	2.5	9.2	0	11	6.8	0	0	0	7.9	0	0.2	0	0	2.9	0.6	0	18.3	0	4.8	0	10	0	0	3	6.9	0	14.1	0	0
1.4	0	3.6	4.6	0	18.4	0	1	2.7	5.2	17.8	16.4	0	0	13.9	16.1	0.2	0	2.8	24.9	0	20.7	7.9	2.4	15.8	0	0	0	0	1.8	0	2	0	0	0	0	0	14.4	0	8.5	0	8.9	0	0	19.2	3.1	0	16.1	7.6	0
0	0	4.8	0	1.2	1.3	0	3.8	19.7	8.9	6.1	7.8	0	0	18	5.2	0.2	0	2.4	14.6	7.7	1.5	5.3	26.8	0	5.7	0	0	0.2	0	0.4	7.5	0	0	0	0	0	43.2	0	20.8	0	13.9	0	0	33.6	0	0	0.1	0	0
0	0	11.7	4.2	0	32.2	0	36.5	9.9	0	11.3	13.5	0	0	10.4	1.3	1.6	0	0	5.2	11.2	1.7	38.5	1.1	1	6.5	0	0	0	0	0.2	1.4	0	0	18.7	0	3.5	11.9	0	10	26.1	3.8	0	0	0.9	1.5	0	0	0	0
7.9	0	0	1.6	0	20.4	0	5.4	10.9	0	5.4	2.8	0	0	9.8	2.7	1	0	0	1.8	3.9	0	5.1	7.9	0.8	4.9	0	0	0	0	3.9	2.9	0	0	0	0	4.4	4.1	0	5.6	1.4	10.5	0	0	0	0.8	0	0	1.5	0
14.2	0	0	1.5	3	23	0	13	13.5	1	19.1	3.3	0	1.6	33.8	0	9.2	0	7.4	0	12	4.3	5.7	4.2	1.9	13.8	3.1	0	6	17.9	6.4	2	11.6	0	0	0	26.2	36.4	0	2.9	7.7	1.2	0	0	0	6.1	0	0	3.4	0
11.1	0	2.2	0.7	0.2	35.9	0	6.4	21.2	1	17.5	8.8	0	0	20.3	26.9	0	0	0.3	0	4	0	19	0.3	10.4	8	35.8	0	2.1	7.4	0.5	0.8	20.6	0	0	0	2.7	16.3	0	1	31.2	0.8	0	0	0	20.9	0	0	0	0
21.1	0	3.2	0	0	9.9	0	1.8	4.4	0	23.1	11.8	0	16.2	1.5	4.7	0.8	0	0	2.4	0.9	4.5	2.8	0.6	0.5	10.6	0	0	10	5.8	0	1.2	22	0	3.5	0	6.2	3.7	0	7.6	12.8	2.4	0	1.2	0	4.4	0	0	0	0
8	0	5	0	0	12.6	0	2.6	0	6.7	21.5	9.4	0.6	0.5	24.7	2	9.9	0	0.8	4.7	12.6	7.7	16.1	2.1	2.9	17	1.4	0	19.3	14.9	0	3.5	7.5	0	0.8	0	3.9	11.4	0	19.9	0	6.1	0	0.2	0	16.2	0	0	0	0
31.8	0	19.4	6.7	0	15.4	9.7	11.5	13	4.4	22.4	13.6	7.7	1.8	7.3	24.6	25.6	15.5	16.5	27.3	36.9	0.2	61.4	26.1	14.3	8.4	2.9	0.2	1.4	10.8	7.7	4.9	3.9	0	4.4	0	17.7	22.4	11.3	29.2	28.2	8.7	0	1.5	15.7	14.2	5.3	2.8	0	14
11.1	16.4	1.4	10.3	17	0.4	17.3	27.7	14.6	9.1	10.5	11	0.8	24.6	8.3	24.2	6.2	2.6	0.2	8.3	18.9	0	12.7	2.1	6.5	13.8	0	0	0.1	13.8	2.4	0	25.9	24.2	0	2.5	9.8	5.2	29.5	21.9	9.3	6.1	3.5	0	25.2	18.3	0	0	12.3	21.1
16.3	30.9	4.5	3.6	3.6	1.2	17.9	35.3	3.1	3.4	23.1	18.6	0	5.5	9.1	19.7	3.4	2.5	0	16	4.1	0	4.6	0.4	2.4	9.5	0	0	0	7.7	4.1	0.8	2.1	25.2	0	0	15.1	12.4	30.1	22.1	1.2	16.8	0.8	0	0.6	25.1	0	8.3	0	30.1
20.1	48.5	0.7	3.2	1.2	0	27.1	24.6	6.9	5.8	6.9	4.6	0	25.3	16.1	22.7	0	0.3	0	5.3	13.9	0	1.9	6.6	0	3	0	0	0.7	9.3	1	0	9.8	7.5	0	0	7.1	6.7	10.7	22.9	3.5	21.1	0	0	5.1	13	0	8.7	0	39.4
1.9	19.1	0	5.8	7.5	3.6	43.4	24	5.8	3.5	9.4	8	3.2	11	11.8	22.2	0	9.4	0	9.5	15.3	0	5.1	6	6.2	2.3	0	0	1.1	16.8	0	0	9.8	14	0	0	2.6	36.1	18.1	11.8	3.4	17.4	0	0.2	0	1.9	0	0.8	0.4	10
0.4	13.8	2.1	1.3	10	0.2	17.5	20.4	8	0.2	9	6.2	1.4	36.5	17.9	1.8	0	1.2	0	10.1	5.6	0	4.5	0.8	4.5	0	0	9.1	0	20.1	0	0.5	6.6	4	14.7	0	3.5	8.2	16.1	4.1	8.9	11.4	0	3.4	0	0	0	0.6	0.9	41.2
1.2	17.8	2	5.9	7	0	10.4	15.3	6.8	0.2	3.7	0	1.8	10.2	22.2	9.9	4.4	0.2	0	0.7	9.1	0	6.1	0	1.5	2.8	0	0.3	5.6	1.1	1.7	0.1	5	0	14.3	0	1	8.6	11.7	6.4	5.9	2.2	0	7.6	0	7.2	0	5.9	0	26.1
0.8	12.3	24	0.8	13.5	0	25.5	17.2	0	0	4.6	4	5.3	6	0.8	0.2	9.8	0	0	8.5	6.2	0	7.5	4.7	0	9.7	0.2	1.2	3	8.7	15.5	0	10	0	7.7	0	0	6.3	8.7	1.9	13.5	8.5	1.1	10.4	4.9	0.4	0	1.9	0	27.1
0	9.2	13.5	5.7	10.7	0	20.5	13.4	5.8	1	9.9	3.2	1.3	26.9	26.8	0	15	0	4.7	13.4	4.2	0	5.9	2.3	0	1.4	0.6	4.8	1	4.2	24.8	0	1.9	0	6.8	0	0	5.4	7.2	0	13.7	7.6	7.2	0.8	0	1.5	0.6	1.7	0	49.7
0.2	10	16.9	13.9	0.4	0	28.6	21.8	2.1	0.6	3.4	5.4	0	7.5	22	0	6.3	0.4	1.2	0.7	1.4	0.6	6.6	5.4	0	2.9	3.7	1.1	0.6	1.2	4.1	0	0.1	0	11	0	0	5.4	6.3	0	17.2	13.6	10	0	0	12.1	0	6.8	0	70.6
2.2	0.2	30.3	8.7	14.7	0	23.9	13.2	7	1.4	7.2	2.9	0	4.1	5.4	8.4	1	0	1.6	0.6	4.3	17.9	6	1.6	0	1.8	2.4	0.9	0.9	0	6.3	0	9.7	0	0	0	0	8.3	7.3	0.4	7.1	15.1	5.3	0	0	11	0	0	0	65.6
4.5	0	3.2	0	0	6.3	16.7	28.7	3.1	0	5.3	2.2	0	18.2	17.2	10.2	5.4	0	0.8	0	5.4	8	16.4	1.2	0	5.3	0	3.5	2.1	0.4	22.8	0	14.2	0	0	0	0	1.2	1.2	5.5	2.3	2.6	8.4	0	0	34.9	0	0	0	37
17.3	0	0.1	0	10.7	14.5	11.6	7.5	0.2	0	1.4	2.3	0	11.5	5.8	20.2	7	13	3.4	0	4.5	21.8	13.7	2.1	0	9.4	0.4	7.4	3.3	15.9	3.7	0	8.6	0.3	0	0	0.4	0	3.7	1.4	3.5	3.4	5.4	0	0	14.4	0	0	0	13.5
32.7	0	21	0	20.4	1.8	5.9	17.6	2.6	0	7.3	4.8	0	10.5	17.3	31	10.8	0.4	2.3	0.6	7.1	0.9	24.8	1.5	0	11.1	0.8	8	1.7	4.9	3.7	0	1.2	0.5	0	0	5.8	0	7.4	1.6	8.6	11.1	4.4	0	0.6	3.4	0	4.9	0	30.7
18.1	0	11.8	4.4	15.9	5.5	5.9	7.2	3.9	0.6	8.1	3.8	0	7.6	17.8	2.7	6.4	13.3	0	0	19	22.3	6.7	0.7	0	7.2	1.9	1.6	5.9	0	3.9	0	0.2	0	1	0	2.7	0	2.6	2.7	4.3	10.3	8	0	0	18.2	0	1.1	0	6.6
12	0	6.2	1.6	4	22.2	20.7	13.8	1.1	1.9	13.2	1.1	0	9	22.3	22.6	4.6	0.1	0	0	4.7	24.1	6	11.9	0	0.4	1.3	8.5	0.9	0	19.1	0	2.5	0	12.3	0	6.6	0	1.5	4.4	2.4	10.8	4.7	0	0	0	0	0.2	0.4	23.1
16.4	0	12.8	13.6	20.6	20.8	0.2	10.5	7.3	1.1	8.4	21	0	12.9	18.8	17.1	2.4	0	0	3.7	7.2	44.9	17.2	0.6	0	6.7	0.8	0.4	0	0	11.9	0	5.5	0	4.5	0	2.3	13.2	0	2.8	13.4	7.3	6.3	16.2	0	0.4	0	0	0	3.5
7.6	0	4.9	2.3	21.7	0	4.6	2	5.2	8.8	4.2	10.4	3.4	16.6	11.2	25.9	4.2	0	0	6.1	5.1	50.4	3.9	3.8	0	0.8	1.2	0	0	0	17.8	0	2.2	11.3	6.4	1.8	0	4.7	0	1.3	1.2	15.9	1.8	8.6	0	13.5	0	0	0.6	0.1
5.2	0	22.6	0.6	10.4	15.9	15.3	27.3	8.6	8.9	3.6	25.2	0	3.6	26.1	27.8	5.6	5.9	0	1	7.2	26.3	2.9	10.7	0	3.9	0	0	0	5.5	26.1	0	0	4.4	18.9	0.9	0	25	0	0	0	14.2	1.2	3.4	0	0	0	0	4.2	0
12.1	0	6.1	0	13.4	10.2	9.6	6.5	55.3	0.1	3.7	13.3	2.8	5	30.4	10.7	6.8	3.6	3.7	0	6.3	64.5	2	18.7	0	2.6	0	0	0	2	9.8	0	5.8	1.1	24.8	30.2	0.4	20.7	0	4.6	0	20.4	1.5	7.1	0	0.8	0	0	0.6	0
0	5.4	11.8	0.6	14	20.2	16.9	23.8	28.1	6.8	12.3	17.6	19.2	1.4	18.8	4.3	17.8	2.3	1.8	2.8	8	73.6	29.8	55.8	0	18.5	0	0	0	13	12.4	0	1.2	0	12.1	2	3.3	7.9	1.9	2.1	0	1.1	0	8.5	6.3	10.6	0	0	3.8	2.8
13	39.4	7.6	0	26.9	5	20.1	16.5	0.7	11.2	5.3	0.8	20.1	3.8	20.2	3.4	3.9	3.7	0	5.1	4.2	47.6	29.2	31	0	9.3	0	0	28.7	0.2	8.6	0	0	0	23.7	29.1	9.1	8.7	0.4	0	0	4.7	0.2	0.4	3	7.4	0	0.2	1.3	0
14	7.3	7.4	0	26.7	7.8	16.7	10.1	1.2	9.6	8.9	1	6.2	11.1	16.6	0.6	11.8	1	0	2.9	6.1	53.4	42.7	33.3	0	10.4	0	0	6.1	5.7	3.5	0	0	0	32	14.7	0.6	5.6	0	6.3	0	5.6	5.4	0	1.9	38.3	0	0	0	0
18.6	3.4	0	0	17	3.4	1.6	8.4	5.4	2.9	15.6	6.3	26.7	5	18.3	9.5	4.2	0	0.8	0.6	2.6	34.7	52.8	30.4	20.3	12.3	0	0	0.4	0	12.4	0	10	0	9.8	0	10.5	14.7	0	12.4	2.5	21.7	2.1	0	1.9	6.4	0.2	5.5	7	4.6
7.2	69.9	16.1	0	22.8	3.8	1.4	10.3	4.8	2.2	7.2	5.5	5.8	2.4	25.9	3.8	3.4	0	0	4.9	3.7	42.4	38.2	27.1	2.5	5.9	0	0	2.9	0.2	0	0	6.8	0	0	2.5	3.4	3	0	7.5	1.9	10.1	1.4	0	2.3	2.3	0	0	6.8	0
22.7	54	19.8	0	14.5	0	6.9	3.5	3	2.2	3.4	36.9	0.8	0.2	8.3	12.9	13.6	0	0	3.7	2.4	51.7	36.3	15.8	1.4	0	0	0	1.8	1.6	8.1	9.8	1.5	0	0	4.8	0.6	2	0.2	0	2.3	3.7	3.5	0	1	0	0	0	12.9	0
16.5	48.2	49.2	1.6	23.7	6.8	15.5	11.7	5.2	2.6	6.3	17.8	1.6	9	1.2	4	6.3	0	1.6	24.7	4.7	47	50.4	33.6	7.7	12.9	0	0	0.4	1.6	0	42.6	23.3	0	1.3	7.1	0	4.4	0.8	3.7	3.6	13.1	2.3	12.7	1.8	0.9	0	0	35.5	0
27.6	71.1	19.8	22.8	10.7	11.6	15.1	15.5	1.8	0.4	8.9	21.1	2.4	9.2	11.5	27.9	0	0	2	11.7	6.4	40.8	56.6	6.2	0.6	17.4	0	0	2.8	0.4	0	22.6	11.7	10.5	1.4	1.2	15.1	0.8	0.8	1.2	2.1	12.9	2.2	5.4	3.5	2.1	0	0	55.5	0.4
31.5	27.3	11.5	6.3	3.3	18.6	10.7	0.6	7.9	0	3.6	5.1	0.2	3.6	0	0.9	10.8	12.4	9	1	1.7	43.2	27.8	8.3	2.3	21.9	0	0	2.8	0.2	42.1	28.8	14.3	11.6	0	0	12.1	6.6	2.1	0.4	43.5	14.2	24.6	5.8	7.5	0	0	0	61.8	0
24.1	34.7	9.9	0	14.7	13.4	1.5	9.7	30.2	0	2	7.5	1.2	5.2	5.7	17.9	1	18.3	6	5.3	10.8	81.7	40.2	54.1	0.3	13.8	0	0	6.5	4.1	42.9	17.8	1.2	12	0	0	3.9	21.8	32.9	0.2	6.2	4.9	6.9	10	13.2	27.4	3.6	0	68.7	0
56	90.2	1.6	1.2	19.6	35.7	52.4	9	23.1	22.3	41.2	39.2	38.6	28.5	0	40.9	47.6	74.6	36.8	1.1	63.6	49.1	93.6	58.9	89.2	91.8	45.1	63.1	9.5	8	46.4	70.6	44.3	50	19.7	11.6	20.8	55.9	31.8	43.1	24.7	51.3	45	18.7	49.6	37.1	57.2	41.6	91.9	0
49.8	118.1	77.5	49.3	47.5	126.2	104.6	95	87.2	39.3	127.4	55.8	107.7	84.6	28.4	51.4	113.2	108.8	105.2	64.4	127.1	69.8	156.2	83.6	163.2	155.7	80.4	102.1	72.8	71.5	105.1	100.9	112.2	84.2	159.8	153.1	77.2	75.6	66.1	137	32.4	117.4	93	113.8	68.8	79.8	48.6	42	64.3	61.4
71.8	169.7	86.6	52.6	52.4	49.6	85.6	47.6	102.1	61	161.3	41.8	94.6	57	50.1	99.1	70.9	76.2	82.8	102.1	99.2	68	113	97.7	154.7	140.4	5.7	99	45	57.7	106.5	80.3	50.9	62.3	95.8	87.4	100.2	50.8	55	86.1	0	62.1	76.5	56.4	38.7	52	55.8	56.5	102.1	78.9
46.4	111.4	113.8	65.1	58.3	62.4	102.9	75.5	66.8	62.9	101.8	81.7	93	69.8	19.1	52.1	36.3	71.9	42.8	59.8	69.1	45.3	161.8	80.4	77.1	97.8	6.9	135.4	43.8	64.1	42.8	74.1	51.2	28	59.1	81.6	73.8	10	52.9	100.1	0	78.5	49.9	50.2	11.6	130	88	56.9	105.2	48.7
22.2	84.7	103.9	31.8	21.7	39.9	37.4	29.3	13.5	7.7	64.7	90.7	55.9	34.4	23.2	65	9.3	30.2	46.5	5.8	48.4	35	124	98.6	1.6	100.3	2	185.7	11	30.7	59.7	96.3	0	14	23.4	85.5	19.3	1.5	37.3	65.2	1.4	77.5	49	29.9	0.2	77.2	53.6	41.3	72.1	65.8
21.8	55.9	85.4	6.6	24.8	31.3	6.6	22.2	2.2	7	63	20.2	2.8	28.8	19.7	47.4	26	13.3	54.2	15.4	27.4	8.1	81.2	28.1	0	13.3	0	139.9	16.2	20	12	78	2.1	9.4	15.1	61.3	0	0	47.8	75.3	41.6	22.2	46.8	15.8	14.8	73.2	33.5	21.1	0	18.9
17.3	20.1	104.3	8.2	6.9	0	0	22.3	2.2	1	13.7	18.3	5.5	18.5	18.5	24.9	13.8	4.9	56.7	6.1	19.6	0	72	21.7	0	17.9	0	118.4	7.3	21.2	18.3	62.7	6	0	7.9	45.5	0	0	6.6	16.2	23.4	21	11.5	0	12.8	69.2	27.4	10.2	0.2	16.4
6.8	11.7	81.7	6.5	3.7	4.7	4.4	24.7	0	0.6	21.8	8	6.3	17.8	27.9	16.6	18.6	5.3	56.4	0	10.5	1.4	15.4	11.8	0	12.4	0.6	49.6	1.2	17.5	12.2	33.1	0	0	1	0	0	0	0	2.4	17.9	2.1	1.9	0	12.6	14.9	20.8	7.6	0	2.3
9.4	0	43.8	9.3	3.4	12.4	9.1	16.5	0	5.4	22.2	15.7	0	15.7	27.7	4.8	13.8	2.4	39.7	0.2	16.2	0	3.5	3	0	25.1	0	47.4	0.4	29.6	9.2	29.4	1.5	0	2.5	0	0	0	0	23.3	6.5	8.9	0	0	0	8.5	2.1	0.5	0	2.7
15.6	0	5	15.7	3.6	0.5	0.4	22	0	1	14.5	10.5	0	18.6	21.8	6.3	11	10.2	12.8	0	17.7	0	4.7	13.2	2	18.4	0	14.5	9.6	18.6	0	31	3.7	0	0.2	0	0	1.7	0	1.2	0	0	0	0	26.7	17.1	2.1	1.6	0	0
15	0	38.5	5.7	0	19.2	1.6	21.5	0	1.4	30.3	5.7	5.4	5.2	28.9	21.7	20.7	6.1	43.4	0	21.8	0	16.1	3.8	0.8	6.7	0	0	6.1	15.2	7.5	5.1	0	0	0.4	0	0	0	0	6.5	0.6	16	0	0	7.6	8.6	1.7	2.8	0	0
16.5	0	1.4	0	0.6	13.1	6.1	13.5	0	1.2	19.2	21.8	0	5.4	22.4	9.1	19.3	1	6.7	0	13.1	0.1	5.3	9	0	2.7	0	0	2.2	11.5	0	5.3	6.6	0	0	0	0	7.7	0	2.5	9.1	10.7	0	0	6.9	18.7	0	0	0	1.7
20.5	0	9.5	12.1	0	5.1	0.2	20.1	0	3.2	21.5	1.2	0.2	0	8.9	0.8	14.1	0	4.3	0	17.3	3.6	18.5	2.6	0	4.1	0	0	3.1	12.2	0	0	0	0	0	0	0	0.2	0	7.6	10.7	4.1	0	0	3.7	5.6	0	2.8	0	0.6
6.8	11.5	8.3	14.5	0	14.5	25	16.5	0	8.3	15.8	16.3	2.4	1.6	18.4	11.5	3.7	0	0	0	17.6	0	16.3	0	0	0	0	0	1.2	11.8	0	3.5	0	0	0	0	0	0	0	0.2	10.9	0	0	0	0	0.8	0	11.1	0	1.7
12.4	1.6	14.1	17.4	0	0.4	16.1	27.5	0	11.4	16.8	5.9	0	12.6	12.5	2	0	0	0	0	21.2	0	4.5	0	0	0	0	0	0.1	18.6	0	7.5	0	0	0	0	0	0	1.5	4.2	0	0	1.2	0	6.4	1.7	0	10	0	0
26.3	1.4	10.9	9.5	0	13.1	17.4	23.3	0	13	24.1	9.9	0	10.4	22.3	10.5	2.9	0	0	0	17.6	0	11.8	0	0	0	0	0	8.3	8.2	3.1	3.5	0	0	9.8	0	0	3.2	0	3.7	0	0	0	0	7.3	4.5	10.3	0.5	0	1.8
4.2	4.6	0.2	1.8	2.8	0.4	6.5	20.2	0	8.5	26.5	3.8	0	0	35.8	10.5	21.9	0	0	0	14.8	0.9	21	0	0	0	0	35	5.6	8	1.4	6.3	0	0	11.4	0	0	3	0	0	0	3.7	0	0	7.8	25.8	13	1.7	0	2.6
5.7	0	3	0	0	6.9	16.3	21.1	0	6.7	17.5	31.1	1.7	11.7	19.8	0.6	25	0.8	4.5	0	1.2	3.6	4.5	0	0	0	0	0	1	10.5	2.6	0	0	0	2.1	0	0	0	0	0.2	12.9	0	4.4	0	5.9	18.1	11.9	4.2	0	0
18.9	0	7.7	2.4	0	17.4	13.6	26.4	0	0.7	2.4	3.6	1.9	0	10.7	8.5	19.8	3.1	5.9	0	5.7	0	17.5	8.1	0	0	0	0	3.4	11.9	0	0	0	0	0	0	0	0	0	6.4	1.7	0	0.2	0	1.5	8.1	2.8	0	0	0
19.3	0	0.8	0	0	16.1	16.5	3.6	0	7.4	22.3	5	18.6	0	18.8	8.3	16.3	0	7.7	0	12.8	0	14.3	43.6	0	0	57.9	0	9.3	8.4	0	12	0	0	0	0	6	3.5	0	10.1	23.7	0	0	0	0	11.6	5.3	1.1	0	0
11.7	0	10.1	0	0	33.1	1	1.8	0	0.2	3.8	3.8	10.3	0	23.2	9.5	18.1	0	5.6	0	3.7	0	9.6	21	0	0	3.7	0	0	2.7	0	0.4	0	0	0	0	0	12.7	0	8	4.6	0	0	0	4	12.2	10.5	9.1	0	1.7
10.9	0	0.8	0.2	0.2	5.7	1.2	0	0	2.8	5.5	11.7	9.9	0	14.7	19.3	18.7	0	3.2	0	2.7	0	11	6.5	0	0	0	0	4.5	4.1	0	2.2	0	0	0	0	0	1.9	0	6.5	3.3	0	0	0	0.6	0	4.5	2.7	0	1.9
34.3	0	0	1.8	0	17	0.6	0	0	1	15.4	6.1	6.5	10.7	12.9	11	7.8	0	2.4	0	11.9	0	6.5	0.8	0	0	0	0	17.8	17.3	0	0	0	0	0	0	0	0	0	20.4	2.7	2.5	0	0	1.1	0	0	1.1	0	0
1.6	0	0.6	2.6	0	9.5	0	0	0	2.6	23	0.4	2.6	27.2	5	15.7	17.5	0	0	0	13.1	0	0	0	0.4	0	7.5	0	3.6	8.1	0	0	0	0	0	0	0	0	0	6.4	0.6	0	0	10.6	1.7	0	3.5	1.7	0	0
13.6	0	4.8	1.7	0	13.2	11.5	0	0	1.2	27.8	0.8	0	26.6	23.2	12.9	0.8	0	0	1.2	23.1	0	10.1	0	0	0	0	0	0	4.5	0	0.6	0	0	0	0	23.2	0	0	2.3	0	2.3	0	0	0.9	1.1	1.2	1.7	0	1.9
16.4	0	0	4.7	0	16.2	3	0	0	2.2	12.7	1.2	0	19.2	0.2	3	6	0	0	15.9	3.5	0	4.2	0	0	0	0	0.2	0	0.2	0	0	0	0	0	0	12	0	0	0.8	0	3.5	0	0	5.6	0.6	0	0.1	0	1.1
5	0	3	4.8	0	5.2	6.3	0	0	2.6	15.1	0	1.2	4	19.8	12.1	4.7	0	2	20.5	24.5	0	2.3	9.9	0	0	0	0	6.7	13.1	8.6	0	0	0	0	9.3	6.5	4.2	0	1.6	1.7	1.9	0	0	15.1	4.9	2.5	2	0	6.3
16.5	0	2.1	2.8	0	3.4	1	0	0	6.1	15.4	3.4	4.5	0.4	6.5	14.3	5.5	0	31.8	27	18.7	0	13.6	1.1	0	0	0	0	4.3	5.4	1	0.4	0	0	0	0	1.4	21.8	0	6.5	7.3	0.8	0	0	6.5	0	2.5	5.1	0	0
7.8	0	26	0	0	6.3	10.3	0	0	7.3	18.6	3.8	0.9	9.7	1.8	8.7	0.4	0	25.1	29.2	19.3	0	1.5	19	0	0	0	0	2	11.2	0	3.8	0	0	0	0	2.1	3.9	0	2.9	1.2	0	0	0.2	2.2	0	0	1.5	0	0
2.4	0	27.3	0.8	0	4.5	0.4	0	0	1.2	11	1.2	0	4	0	18.6	0	0	9.8	30.5	21	11.2	0	2.6	15.7	0	0	0	0	10.8	0	2.9	0	0	0	0	1	1.7	0	3.3	3.1	0	0	0	6.1	0	2.1	3.4	0	0
6.7	0	2.6	9.7	0	1.5	1.4	0	0	2.5	0	0.4	0	0.2	0	13.3	1	0	2.2	15.3	9.3	38.5	5.2	6.4	8.1	0	1.4	0	0	19.5	0	6.1	0.8	0	0	0	0	1.4	0	12.7	0	1.2	0	0	8.6	0	2.3	0	0	0
24.8	0	1.8	8.8	0	3.8	1.2	0	0	1.9	3.5	5.5	0	3.4	0	16.5	1.2	0	14.9	13.7	23.2	0.8	12.9	0	0.2	0	0	0	4.1	9.3	0	3.8	7.1	0	0	0	0	0	0	24.9	0	5	0	0	14.3	1.5	0.9	3	0	0
12	0	5	7.4	0	14.1	0.6	0	0	2.8	16	23.6	11.4	5.9	0	11.3	0	0	1	6.4	10.8	0	9.2	0	0	0	0	0	4.5	10.6	0	10.7	4.8	0	0	0	0	0	1.8	6.9	1.9	0	0	0	8	12.3	2.8	2.8	0	0
16.7	0	7.9	1	0	20.8	1.3	0	8.9	2	32.1	15.3	9	3.1	3.8	32.2	1.4	0	1.7	4.1	21.9	0	1.2	0	0	0	0	0	6.5	9.7	0	8.1	0.4	0	0	0	0	0	14	15.7	9.8	0	0	0	4.2	10.1	0	6.1	0	0
11.9	0	10.3	0.6	0	15.6	0.5	0	20.3	0.2	20.8	2.8	0	4.6	0	12.4	2.9	3.3	25.9	2.4	29.9	0	2.7	0	2.3	0	1.9	0.2	7.1	11.2	0	12.9	0	0	0	0	0	0.5	7.5	8	23.5	0	0	0	2.8	8	0	4	0	0
9.3	0	6.7	0	0	13.5	0	0	6.6	0	6.7	14.5	0.3	2.5	9.5	4.9	0	33	1.9	4.5	19.7	0	9.9	0	1.1	0	5	0	6.7	18.2	0	7.1	0	0	0	0	0	8.7	12.1	5.3	3.3	1.4	0	0	0	23.3	0	9	0.9	0
14.1	0.4	6.5	0	0	17.6	0	0	0	0	8.2	10	1.9	19	8.5	19.9	0	23.3	4.2	4.9	23.9	0	1.6	0	0	0	0	0	8.2	15	4	13.7	0	0	2.9	0	0	7.4	18	6.4	26.1	0.9	0	0	4.3	14.4	0	7.7	0	0
12.3	0.8	1	0	0	18.7	0	0	0	1.6	19.5	11.4	0	10.8	15	22.1	0	23	0.1	11.4	17.9	3.5	12.8	0	5.2	0	17.1	0.2	0.7	19.3	0.3	9.5	0	0	0	0	2.3	3.7	5.7	3.2	7.3	0	0	0	9	5.7	0	0.9	0	0
11.1	22.6	0.2	0	0	5.5	0	0	0	0.2	9.2	6.5	0	1.1	27.1	19	0	12.7	0	10.2	15.3	0	4.7	0	23.1	0	0	0.4	14.5	11.5	0	7.8	0	0	0	0	0.4	6.7	7	1.4	19.9	0	0	0	1.9	14.6	0	0	0	0
9	39	1.2	2	0	17.7	18.7	0	0	0	21.7	22.4	6.4	0	28.7	22.5	1.6	0	0	14.3	12.7	0	3.9	0	0	0.2	2.5	0	5.7	7.1	0	5.9	1.2	0	0	0	13.7	8.4	17.9	3.1	6.8	0.6	0	7.4	0.2	11.2	0	6.8	0	0
9	13.7	0.8	2.4	0.9	9.5	43.2	0	0	0	5.9	6.3	11.2	0	17	15.3	0.6	0.6	1	0	14.7	0	0	0	0	0	1.1	0.2	10	17.5	0	16	0.8	0	0	0	24.7	0	1.7	0.8	25.4	5.8	0	1.1	8.5	0.4	0	1.1	0	0
2.2	10.3	1.8	0	0.7	10.5	46.7	0	0	0	19.2	9.8	13.1	0	32.7	12.5	0	0	0	0	15.3	6.4	5.4	0.8	0	0	0	0.6	5.1	17.4	3.1	14.2	0.2	0	0	0	14	0	0	2.1	32.7	0	0	0	8.3	9.1	0	0.4	0	0
4	2.6	8.3	9.3	2.4	13	0.8	0	0	0	18.4	6.4	11.7	0	13.5	19	0	0	0	3	12.6	0.9	10.7	2.8	0	0	0	29.5	9.6	12.3	0	14.2	0.8	0	0	18.5	17.7	0	0	0.4	6.6	0	0	0	1.9	10.6	0	0	0	0
8.1	0	7.7	4.4	2.7	5.2	0	0	9.7	0	16.8	1.4	0	1	9.8	3	0	0	0	7.8	13.6	5.5	0.4	29	1.6	0	0	0.4	7.1	14.2	3.4	7.8	0	0	0.3	0	8.3	0	1.4	4.2	2.5	0	0	0	1.1	6.4	0	0	0	0
0.3	0	5	20.5	2.1	3.3	0	0	14.3	0	16.5	3.6	0	2.4	27	11.3	0	0	19.1	6.9	17.7	0.4	4.9	1.3	0.4	0	9.6	12.4	16.8	9.9	0.7	11.9	0.2	0	1.8	0	17	0	0.4	0.4	1.7	0.6	0	0	3.6	11.9	0	21.8	0	0
0.9	0.4	3.4	4.7	0	7.2	0	0	12.9	0	12.6	3.1	0	0	15.3	16.1	2.8	0	1	0	24.6	0.6	4.3	1.4	2.6	0	2.4	1.9	11.8	22.3	6.5	9	13.2	0	0	0	8.3	0	0	2.7	0	4.2	0	0	6.4	20.8	0	2.7	21.2	0
15.8	0	2.9	4.4	0	0.4	0	0	17.8	0	18.6	3.8	3.8	0	25.9	23.9	7.5	0	0	13.8	17.8	0.2	5.5	0	3.4	0	0.4	7.1	6.2	27.7	5.7	15.2	15	0	0	0	2.7	0	1.7	4.2	0	2.1	10.7	0	1.9	1.9	0	1.3	0	0
7.2	0	0.6	2.8	0	0	0	0	11.7	0	12.5	18.9	14.9	0	20	23.8	9.8	0	0.6	0.9	20.1	0	13.8	0	2.7	0	1.5	0.3	3.6	24.8	0	16.8	0	0	0	0	0	0	0	4.2	0	4.2	24.8	0.9	4.4	10.3	0	7.6	0	0
21.8	1.6	0.3	2.6	0	0	0	0	9.3	0	9.9	0	5.7	0	23.5	15.4	10.4	0	0	2.9	13.7	6.7	4.2	5.5	1.3	0	1.5	0	4.6	15.9	4.5	12.6	3	0	0.6	0	14.1	5	6.8	3.9	0	8.8	1.4	9.4	7	8.4	0	0	0.2	0
7.5	0.2	0	0	0	0	0.4	0	10.2	0	10	16.3	0	10.8	17.9	4.7	15.5	0.1	0	10	11.6	0	16.1	0.4	0.1	0	0	0	2.8	21.4	0	3.4	0.1	0	7.4	0	2.5	17.3	0	0	33.9	3.7	0	4.6	12.6	16.9	0	0	0	0
0.9	18	0.7	5.3	0	0	0.4	0	13.3	0	9.4	7.8	5.6	4.1	17.8	16.3	14.8	0.1	0	14.6	18.3	0	17.2	0	4.4	0	0	21.2	4.2	8.3	0	0.9	0	0	44.8	0	1.4	18.9	0	4.1	5.5	0.5	0	0	6.6	3	0	0	0	0
1.3	1.4	1.1	2.1	0	0	0	0	11.9	0	20.6	1.9	4.5	0	3.6	7.5	7.2	0	0.6	7.8	13	0	18.6	0	2.5	0	0	0	11.5	2	0	0	0	0	10.3	0	8.1	5.1	0	1.5	1.4	23	0	0	11.3	16.5	0	0	0	0
8.2	0	0	2.2	0	0	0.2	0.2	11.6	0	10.3	1.6	0.2	0	3	8	23.2	3.9	0	7.5	7.6	0	13.2	0	2.8	0	0	10.6	4.2	1.6	0	0	0	0	0	0	10.2	1	2.1	4	0	21.1	0	0	1.7	21.4	0	0	0	0
16.5	0.4	0	3.9	0	0	0	0.8	6.5	0	24	32.7	1.8	0	16.1	25.4	1.2	5.7	0	0.6	10	0	12.2	0	0.2	0	0	24.8	1.1	18.9	0.9	0	15.3	0	0	0	2.8	0	1.4	3	0	3.6	0	0	7.8	2.7	0	0	0	0
32.1	8	0	3.6	0	0	0	0	3.4	14.6	18.2	18.6	0	0	21.2	7.6	0.4	0	0	22.6	20	0	6.5	1.4	0	0	0	24.9	0.8	13.9	6.5	0	17.2	0	0	0	0	0	0.9	6.8	0	0	0	3.1	20.7	5.1	0	0	0	0
18.2	4.7	0	6	0	0	0	0	0	7	17.4	0.6	0	0	8.5	22.3	2	0	0	1.4	6.3	0	1	1.6	0	0	0	20.6	2.2	10.6	0.3	0	1.3	0	5.4	0	0	13.5	1.4	0.4	0	0	2.9	2.5	3.6	1.9	0	6.7	0	0
10.1	18	0	43	0	0	0	0	0	6.4	20.2	4.8	3.2	18.6	29.6	6.7	0	0	0	16.3	8.6	0	17.5	3.5	0	0	0	32	7.9	22.4	0	0	0	0	1.4	0	0	34.4	0	6.2	0	1	10.2	4.8	18.3	11.2	0	30.3	0	0
28.7	0	0	5.5	0	0	0	0.8	0	19	8.1	21.4	0	10.1	28.4	22.8	1.3	2.5	0	0	13.8	0.2	8.1	0	0	0	0	1.6	1.4	9.9	0	0	0	0	0.8	0	0	25.4	1.5	4.2	0	2.9	4.1	0	12.8	7.2	0	1.7	0	0
20.7	1.4	0	10.2	27.5	0	0	1.4	1.3	0.9	20.6	3.8	0	34.8	22	14.7	15.4	0.5	0	0.4	17.4	0	2.8	0	0.4	0	0	27.3	2.8	8.9	0	0	3.9	0	0	8.7	0	25	0.8	1.7	0	8.9	0	0.8	11.8	0	0	0	0	0
12.7	0	0	3.3	39.3	0	0	0	1.9	0	11	9.1	0	19.5	23.6	19.5	7.6	0	0	2.3	11.3	0	8.9	2.1	0	0	0.2	18.1	6.1	6.1	0	0.3	26.1	0	0	39.5	0	31.6	0	4.4	0	29.8	0	1.5	0	16.3	0	0	0	0
25.7	0	0	3.1	22.9	0	0	0	1.4	0	13.2	12.1	0	19.9	27.5	12.3	25.4	0	0	0.1	14.2	4.9	12.5	3.2	0	0	0.4	17.2	11	21.6	0	1.3	2.1	0	0	14.7	0	2.6	0	0	0	17.5	9.8	0	0	13.5	0	0	0	0
2.5	3.4	0	17.9	31.9	0	0	0	1.4	3.2	11.6	6.5	0	26.9	27.2	25.4	0	0	0	2.3	18.3	1.8	4.2	3.2	0	0	1.8	17.7	3.9	6.9	2	0.2	0	0	0	0.5	1.3	0.6	0	3.9	0	0.8	3.5	2.5	0	11.7	0	0	0	0
11.5	8.4	0	18.2	18.6	0	0	0	1.6	0.8	28	13.5	0	5	22.2	8.4	11	0	0	5.3	17	0	9.5	5.5	0	0	0.4	17.4	3.7	10.4	0	0	0	0	0	0	1.1	1.2	0	3.5	0	0.4	0	0.6	0	14.4	0	0	0	0
12.6	9.4	0	2	9.3	0	0	0	1.5	0	17	3.8	0	31.5	27.5	12.1	17.5	0	0.2	14.4	5.2	0.4	7.1	2.4	0	0	0	17.1	6.5	13.8	6.3	0	1.2	0	14.5	0	0	3	9.3	1.2	0	4.6	0	0	1.3	8.8	0	0	0	0
9.2	0.2	0	17	12.3	0	0	0	1.3	0.4	15.7	11.6	0	14.6	21.1	16.7	0	0	0	5.9	15.9	0	4.8	13.1	0	0	0.2	9.3	0.5	16.5	7.2	0	2	0	20.8	0	0	9.7	3.9	0.8	0	2.2	0	0	15.6	6.8	0	0	0	0
15.7	4.2	0	19.7	1.6	0	0	0	3.3	1	24.8	9.7	0	5.5	23.5	15.8	0.2	1.7	0	0.2	9	0	8.1	0.6	0	0	0.2	26.2	1.2	9.7	8.9	0	1.3	0	7.3	0	0	7.1	3.8	0	2.7	5.1	0	0	4.4	4.2	0	0	0	0
5.1	4.4	0	15.2	0	0	0	0	4.8	2.6	7.3	12.8	1.8	1.5	29.9	0.2	5.9	0.7	0	6.5	12.8	0	14.1	3.1	0	0	0.4	3.9	0.6	3.5	0	0	2.7	0	23.8	0	0	0	2.6	0.6	33.6	1.5	0.1	0	15.7	12.9	10.8	0	0	0
5	6.2	0	9.3	0	0	0	0	0.5	0.8	6.9	24.8	1.2	7.1	25.4	1.9	19.6	0	0	58	12.6	0	15.8	2.8	0	0	0	12.6	0	16.1	0	0	6.1	0	3	0	0	5.8	0	0	27.2	7.7	6.3	0.4	0	5.1	18.4	0	0	0
23.6	10	0	2	3.2	0	0	0	0	0.2	22.8	7.6	2.2	4.8	38.5	22.3	0	0	0	14.4	21	0	8.8	20.5	0	0	11.4	28.2	3.1	1.8	0	0	3.6	0	2.1	0	0	7.7	0	1.9	22.1	16.3	6.3	0	1.3	0.9	7.7	0.3	27.3	0
8.2	6.5	0	0	2.2	0	0	0	0	0.8	6.9	9.8	5.8	2.8	30.1	0.2	0	0	0	2.4	16.9	0	9.8	27.1	7.2	0	0.2	1.2	0.4	9.7	0	0	0	0	0	0	0	31.6	0.1	0.2	9.8	19.9	9.7	1	0	0	16.6	5	8.7	0
24.3	3.5	0	1.3	1	0	0	0	0	1.2	21.2	9.7	9.8	0	23.1	0	0.2	18.3	0	3	16.5	1.1	2	5.4	0.7	0	0.2	1.7	6.6	8.5	0	0	0	0	1.9	0	12.6	4.1	1.4	4.4	29.3	2.8	3.9	0	1.3	2.8	9.1	0	0	0
11.9	5.6	0	0.1	2.6	0	0	0	0.2	10.5	9.1	19.6	2.4	0	15.9	0	0.5	1.5	0	4.2	18.6	0.9	10.8	4	0	2.8	0	1.6	7	12.2	0	0	0.4	0	1.5	0.6	9.1	0.6	4.4	2.3	1.6	9.6	3.4	0	18	16.1	3.4	0	1.3	0
11.7	0.6	0	0	2.2	0	0	0	1.3	0.9	24.5	5	1.2	0	6.6	0	13.3	0.5	0	3.3	15	0	10.1	2.8	0	0	0	1.4	27	9.4	0	0	0	11.5	0	22.5	10.7	3.4	0.2	0.2	0	0.7	2.4	0	12.9	4.7	5.3	0	0	0
7.3	0	0	0	9.8	0	0	0	2.7	2.9	9	4	0.6	0	23.3	0.2	5.7	0	0	12.4	13.3	8.1	1.7	2.3	0	0	0	20.6	1.7	7.1	2.4	0	0	25.6	0.2	14.6	6.3	0.9	0	0	12	0.4	6	1.2	1.1	0	17.5	0	0	0
21.7	0	0	1.6	11	0.3	0	0	0	0	16.4	5.2	4.4	0	17.4	0	17.7	0.1	0	0	10.7	0.6	15	12.2	0	2.2	0	9	0	2.4	3.5	0	0	33.1	0	0.6	7.6	12.5	0	2.3	1.2	0	1.4	0	2.1	4	22.1	0	0	0
7.1	0	0	15.6	7.2	13.6	0	0	0	1	19.5	13.5	7.9	0	3.6	0.5	20.4	1.1	0	0	16.2	0	11.2	0.8	0	1.4	0	29.3	4.7	7.5	0.4	0	0.4	2.2	0	0	11	0.8	0.4	1.2	0	11.9	0	0	3.6	6.6	24.5	0	0	0
14.8	1.6	0	2.7	9.1	0	0	0	0	4.4	8	5	4.2	0	0.2	0.7	6.9	2.2	0	0	17.7	0	2	0	7.7	0	0	9.9	0.3	9.2	0	0	0	0	0	0	12.4	0	14	1	0	0.7	0	0	7.8	0	8.3	0.1	0	0
7.3	0.8	0	1.6	7.1	0	0	0	0	5.8	22.3	23	4.9	0	1	7.1	4.9	1	0	22.8	15	0	0.5	0	1.6	0	0	18.9	14.7	14.5	0	0	0	0	18.3	0	6.8	0	8.6	2.9	0	1.4	0	0	11	4.6	11.4	4.3	0	0
4.7	0.4	0	0	3.9	0	0	0	0	3.1	6.5	3.2	4.5	12.7	5.5	4.6	8.1	0	0	18.2	18.1	0	3.9	0.5	0	0	6.5	24.8	7.2	16	0	0	0	0	4.6	0	11.5	0	9.5	1.9	6	15.1	0	0	0	0.9	14.2	0.6	0	0
9.6	6.6	0	4.8	5.6	0	0	0	0	6.1	26	4.8	0.2	0	1.8	3	1.4	0	0	2.8	17.8	0	9.1	2.5	0	0	0.4	4.6	2.8	10.9	0	0	0	0	0	0	12.7	3.3	0.2	3.4	1.7	13.8	0	1.4	0	1.1	1.9	2.5	0	0
1.8	15	0	1.2	5.5	15.9	0	0	3.6	1.7	23.6	1.6	0.2	0	0	17	9.2	4.6	0	8.2	13.8	0	17.4	0	0	0	0	23	6.5	12.8	2.8	0	2.9	0	0.2	0	4.1	2.5	9.6	1.8	6.7	7.4	1.6	0.4	0	9.5	0	0	0	0
5.6	3.4	0	0	5.4	31.7	0	0	0	4.9	21.6	0.2	2	4.1	0	27.7	15.1	1.7	19.6	2.5	15	6.1	4.5	0	0	0	0.9	26.7	5	1.7	0	0	0	0	1.7	0	2.9	6.5	5.2	0.2	18	18.7	6.9	0	0	3.4	0	0.2	0	0
10.6	7.3	0	1.7	1.6	6.9	0	0	0	1.2	14.8	2	0	4.5	0	50.9	9.4	2.6	13	10.9	20.3	0.4	4.3	0	0.4	0	0.1	24.9	16.8	12.1	0	0	6	0	0	0	22	0.5	0	3.6	0	6.5	2.2	0	0	9.9	6.6	2.1	0	0
0.3	6.5	0	2.4	8.1	22.9	0	0	0	0.2	31.4	16.1	0.6	22.9	0	12.9	13	7.7	0	9.8	18.1	2.2	10.4	0	1	3.9	0	8.1	5.9	4.7	0	0	21.7	0	0	0	9.7	17	0	1.6	7.9	1.7	0.2	0	0	6.3	0.9	11.9	0	0
10	3.4	2.5	4.9	11.2	44.7	0	0	0.4	0	3.1	8.1	7.2	14.2	0	19	16	2	0	12.5	20.2	0.6	9	0	0	22.8	0	26.7	2.7	14.7	0	0	21.7	0	0	0	19.7	11.6	0.2	0	8.4	0	4.6	1.9	0	20.9	1.1	4.2	0	0
14.7	0	0.1	0.4	2.3	13.7	0	0	0	0	8.6	3.2	2.5	14.9	0	9.7	3.4	0	0	0	8.3	0	2.9	0	2.4	3.7	5.3	8.1	2.3	8.1	0.2	0	0	0	0	0	13.4	0	0	0	6.1	1.5	8.3	0.2	3.3	6.7	2	0	0	0
4.8	0	0.4	4.8	5.8	12.8	0	0	0	0	17.9	1.9	0.4	14.8	12.6	9.5	11.2	1.6	0	1.4	24.8	0	7.9	0	1.6	16.9	4.4	28.4	18.1	10.6	0.4	0	0	0	0	0	5.1	0.4	0	0	6.7	1.9	8.6	0	1.8	12.4	1.7	7.2	0	0
19.4	0	0.8	12.5	0.9	18.9	0	0	0	0	16.7	5.3	0.4	9.3	25	18.3	25.2	6.7	0	0	13.4	0	7.8	1.7	1.4	8.9	1.3	8.2	19.2	10.1	0	0	0.6	0	0	0	3	2.8	0	0	34.4	0	2.4	0	0	10	10.3	0.6	0	0
11.6	0	0	0.4	0.6	20	0	0	0	1.4	16.4	9.1	0	17.7	37	7.6	20.4	5.3	0	0	16	0	8.5	1.1	0.4	7.7	0.6	12.8	9.9	9.4	0	0	0	0	0	0	0.2	0.9	0	0	12.6	0.1	6.9	0	0	12.6	18	0	0	0
25.9	4	0	1.5	6.8	9.5	11.4	0	0	4.3	5.8	12.7	0	1.6	48.3	14.5	2.7	0	0	3.7	20.2	0	7.9	4.7	0	9.9	0	30.7	4.5	7.9	0	0	11.4	0	0	0	1.4	0.8	0	0	20.6	1.1	1.3	0	0	11.4	0.6	0	0	0
17	1	0	1.3	12.7	29.2	12.4	0	0	2.1	5.9	19.8	0.2	6.5	28	27.8	1.1	16.5	0	11.8	10.8	0	17.3	0.4	0	0.2	0	1.5	7.5	10.9	0	0	37.2	0	0	0	15.1	0	0	0	9.5	0	0	0	0	12.7	0	4.9	0	17.6
22.9	14.6	0	2	5.8	29.3	0.6	0	0.2	2.8	17.5	1.4	0	3.4	25.6	15.9	1.9	0.4	0	3.6	19.3	0	11.2	0	1.6	20.6	0	4.1	5.6	10.2	0	0	0.6	0	0	0	9.3	2.7	0	0.7	13.1	1.2	1.5	0	0	9.1	0	0.8	0	15.6
22.6	11.4	0	3.4	0.8	15	0	0	0	8.5	18.7	1.8	0	0	46.3	16.8	13.7	0	0	8.6	19.2	0	9.7	2.4	5.4	0.8	2.3	12.2	11.2	2.5	0	0	0	4.7	0	0	2.4	1.2	0	0.3	7.4	0	9.8	0	0	15	0	4.7	0	26.2
17.1	2.2	0	0.6	0	17.9	0	0	2.8	6.5	11.3	2.6	0	0	42.1	20.5	11.3	0	0	8.1	21.4	0	8.2	2.4	0.7	6.7	0.7	2.6	2.8	6.8	0	0	1.7	6.3	0	0	1.5	7.1	4.1	0	10.6	0	1.4	0	0	11.9	1.3	8	0	14.3
6.3	1	0	0	4.4	13	0	0	0.1	3.2	24.8	5.2	0	0	48.6	11.7	31.4	0	0	1.1	5.2	0	5.3	1.2	0	13.9	0	6.1	0.8	6.4	0	0	1.5	0	0	0	0	1.4	7.5	0.4	0.6	1.7	0	0	0	19.9	0	11.6	0	30.1
27	8.5	0	1.2	1	4.2	0	0	3.8	4.8	10.7	0.2	0	0	17.5	12	16.9	0	0	3.3	13.3	0	2.5	5.4	0	8.9	0	9.7	0	5.9	0	0	0.6	0	0	0	0	0.4	10.7	0.4	0	0	0	0	0	43.2	2.1	3	0	21.7
6.2	4.8	0	0	0	14.5	0	0	5.1	5.1	13.9	13.9	0	0	22.5	20.7	11.8	0	0	11	17.3	0	8.8	2.7	5.6	9.3	0	12.3	16.6	3.4	0	0	0	0	0	0	0	0	9.9	1.9	11.8	0	2.8	0	0	8	0	0	0	19.6
22.8	3	0	3.3	0	5.5	0	0	2.2	2.7	19	5.7	0	0	17.1	13.8	6.3	0	0.4	4.8	15.3	0	12.5	8.9	0.7	0.2	0	19.4	6.1	4.8	0	0	0.8	2.9	0	0	0	0	0	5.9	18.3	0	2.7	0	0	8.9	0	0	0	26.1
19.3	0.2	1.4	3.9	0.5	13.7	0	0	6.3	0	14.1	4.6	0	15.2	2.1	21.3	0	0.8	0	5.1	11.4	0	9.2	10.7	0	14.9	3.5	7.4	4.1	11.5	0	0	4.7	5.4	0	0	0	0	0	20.7	38.9	4.1	0.5	0	0	8.9	0	0	0	14.2
14.7	0	0.4	0	1.5	9.1	0	0	3.4	0.7	11.1	1.6	9.5	9.3	5.5	2.8	0	0	0	12.3	17.4	0	10	2.2	0.2	1.4	0.4	15.7	10.6	7.7	0	0	8.4	2.2	0	0	9.1	0	0	1.5	16.1	3.8	0	0	0	13.7	0	6.4	0	14.9
11.2	0	0	1.9	0	19.5	20.2	0	2	3.5	4.6	9.3	8.7	6.4	17.9	11.4	15.1	0	0	5.7	18.5	0	19.1	0.6	0	12.2	2.8	30.5	3.4	11.9	0	0	4.8	1.8	4.1	0	12.3	0	1.4	8.4	11.8	1.6	3.8	0	0	1.1	4.6	14	0	9.8
22.1	0	0	1.3	0	18.6	31.4	0	0	0.2	5.4	2.4	0	7.1	12.3	13.5	6.5	3.7	0	0.7	7.8	3.8	19.9	5.6	0.4	24.9	0.4	25	11.9	12.2	0	0	12.7	0	0.7	0	14	0	0	1.8	1.5	0	1.4	0	0	1.5	0	0	0	13.8
9.8	0	0	18.2	3.8	10.4	0.5	0	2	5.3	7.5	4.3	0.4	0	1	13.6	7.2	0	0	0.7	0	0.5	0.5	14.3	0	4.3	0	22.7	5.3	2.5	0	0.2	7.7	0	0	24.5	4.6	0	0.5	0	0.4	3.9	2.7	0	0	6.6	0	5.1	0	14.8
20.3	0	0	3	7.5	26.4	0	0	1.8	1.5	17.9	1.5	2	0	2.8	10.8	21.1	2.9	0	3.4	13	4.9	6.4	10.7	0	8.1	2.5	58	2.1	6	0	0	0	0	0	2.3	13.9	0.1	1.8	0.2	0.8	5.2	8	12.4	0	13.7	0	4.6	0	13.5
18	0	0	9.9	1	5.4	0	0	8.7	1.6	15.4	0	2.4	2	0.8	7.9	3.9	5.2	12.9	10.9	16.3	0.8	6.3	5	6.6	10.6	1.6	25.1	1	0.1	1.2	0	0	0	0	0	0	1.4	0	0	0.6	0	3.6	0	0	0	0	0.9	0	16.9
18.7	0	0	1.2	0	2	0.4	0	17.2	5.3	11.3	8.5	1	0	22.2	16.9	8.8	5.4	10.7	4.7	6.9	0	8.1	2.7	1.5	2.6	4.8	37.6	0	0	11.6	0	0	0	0	0	1.8	0.2	0	0	18.2	0	0.8	0	0	3	0	1.3	6.6	11.4
9	0	0	0.2	0	1.4	0	0	14.4	2.5	19.8	12.4	5.7	0	10.5	7	7.1	9.6	13.2	0	12	0	13.8	4.8	4.1	14.4	0	26.2	0	14.1	0.2	0	0	0	0	0	10.2	0	0	5.4	30.5	0.4	3.1	0	0	14.8	1.5	0	0	5.9
2.6	0	0	0	0	0	0	0	21.1	0	0.4	6	0.3	0.6	0.8	19.3	14.4	0	1.1	0	8.6	0	16.8	6.7	0.8	7.4	0	6.3	0.9	6.6	0	0	0	0	0	0	2.7	0	0	1.7	3.2	0	1.5	0	0	7.4	0	2.7	0	10.4
23.4	0	0	0	0	0	0	0	10.8	0	14.5	6.1	2.7	0	16.5	17.1	10	0	3.2	0	17.9	0	12.5	5.3	1.9	21.1	5.1	28.8	8.9	5.8	6.8	0	0	0	0	7.5	2.8	0.7	0	7.1	1.5	0.4	0	0	0	1.4	0	0	2.7	6.4
14.7	0	0	2.4	0	0	0	0	3.1	0.4	5.4	15.9	0	9.5	11.3	16.4	21.5	0	3.3	0	14.5	0	18.4	8.7	2.8	13.1	4.8	13.9	3	9.2	1.5	0	0	0	0	0	0.4	9.6	0	1.7	1.9	0	0	0	0	20.8	0.6	0	0	16.1
25	3.2	0	5	0.8	0	0	0	0.8	1	9.9	9.3	2.2	10.7	12	14.6	16.3	0	9.2	14.9	11.4	0	7.9	25.1	7.8	12.2	3.2	22.8	9.2	11.6	0.6	0	0	0	0.6	0	0.4	0.1	0	3.7	0	0	0.7	0	13.9	5.9	0	0	1.1	5.9
7.4	0	22.3	2.8	7	0	0	0	1.4	0	2.5	5.9	3	11.9	25.3	12.5	8.7	0	5.7	7.2	5.4	0	0.8	5.3	1.5	3.7	4.3	33.8	5	6.7	0	0	2	0	0.8	0	1.2	9.2	0	5.9	25.5	0	3.6	0	3.1	3.6	0	0	6.1	10.6
22.3	0	4.3	14.9	9	0.4	0	0	11.7	0	6.3	10.8	0	8.9	0.2	9.9	2.7	0	2.2	20.6	1.8	0	7.2	22.4	2	15.6	0	7	0.6	1.4	0	0	2	0	0	0	1.9	0.4	0	0.3	14.4	0	6.1	0	8.5	11.2	0	0	4.2	11.6
22.8	1.8	0	1.6	15.9	0	0	0	5	0	0.9	6.9	0.8	0.4	0.8	17.3	0.6	0	1.4	1.3	14.5	0.4	16.6	0.8	3.5	8.5	1.2	14.4	9.1	15.3	0	0	4.1	0	0	0	3.5	0	0	0	13.5	0	3.2	0	0	7.2	0	0	0	1.5
13.1	8.2	0	4	5.9	0	0	0	8.5	0	0	14	1.2	0	0.8	29.8	21.6	19.1	0.6	2.8	7.4	0	11.2	0	10	13.2	0	15.4	4.6	11.4	0	0	0	0	0.2	0	0.8	0	12.3	0	2.2	0	0.2	0	0	13.1	4.2	0	32.8	5.9
9.7	25.3	0	5.5	3.8	0	0	0	2.4	0	0	7.9	2.6	0	5.7	13	10	0	5.7	0.6	6.1	0	3.5	0	0.4	1.4	0	16	4.7	3.9	0	8.4	0	0	0	0	0	0	10.3	1.7	1.2	0	0	0	0	10.2	1.6	3.3	0	1.5
3.4	12.4	0	5.4	4.9	0	0	2.7	7	0	0	10.6	0.4	3	3.9	20.2	22	0	45.5	3.3	24.2	0	11	0	0	5.9	1.9	23.7	12.6	13.8	5.2	6.9	0	0	0	0	0	14.7	4	2.3	0.4	0	1.4	0	2.3	10.6	3.9	5.4	0	9.1
7.3	4.7	0	0.8	1.1	0	0	1.5	4.1	0	0	12.4	0	0.6	21.1	16.9	8.7	0	1.3	8.7	9	0	4.3	2.8	0	13.8	0.5	23.2	8	11.3	2.3	54	0	0	0	0	0	4.2	12.5	0	1.5	0	13.5	0	0	10.8	0	0	0	8.9
24.5	16.9	0	0.2	0	0	0.2	0	5.9	0.4	0	12.3	0	0	18.2	10	11.5	12.3	0	1.3	2.8	0	11.2	2	1.5	15.9	0	21.3	9.5	0.6	8.8	6.3	0	0	0	0	0.8	3.1	11.3	0	0	0	5.7	0	0	19.5	1.1	0.8	0	6.3
8.7	1.5	0	0	0	0	0	0	5.5	2.6	0	2	1.2	0	1.4	11.8	2	0.3	0	0	2	0	6.9	0	0.3	1.7	0	23	10.4	2.1	0.6	10	0.8	0	0	0	7.7	0	10.4	0.2	0	0	1	0.2	0	12.3	0	3.4	3	0
9.7	0	0	1.9	0	0	0	0	21	0	0	11.1	0.6	0	0	14.6	12.4	0	1.3	0	25.6	0	14.9	6.2	0	6.4	0	31.4	3.7	12.3	0	0	0.6	9.3	0	0	12.8	0	5.2	5.2	5.8	0	5.8	17.2	0	9.7	0	0	0	0
21.7	1.4	0	0.9	0	0	0	0	6.7	0	0	1.2	0.2	6.7	0	25	10.8	13.5	0.1	0	13.4	0	14.5	4.9	1.8	10.5	0	18.3	8.8	2.8	13.5	0.4	1.2	3.1	0	0	7.8	0	4.4	0	8	0	0	7.1	0	16.3	0	4	0	0
26.6	10.4	0	0	0	0	0	0	7.7	0	0	9.7	0	1	0	2	0	8.3	0	10.9	11.1	0	6.3	4.8	0.4	7.6	3.7	29.2	0.6	0.2	0.5	0	0	0	0	0	1.7	0	5.2	0.9	7.6	0	0	0.4	0	18.4	0	4.2	0	0
3.2	4.3	0	2	0	0	0	0	5.4	0	0	4.8	0	0	0	12.2	1.4	0	0.5	8.3	9	0.2	7.6	11.6	3.9	4.3	0.2	7.5	3.8	4.9	0	1.2	0	0	0	0	13.3	0	0	0.5	10.3	0	0	0	0	10.2	0	1.7	0	0
26.7	1	0	7.4	0	0	0	1	4	0	0	18.5	3.6	3.7	0	18.2	3.9	0	6.2	13.2	16.1	10.2	5.5	3.1	2	5.8	0	14.2	14.3	6.8	0.2	3.6	0	0	0	0	2.3	0	0	0.8	6.1	0	0	7.9	0	0	0.8	1.5	0	0
12.6	1.4	0	3.5	0	0	0	1	4	0	0	9.1	1.6	6.6	0	11.3	6.7	0	0.6	0	10.8	0.6	13.6	20.9	5.3	2.7	3.9	2	1.3	5.5	2.8	0.3	0	2.7	0	0	0.4	0	0	0	0.4	0	0	2.9	0	7.6	0	7.6	6.8	0
13.7	8.1	0	1	0	0	0	0	3.3	0	0	15.8	1	7.2	1.2	3.9	3.8	0	0	0.7	9.3	0	2.9	8.3	0.6	0.4	0.2	0.2	1.6	11.7	0	17.6	0	0	0	0	1.6	0	0	1.7	0	0	0	1.7	0	1.7	0	5.4	0	0
6	4	0	0.4	2.8	0	0	0	3.9	0	18.8	1.9	0	9.3	18.9	18.7	0.1	0	0	0.5	9.9	0	6.4	1.3	0	9.8	2.9	0	4.3	7.7	0	13.7	0	0	0	0	8.4	0	0	15.8	0	0	0	0.7	0	5.9	0	7.9	0	0
2.5	8.5	0	0	28.5	0	0	0	2.6	0	7.4	0.7	0	11.8	30.8	10	3.5	0	0	4.5	10.8	0	1	0	0	8.7	3.9	0	3.1	5.6	6.1	13.2	0	0	0	0	6.3	0	0	0.8	20.2	0	0	0.1	0	9.9	0	0	0	0
15.6	1.7	0	1.2	1.6	0	0	0	1	0	24.1	7.5	3.2	8	3	18	2.8	0	0.2	3	13	0	7.9	0	4.3	8.7	0.2	0.7	30.1	11.4	0.4	5.8	0	0	0	13.1	7	0	0	0.2	1.3	0	1.5	0	0	9.7	11.2	0	0	0
8.9	21.5	0	1.2	0	0	0	0	0	0	14.1	10.6	0.8	5.6	8.3	11.9	13.8	0	4	7.2	16.6	0	16.3	0	0.4	6.4	0	1.1	21	18.4	0	4.6	0	0	6.9	0.8	0	0	0	0	0	0	3.7	0	0	3.2	5.5	0	26	0
20.3	2.3	0	0	0	4.8	35.4	0	1.6	0	20.5	14.8	4.2	0	16.8	0.9	5.7	0	1.1	12.2	8.4	8.6	3.7	0	0.6	20.9	5.5	23	3.4	0.2	0	0	0	0	33.8	0	0	0	0	0	0	0	6.9	0	0	0.4	4.9	0.9	0	0
22.2	12	0	1.2	0	23.2	25.5	0	13	0	31	7.4	1.6	12.1	31.1	15.4	4.5	0	0	1.8	14.4	34.6	2.2	0	0	5	5.1	3.3	7.9	0	0	0	0.7	0	27.1	0	0.6	0	0	0	0	0	10.2	0	0	1.7	0.8	5.7	0	2.1
3.9	7.9	28.9	4.2	1.4	35.6	1.6	0	8.2	20.4	21.8	12.4	0	22.4	19.8	5.2	0	0	0	10	9.3	0.6	6.1	2.6	0.2	17.2	7	11	0.3	0	0.2	0	3.8	0	13.6	0	0	0	0	0	0	0	7.1	2.5	0	0	6.4	0.8	0	0
19.8	2.2	10.9	2	1.8	27.4	0	0	3.2	3	24.9	1.6	0	0	10.8	20.2	1.3	0	0	15.2	3.3	0.4	11.3	0.6	0	7.4	2.8	15.2	5.2	4.4	0	0	8.1	0	6.1	0	2.2	0	0	0	0	0	0	0	0	0	5.3	9.5	0	0
11.3	2.9	17.5	2.4	0	7.7	0	0	2.2	10.3	25	23.2	0	0	24.1	8.3	1.1	0	0	3.2	12.2	0.4	16.1	0	0	7.6	0	3	4	0.9	0	0	2.5	0	0	0	2.4	0	0	0	0	0	0	0	0	7	9.3	3	3.4	0
17.5	31.4	16.5	4.2	1.6	1.5	0	0	1.2	4.8	28.1	9.9	0	0	17.3	0.8	0.6	0	0	0.6	10.7	0	11.8	1.8	0.3	0.4	0.8	10.8	2	1.8	0	0	1.9	0	0	0	2.5	0	0	0	0	0	0	0	0	4.2	0.6	0	0	0
10.5	24	9.6	1.4	0	19.5	0	0	3.3	0	29	5.4	0	0	18.6	0	1	0.8	0	2.9	11.1	1.6	11.2	0	0.9	0.2	0	9.7	0	5.1	0	0	9.3	0	0	0	1	0	0	0	19.3	0	0	0	7.4	11.2	1.7	0	0	0
4.3	24.1	25	2.8	0	9.4	0	0	3.9	0	17.5	2.6	0.4	0	31.6	12.9	0	0.6	0	10.6	16.3	1	1.5	0	0	22.2	0	22.3	12.1	4.6	0	0	0	0	0	0	1	2.6	0	0	0	0	0	0	13.1	10.1	0	3	0	0
12.2	16.4	32.3	3.8	0	10.1	0	0	0.1	0	23.9	11	0	0	34.1	20.4	0	0	0	5.7	9.9	0	12.3	0	0	5.6	0	21.2	6	6.4	2.8	0	5.3	0	2.1	0	13.3	2	0	3	0	0	0	0	1.1	20.1	0	6.1	0	0
13.7	4.4	31.9	29.8	10.1	11.9	0	0	1.3	0	23.6	7.9	0	0	0	7.1	0	0	0	4.4	13.1	0	9.5	0.7	1.6	6	0	23.8	5.3	3.3	0.6	0	1.3	0	25.5	0	17.1	0.2	6.8	2.8	0	0	2.8	0.2	0	9.3	0	0	0	0
6	0	15.3	2.6	8.9	2.3	0	0	2.1	0	19.5	7.8	0	4.8	23.2	19.5	0	0.2	0.8	5.8	6.9	21.4	0.4	0.7	0	10.7	0	36	5.6	8.3	0	0	7.9	0	1.4	5.2	19.9	10.4	12.4	0.6	0	24.1	2.8	1.4	0	9.9	0	0	0	0
17.2	0	8.9	5.7	2.2	0.9	0	0	0.1	0.8	15.2	6.5	0	7.4	13.1	14	0.1	0	14.9	0.7	17.3	6.5	8.6	12.2	0	2.1	0	29.6	8.3	5.1	0	0	9.5	3.7	0	0	20.5	7.1	17	0	0	15.7	0	0	1.1	17.4	0	3	1.5	0
4.1	0	0.6	4.5	0	0	0	0	1.4	1.6	1.4	6.2	0	14.7	11.3	8.9	4.4	0	15.6	0.7	14.1	0.2	8.5	0.8	0	0	0	30.6	12.5	3.4	0	0	2.9	1.7	0	0	1.3	15.6	2.9	1.2	3.8	9.9	0	1.6	0	1.3	0	27.7	0	0
6.3	0.8	1.6	2.6	0	0	0	0	1.2	4.5	8.7	3.1	0	17.5	16.5	16.6	0	0	12.5	0	17.2	0.2	12.3	6	0	0.2	0	27.9	6.7	8.7	0	0	0	0.8	0	0	4.3	14.9	0	4.3	1.6	1.2	0	0.9	0	14	0	7.6	17.1	0
6.1	0	1.2	7.9	0	0	0	0	0	3.5	20.8	11.1	0	4.8	0.6	16.1	2.4	0	1.8	0	7.1	1.2	6.5	15.6	0.6	0	0	19.4	7.5	3.9	13.9	0	1.9	0	0	0	1.6	0	0	15.1	0	4.1	0	0	0.1	5.2	0	0.3	0	1
17.2	0	12.3	25.2	0	0	0	0	1.2	8.5	11.6	9	0	26.6	16.3	17.1	0	5.4	0	19.2	9.9	1.8	10.4	21.4	6.4	1.6	0	17.6	8.4	9.6	0	0	1.9	1.9	0	0	3.6	5.7	0	1.2	0	5.5	0	0	4.8	2.6	0	7.3	0	1.2
4	0	7.6	17.6	0	0	0	0	4.6	3.4	17.8	11.2	0	13.8	6.5	19	0.6	1.1	0	0.3	16.2	0	16.1	9.8	0.5	1	0	48.3	4.4	5.5	0	0	0	0.2	0	0	0.5	2.6	0	0.4	0	10.9	0	1.5	0	0	0	4.7	41.2	0
7	0	6.6	8.2	2.7	0	0	0	0.6	0.6	25.7	2.8	0	16.7	20.2	17.7	1.8	4.7	0	2.3	15.6	0	2.8	4.5	0	0	0	36.2	6.6	18.7	0	0	0	0	0	0	0	0	0	1	4.3	0.8	12.9	0.8	0.9	4.2	0	0.8	0	0
8	1.3	1.2	3.3	10.2	0	0	0	0	0	12.5	6.9	0	8.6	21.7	9.4	0.9	1.1	0	13	15.4	0	0.4	2.4	0	8.8	0	16.5	6	1	0	0	0	0	0	0	0.4	0	8.7	0.6	16.8	2.9	1	0	5.6	5.7	0	9.3	0	0
14.1	2.3	15.6	4.3	14.8	0	0	0	0.4	1.7	25.8	2.4	0	15.4	22.3	17.6	0.7	2.1	0	2.5	14.1	5.6	0.7	3.7	1	5.6	0	45.1	6.8	8	0.2	0	0	0	14.7	10.6	2.2	1.6	23.5	1.1	2	3.1	1	1.1	4.6	11.6	0	0	0	0
1	15.8	13.1	7.1	1.1	0	0	0	3.2	4.1	6.6	8.8	1.4	2.2	28.3	18.1	0.2	0	0	6.1	21.8	7.8	7.7	3.3	0.4	0.5	0	41.1	3.5	14.8	0	0	0	0	1.8	0.2	2	1.6	3.1	0.5	23.2	2.7	1.5	1.6	0.2	8.3	0	0	0	0
9.9	1.3	3.3	8.1	0	0	0	0	0	2.5	9.6	21.5	7.2	0	19.2	15	0.6	0	0	29.9	4.5	0	9.5	18.4	0	0	6.6	37.7	7	1	0	0	0	0	2.2	0	13.3	1.9	0.8	1.5	2.1	12.9	0	0.7	0	16.3	0	0	0	0
6.8	10.8	9.2	5.8	2.6	0	0	0	0.6	1.8	10.8	8.8	3.5	0	24.2	16.9	0	0	0	19.7	30.3	0	4	5.5	0	0	0.7	17.1	3.6	0	0	2.8	0	0	0	0	10.6	0.6	0	0.8	1	3.9	0	4.1	0	37.7	0	0	0	0
8	11.3	7.7	0.8	0	0	0	0	0.2	2.9	17.8	10.6	0	1.8	7.9	11.5	0	0.4	0	5	15.7	0	13.8	5.1	0	0	11	37.7	4.9	0	0	3.3	0	2.5	15.5	0	5.8	0.2	0	1.7	0.8	20.5	0	1.9	0	15.3	0	1.7	0	0
10.9	3	18.4	0	0	0	0	0	0.2	1.4	10.8	5.2	0	5.4	36.1	32.5	0.6	0	0	4.3	7.5	0	10.4	7	0	0	0.4	23.5	6.5	0	0	0.4	0	15	8.7	0.2	5	0	0	1.7	1.7	8.4	0	0	0	12.3	0	0	27.5	0
12.9	2.7	4.2	0	0	0	0	0	0	1.6	9.3	11.4	0.6	1.6	26.5	4.4	0	0	0	0	13	0	3.2	4.1	0	0	0	31.6	3.9	8.4	0	2.9	0	0.1	27.8	0	5.8	1.8	0	1.6	0	16.5	0	0	0	1.5	0	0.2	0.2	0
21.4	1.8	2.3	6.7	0	0	0	0	0	5.6	3.8	10.5	15	0	19.4	4.6	0	0.4	0	0	11.1	0	1.8	6.6	0	0	2.9	35.4	6.3	10.6	7.4	0.4	0	1.9	12.4	0	3.9	2	0	2	3.5	5.9	0	0	1.9	7.8	0	2.8	0	0
7.6	0	4.4	2.6	3.9	0	0	0.2	0	4.5	13.9	12.2	19.8	0	27.3	16.4	1	0	0	0	8.7	0	14.1	0.3	1.8	1.8	5.2	51.4	6.5	1.6	0.5	0	0	0.6	0.4	0	3.7	2.1	0	2.3	12.2	1.3	0	0	0	10.4	0	0	0	0
13.9	0	5.9	2	1.5	0	0	0	0	1.4	16	4.6	5.3	0	25.2	18.9	0.8	0.5	0	9.4	8	2.6	11.4	5.9	0.2	0.2	8.5	48.3	4.3	13.9	0	0.4	0	3.9	0	0	1	1.2	0	2.7	0	7.8	0	0.8	0	13.6	0	0.8	0.2	0
15.8	0	5.4	0.2	0	0	0	0	0	3.8	27	5.4	2.4	0	21.1	15.2	0	0.3	0	5.6	11	5.7	23.1	8.3	0	0.8	0	41	5.1	14.7	0.4	0	0	0.4	0	0	10.5	0	0.2	0	0	2.6	0	4.6	0	18.3	0	0	3	0
0.2	0	18.6	4.1	0	0	0	0	0	3.5	18.5	9.9	3	0	11.4	10.8	0	0	0	13	4.8	0.8	9.1	2.2	2.1	4.1	0	17.8	4.2	13.2	0	0	0	0	0.2	0	6.7	25.1	0	0.6	5.6	0.8	0	0	0	6.6	0	1.9	3.6	0
5.1	0	20.3	1.1	0	0	8.4	0	0	0.7	3.1	4.9	2.9	0	34.1	6.9	0	0	0	2.5	4.6	6.6	16.1	2.6	0.1	0.4	0	25.6	9.8	2.8	0	0	0.4	0	0	0	2.5	5.4	0	0	21	0	0	0	0	6.6	0	3.2	0	0.4
14.2	11.1	8.4	5	0	0	2.7	0	0	5.8	22.9	12.8	0.9	0	18	17.2	0	0	0	1.6	0.5	0.7	7.7	0	0	0	7.7	17.1	10.9	8.2	0	0	0.6	0	0	0	2.7	0	0	0	0	1.5	0	0	0	0	0	0	0	0
6.3	9.3	2.6	2.5	0	0	0	0	0	5.9	11.3	3.8	0	9.2	25.8	19.2	0	0	0	0	20.6	15.3	2.8	0.2	0	0	0.2	41.2	6	9	0	0	0	0	0	0	17.8	0	0	0.4	0	2.3	0	0	0	0	0	3.6	3.8	0
2.7	0.3	0.2	5.6	0	0	0	0	4.2	0.7	14.8	9.1	8.1	8.6	3.6	5.5	0	1.3	0	0	33	1.6	3	0.6	0	0	0	29.8	7.8	11.6	0	0.4	0.6	0	0	0	3.7	0	0	0.2	0	0.8	0	0	0	3.6	0	7.4	7.4	0
8.5	0.5	6.7	4.6	0	0	0	0	10.3	5.5	13.4	5.9	3.4	0	20	12.9	0	0.7	0	13.4	13.7	0	19	3.4	0	22.4	0	22.9	4.9	11.6	0	0	2.3	0	0	0	2.1	0	0	1.9	0	4.3	0	0	1.1	11.8	0	8.3	2.5	0
9.6	0	11.7	5	0	0	0	0	11.5	1.2	21.6	8.9	0	9.3	20.6	12.8	0	0	0	19.8	16	2.9	12.2	3.6	0	26.3	2	38.7	3.7	10.9	13.4	0	1.2	0	0	0	2.3	1.8	0	1.5	0	0.3	0	1.7	4.4	12.7	0	5.3	5.3	0
7.9	0	17.4	0.6	0	0	19.7	0	0	0	16	11.3	0	15.7	5	18.9	0.2	0	0	4.1	8.2	0	1.6	0.2	0	1	0.4	29.8	3.3	14.1	0.8	0	0	0	2.7	0	0	2.7	0	0.6	0	0.2	0	0.2	3.4	0	0	0	2.8	0
4.9	1.2	12.2	0	0.4	0	28.3	0	0	0	3.8	9.5	0.2	5.9	19	10.2	0	0	0	0	8.3	0	1.9	1.7	0	0	0	21.5	2.2	20.8	0	0	1.9	0.1	12.2	0	0.2	0.5	0	0.2	1.7	0	0	0	1.9	10.8	0	2.3	17.4	0
3.8	3.8	15.4	9.4	0	0	2.7	0	0	0	21.8	10.5	0	5.5	5.4	0.1	0	0.4	0	0	11.3	2.5	3.7	2.5	0	0	0	48.2	1.4	9.8	0	0	0	3	4.8	0	6.8	3	0	2.1	16.6	0	3.2	0	0	2.8	0	3.2	0.6	0
16	0.1	4.7	3.3	3.4	0	25.6	0	0	0	13.1	11.7	0	27.5	2.4	1.6	0	2.1	0	1.3	11.3	3.4	21.9	10.2	0	2.8	0	4.5	12.3	17.7	0	0	0	1.7	0	0	11.2	12	0	0.2	0	0	1.8	0	0	0	0	10.4	0	0
5.5	17.9	6.3	0	8	0	17.8	0	0.4	0	5.1	4.8	0	7	25.2	14.7	1.7	0.9	0	1.3	11.5	0	2.6	0.6	0	0	0	10.3	8.3	14.3	0.8	0	0	0	0	0	1.4	2	2.4	0	0	0	0	6.9	2.1	0	0	2.7	1.5	0
7.5	2.2	10.3	2.9	1.1	0	5.5	0	0.4	0	9.5	12.1	0	0.2	20.4	7.3	0.5	3.9	0	0.6	10.3	4.3	4	5.5	0	0	0	14.8	7.8	13.8	0.4	0	1.9	0	0	0	0	0	8.7	3.5	0	1.9	0	0.6	0	7.2	0	8.5	20.5	0
22	45.5	20.9	2.5	0	6.8	9.2	0	0	0	19.6	3.6	0	0.4	2.8	9.1	0	24.8	0	5.1	14.1	0.4	1.9	10.8	3.5	0	0	12	8.4	17.9	0	0	0.2	0	0	0	0	1.8	14	1.4	0	1.4	0	0	0.6	0	0	2.7	5.3	0
4.3	3.3	7.9	0	0	19.9	11.5	0	0	0	2	0	0	0	8.3	37.7	0	0.8	0	0.8	8.1	0.2	0.8	1	0	0	0	9.2	6.1	1.6	0	0	0	0	0	0	0	1.6	31.3	1.5	0	0	0	6	0	0.4	0	0.7	0.2	0
14.7	0	0	4.1	0	17.6	7.5	0	0	0	21.3	25.6	0	12	3.6	18.7	0	6.6	19.1	6.7	7.9	1.7	6.1	3.5	0	0	0	8	14.5	7.3	0	0	0	0	0	0	9.1	0.4	8.9	0.4	0	0	0	1.4	0.1	7.8	0	12	3.4	0
2.2	13.3	5.8	0.3	0	54.2	16.8	0	0	0	17.9	8.7	5.5	5.8	1.4	20	0	0.1	7.5	9.6	16.3	0.5	6.5	0	0	0	0	6.2	7	0.4	0	0	0	0	0	0	3.3	0	1.9	0	12	0	0	0	5.4	11.8	0	0	4.2	0
6.9	3.2	10.4	0	0	50.5	9.1	0	0	0	22.3	10.4	3.4	1	0.6	9.6	0	0	0.4	0.8	9.2	3.9	0.2	0	0	0	0	10.2	11.7	0	0	0	0	0	0	0	1.5	0	4.2	0.2	0	0	0	0	5.1	12.3	16.1	4.7	0.4	0
15.5	1.2	4.4	0	0.6	21.5	22.3	0	0	0	14.6	16.4	5.4	0	3.7	9.8	0	0	0.8	0.4	7.7	0	1	0	4.5	0	0	7.9	5.3	0	0	0	0	1.4	0	0	1.3	0	8.2	2.9	10.6	0	0.8	0	0	8.5	0	0.8	4.7	1.9
11.3	1.3	12.8	0	0.6	5.7	35.4	0	0	0	11	6.2	1.8	0.6	23.5	10.6	0	1.2	3.1	0	12.2	0	13.8	9.4	1.2	0	0	12.3	4.3	2	0	0	0	1.5	0	9.6	8.1	0	13.6	9.8	0.8	0	13.8	0	0	7.5	0	0	0.9	0
3.1	21.5	0.1	8.2	0	17	14.2	0	0	1.7	12.9	5.5	5.2	0.2	23.2	9.3	0	0	0.4	0	6.8	0	9.3	0.8	1.5	0	0	14.6	0.4	11.6	0	0	3.9	0	0	0.8	21.7	0	9.8	5.8	36	0	2	0	3.6	13.9	0	0	0	0
11.2	12.7	9.4	8	0	15.8	14	0	0	7.4	9.8	5	5.9	0	34.1	12.3	0	2.9	0	6.4	9.9	3.9	7.4	10.6	0.9	0.8	3.4	4.5	7.2	7.7	0	0	29.1	0	0	0	14.8	0.8	1	1.4	53.8	0	0	0	0	6.4	0	0	0	0
21.4	6.9	2.7	1.8	0	29.4	8.7	0	0	0.2	8.3	6.5	1.4	0	19.6	8.2	0	0.6	0	6	19.5	1.2	2.7	3.5	0.8	0.8	2.5	0	1.9	0	4.9	0	23.7	0	0	0	18.7	1.9	0	2.7	40.2	0	0	0	0	0.9	0	0	2.8	0
0.2	3.8	4.4	0.6	0	10.9	20.1	0	0	4.6	16.2	2.8	0	0	14.1	4.9	0	0	0	9.6	12.7	0	12.5	0.8	0	0	0.6	0	7.1	0	16.2	0	29.9	0	0	0	23.6	1.5	5	0.6	41.2	0	0	0	0	8.3	0	0.2	0	5.5
6.5	13.1	3.2	0	0	11.6	10.8	2.4	0	1	9.8	2.2	0	0	15.4	0.6	0.8	0	0	11.6	12	0.2	0.2	1.8	0	0	0	0	8.9	0	0.7	0	10	0	0	0	3.9	0	0	0	20.4	0	12.6	0	0	24.8	0	0.4	0	2.1
13.8	1.8	11.2	0	6.3	13	9.6	0.6	0	0	14.2	7.4	0	0	17.7	0.8	0	0	0.6	4.3	4.7	2.6	0.4	0.5	2.2	0	0	2.5	5	2.2	0	0	31.6	0	0	0	13.9	1.3	0.2	0	33.6	0	6.5	0	0	2.3	0	0	0.4	0
6.6	0	18.9	0.2	0.8	0.2	12	0	0	8.9	16	5.8	0	0	25.6	0	0	0	5.6	5.6	6.9	5	6.3	2.7	0.2	0	0	8.8	2.2	4.9	0	0	5.6	0	0	0	17.7	2.9	0	0	20.8	0	0	2.9	0	13.5	0	0	1.7	0
15.7	0	10.7	1	5.2	1.1	16.9	0	0	2.4	2	7.7	0	0	22.2	2	0	0	2.4	14.3	33	0.1	16.5	11	0	8.6	0	12.8	5.8	1	0	0	20.8	0	0	0.1	10.9	0.9	0	0	23.6	0	0	1.5	0	13.1	0	0.2	0	0
2.9	0	4	5.8	4.2	1.1	9.9	0	0	1.6	16.1	9.9	0	0	15.9	0.4	0	0	0.7	21.9	16.6	3.4	11.6	3.5	0	6.7	0	0.1	7.4	3.6	0	0	0.8	0	0	35.8	11.3	0	2.1	3.8	19.1	0	0	14.8	10.6	13.7	0	0	0	0
17.5	0	9.1	9.6	1.5	0	16.4	0	0	0.8	22.7	4.8	0	0	13.3	0	0	6.7	0	15.9	15.7	1.1	4	0.4	0	10	0	14.8	1.6	3.6	2.4	0	0	0	9.5	0.8	2.6	1	0	3.6	21.9	0	0	8	0	4.5	0	4.6	0	0
1.6	0	23.5	1	1.1	0	11.9	0	0	0.4	13.7	6.8	0	0	14.7	11.4	0	2.8	0	33.9	13.8	0	2.3	2.2	0	0.4	2.4	4.7	8	7	0	0	18.2	0	7.3	0	12.7	0	0	1.6	19.5	0	0.8	1.7	0	8.6	0	1.5	5.1	0
10	0	27.9	1.7	0	0	17.7	0	0	2.4	20.9	2.5	0	0	15.7	0.9	2.8	0	2.1	3.5	10.9	0	16.6	0	0	0	5.1	5.6	12.4	7.5	0	0	1.6	0	0	0	8.7	2.5	0	0.3	21.2	0	15	0	0	4.9	0	0.4	0	0
12.6	0	15.1	0.7	0	0	17.7	0	0	0	3.4	2.2	0	0	36.6	21.6	0	0	3.1	2.6	10.2	0	1.9	0.2	0	0	0	13	3	8.2	0	0	0	0	0	0	6.6	0	0	0	18.5	0	12.8	0	0	11.2	0	0	1.9	0
22.6	3.7	18.7	0	0	0	4.2	0	0	0	23.9	4.4	0	0	23.8	8.5	0	2.9	0.5	12.3	14.4	0	16.6	0	0	1	0	17.7	9.1	11.3	0	0	0	0	0	0	4.6	0	0	2.4	11.6	0	0	0	0	0.8	0	7.9	0	0
30	1.5	5.9	0	0	0	0	0	0	0	15.1	3.4	0	0	19.9	9.7	0	1	2.8	3.6	14.6	3.2	11.9	6.9	0	0	5.1	7.4	0.9	17.6	0	0	0	0	0	0	2.9	0	0	17.1	28.3	0	0	0	0	0	0	19.1	16.5	20.1
26.3	0	3.8	0	0	0	14.1	0	0	0	21	2.2	0	1.1	27	13.7	0	0.8	0	3.8	8.2	1.7	2.9	0.8	0	0	0.8	5.6	5.3	11.8	0	0	1.4	0	0.2	0	0.4	0	0	9.4	6.9	0	0	0	0	11	0	7.6	0	0
5.4	0	4	4.4	0.6	0	10.8	0	0	0	3.9	1.2	0	1.5	34.9	12.1	0	0	2.9	0	13.2	0.2	2.2	2.8	0	1.3	0.8	12.3	2.9	18.5	0	0	0.2	0	0	0	1	0	0	13.4	0	0	0	0	0	16.7	0	3.6	0.2	0
4.7	0	6.7	4.6	0	0	12.7	0	0	0	5.5	1.3	0	4.6	12.7	14.1	0	0	2.8	0	13.6	2.4	15	11.6	8.5	0.7	9	9.7	10.4	17.3	0	0	9.4	0	0	0	0.2	0	0	1.7	0	1.3	0	0	0	19.9	0	4	0	0
9.3	0	1.8	0.8	0	0	15	0	0	0	24.2	4.5	0	5	24.4	33.8	0	0	8.1	0	9.1	10.6	10.3	0	0.9	0	1.6	14.6	2.9	20.8	0	0	16.1	0	16.2	0	2.1	0.4	0	0.6	0	3.2	0	0	0	21.2	0	0	1.1	0
13.8	0	5.4	0	0	0	11.7	0	5.7	1.2	17.4	3.4	0	1.4	27.2	10.2	0	3.8	0	4.5	18.4	0.4	1.8	0.6	14.5	0	0	9.7	10.3	11	0	0	4.8	0	17.5	0.6	2.3	0	0	0	0	0	0	0	0	0	0	0	1.7	46.3
4.7	0	5.1	2.2	0	0	12.4	0	20	0.6	26.8	4.5	0	0	13.6	14.7	0	1.1	8.7	13.4	11.9	0	6.9	2	0.8	0	0	9.2	9.8	8.7	0	0	11.6	0	25.8	9.6	0	0	0	2.2	0	0	0	0	0	12.7	0	0	0	0
8.8	0	3.3	14.4	0	0	19.1	0	7.4	0	19.6	5.8	0	0.8	16.9	11.2	0	0	1.3	13.8	13	0	24.4	0	0	0	0	23.2	7.2	13.2	0	0	0	0	0.8	0	0	1.6	0	2.1	0	0	0	0	0	19.5	0	0	0	0
6.7	6.2	4.1	12.2	0	0	13.5	0	20.8	1	5.5	2.8	0.6	0	15.2	12.1	0	1.8	0.2	11.7	13.4	0	1.6	0.4	0	0	8.3	13.8	3.3	13.8	0	0	4.6	0	0	0	2.3	1.6	0	1.3	0	0	0	0	0	12.9	0	0	0	0
14.3	10.5	2.2	11.1	0	0	14.3	0	9.8	0	11.9	3.8	0	9.6	21.2	14.3	0	0.4	0	7.1	13.4	8.3	0.2	0	0	0	1.8	10.3	1.8	10.6	0	0	0	0	0	0	8.7	0	12.7	2.1	0	0	0	0	0.9	4.6	0	0	0	0
0	3.7	1.1	0.4	0.4	0	8.5	0	1.8	0	10.7	0.8	0	8.2	9	12.8	1	11.4	0	0	5.6	4.5	1.2	0	0	0	0	11.9	2.4	4.5	0	0	0.4	0	0	0	0	0	12.9	0	0	0	3.5	0	3.8	6.6	0	0	0	0
9.1	0.2	8.6	5.2	6.6	0	13.2	0	0	1.6	12.7	6.2	0	0	16.5	14.4	0	5.6	0	0	16.8	0.6	27.3	2.5	0	0	1.2	20.2	13.5	19.6	9.3	0	23.1	0	0.4	0	2.1	1.4	13.2	3.9	0	0	23.8	13.3	4.4	1.7	0	0	0	0
18.5	1.2	2.4	42.5	21.7	0	17.3	0	1.6	9.3	2	5.3	0	0	31.5	10.8	0	1.5	0	5	16.4	0	0.4	3.7	4.1	0	0	10.3	18.8	3.7	0.7	0	1.6	0	0.4	0	5	0.8	14.2	2.1	0	0	0.7	0	0	1.7	0	0	0	0
5.5	24.2	1.7	11.7	8.3	0	14.7	0	0.1	0.6	0	6.6	0	0	8	16.5	0	1.2	0	8.8	12.5	0.2	0	0.3	2.9	23.3	0.2	6.7	4.1	11.6	0	0	0	0	28.3	0	0.6	0	14.7	0.2	0	0	0	0	1.1	0	0	0	0	0
10.8	3.4	5.6	34.8	10.7	0	8.5	0	12.1	0.4	5.1	8.8	0	1.6	23.5	13.3	0	0	0	6.6	19	0	0	12.2	4.3	22	15.1	16.7	8.3	12.9	0.2	0	6.6	0	4.9	0	1.2	0	2.5	0.4	35.9	0	0.4	0	0	0	0	0.6	0	19.9
19.9	1.8	10.4	0	0.6	0	9.2	0	7.2	0.8	6.4	4.2	0	1.6	21	24.4	0	1.8	0	0	21.5	0	0	9.8	0.6	1.9	0	12.9	13.1	24.2	0.8	0	0	0	1.5	0	0.5	0	0	0.6	29	0	0.8	0	0	5.1	0	0	0	0
0.7	3.7	3.8	3.8	0	0	11.1	0	12.3	1.4	25.5	1.6	0	0	0.8	16.5	0	0.4	0	0	11	1.7	27	2	0	5.3	0	12.9	19.8	17.3	3.1	0	0	0	7.7	0	4.9	0.6	0	4.4	0.9	0	0	0	19.7	2.3	0.6	0	0	0
9.8	1.9	6.3	1.1	0	0	11	0	10.8	0	9.8	9.9	0	0	31.6	14.8	0	0.4	0	3.2	13.8	4	3.4	4.9	0	3	0	25.9	4.8	3.2	0	0	0	0	12.7	0	16.6	0	0	0	0	0	0.8	0	8.2	2	0	0	0	0
18.7	1.4	3	9.5	0	0	8.6	0	14.1	0	18.6	20.6	0	0	14.2	13.5	0	4.1	0	6.5	10	0.4	12.7	10.3	0	0.9	0	7.8	0	8.7	0	0	0	0	0.2	0	21.9	0	0.2	0	0	0	0	1.1	3	15.3	0	1.1	0	0
3.5	11.3	8.3	5.1	0	0	13.6	0	1.5	0	9	5.7	0	0	22.6	16.3	0	0	0	1.7	13.8	0.6	9.3	3.6	0	0	0	10	2.9	0.3	0	0	0	5.6	3.9	0	29.3	0	0	10.6	0	0	1.5	2.2	0	15.6	0	0	0	0
1.4	8.1	13.9	3.8	0	0	20.7	0	6.5	0	17.6	5.8	2.8	0	27.4	1.4	0	0	0	10.4	5.3	2.9	13.1	5.8	0	0	0	19.9	6.7	2.4	0	0	0	20.3	1.5	0	3.8	2.5	0	0.6	0	0	1.9	0.4	0	29.5	0	0	0	0
8.1	0.2	6.6	0.8	0	0	9.2	1.6	0	0	19.1	11	1.6	0	24.8	11.5	0	0	0	3.5	14.7	0	8.3	1.7	0	0	0	9.6	4.3	3	3.3	0	0	25.4	0	0	3.5	0	2	0.4	0	0	8.2	0	0.6	1.9	0	0	0	0
11.9	0.4	21.9	2.5	0	0	8.8	0	0	1.4	9.3	6	11.9	0	18.3	25.8	0	0	0	12.8	16.9	2	0.5	0	0	0	4.9	10.3	0	17.7	1.2	0	0	18.1	0	0	7.1	0	4.6	4.7	9	0	5.4	7.5	4.6	4.6	0	0	2.3	0
4.6	0.6	8.7	5.6	1	0	26.2	0	0	0.4	4.6	3.1	18.6	0	33.5	28.9	0	0	0	9.3	17.5	1.8	19.7	0	0.1	0	2.6	11.2	6.5	6.8	1.2	0	0	16.9	1.4	0	5.6	0.8	1.3	2.8	34.9	0	2	0	0.4	8.3	6.4	0	0.2	0
9.3	0.8	4.8	21.8	1.6	0	16.4	0	0.9	4.3	20.2	1.4	18	0	33.3	18.8	0	0	2.7	0.7	3.7	0	15.5	0	0.3	0	0	23.9	18.9	12.4	1.2	0	0	11.9	13.8	0	4.7	1.4	0	5.1	3.8	0	0	0	0	8.5	0	0	0.4	0
12.7	0	7.9	9.5	0	0	11.9	0.4	5.3	1.5	23.6	6.2	1.4	0	17.6	12.9	0	0	13.8	11.8	9.5	0	15	0	0	0	0	19.1	9.2	13.2	0.4	0	0	0.7	1.6	0	3.2	6.9	0	2.2	1.2	0	0	0	0	17.5	0.8	0	10.2	0
0.4	0	14	25.9	0	0	14.8	0.4	1	4.5	20.4	4.3	2.8	0	29.4	16.8	0	0	11.6	0.2	19.6	27.5	5.3	0	0	0	0	25.1	3.4	3.7	1.1	0	0	1.1	1.3	0	1.5	5.8	5.2	0.5	0	0	0	0	0	13.2	0	0	5.3	0
7.8	0	3.3	9.6	0	0	16.5	0	0	3.1	19.6	2.2	1.3	0	19.4	14.2	0	4.9	12.3	8.4	12.8	5.3	12.2	4	0	0	0	11.3	1.5	2.5	0.5	0	0	8.4	0.3	0	0	11.3	7	3.3	0	0	0	0	0.8	3.8	0	0	0	0
17.2	2.6	5.3	5.9	0	0	9.2	0	12	3	8.6	3.7	1.3	0	26.4	18.7	0	23	14.3	9.5	14.1	3.7	3.9	4.8	4.6	0	0	5.3	5.2	9.7	0	0	3.5	0	1.5	0	0	0	2	5.1	0	0	0	0	0	17.6	0	0	0	0
0.1	9.7	5.5	6.3	0	0	21.2	0	15.8	2.4	10.4	3.7	0	0	16.1	11.9	0	13.9	0.1	6.6	9.1	0	0.8	7.6	9.1	0	3.7	11.4	1.7	5.3	0	0	1.4	0	18.1	0	0.2	0.5	1.4	2.2	0	0	0	1.2	1.3	12.7	0	0.8	3.8	4.2
10.8	9	2.6	1.4	0	0	18.5	0	11.3	10.5	7.6	0	0	0.2	21.9	19.5	0	1.2	0.6	15.5	16.2	0	8.2	1.1	0	0	6.4	15.1	3.3	9.6	0.5	0	9.1	0	12	0	11.6	2	0	0.3	0	0	0	0	9.3	13	0	0	0	0
17.8	13.3	11.3	0	0	0	19.9	0	16.4	0.8	14	6.9	4.7	1	20.3	10.2	0	0	0	0	15.8	0	4.4	0.6	0	0	0.5	22	3.6	8.3	3.5	0	0.9	0	6.6	0	19	17.4	0	0.4	0	0	1.9	0	3.8	14.9	0	2.7	0	0
1.8	11.1	7.9	0	3.4	0	2.4	0	1.2	13.3	5.5	20.9	1.3	1	16.2	7.4	0	0	0	0	15.2	0.6	2	3.9	0	0	0	23.8	10.5	4.3	0.7	0	0	0	9.7	0	8.4	10.6	0	5	46.2	0	4.2	0	18.8	21.8	0	0	0	0
4.9	7.1	10.9	0	2.7	0	3.5	0	0.5	0.2	6.1	3.4	1.2	11.5	29.5	19.6	4.5	0	0	5.8	15.8	1.1	13.2	0.6	0	0	0	26.3	8.4	6	0	0	0	0	1.6	0	1.4	24.5	0	0.4	82.9	0	0	0	15.1	19.2	0	0	0.8	0
7.1	2.7	16.4	0.6	20.1	0	1.7	3.4	0.8	3.2	8.6	5.6	0.4	0.8	24.9	21.3	0.4	0	0	8.5	14.4	0.1	0.6	0	2.6	0	0	23.7	6.9	1	0	10.3	0	0	0	3.2	1.4	25.1	0	0.2	28	0	0	0	10.1	10.2	0	0	0	3.2
10.7	5.4	8.2	1.5	23.8	0	3.5	0.8	0	0.8	11.6	0.9	0	0	4.4	7.7	0	0	0	7.9	14.4	0.4	10.9	0	0	0	0	23.8	8.1	0	2.2	1.3	0	0	0	0.9	1	1.5	0	0	6	0	0	0	8.9	13.1	0	0	0	0
1.2	0.8	16.5	3.7	7.1	0	1.9	0	0	0	18.6	5.8	0	0	23	4.1	0	7.3	0	12.8	10.8	0	1.1	4.7	0	0	0	24.1	0.6	0	0.6	0	0	0	0	0	0.6	6	0	2.1	34.5	0	0	0	0	18.4	0	0	2.7	0
3.9	0	6.6	5.9	3	0	5.5	0	1.9	0.4	1.6	0.9	4.9	1.2	30.1	9.8	0	0	0	1.8	15.1	0	9.4	0.2	2.8	0	0	15.3	0	0	0	0	0	0	3.3	0	0	4	0	0.4	24.9	0	0	9.3	6.3	21.9	0	0	0	0
11	1	2.6	0.6	7.7	0	16	0	7.9	0	0.6	5.7	6.7	0	19.1	17	0	0	0	1.4	15.5	0	1.6	4.4	1.4	0	0.6	24.6	3.5	0	0.8	5.6	0.4	0	0.6	0	1	3	0	0	14.1	0	4.5	7.7	1.1	12	0	0	0	0
4.2	0.6	10.5	0	3.2	0	18.2	0	9.4	0	13.7	9.2	10.6	0	28.4	5.1	0	0	0	1.8	17.2	0	0.6	0.9	5	0	0	17.5	9.8	0	0.2	2.3	2.5	1.7	0.8	0	0	5.4	0	0	19	10.5	6	3.5	22.2	15.4	0	0	2.5	0
2.2	1.8	4.6	1.6	1.6	0	1.5	0	0	0	12.3	7.9	7.1	4	22.8	9.6	0	0	0	0	9.3	0	0.6	0	5.4	0	0.8	15.7	2.2	0	2	0	10.2	2.5	5	0	0	10.6	0	0	44.7	9	6.5	0	0	6.4	0	0	1	0
2.2	3.4	6.5	4.8	13.7	0	0.2	0	5.1	7.2	25.6	2.2	4	0	31.3	21.4	0	0	0	2.8	20.6	0	1.1	0.4	3.5	5.4	7.5	27.5	13.3	0	4.2	0	10.4	0	0.4	0	0	5.7	20.2	1.5	13.6	0	7.7	4.6	0	2.1	0	0	11.5	2.8
7.9	0	16.5	6.4	4.6	0	0.2	0	0.9	2.1	14.5	11.9	0	0	33.1	4	0	0	0	1.7	14.4	0	2.5	0.2	0.2	0.3	0	14.6	0.3	0	0.1	0	5	0	3	0	0	4.7	14.9	0	1.1	0	1.4	1.4	0	24.3	0	0	0	0
9.5	0	20.7	9.7	0	18.1	0.4	0	0.6	6.7	2.2	9	0.3	0	13.6	8.4	0	0	0	5.2	12.1	0	4.4	0.4	0	0	0	13.9	0	1.6	0	0	1.2	0	0.7	0	0	0.4	8.6	0	5	0	1.7	3.4	0	19.5	0	0	4.6	0
19.6	0	3.2	0.5	0	0.1	0.8	1.2	0.8	2.8	9.9	1.9	0.3	0	7.9	6.1	0	0	0	4.8	19.8	0.1	9.2	1.2	0	0	0	15.1	0.4	9.8	0	0	0	0	0.2	0	0	0	1.9	0	33.1	0.2	0	1.8	1.5	11.2	0	0	0.2	0
2.9	0	1.5	4.5	0	6.4	0	0	2	1.2	19.4	17.1	0.2	0	13.3	7.4	0	0	0	0	13.5	3.6	5	2.2	0	0	3.4	8.3	0.4	10.9	0	0	0.6	0	0	0	13.3	0	0	1	14	0	0	0.2	0	19	0	0	0.4	0
1.7	0	3.2	6.2	0	1.7	2.6	0	0.8	0	8.7	2.1	0	2.2	6.3	11.1	0	2.8	2.2	0	8.7	0.2	7	1	0	0	0.3	4.6	2.4	1.1	12.1	0	0	0	0	0.2	15.5	0.2	0	0	49	0.6	0	0	0	10.2	0	0	3.2	0
20.1	0	2.2	0.2	0	0	1.2	0	10.9	0	17.2	1.8	0	4	20	2.6	0	9.8	0.2	14.7	23.4	0	1.1	0	5.3	0	0	2.4	1.3	0	0.3	5.9	7.9	0	0	0	21.6	1.4	8.5	0.4	14.3	0	0	0.9	4.7	9.9	0	0	5.5	0
18.1	0	0	6.4	0.9	0	0.4	0	9.7	0	14.2	40.9	1.9	1.2	16.7	6.7	0	1.5	0	3	10.3	0.3	1	2.6	0.6	0	0	6.6	7.2	12.3	0	21.9	0	0	0	0	15.2	1.2	4.6	7.1	34.7	0.6	0.4	0.9	0	4.2	0	0	0	16.7
12.7	5	1	8.4	3.1	0	0	0	3.4	0	3.7	2.9	4.7	7	0	12.8	0	0.9	0	2.3	8	0.1	10.8	2	0	0	0	0.9	8.6	9	0	2	4	0	0	2.1	10.8	0.6	0.4	0.1	42.1	2.5	0.4	0	0	3.8	0	2.1	0	11
3.5	1.8	3.7	19.9	1.6	0	0	0	1.2	0	23.4	2.2	0.4	30.4	5.2	22	0	0	0	0	17.8	0	12.4	0.2	0	0	4.5	0	6.8	8.9	0	4.6	44.1	0	0	0	16.4	0.8	15.2	3.2	15.2	0	0	0	0	13.7	0	0.8	0	0.2
1.9	0	0.1	0.5	5.8	0	0	14.9	3.4	0	14.4	15.7	1.6	19.4	7.5	15.6	0	0	0	0.3	17.2	0	13.4	0	0	12.3	1.3	4.3	5.2	10.1	0	0	9.9	0	5.8	0	15.1	2.9	16.1	0	23.7	0	0	0	0	13.1	0	3.6	0	0
9.2	11.2	0	6.7	5.8	0	0	0.6	4.9	0	9	6.7	2	0.6	23.4	8.7	0	7.7	0	13.3	9.6	0	1.8	0	0	0.5	1.3	0.4	18.9	9.1	0	0	22.2	0	14.8	0	16.5	1.5	2	1	9.3	0	0	0	0	10.3	0	0	0	0
6.8	3.5	0	26.7	0	0	0.9	0	2.3	0	7.3	3.2	2.4	7.3	20.6	8.4	2	1.4	6.7	4.5	17.6	34.2	11.3	0	0	0	0.4	0	0	13.6	0	0	0.9	0	12.6	0	18.1	0	1.4	13.3	7.9	0	0	0	0	9.4	0	1.3	3.4	0
5.8	0	0	17.6	0	0	21.5	0	13.1	0	15.9	12.7	2	1.4	23.2	26.1	0	0	18.1	0.2	7	0	12.9	7.7	0	0	3.7	7.2	0	4.1	0	0	0	0	2.3	0	20.6	1.2	0.3	1	4.8	0	0	0	0	6.4	0	0.2	0	0
24.4	2.5	0	19.5	0	0	13.8	0	9.2	2.4	13.6	7.9	0	0	20.4	18.6	0	0	16.8	0	16.7	0	0.4	4.9	0	0	4.7	2.8	0	6.3	0	0	0	0	1	0	28.6	3.7	0	5.1	24.5	0	1.2	0	0	10.2	0	0	0.4	0
5.5	13.6	0	5.9	0	0	22.9	0.2	6	0.4	7.7	3.7	0	0	34.1	0.2	0	0	0.7	0	11.9	0.8	2.8	0	17.7	0	3.3	35.3	1.4	0.8	5.9	4.1	0	0	0.6	0	18.3	2.1	0	7.2	17.3	0	6.4	0	0	13.5	0	18.4	5.3	0
17.8	10.4	0	6	0	0	22.8	0	7.3	1.6	5.2	1.3	0	2.8	14.7	0	0	0	4.8	0	17.7	0	6.8	0.2	16.9	0	7.5	27.3	3.1	0.4	7.9	11.9	0	0	1	0	22.7	6.9	0	1.2	6.4	0	0.2	0	0	18.2	0	3.2	0	0
1.2	4.7	0	3.9	0	0	13.3	0	0	6.5	18	18.2	0	0	25.2	12.6	0	0	3.6	1.6	13.5	0	10.3	3.3	0.2	0	1.9	32.2	17.9	0	2.2	17.7	1.5	0	0	0	11.1	4.3	0	2.5	34.4	0	8.8	0	0	4.9	0	1.1	0	0
8.1	5.5	8.7	0.8	0	0	6.3	0	4.3	0	6.8	10.3	0	0	5.4	15	2.5	0	44.4	0.6	11.7	0	23.1	3.8	0	0	2.3	5.6	4.9	0	0	1.3	1	0	0	0	11.9	15	0	0	26	0	0.9	0	0	11.4	0	0	0	0
15.1	4.7	12.9	0.2	0	0	1	0	7.4	0	15.2	2.8	0	0	24.6	3.2	0.9	0	15.4	2.7	12.7	0	18.6	1.5	0	0	5.5	7.4	7.7	0	0	0	0	6.6	0.6	0	6.5	11.8	0	1.7	6.2	0	0	0	0	10.3	0	0	0	0
16.3	0.3	4.8	3.4	0	0	0.2	0	0	1.2	17.1	4.3	0	0	21.8	3.2	0	0	2.1	1.9	12.3	0	4.7	0.2	0	0	0.8	9.8	5.2	0	0	2.8	0	13.1	0.4	0	1	3.4	0	2.2	16.6	0	0	0	0	6.9	0	0	0	0
2.2	1.8	5.7	7.7	0	0	0	0	0.2	0	10.7	15.6	0	0	16.2	0	0	0	0	2.4	11.5	0	4.7	1	0	16.5	0	10.6	6	0	0	2.2	0	0	0	0	4.8	3	10.4	4.1	9.2	0	0.6	0	0	6.4	0	0	6.1	0
2	6.8	2.8	10.1	1	0	0.8	0	0	0.2	23.4	2.8	0	0	24.1	13.5	0	0	0	1.5	6.4	0	9	0.6	0	5.1	0	3.8	4.6	0	0	0	7.5	0	0	6.9	0.8	0	2.6	5	18.4	0	0	3.5	0	5.7	0	0	0	0
5.5	7.9	0	1.4	11.5	0	13.3	0	0	2.2	9.9	7.6	0	0	11.5	24.1	0	0	1.5	13.8	7.5	0	4.3	14.3	0	0.6	0	9.9	7.1	0	0	0	16	0	0	11.4	2.7	20.8	18.2	14.4	16.9	0	0	0.4	0	19.9	0	0	0	0
4.2	17.9	0	0.8	4.4	0	17.3	0	0	0.4	15.6	7.6	0	0	19.6	4.2	0	0	10.3	1.4	8.4	0	10.8	24.2	0	0.8	0	13.9	2.3	0	0	0	0	0	0	0.4	15.1	0.2	17.1	2.6	26.9	0	0	0	0	19.4	0	0	0	0
14.7	12.5	0	4.4	0	0	7.3	0	2.2	2	13.2	8.5	0	3	20.7	19.4	0.4	0	0.6	0	12.5	0	9.8	1.2	0	0	0	32.2	4.7	0	0	0	0	0	0	0	2.2	2	0.9	1.2	27.2	0	0	0	0	13	0	0	2.8	0.1
5.5	19.4	0	7.1	0	0	12.7	0	0.6	0	7.4	13.5	0	21.6	19.5	5.3	0	0	0	3.7	10.5	0	13.2	0.9	0	2.6	0	18.4	3.1	5.8	2.5	0	0	0.8	1.4	0	1.4	2.8	0	0	0.8	0	0	0	14.2	13.7	0	0	0	18.3
1.4	1.1	0	12.4	0	0	12.8	0	0	1.3	19.2	2.7	0	6.5	30.4	4.6	0.2	0	0	7.9	10.6	2.2	8.2	9	0	1	0	32.5	1.8	13.7	2.3	0	0.8	0	0	0	0.6	0	0	0	0	0.8	0	0	0.9	10.4	0	5.5	26.4	4.6
6.7	11.2	0	12.6	0	0	26.2	0	0	2.9	11.4	6.8	8.2	5.5	6	7	0	0	0	0.6	15.4	1.8	7	1.3	0	2.8	0	14.3	2.8	0	0	0	1.7	0	0	0	0	4.6	0	3	0	0	0	0	0	14.2	0	0	0	0.9
1.6	0.6	0	0.8	0	0	15.1	0	0	0	5.2	4.4	0.5	0	0	6	9	0	0	0.8	6.5	0	7.1	0.2	0	4.9	0	3.4	0	1.2	0	0	0.2	0	0	0	0	4.6	0	4.3	0	0	0	0	0	7.8	0	2.5	0	0.9
1.4	0	0	6.5	0	0	9.5	0	0	0	27.4	16.5	0	0	20.8	5.9	13	0	28.4	0	11.6	8.3	10.2	1	6.4	6.8	0	11.1	4.1	15.2	3.7	0	0	0	0	0	3.4	3.8	0	13.1	0	1.4	0	0	0	18.9	0	11.6	2.1	5.3
7.4	0	0	0	3.6	0	9.7	0	0	0	2.2	7.9	0	0	2.2	0.4	10.4	0	6.8	3.5	4.1	2.7	9.1	0.2	0.3	18.2	0	10.9	2.6	3.4	2	0	0.6	0	2.3	0	1.4	0.1	0	3.9	0	1.9	0	0	0	11.3	0	7.8	0	0
10.9	0	0	3.5	0.6	0	15.3	0	0	0	0	12	0	0	0.6	1	7	0	0.2	0.2	12.9	0.2	7.4	0	4.5	23.6	0	4.5	15.2	10.1	4.3	0	10.2	0	0	0	0	0.4	0	4.2	0	0	0	0.8	0	4.6	0	0	0	0
17.3	0	1.6	5.5	0	0	7.5	0.8	0	0	4.9	6.1	2.8	0	17.2	0	2.3	0	1.4	0	12.3	0	5.3	3.3	3.7	10.2	0	7.2	4.4	10.8	14.5	0	2.3	0	0	0	0	5.6	0	7.5	0	5.2	0	0	0	14.3	0	15.4	6.4	0
2	0	0	17.7	0	0	16.2	4	0	0.6	26.5	2.2	3.2	5.2	1.2	6.5	9.8	1.1	0	2	16.4	3.8	2.2	25.5	11.4	2.8	0	4.2	6.2	0.9	23.6	0	10.2	12.3	2.2	0	2.8	2.8	0	25	0	0	0	0	3	11.5	3.7	9.5	4.9	0
10.7	0	0	11.6	0	0	15.4	0	17.4	1.8	7.3	1.1	13.3	1	6.1	31.1	0.9	0.7	0	2.8	10.1	3.2	0.6	7.5	2.2	0.6	0	1.8	1.9	0	2	0	1.2	19.5	2	0	6.4	12.4	0	10.9	0	0	0	0	0	12.4	15.7	10.8	0.9	0
13.9	0	0	8	1	0	15.3	0	19.8	0	8.6	12.8	3.6	0	0.6	9.8	0.9	0	0	0	11.6	4.2	3.7	3.7	0.2	0.4	0	0.2	2.4	0	0	0	14.3	2.4	0	0	16.2	1.9	0	5.9	0	0	0	0	0	1.3	31.4	10	0.6	0
6.8	0	0	11.8	0	0	10.7	0	14.1	0	21.2	4.1	3.2	9.5	2.4	9.2	0.7	0	0	0	15.2	0.9	3.7	5.5	0.4	0	0	9.5	2.8	1.7	8.3	0	0.4	6.4	0	0	10.2	0.2	0	2	0	0	0	0	5.7	7.6	8.5	6.9	2.3	0
15.9	0	0	1.3	1.2	0	12.9	0	1.8	0	3.8	3.9	4.8	0.4	12.5	4.6	1.1	0	0.2	0	8.8	0	14.3	2	0.2	0.8	0	0.3	5.2	9.1	1.2	0	0.1	0	0	0	15.5	1.2	0	1.9	0	0	0	0	2.5	2.3	18	1.1	0	0
14.4	0	0	1.7	3.7	0	6	0	0	0	16.7	12.5	5.9	0	12.9	8	0	0	7.5	0	4.1	0	0.4	0	0	2.2	0	0	10.2	3.5	0.2	0	1.1	7.7	0	14.7	2.3	1.7	4.1	0.6	0	0	0	0	1.3	10.4	4	6.1	0	0.4
1.3	0	0	6.4	5.6	0	14.8	0	0	0	14.6	4.4	1.6	0	8.8	12.3	23.8	0	0.4	0	25.7	0.6	0	0	0	8	0	2	9.1	7.8	0	0	1.2	0.6	0.2	2.3	6.9	0	19	0	0	0	0	0.9	10.1	4.4	8.2	6.3	0	0
13.6	0	0	14.6	0.2	0	16.9	0	0	0	17.2	4.2	0.8	0	23.2	10.6	3.5	0	0	0	10.4	0	0	1.6	0.2	12.6	0	8	6.9	7.4	0	0	7.3	1.2	0	0	1.8	0.2	8.2	0	0	0	0	2.2	7.4	7.2	6.3	3.8	2.7	0
16.1	0	0	6.2	0	0	17.7	0	0	0	9.6	1.4	0	0	18.8	0.2	5	0.6	0	0	10.5	0	0.2	13	0.2	0.1	0	1.7	4.6	7.8	0	0	0	0	0	0	8.4	0	16	1.7	16	3.4	0	0	0.1	3.8	10.1	0	0	0
4.2	0	0	6.2	0	0	30.2	0	0	0	24.6	9.9	0.8	1.4	14.8	0	0.5	0	24.8	0	17.6	0	10.2	7.8	0	0	0	3.1	2.3	10.8	0	0	0	0	0	0	2.8	1.2	1.3	1.2	15.2	2.6	0	0	17.5	7.2	26.9	0	17.3	0
24.2	0	0.6	4.1	0	0	11.5	0	0	0	1.8	5.7	0.3	0	2.8	8.5	0	0	12.1	0	9.5	2.8	1.6	4.2	0	13.9	0	17.4	0.1	4.8	0	0	0	0	0	0	0.2	0	0.4	0.4	1	5.6	0	0	7.2	16.9	4	0	3	0
4.6	1	0	0	0	0	13.6	0	0	0	11.5	10.1	0.9	0	3	14.1	0	0	0.1	3.3	19.9	7.6	8.4	7.7	1.2	14.4	0	0.5	1	11.4	7	0	0	0	0	0	0	0.2	0	0.2	0.6	5.6	0	0	1.9	28.1	5.7	0	0.2	0
8.5	11	0	5	0	0	8.9	0	0	0	13.3	27.7	0	0	5.2	0	3.2	0	0.8	16.1	12.4	7.5	15.5	0.6	0	33.7	0	0	8.9	5.8	2.5	9.3	0	0	0.8	0	0	2.3	0	2.4	0	0	0	0	0	4.6	2.3	0	1.3	0
15.9	15.6	0	27.5	0	0	7.6	0	0	0	4.2	0.2	1.2	1.5	10.9	4.6	19.7	2	0	5.3	6.3	0.8	2.6	0	0	1	0	0.2	1.7	2.3	18.5	1.9	10.5	0	0	0	0	3.6	0	3.6	0	0	0	0	0	8.8	1.9	0	0.9	0
1.9	22.3	0	5.5	0	0	24.5	0	0	0	16.5	0	1.8	4.7	8.5	35	2.3	0	0	0	6.3	0	14.7	0	0	12.7	0	1.1	0.6	2.6	0	9.6	3.4	0	0	0	0	18.4	0	9.5	0	0	0	0	0	3.8	11.8	0	1.5	0
8.7	2.7	0	16.1	0	1.1	4	0	0	0	7.3	0	0.4	13.6	0	15.6	5.6	0	0	0	10.7	0	19.8	1.6	4.2	0.7	0	7.4	3.5	6.9	0	18.1	1.2	1.4	8.2	0	0	11.2	0	1.7	0	0	0	0	0	5.9	11.8	0	0	0
20.6	2.9	0	3.2	0	27.7	9.7	0	0	0	11.1	0	0.6	2.9	0	9.8	0	0	4.4	0	11.9	0	11.6	0.8	3.4	2.4	0	18.3	2.8	6.7	0	0	0	0	1.1	0	1.3	3.5	0	10.2	0	0	0	0	0	13.7	11.2	0	5.3	0
28.7	4.3	0	5	1.2	23.8	16	1.2	1.2	9.4	19.5	0.6	0.4	0	0	6.7	0.2	0	5.4	5.4	8.5	0	9.8	0	0.6	1.4	0.2	20	9.1	4.9	0	0	1.4	0	0.6	0	1.3	2.7	0	0	0	0	0	0	1.3	14.6	5.5	0	0	0
6.8	5.8	0	6.9	0	24.9	16.5	0	2	9.2	10.8	2.2	1.2	0	0	7.6	0	5.5	0.8	4.4	15.8	0	7.1	0.6	5.2	10.9	0	31.3	8.7	6.5	1.2	0.8	1.1	0	0	0	0	1.9	0	0	0	0	0	0	0	5.5	16.3	0	3.2	0
4	8	0	8.4	0	36.7	15.4	0	0	1.8	11	15.5	0	0	0	3.4	0	2.4	0	17.3	13.7	0	8.6	1.2	0.9	2.1	0	28.7	2.6	7.3	1.4	1.6	0	0	5.4	0	0	0.4	0	0.2	18.8	0	0	0	0	15.6	1.7	0	3.6	0
12.4	11.5	0	10.5	0	31.2	6.6	0	0	0	16	20.5	0	0	1.1	0.8	9.6	6.4	0	0	17.6	0	5.4	1.2	0	15.8	23.1	24	10.5	8	1	0.8	0	0	0	0	0	0	0	6.9	1.6	0	0	0	0	11.2	1.9	0	0.6	0
12.2	4.6	0	14.5	0	25.2	13	0	2.2	3.7	6.4	2.2	0	25.3	23.9	0	1.8	2.3	0	2.2	15	0	2.6	0.6	0	15.4	2.5	6	1.2	0.7	8.3	0	0	0	0	0	2	0	0.4	1.4	19.6	0	0	0	0	12.5	8.2	1.5	3	0
3.4	1.2	0	4.5	0	21.5	16.7	0	1	0.7	3.1	3.1	1.4	20.3	1	22.1	2.9	0	0	0.2	5	0	1.1	9	0	23.8	7.9	17.4	1.9	12.2	0.6	0	0	0	0	0	2.6	1.8	17.6	0.7	5.7	0	0	0	0	15	9.7	0	0	0
0.8	14.5	0	19.9	0	10.8	8.9	5	0	0	8.7	2.6	2	13.1	27.9	8.1	0.6	0	0	0	15.2	0	0	10.2	0.4	6.5	0.8	15.9	4.3	8.6	0	0	8.2	0	0	0	1.6	1.3	12.7	8	0	0	0	0	0	22.8	7.8	11.2	0	0
0.8	10	0	5.4	0	20.3	13.1	0	0	0	21	10.8	1.8	0.4	6.3	21.4	1.4	0	0.4	0.4	13	0	2.4	3.1	2.4	0	0.4	22.9	3.9	5.1	2.7	0	2.4	0	2.7	20.9	0.9	0	15.7	3.7	0	0	0	0	3.2	32.4	8	0	5.3	0
2.8	11.8	0	13.8	1.6	15.3	7.5	0	0	0	8.9	13.2	0	0	0.4	11.6	0	0	0	1	8.1	0	0	1.8	0	0	0	10.4	2.2	0.8	5.8	0	0.6	0	0	0.7	0	9.1	2.4	3.1	0	0	0	0	0	0.4	0.2	0.4	0.4	0
4	6.7	0	5.7	0	0.8	13.7	0	0	0.8	4.1	2.8	5.5	17.1	0	7.1	0	0	0	0	20.8	3.5	0	6.3	1	7.2	0	18.5	2.8	14.2	7.9	0	0.6	0	0.8	0	2.4	1.4	0	17.4	0	0	0	0	0.9	11.9	6.8	0	5.5	0
11.1	0	0	4.2	0	0	7.7	0	1.7	2	16.7	6.1	6	6.8	0	5	0	0	0	4.3	9.4	4.5	14.5	0	1.6	6.5	0	22.7	6	8.2	0.2	0	0	0	3.3	0	16.4	0	0.9	4.6	0	0	0	0	0	5.1	11	0	0	0
10.1	0	0	4.6	0	0	10.9	0	1.9	20.8	15	5.5	0.9	0.7	0	10.5	0	0	0	28.9	9.3	5.1	11.2	3.3	1.9	32.3	0	17.1	8.2	2	0	0	0	0	0	0	21	0.4	0.3	12.7	10.4	0	0	2.5	0	0	0.4	3.6	7.8	0
1.2	0	55.1	4.8	0	0	21.2	0	0	15.4	6.4	12.2	0.6	2.3	0.8	8.8	0.4	0	7	11.2	14.5	0	10.6	0	0.7	18.8	0	20.9	18.5	1	0	0	0	0	14.9	0	23.4	4.1	0.4	14.1	12.9	0	0	5.4	0	10.8	0	0	10.4	0
4.8	0	12.7	6.6	5.4	0	7.4	0	0.1	6.9	5	0.9	0.2	0.6	18	3.9	0	0	9.7	0	14.4	0	13.6	21.3	0	2.5	0	12.9	2.4	0	0	0	0	6.2	4.4	0	23.4	1.4	0.2	4.4	0	0	0	1.2	0	19.3	0	0	14.4	0
12.9	0	0	18.7	24.6	0	7.4	0	0.9	0.7	16.8	2.7	0.3	0	25	6.6	3.9	0	8.3	0	18.6	0	8.8	3	0	0.6	0	26.8	8.4	4.9	3.7	0	0	0	6.8	0	0	1.2	0.8	18.6	0	0	0	0.2	0	2.8	5.7	2.7	0	0
3	0	0	5.8	4.8	0	15.5	0	0	0	13.9	4.6	2.4	3.2	36.5	1.3	0.6	0	6.6	2	14.6	0	10	5.5	0	13	0	10.2	7	1.2	0.4	0	0	0	0	0	1.9	1	3.5	7	37.3	5.9	0	0	5.5	0.2	0.4	0	0	0.5
3.8	0	3	23.2	0	0	1.4	0	0	0	20.5	5.4	0.3	1.6	35.5	12.4	0	0	0.7	4.5	12.7	0	6.1	1	0	3.5	0	27.8	1.9	17.8	0	0	0	0	0	0	1.2	0.4	2.9	1.4	6.8	13.5	0	3.4	0.9	10.8	0	0.8	2.7	17.2
4.2	2	0	13.6	3.2	0	0.4	0	0	0	14.3	3.4	2.4	0	32.5	5.1	0	0	0	1.2	12.9	0.8	2.6	0	0	6.5	0	20.3	4.7	3.4	0	0	0.4	0	0	0	0.6	1.4	1.4	0	22.5	18	0	3.2	0	4.2	7	0.8	0	0
5.8	4.2	1.6	3.2	0.4	0	0	0	0	0	5.5	2.5	9.5	1	13.5	0.7	0	5.3	0	0	15.6	0	4.7	0	0	5.9	0	6.5	0	12.2	0	0	2.7	0	0	0	0	26	0	0	0	25.1	13.7	0	0	8.3	1.9	0.6	22.2	0
6.4	13.1	0	12.5	0	0	2.2	0	0	1.9	14.3	15.2	0.8	0	16.6	7.2	0	0.6	0.8	0	15.2	0	4.5	2.9	0	8.7	0	23.7	9.4	12.3	0	0	0	0	0	0	0	1.1	0	0.8	0	2.1	1.2	0	1.3	11.5	0	10.8	26.6	0
14.1	7.9	0	11	0	0	0.8	0	0	2.7	15.8	7.7	16.2	13.1	20.7	0	0	0	1.8	0	20.3	0	9.4	0	4.1	14.7	0	23.6	8	5.8	7.3	0	9.5	0	0	0	0	0	0	3.7	22.5	0	0	0.6	0.9	38.2	0	0	0	0
14.4	13.5	0	8.3	0	0	0	0	0	0	17.3	1.2	12.2	0	4.3	0	0.4	0.8	0.4	0	16.6	0	1.1	0	0.2	13	5.9	24.2	9.5	0.4	0	0	0	7.3	15.4	0	0	0	0.6	0.6	19.7	4.3	0	1.2	1.5	8.3	0	1.9	9.5	9.1
6.8	9.7	0	10.6	0	0	0	0	3.3	3.8	1.7	3.8	0.2	0	1.4	0	0	0	1.1	0	14	0	4	0	0.8	1.1	11.2	26.6	13.5	1	0	0	0	1.5	0.4	0	0	0	1	2.7	16.3	2.9	0	0	0.9	12.7	0	10.4	0	0
5.2	0	3.2	0	0	0	0	0	1.1	1.4	11.8	4.4	4.4	18.4	0	0	0	0	0.3	0	14.2	1.5	1.2	4	0.2	0	1	19.6	14.4	16.7	0	0	0	0	0	0	2.1	0.5	3.6	2.7	7.3	1.1	0	1.7	11.5	11.4	0	13.8	0.2	0
13.8	0	0.6	3.9	0	0	5.8	2.6	0	0.6	9.2	0	0.6	15.1	1.6	0	0.6	0	6.8	0	14.1	0.7	10.8	0.3	0	0	0	14.3	4.8	3.9	0	0	0	0	0	0	2.1	0.9	1.6	0.4	17.3	0	0	0	0.8	3.2	3.6	0	3.2	0
11.2	0	0	1.7	13.1	0	1.5	1.2	0	0	4.5	19.2	0	3.4	12.5	0	0	0	4	0	9.4	0	2.4	0.6	0	0	0	26.1	5.4	2.8	0	0	6.9	0.2	0	7.7	0	0	0	4.3	22.3	0	0	0	0	10.2	4.4	0	0	0
3.6	0	0	0.4	12	0	0	0	0	1.8	14.1	3.8	1	1	24.6	0.2	0	0	0.4	0.6	19.9	0	0	2.7	2.2	0	0	20.6	1.1	1.4	1.7	0	3.2	4.2	4	1.7	0.2	1.4	0	3.8	6.9	0	0	0	3	33.2	3.6	0	3.4	0
0	0	2.7	0.9	2.4	0	2.6	0	0	1.2	25.6	9.1	1.6	6.8	24.1	0	0	0	0	0	16.3	4.1	2	1.9	5.4	0	0	20.4	4.4	8.2	7.2	0	0	1.4	2.2	0	1.2	1.5	5.7	0.2	10.4	0	0	0	1.7	43.4	12.1	0.9	0	0
7.7	7.5	1.3	6.9	4.3	0	0	0	0	1.2	10.1	4.2	0	3.5	31.1	1.3	0	0	0	1	14.2	4.4	0	1.2	2.3	3.9	0.8	14.8	3.9	4.4	5.1	0	0	0	0	0	12	1.7	10.3	1.4	7.8	0	0	0.2	0	15.9	0	0	2.1	0
0	9.9	0.2	6.4	0	0	1.4	0	0	3.1	17	0.7	2.2	0	29.9	14.8	0	0	1	0	17.7	2.8	0	0.4	0	0.6	0	26.3	4.6	11.5	7.5	24.9	1.5	0	0	0	19.5	0.6	19.7	2.2	3	0	0	0.8	0	15.9	7.2	0	0	0
4.2	2.8	0	6.1	0	0	0	0	0.2	9.6	18.3	3.3	1.4	0	23.9	9.5	0	0	0.2	0	25.2	0.1	0	1.8	0	0	0	6.3	4.3	1.6	2.9	5.7	0.6	0	0	0	8.8	0	6.9	1.1	1.4	0	0	0	0	9.7	9.9	1.3	3.4	1.3
13.6	0.4	0	13.5	0	0	0	0	0	1.4	15.5	3.6	0.8	0.8	28.5	6.3	0	0	0	2.3	10.3	8.3	2.4	7.2	0	0	0	24	5.6	21.7	0	0.2	5	0	0.2	0.9	13	0.1	14.4	0	25.8	0	0	3.6	0	4	14.4	0	1.1	6.4
9.9	12.1	0	4.8	0	0	0	0.9	0	0.4	28.7	3.2	3.6	3.6	15.5	14.7	0	0	0	0.3	2.4	31.2	6.1	6.6	0.2	1.2	8.9	14	5.8	4.9	0	0	0.8	0	0.4	1.3	3.1	3.1	2.4	0	38.3	0	0	1.8	0	16.5	0	6.4	0.6	0
11.4	23.9	0	2	4.2	0	0	2.5	0	3.8	17	16	9.5	0	27.8	13.9	0	1.3	0.2	0	14.9	2.5	4.1	0	3	0	30.2	13.2	5.6	5.2	0	0	0	0	0.4	0	0	1.4	2.1	0	19	1.2	0	0	0	0.9	0	0	1.3	0
14.4	8.6	0.6	0.8	0	0	0	0	0	2.4	12.4	9	12.9	2.1	23.4	15.4	0	1.7	0	0	13	1.1	2.2	1.2	6.2	0	1.4	8.1	1.2	0.8	0.2	0	0	0	4.5	0	1.9	0	0	0	23.7	2.5	0	0	0	0	6.3	0	4	0
0.5	10	0.4	9.9	0	0	0	0	0	1.4	16.6	5.9	0	3.5	10.2	9.3	12	0	0	0	17.1	0	12.8	18.9	1.6	0	1.8	3.8	1.2	0	0	0	0	0	9.2	7.7	1.2	0	0.3	0	1.3	1.5	0	0	0	0	13.5	0	2.3	0
4.6	9.8	0	5.4	0	0	0	0	0	0	13.5	8.7	0	0	31.4	12	20.4	0	0.4	0	15.6	0	10.7	0.6	2.9	0	0	8.6	2.7	0	3.4	0	0	0	6	1.2	0	5.1	1.8	5.8	19.2	0	2.1	0	0	0	0.4	0	0.8	0
5.5	0	0	5.5	0	0	0	0	0	0	13.6	6.1	0	0	20	11.9	7.8	0	1.2	2.2	16.2	0	4.4	10.2	0.4	0	0	13.6	4.6	0	0.7	0	0	15	3.1	2.8	0	5.1	0	0	25.3	0	0	1.9	0	0.9	0	0	1.1	0
13.5	0	0	3.1	0	0	0	0	0	0.6	18.3	6.3	1	1.8	10.6	2	6.8	0	2.2	0.2	10.8	0	0.8	4.9	0.6	0	0.4	10.5	2.8	1.4	0	0	0	6.3	9.1	0.3	6.4	5.8	0	9.3	25.6	1.2	0	0.6	1.6	2.4	4.2	0	6.2	0
16.8	0	1.9	6.4	0	0	0	0	0	1.9	20.7	7.3	2.4	6.6	4.9	12.7	15.3	0	6.1	0	23.1	0	6.9	17.7	9.8	0	22.4	14.1	22.2	18.9	10.2	0	0	20.9	0	0	10.8	3.4	3.1	6.4	18	0	0	0	4.6	11.1	6.4	0	7.9	22
13.9	0	0.3	6.8	0	0	0	0	0	1.1	11.4	4.4	1.5	2.1	28.4	30.9	8.6	0	0	0	18.5	0	0.6	0	0	0	0.2	9.4	3.5	2.6	0	0	9.6	1.3	0	5.2	1	0.5	0.4	21	19.1	0	0	1.2	0	0.2	3.5	2.5	0.9	14.4
25	0	0	2.6	0	0	10.1	0	0	0.4	6.1	8.3	0.3	0	13.1	7.4	15.2	0	0	16.1	14.6	0.8	1.6	4.9	1.2	0	0	6	0.8	16.5	0	0	7.7	15.7	0	0	0.2	0	0	1.3	24.3	0	0	0	0	9.4	0	12.3	0	0
15.9	5.5	0	0.4	2.6	0	39.2	0	0	0	15.7	12	0	3	7.3	3.7	12	0	1.6	0.2	15.7	0.8	0.6	2.2	4.5	0	0	0.7	8.7	7.3	0	0	9.7	2.6	0	0	0.2	0	0	26.4	42	0	0	1.2	0	13.6	2.7	0	0	3.4
12.1	10.1	0	0	0.8	0	18.6	0	0	0	21.2	8.4	0	0	19.6	24.6	16.3	0	1.5	0	14.8	0	9.8	2.2	0.6	0	0	4.5	5.8	8.6	0	5.9	0.7	2.1	0	0	0.8	0	0	10.5	10.4	0	0	0	0	2.1	0	0	3.8	0
6.6	0	0	6.7	0	0	1.6	0	0	0	10	2.6	0	15.7	9.3	11.6	31.5	0	3.8	2.6	16.3	0	11	0	3.6	0	0	6.7	11.3	5.1	0	1.2	0.7	0	0	0	1	0	0	1.2	35.1	7.1	0.8	1.2	0	0	0	0	0	0
13.7	0	0.6	1.4	0	0	0	0	0	0	17.7	18.7	0	3.4	15.7	3.3	22.8	0	0	3.3	29.8	0	16.9	0	0.3	0	0	0	7.8	7	0	1.6	0	0	0	0	3.5	0	0	0	26.2	1.9	0.4	1	0	17.6	0	0	6.8	0
7.9	0	27.5	2.6	0	0	0	0	0	0	7.5	8.4	0	2.2	21.2	13.3	21.4	0	0	1.3	24.9	0	7.7	1.2	3.1	0	0	3.9	1.8	3	1.2	7.4	0	0	0	0	11.4	6.1	0.2	0	22	1.1	0	0	0	10.6	2.8	0	0	0
10.6	1.9	13.8	2.4	0	0	0	0	0	0	10.4	5	3.7	1.2	0.2	12.7	4.9	0	0	8	20.3	0	14.1	14.1	0.2	0	0	14.8	3.6	5.5	0	1.3	0	1.5	0	0	4.8	1.3	0	0	8.3	4.1	0	0	0	1.1	0	0	0	0
2.6	0.7	0	13.7	0	0	0	0	0	0	15.6	3.2	8.5	15.2	9.9	15.7	4.9	0	0.2	2	20.9	0	6.8	3.3	2	1.8	0	8.4	6.8	3.3	0	2.2	0	1.7	0	0	0.8	0	0	0	10.9	1.1	0	0	0	0	0	0.6	2.7	0
9.3	0	0	2.4	0	0	0	0	0	2	5.5	8.7	13.1	19	1.2	31.1	0.9	0	0	0.4	30.3	0	1.1	3.3	1.6	0	0	7.1	11.3	1.4	3.3	0	0	0	0	0	1.5	2.8	0	1.3	19.5	0	0	0	0	0	6.3	5.5	0	0
11.1	0	0	18.7	0	0	0	0	0	0	11.6	8.5	1.3	3.3	0	14	8.2	0	0	4.1	15.3	0	8.3	15	0	0	0	3.5	14.7	1.4	0.6	0	0	0	0.2	0	1.4	11.1	0	2.4	9.8	0	0	0	0	1.9	0	0	5.9	0
3.6	0	0	18.2	0	0	0	0	0	0.2	8.5	2	0.4	1.6	0	4.8	15.3	0	0	3.5	21.3	0	0	3	4.3	0	0	6.2	5.1	11.3	0	0.4	0	1.2	25.7	0	1.9	2.1	0	0	23.1	1.4	0	0	0	3	2.8	5.7	4.2	0
10.3	2.8	0	10.6	0	0	6.8	0	0	0	6.5	2.5	0	2.8	0	20.3	0	0	13.2	7.9	20.4	0	2	7.9	2.8	0	0	12.7	14.2	3.5	0	13.4	0	0.4	4.6	4.2	3.7	0.6	0	0.1	16.2	0.1	0	0	0	2.3	0	0	2.7	0
29.7	1.2	0	13.5	0	0	14.5	20.9	0	0	9.3	7.6	0	0	0	11.5	0.2	0	3.9	4.7	19.3	0	1.8	0.8	1.8	0	0	13.6	9.1	8.3	0	12.9	0	0	23.3	3.1	0	0.2	0	0.9	22.7	0	3.7	0	0	4.7	0	0	4.4	6.4
25	1.2	0	3.4	0	0.4	9.5	13.4	0	5.5	17.2	1.7	0	3.8	0	7.7	0.4	0	3.1	3.3	15.9	0	0.4	0	8.3	0	0	12.7	9.7	8.9	0	0.1	0	0	23.1	0	0	0	0	0.8	15.7	0	0.4	0	0	6.4	0	1.5	15.4	0
4.4	4.2	0.4	21.9	0	0	38.4	0.2	0	2.1	17.6	7	0.8	0	0	18.5	1.4	0	0.2	0.2	20.8	0	0	2.6	6.8	0	0	6.9	6.1	9.7	0	0.2	0	0	20.5	0	0.2	0	0	0.4	1	2	0	0	15.2	12.8	0	0	9.5	0
14	23.4	0	8.3	0	0	22.4	0	0	0	13.5	2.2	2.3	0	0	6	0	0	0	0	19.7	0	3.3	1.4	1.6	0	0	7.3	24.8	10.4	0	0	1.4	3.9	30.4	1.5	1.2	0.2	0	0.6	0	2.4	0	0	0	9.7	0	0	15	0
11.8	9.5	0	1.1	0	0	21.5	0	0	0	1.6	0.6	0.7	0	0	20.5	0	0	0	13.9	21.3	0	7.4	0.8	0	0	0	21.6	20.9	5.5	0	0	0	7.5	30.4	0	6.7	0.2	0	1.2	5	0	0	0	0	7.4	0	1.9	0.8	0
7.3	0	0	0.6	0	0	19.8	0	0	0	21.6	11.9	0	0	0	7	9.4	0.8	0	0.7	13.5	0	14.2	6.9	0	0.8	0	3.9	22.6	3.9	0	0	0	0.4	10.8	0	3.6	0.6	0	1.2	17.4	0	7.8	0	0	10.8	0	1.5	0	0
20.5	0	0	9.3	1	0	28.1	0	0	0	13.3	2.2	1.4	8.9	0	7.1	0.8	35.9	2.7	18.1	17.9	0	8.5	4.3	0	0	0	6.2	4.6	3.9	0	0	3.3	0	0	0	8.9	0	0	0	3.9	0	18.1	0.1	1.1	4.6	0.2	9.4	0.4	0
3.2	0	1	2.4	18.1	0	32.6	0	0	0	3.3	6.7	13.7	12.5	20.6	2.8	19.5	1.8	1.2	5.2	25.9	0	12.2	12.8	0	0	0	3.3	0.2	9.3	6.4	0	5	0	0	0	9.6	0	0	1	14.4	0	2.2	1.6	27.7	0	0	13.4	0	0
5.4	0	0.5	3.8	6.2	0	7.7	0	0	0	10	4.8	5.5	23.9	33.3	12.6	18.6	0	10.7	1.8	26	0	3.6	0	1.4	0	0	6.4	2.8	9.6	5.3	0.1	0	0	1.4	0	0.2	0	2.8	1	4.1	0	4.8	0	14	9.9	1.1	0	0	0
16.2	0	0.1	3.4	24.8	0	14	0	0	0	11.5	5.3	0	7.2	15.9	11.6	8.9	0	1.9	13.8	24.5	0	5.9	0	0	0	0	1.6	20.2	12.8	0.7	0.9	0	5.4	16.7	0	1.7	2.2	17.9	0	13	0	1	0	0	11.6	0	0	0	0
13.5	0	0	6	6.7	0	5.1	0	0	0	34.5	17.3	0	0	13.1	13.3	3	0	0.5	10.5	11.8	0	7.2	0	0	0	0	6.2	13.3	10.9	0	9.3	0	3.9	12.6	0	1.4	12.8	5.6	0	12	0	0	0	0	5.3	0	0	0	0
17.8	0	1.9	16.3	2.2	0	4.8	0	0	0	2.4	2.4	0	6	19.1	6.6	0	0	0.2	0.9	15.4	0	7.2	11.1	0	0	0	5.3	16.3	6.3	5.5	2.8	0.4	1.7	2.1	0	0	9.8	1.4	0.4	0	0	0	0	0	9.7	0	7.8	0	0
6.7	0	22.5	6.8	2	0	16.3	0	0	0	11.5	41.2	2.8	1.3	33.7	9.6	0	0	0	0.8	18.7	0	20.1	7	7.5	0	0	12.6	8.2	2.8	0.7	0	0	0.4	8.3	0	0.4	0.4	0	1.5	25.7	0	0	0	0	7.8	0	17.4	0	0
6.5	0	8.3	0	0	0	13.4	0	0	0	15.1	3.8	0	0	36	7.1	0	0	7.3	1.6	16.4	0	8.3	6	6	0	0	10.7	14.7	12.4	1.5	6.7	0	0	2	2.5	3.2	0.2	0	0	14.9	0	0	2.4	0	32.1	0	5.3	0	0
0	0	11.1	0.2	1.6	0	11.7	0	0	0	11.1	23.2	0	0	45.5	8.8	2.2	0	3.7	9.3	15.3	0	5.4	2.1	12.9	0	0	19.3	3.9	9.9	0.2	9	1.5	0	4	2.9	6.7	1.2	0	1.4	12.3	0.7	0	1.1	2.1	15.6	37.9	0.2	0	0
0.4	0	0	11.7	8.7	0	4.1	0	0	0	16.6	0.2	0.8	0	7.6	3.7	0.6	0	0.6	5.4	6	0	14.6	3.5	1.8	0	0	1	7.1	1.7	10.8	1.2	0	3.3	1.7	0.8	1.5	0.2	0	26.1	14.2	10.3	0	0	6	8.5	0	1	0	0
2	0	4	19.6	13.3	0	8.1	0	0	0	19.2	8.1	5	0	14.1	10.8	0.8	0	0	23.2	16.8	0	9	23.4	6.5	0	0	7.6	5.9	7.3	5.5	0	0.2	1.2	0	1.2	1.4	0.2	0	18.4	9.3	6.8	0	11.9	10.3	13.3	15.6	10.1	0	0
0	0	4.8	4.7	0.8	0	12.5	0	0	0	34.7	13.6	0	0	15.7	5.7	1.2	0	0	8.3	18.8	0	28.3	5.5	0.2	0	2.7	9.1	7.7	0.8	0.2	0	0	1.4	0	23.9	1.2	2.7	0	8.3	0	0	0	1.1	0.2	2.1	22.6	5.3	3.6	5.9
0	0	0	3.4	0	0	15.5	0	26.4	0	24.2	27.6	3.5	0	6.5	16.4	0	0	3.5	8.9	17.8	0	11.6	0.4	0	0	0.7	11.4	4.3	2.6	0	0	0	0	0	1.2	0.8	0	0	13	6.9	0	0	0.4	7.2	1.7	0.6	3.8	0	15.7
0	0	1.6	10.6	0	0	6.3	0	33	0	16	3	1.3	0	11.7	6.9	2.2	0	1	2.4	14.6	0	5.1	0	0	0	0	16.3	8.4	1.7	0	0	0	0.2	0.6	0	0.4	0	0	3.7	16.4	0	0	0.4	17.1	0	1.3	2.1	0	11.9
8.3	0	0	1.4	0	0	8.7	0	38.2	1.5	29.7	1.9	0	12	17.9	18.9	0.6	0	0	5	20.9	0	12.5	0	2.4	0	0	22.8	11.3	1.7	0	0	0.7	1.2	1.2	0	0	0	0	26.8	22.6	0	0.7	0	6.2	7	0	12.5	0	20.5
3.6	0	1.6	15.4	0	0	0.2	0	50.5	5.8	4.5	16.9	0	19.3	4.3	23.6	0	0	0	0.4	13.8	0	1.9	1.3	0	0	0	19.6	12.5	2.2	0	0	1.4	12.4	0	0	0	0	0	14.9	29.6	0	0.7	0.8	16	6.3	4	0	0	2.3
4.6	0	2	9.6	2.7	0	18.7	0	34.1	0	21	1.2	0.6	15.5	30.7	15.7	0	0	7.5	3.5	12.9	0	0	0.7	1.1	21	12.9	28.9	3.7	0	0	0	5.1	3.5	0	0	4	2.3	0	0	0.6	2.3	0	0	39.3	1.1	0	0.6	0	18.9
12	0	0.8	36.4	16.7	0	13.4	0	30.2	0	10.4	3.4	0	1	8.7	5.1	1	0.7	17.1	6.7	20.2	0	21.1	0	0.5	0.8	0.7	15.6	8.5	9.8	0	0	1.6	4.8	0	0	1.1	0.4	0	0	0	0	0	0	9.5	0.9	0	1.5	6.1	4.8
10.4	0	0	3.5	9	19.5	6.1	0	16.1	0	21.2	8.7	2	0	25.2	0.2	0	0.7	0	0	21.8	0	12.7	4.5	0	0	0	14.9	6.5	10	0	0	0	0.2	5.4	0	0.2	0.2	0	1.9	0	4.1	0	0	0	2.1	0	0.9	0	3
11	0	2.3	21.6	5.5	28.4	14.9	0	27.7	0	30.3	4.2	0	0	12.6	11.7	0	0	6.1	0	14.3	0	13.1	0	0	0	4.3	20.1	7.2	11.9	0	0	0	0	2.9	0	0	0.2	0	0	3.1	1.7	0	0	0	0	0	0	0.4	0
22.9	0	0.9	33.8	4.4	34	7.4	0	3.9	0	23.3	4.6	1.6	0	22.3	9.7	0	0	3.1	2.1	7	0.8	9.2	11	0	7.7	2	7.5	3.5	11.2	0	0	0	0	6	0	0.6	0	0	0	15.1	2	0	0	0	0	0	0	0	0
1.2	0	0	10	2.9	40.4	3.5	0	0	0	21.5	4.8	0.6	0.8	22.7	1.4	0.8	0	0.8	8.7	14.1	2	21.9	3.9	0.5	1.2	1	1.7	0.6	20.2	0	0	0	0	2.3	0	0.1	6.2	0	0	44.2	0.3	0	0	5.5	2.8	0.8	0	9.7	1.3
9.7	0	0	22	0.7	41.1	4.8	0	0	0	6.7	4.6	0	5.4	19.8	13.1	0	0	1.2	0	15	0	6.9	5.5	0.3	6.4	0	6.9	19.2	11.6	0	0	0	0	7.9	0	0.5	3.4	0	3.5	8	0	0.8	0	9.4	4.9	0	0	2.1	0
16.1	0	0	5.2	0	3.2	5.7	0	0	0	13	25.7	0	0	21.1	13.1	4.5	0	4.1	0	11.4	7.5	18.2	0	0	1.7	0.8	1.6	4.4	5.8	0	0	0	0	7.4	0	0	1.1	0	0.6	28.2	0	14.7	0	11.9	4	0	0	1.1	0
5	0	0	4.4	0	33.1	7	0	1.8	0	14	1.6	0	0	28.3	12.7	0.4	0	0	0	13.6	9.8	3.5	3.3	0	0	0	1.4	17.7	4.3	0	0	0.4	0	7.2	0	0	0	0	0	0.4	0	2.8	0	0.6	12.3	0	0.9	0.6	7.4
4	0	0	2.8	0	21.5	3.7	0	0	5	8.8	1.6	0	0	2.2	11.5	1.2	0	0	0	14.9	0	5.8	0	0	0	0	2.7	10.2	2.8	0	0	0.4	0	5.8	0.2	0	0.2	0	0	19.9	0	1.1	0	10.6	5.1	0	3.4	0.8	0
19.3	0	0	13.9	1.2	28	5.8	0	0.1	4.8	15.7	7.4	0.8	21.8	1.6	7.3	0.6	0	0	0	17.3	0	16.3	0.4	1.1	0	0	3.5	7.1	10	0	0	0	0	1.4	1.7	0	0.4	0	13.8	11.8	0	0	0	4.4	0	0	0	0	0
6.2	0	0	8.8	4.9	22.5	9.7	0	10.4	0	10	9.9	0	4.2	0.2	12.7	0	0	0	0	16	6.2	4.5	1.9	4.2	4.8	0	0	1	7.9	15.3	15.5	0	0	0	0	0.6	0	0	2	0.6	0	0	0	1.2	19.2	0	0	3.2	0
4.4	0	0	2.8	9.1	16.7	15.4	0	11.6	0	14.6	1.9	0.6	0	0	0	0.4	0	0	6.3	9.9	0.5	0.8	0.5	3.4	13.4	0	4	7.2	7.7	1.2	9.6	0	3.1	0	0	0	1.4	0	7.8	24.5	0	1.4	0	0.1	0	0	0	0	0
3.8	0	0	3.3	32	17.8	14.9	0	12	0	18.9	2.3	0	0	0	2.4	0.4	0	3.9	10.8	11.8	2.3	3	0	1.1	1.1	0	10.1	4	8.8	1.3	9.4	0	0.4	0	0	0	2.8	0	3	0.4	0	0	0	0.9	0	0	0	0	4.2
4.1	0	0	5.6	1.2	8.1	14.3	0	7.8	0	8.2	6.7	0	0	0	9.8	0	0	3.7	0	16.5	1.4	6.4	7.3	1.2	0.4	0	13.9	13.6	6.4	0.3	0	0	1.6	0	0	9.8	13.4	6.8	0	1.7	0	0.2	0	0.6	0	0	0	0	2.5
20.1	0	0	19.3	15.1	19.8	5	0	13.8	0	13.3	7.5	0	0	8.1	11	1.6	0	2.2	10.3	16.5	0.7	5.9	0.6	0.4	0	0	4.9	15.7	6.6	0	1.6	0.2	8.6	0	0	1	0.3	17.7	8.6	18.8	0	0	0	0	0.8	0	0	0	8.3
24.3	0	2.3	11.6	0.8	20.3	25.4	0	4.6	6.4	17.8	0.2	0	0	1.2	15.4	0.2	0	2.9	5.4	14.1	0	13.6	0	0	2	0	12.9	14.1	15.3	4.2	3.1	1	0	1.2	0	0.2	0.4	17.9	1.1	23.6	0	0	0	5.4	4.6	0	5.9	0	19.2
3.7	0	2.3	1.5	34	4.4	6.8	0	4.2	10.2	7.4	12.1	0	0	23.5	4.8	0	0	0.2	12	11	0	6.2	6.7	0	1.4	0	14.1	8.3	0.6	16	0	0	0	6.8	0	0	0.8	13.7	0.2	21.6	0	0	0	11	0	0	0.9	0	22.8
18	0	0	4.3	6	0.9	8.3	0	5	1.4	15.8	5.2	0.3	0	2.9	14	0	0	0.9	5.3	9.7	0	2.3	0	0	0	0	10.3	4.1	0	3.1	0	0	0	0	4.2	0	0.6	11.4	2.5	18.1	0	0	0	6	1.3	0	2.7	0	37.2
7.7	0	0	3.5	0	0	3.5	0	9.5	1.4	10.5	4.4	6.4	0	4.6	8.3	0	0	0.1	0.4	19.1	0	17.3	0	0	13.2	1.7	8.1	12.2	0	2.6	0	0.4	0	0	0.8	0.2	0	0	1.7	1.2	0	0	0	0	0	0	5.1	0	13.5
5.5	0	0	0	0	0	7.3	0	11.1	0	5.4	2.6	3.9	1.8	18.5	5.7	0	0	12.5	7.1	15.8	0	4.5	0	0	0.8	8.2	0.2	6.8	0	0.4	1.8	0	0	0	0	0	0.8	0	6.1	0	0	0	0	0.8	0	0	2.1	0	12.1
8.3	0	0	0	0	0	18.2	0	20.3	0	3.3	4.2	2.3	8.1	11.5	15	0	0	10.8	5	22.1	0	9.2	0.2	0	0	1	4.2	8.3	0	0	0	0	0	0	0	0	1.7	0	9.4	0	0	0	0	0	5.1	0	6.8	0	6.8
1	6.3	0	5.9	0.3	0	17	0	7.2	8.6	13.1	3.4	0	5.9	18.1	2.9	0	0	1.3	2.1	20.1	0	2.8	6.3	0	0	0	7.3	6.2	0	0	0	0	0	1.3	0	0	2.2	0	9.5	0.5	0	0	11.2	4.9	8.2	0	0	0	9.5
5.9	7.7	0	2	2.9	0	7.9	0	1.6	4.3	15	2	0	20.6	14.7	6.5	0	0	4.9	0	8.8	0	1.2	3.3	0	0	0	4.6	1.3	0	0	0	0	0	0.7	0	1.5	0.9	0	1.2	31	0	0	1	3.4	5.5	0	0	0	0.2
2.1	8.1	0	9.3	0	0	9.6	0	0	0	9.7	7.8	1	9.9	21	13.2	0	0	0	2.6	31	4.1	30.3	4.2	0	0	0	11.9	10	0	0	6.1	0	0	3.6	0	0	0	0	0	8.5	2.6	5	2.6	0.2	3	0	0	0	3.6
16.6	14.3	0	20	0.5	0	13.4	0	2.9	0	3.4	2.1	0	3.2	28.1	4.9	0	0	0	1.8	26.7	0	15.1	5.6	0	0	0	12.6	14.7	0	0	7.7	0	0	5.4	0	0	0	0	2.3	6.8	1.6	0.4	1.4	0.2	0	0	0	16.5	4
7.2	0	0	1	0.5	0	6.5	0	2.5	20.8	3.2	1.9	0	0.4	33.7	11.6	0	0	0	0	17.8	0	7.4	12.2	0	0	0	9.7	6.5	0	0	1.4	0.8	0	3.6	0	0	0	0	1.4	23.6	0	0	4.1	0	0.8	0	0	0	2.1
5.9	1.6	0	0.6	0	0	15.1	0	0.6	0.4	22.4	4.1	0	9.9	6.1	6.2	3.7	0	0	0	21.3	0	16.9	0	0	0	0	4.5	7.1	0	0.7	0	20.6	0	5.9	0	0	0	0	0.4	5.5	0	0	6.9	0	0	0	2.7	4.6	0
12	2.9	0	2.6	0	0	12.4	0	0	0	2.8	5	1	0	19.2	3	3.7	2.4	0	0	12.6	0	14.6	0	0	0.4	0	20.4	5.7	2.3	0.7	2.3	1.7	0.6	30.3	3.1	10.8	0	14.1	3.5	29.3	0.2	0	8.2	0	2.3	0	11.4	0	0.9
16.4	0.1	0	5.7	0	0	16.7	0	2.2	0.6	15.9	7.1	0.4	0	16.4	13.9	0	0.6	0	0	30.1	0	7.1	0	0	0.2	0	0	17.4	9.7	2.9	6.8	0	0	9.9	0.2	0	0	15.8	11	3.9	0.8	0	0	2.5	8.7	0	1.1	0	18.8
5.3	0	0	2.6	0	0	11.9	0	0	1.2	11.7	1.2	0.8	0	14.6	3.2	9.1	0	0	0	18.1	0	1.4	1	12	0	0	0	17.4	5.7	4.2	5.3	0	0	0	0	16.2	0	15.4	3.6	36.6	0	0	0	0	0.4	0.2	0.8	0	0.2
26.1	1.8	0	4.2	0	0	20.6	0	0	0.4	27.3	3.9	0	0	2.6	0	3.2	0	0	0	12.7	0	1.6	0	13.7	0	0	0	3.3	22.6	0.7	1.4	0	0	0.2	0	11.8	0	0	2.2	4	0	0	0	0	0.2	0	2.5	0	1.7
1.7	3.4	0	0	18.5	0	10.9	0	0	3	14.3	3.3	0.4	0	36	5.5	0	0	0.9	0	17.8	0	3	0	14.2	0	0	0	17	0.7	0	0	0	0	13.3	0	0.8	0	0	1.5	14.2	0	0	0	0	6.3	0	0	0	0
29.1	7.3	0	3.6	10	0	11.9	0	0.8	0.4	32	8	1	0	27.5	14.5	0.2	0	10.2	0	13.8	0	8.7	2.4	0.4	0	0	0	7.4	11.6	0	0	0.6	0	15.6	0	0	0	0	0.8	30.2	0	6	1.7	1.1	0	0	0	2.1	0
15.1	14.2	0	5	7.5	0	7.1	0	0.6	9.3	16.8	17.9	0	0	16.4	11.7	16	0	0.3	0	18	0	13.4	1.4	0	0	4.8	0	8.1	15.8	0	0	0	0	0	0	1.4	0	0	0	7.6	0	0	13.1	7	0	0	0	0	0
20.5	9.2	0	3.4	4.8	0	14.1	0	0	3.3	22.6	0.8	0	0	26.1	10	1.5	13.8	3	0	13.7	0	3.7	7	0	0	0.9	0	15.2	3.6	0	0	0	0	0.2	0	1.2	0	0	0	8.4	0	0	4.4	0	0	0	0	0	0
5.5	0	0	6.7	0	0	12.1	0	4.6	1.7	6.9	4	0	0	6.7	7.7	3.8	0	0.7	0	22.4	0	18.1	2.7	10.7	0	0	0	16.5	1.7	0	0	0	0	0.4	0	0.8	1.2	0	0.7	9.8	0	0	0.2	0	0	0	0	0	0
4.6	0	0	13.1	0	0	8.8	0	2	1.4	12	1.8	2.4	0	35.2	10.9	4.5	0	0	3.3	30	0	13.3	3.1	4.8	13.2	0	5.4	9.3	8.9	0	0	3.7	1.7	19.7	0	0	0.4	0	1.1	11.2	0	3.7	0	0	0	0	0	0	0
16.5	4.9	0	5	0	0	5.7	0	2.9	1.8	14.4	10.3	0	0	31.6	11	0.5	0	1.4	1.2	13.7	0	20.2	0	3.1	0.8	0	22.4	9.7	6.4	0	0	0	0	4.6	0	15.6	0	0.6	1.2	15.3	2.9	18.5	0	0	0	0	0	0	7.8
5.7	15	0	0	0	0	9.6	4.8	1.9	0	9.3	13.7	1	0.6	15.4	0	0	0	3.9	3.8	16	0	14.4	0	1	0	0	16.4	15	14.1	0	0	0	0	4.3	0	6.6	0	0.6	0.8	10.3	3.5	2.3	0	0	0	0	0	9.7	25.2
10.7	6.5	0	8.1	0	0	11	3.8	2.2	0	5.4	17	17.5	2.5	27.3	0	0	0	5	2.2	15.8	0	12.6	4.9	0.8	0	0	8.2	14.5	2.2	0	0	1.7	0	0.7	0	2.3	1.2	0	1.5	40	1.4	0	0	0	0	0	0	2.7	1.3
19.2	0	0	9.9	0	0	4.7	0	1.3	0	16.5	2.4	6.2	10.4	27.6	0	6.3	0	1.9	1.6	17.7	0	13.1	5	0	0	0	9.4	17.8	21.5	0	0	2.1	0	0.2	0	0	2.8	0	1	11.1	2.4	0	0	0	0	0	0	0	4.6
18.8	0	0	3	0	0	0.8	0	5.5	0	9	2.4	0.2	0	8.1	0.4	1	3.2	0	4.4	14.9	0	8.5	0.7	5.7	0	2.1	8.1	4.9	2.4	0	0.2	0	12.8	0	0	0	1.4	2.5	0	17.6	2.4	0	14.3	0	1.5	0	0	0.1	1.3
4.2	0	0	0	0	0	9.1	0	4.7	0	4.6	10.6	2.2	0	20.3	1.2	0	0.9	1	1.8	13	0	11.9	21	3.5	0	16.2	12.1	6	4.6	2	3.1	2.3	0.5	0.8	0	0	3.1	11.2	0	2.3	0	0	0.4	0	0	0	0	17.4	8.2
11.6	0	0	4.2	1.4	0	4.8	0	7	3.4	14	2.7	0	0	8.7	1	0	0	1.8	0	15.6	0	10.3	5.5	0	0	17.8	9.1	3.7	6.6	4.4	6.8	1.9	0	0	0	0	12.4	4	1	10.8	0	2.1	0	0	0	0	0	1.7	20.3
7.6	4.6	0	4.6	3.7	0	6.1	0	2.2	5.2	12.5	1.4	0	0	0	0.6	0	0	12.4	6.3	15.1	0	8.4	4.1	4.8	0	1.9	44.7	9.1	3.8	13.2	1.5	0	0	0	0	0	12.4	6.5	0.2	14.7	0	1	0	0	0	0	0	0	21.2
10.5	3.6	0	17.7	0.3	0	12.6	0	0.8	0	12	3.2	0	0	18.8	0	0	0	0	2.2	15.4	0	17	1	0.7	0	0	11.8	7.6	1.2	1.3	0	0	0	4.4	0	13.7	20	0	0	0.8	0.4	0	0	0	0	0	0	0	13.3
11.9	0	0	0.7	0	0	9.1	0	0.4	0	5.5	7.9	0	0	31	0	1.7	0	0	0.2	15	0	9.5	6.1	0	0	0	4.4	18.7	0.4	0.9	0	0	0	0	0	28.9	7.8	0	0	0.4	0	0	0	0	0	0	0	0	11.8
3.4	0	0	1.2	0	0	11.1	0	0	0	15.3	3.7	0	0	16	0	6.6	0	0	5.5	14.6	0	7.3	7.9	2.6	0	0	8.9	3.9	0.1	1.1	0	0	0	0	0	21.1	26.2	0	1.5	13	0	0	0	2.1	10.8	0	0	14.6	6.6
17.5	0	0	1.6	0	0	1.7	0	0	0	12.1	5.1	0	0	31.3	0	0	0	3	0.4	17.1	0	10.9	10.2	0.4	0	0	2.2	12.7	10.3	0	0	0	0	0	0.8	19.5	43.6	0	0	20.1	0	0	0	0	2.8	0	0	1.9	0
9.4	0.4	0	7.5	0	0	1	0	0	1.6	4.8	1.9	0	0	11.7	0	0	0	1.7	0	20.2	0	16.2	0	0	0	0	9.9	4.5	9.3	0	0	0	0	0	0	13.5	6.9	0.4	0	15	0	0	0	0	7.6	0	0	0	4.9
7.3	0	0	2.8	0	0	0	0	0	1	1.8	2.1	0	0	12.2	1.3	0	0	3.3	0	21	0	7.2	0	5	0	0	4	9.3	11.7	0	2.8	0	0	0	0	10	12.1	0	0	20.7	0	0	0	0	11.8	0	3.4	1.7	0.8
5	0	0	5	0	0	0	0	0	2.8	13.9	4.2	4.9	0	22.1	1.5	1.2	0	0	0	17.2	14.1	7.2	0	1.1	0	0.4	7.5	0.4	0	0	6.5	0	0	0	0	23.4	2.7	0	2.8	22.5	0	0	0	0	21.4	0	4.2	0	0
6.7	0	0	6.5	0	0	1.2	0	0	2.8	21.8	2	1.5	0	0	0.8	0.6	0.2	0	0	13.8	0.6	0	0.8	0.4	0	0	1.6	3.7	0.4	2.2	4.1	0	0	0	0	11.1	25.7	0	1.4	5	0	0	0	0	3	0	0	0	0
3.8	0	0	3.5	0	0	3.4	1.8	0	0.4	13.5	0.2	0	0	12.9	4	0	2.2	4.1	0	13.1	0	4.3	1.1	3.3	5.7	0	15	24.2	12.8	0	2.9	6.8	0	0.2	0	20.6	7.9	0	6.8	7.3	0	1.5	0	0	3	0	0	0.2	0
31.3	0	0	4.7	0	0	0.6	1.6	0	1.2	5	0.4	12.6	0	21	0.8	0	0.6	0.6	0	11.1	0	0.6	1.9	0	0	0	23.1	4.3	10.6	0	13.2	12	0	0.2	0	16	0.6	0	1.5	17.4	0	5.1	1	0	10.6	0	0	0	0
0.5	0	0	0	0	0	0	0	0	4.9	9.9	13.9	1.5	0	25.3	0	0	0	0	0	12.8	0	2.8	0	0	3.7	0	28.2	7.7	14.2	0	3.1	1.2	0	0	0	14.6	4.8	0	5.7	19.7	0	0.5	0	0	3	0	0	14.8	0
37.7	18.6	0	0	0	0	0	0	0	6	15.5	0	0	0	23.7	0	0	0	0	0	10.2	0	10.3	4.6	0	0	0	15.7	5.9	4.9	0	2.3	0.6	0	0.6	0	16.9	1.9	0	1.6	12.4	0	0	0	0	0	0	0	0	0
2.8	0.8	0	0	0	0	0	0	0	1.2	7.5	9.1	0	0	6.1	3.8	2.8	0	4.5	0	14.7	0	0.5	3.8	1.2	0.8	0	12.9	0.4	1.5	0	1.7	0	5.1	0.4	0	22	1.5	0	1.7	3.6	0	0	0	1.9	8.7	0	0	0	0
4.9	2.7	0	4.9	0	0	0	0	0	19.6	0	20.8	0	0	6.9	11.6	5.2	0	2.5	0	11.9	0	2.2	9.2	0	0.4	1.3	12	3.1	8.6	0	1.4	0	1.4	1.8	1.7	16.9	0	0	1.9	12	0	0	0	0	15.4	0	0.2	0	0
23.8	14.8	0	14.4	0	0	0	0	0	5.7	0.2	25.2	0	0	0.2	10.6	0.1	0	2.1	0	14	0	5.5	17.5	0	0	1.3	7.6	9.4	14.6	0	0	0	1.5	1.3	0	3.9	1.4	0	0.8	15.5	0	0	0	23.9	3.4	0	0	2.2	0
2.9	0.9	0	5.5	0	0	0	0.4	0	1	18.9	7.1	0.6	0	0	10.9	0	5.2	0.4	0	10.5	0	0.4	2.4	0	0	0	16.5	19	6.7	0	0	0	16.6	1.2	0	6	4.6	11.2	0	20.2	0	4.1	0	6.4	0	0	0	2.4	0
4.7	5.5	0	1.2	0	0	0	0.4	0.6	1.6	25.3	1.8	5.5	0	0	8.9	0	1.5	0	0	17.4	0	1.6	1.2	0	0	0	23.2	6.3	0.5	0	0	1.9	12.2	8.9	0	24.7	0.2	1	17.4	30	0	0.8	0	0	2.7	0	0	0	0
0	9.9	0	8	0	0	0	0	0.8	0	29.9	9.9	1.7	0	0	12.7	0	0	1.2	0	16.6	1.6	2.5	2.2	3.8	0	0	12.8	10.3	10.7	0	0	0.2	23.2	0.4	0	5.8	2.5	6.4	3	41.7	0	0	0	0	1.5	0	0	0	0
5	1	0	0.1	0	5.3	10.5	0	0	0	18.6	4.8	2	0	0	14.9	0	3.7	0.4	0	9.3	0.4	0.7	7.1	0.5	0	1.6	19.3	1.8	10.4	0	0	0	6	0	0	2.9	0	16.6	0.1	12.4	0	0	0	0.2	0	0	0	0	0
4.6	2	0	3	0	20.4	1.8	0	0	0.2	8.7	0.2	2.6	0	0	10.6	0	56.9	0	0	12.2	0	5	4.3	0	0	0.2	17.8	11.7	6.4	0	0	5.2	3.1	0	0	16.4	0	7.7	1	20.5	0	0	0	0	0.6	0	0	1.9	0
3.8	2	0	22	0	46.9	0	0	0	0	23.8	9.2	0	0	0	24.4	0	1.1	0.6	0	14	0	2	2.8	0.2	0	7.9	12.5	0.9	5.5	0	0	2.9	4.9	0	0	3.5	0	5.6	0	22.1	0	0	0	0	0	0	4.2	0	0
0	0	0	9.7	0	33.3	0	0	0	0.4	5.2	5.5	0	1.4	0	21.7	0	2.8	0	0	16.9	0	4.6	7.4	2.3	0	0.6	3.3	0.4	5.8	0.3	0	2.3	4.7	0	0	3.2	2.1	0	0.6	55.1	0	0	0	0	0.4	0	2.3	0	0
4.2	0.2	0	0.4	0	22.8	0	0	0	2.2	15.9	4.6	0	4.2	0	1.6	0	0	6.4	0	14.9	0	2	0.9	8.4	0	1.4	15.6	7.9	15.9	0.9	0	5.5	8.4	0	0	13.1	0	6.4	1.2	4.1	0	0	0	0	14.8	0	0	23.3	0
23	0	0	6.1	0	30	0	1.2	0	6.1	19.3	13.9	0	13.5	0	11.5	0	0	8.6	0.4	9.4	0	0.9	0	4.4	0	3.1	1.9	15.1	6.2	0	0	3.6	2.6	0.8	0	21	0	15.1	7.2	2.5	0	0	0	0	7.6	0	2.3	0	0
8.1	8.1	0	41.3	0	21.9	0	0.8	0	1	6	5.5	0.2	9.5	0	13.7	0	0	10.7	0	15	0.2	2	0	8.7	0	3.3	12.7	10.9	5.1	0	0	3.5	3.1	0	0	25.9	0	11.8	1.8	0	0.2	0	4.4	0	46.7	0	31.5	3.8	0
6.4	0	0	2.3	0	25.5	0	0	0	0.4	25.4	3.8	0	1	0	17.4	0	0	0.2	0	19.8	19.4	1.3	0	0.5	0	6.5	12	9.5	15.5	0	0	0	0	1.9	0	0.6	0	3.5	2.2	0	0	0	0.8	0	8.7	0	0	0	0
6.2	6.7	0	0	0	20.1	0	3.8	0	5.4	3.8	0.5	0	0.8	1.3	9.1	0	0	0	0	13.7	0.8	5.9	0	0	0	0	7.3	12.3	23.7	0	7.7	0	0	0	0	27.1	0	0	2.6	0	0	0	1.2	0	1.3	0	0	0.6	0
10.9	5.9	0	0	0	39.4	0	1.8	0	6.9	19.3	2.9	0	16.9	16.8	15.9	2.4	0	0	0	20.3	0	1.2	2.9	0.7	0	0	23.6	12.9	7.4	0	1.8	0	0	0	0	24.8	0	0	3.3	0	0	0	0	0	11.9	0.4	0	0	0
0.8	4.8	0	9.4	0	24.4	0	0	0	0.4	11.6	1.4	0.2	11	19.3	6.1	2.7	0	3.7	0	21.9	0	0	4.7	0.5	0	0	2.8	17.2	5.7	0	1	1.2	0	0	0	32.1	0.2	0	4.6	0	0	0	0	0	0	0	0	0	4.9
13.9	0	0	2.3	0	25.1	3	0	0	0	5.3	1.5	0	2.4	24.6	15.9	3.5	0	5.1	0	9.9	0	0	2.8	0.2	0	0.2	6.1	16.8	12.2	0	0.2	0	0	0	0	16.6	1.4	0	2.3	0	0	0	0	0	0.6	0	0	3.6	10.1
10.7	8	0	1.3	0	24.8	22.8	0.4	0	0	19.1	5.5	0.4	2.2	37.1	0.8	8.9	0	0	0	24.7	0	0	7.4	0	0	0	1	21.3	13.5	0	0	0	0	0	0	19.7	2.7	0	7.8	0	0	0	0	0	0	0.4	0	0	0.8
3.4	3.7	0	6.8	0	18.8	25.2	0	0	0.8	23.8	1.9	2	0	29.4	0	11.8	20.7	13.8	0	24.2	3.5	0	5.3	2.2	0	0	0	3.7	12.4	0	0	0	0	0	0	2.5	2.9	0	14	0	0	0	0	2.8	0.4	0	0	0	4.7
0	0	0	12.7	0	15.1	23.3	22.6	0	0.8	16.3	13.8	1.2	0	16.4	12.2	1.9	0.9	2.1	0	13.4	0	8.2	9.5	0	0	28.6	0	7.4	3	7.7	0	0	0	4.2	0	0.7	0.4	0	1.4	0	0	0	0	8	2.5	0	0	0	7.2
0.9	0	0	5.2	0	16.4	12.2	0.4	0	0	16.5	3.5	0.4	12.1	37.2	8.6	0.9	0	1.1	0	22	0	9	9.5	0	0	0.9	0	17.5	18.9	0.8	0	0	0	3.1	0	20.2	0.4	0	6.6	1.4	0	0	0	0	0	0	0	0	0
8.5	0	0	1.6	0	7.5	2.6	0	0	0	12.7	3.3	0.4	0	28.4	3.6	0.2	0	1.4	0	19.9	0	10.5	5.4	0	0	0	24.1	4.8	10.7	0	0	3.3	0	0	8.9	5	0	0	4.2	0.6	0	0	0	0	34.3	0	13.5	1.9	9.7
18.7	0	0	0	1.8	0	16.1	0	0	0	16.2	2.5	0.4	1	27.6	15.7	0.4	6.3	5	0	8.9	0	4.1	4.3	1.2	0	0	15	2.8	6.2	0	0	0	0	0	0	4.2	0	7.8	1.2	0	0	0	0	0	1.1	0	5.7	0	5.3
11.9	0.2	0	4.1	0	0	17	0	0	0	20.3	13	4	0	25	16.9	0	0	11.4	0	10.3	0	1.2	0.9	0	0	0	11.2	0	13.2	0	0	0	0	3.6	0	1.2	0	7.9	3.3	0	0	0	0	0	0	0	1.7	0	15.2
3.8	0.6	0	1.3	0	0	13.5	0	0	0	15	13	1.2	0	23.3	11.8	0	0	1.5	0	6.7	0	0	1.3	0	0	0	17.7	0	8.1	12	0	0.8	0	2	0	1.9	0	5.1	0.2	0	0	0	0	6.8	0	0	0.7	0	7.6
25.7	4.9	22.9	9.6	0	0	19	0	0	0	22.9	8.1	4.5	1.4	21.6	10.1	0	0	3.3	0	5.7	0	3.3	7.5	0	0	0	14.5	0	9.8	3.4	0	1.2	0	3.4	0	5	1.9	6.1	0	0	0	0	0	8.2	0	0	7.7	0	2.7
10.4	2.3	33.4	2.1	0	0	7.9	0	0	0.6	14.4	7	3.9	0.8	33.1	21.5	0	0	0.6	0	11.3	0	19.5	9.3	0	0	0	5.7	18.3	0.2	6.2	7.3	2.9	6.2	0.5	0	5.6	3.5	3.5	0	0	0	0	0	4.9	0	0	2.3	0	10.8
28.7	0.8	24	5.9	0	0	13.9	0	11.7	0	19.4	3.9	0	3.8	5.7	13.4	0	0	0.7	0	14.2	0	1.7	3.8	0	0	0	16.3	0.8	17.2	8.4	5	0	0.2	0	0	4.1	2.9	19	1.9	0	0	0	0	1.7	0	0	7.2	0	23.4
12.9	0	1.8	13.7	0	0	18.8	0	0	0	15	11.2	0.2	1.2	0.4	6.5	0	0	13.8	3.3	21.6	0	1	7.6	0	1.8	0	0.4	9.1	9.1	0.6	0.5	0	0	0.2	0	2.5	3.1	2.6	1	0	0	0	5.5	2.3	0	0	7	0	11.5
8.1	1.6	0	0	0	0	16.6	0.2	0	0	18.9	11	1.2	0	16.7	1.4	0	0	25.4	27.4	6.3	0	1.6	1.2	0	0	0.8	0	16.1	14.8	0	0	0	0.4	1.2	0	1.5	6.6	3.4	1	0	0	0	8.2	0	0	0	0	0	10.8
6.9	2	0	2.7	0	0	21.1	0	0	0	18.6	6.7	0.4	6.6	3.9	11.3	3	0	1.8	6.4	17.3	0	18.1	0.7	0	2.6	6.7	0	5	10.4	0	1	0	0	0.2	0	0.4	3.2	4.5	0	2.6	0	0	0	0	0	0	0	0	1.7
26.8	7.2	0	8.5	0	0	8.8	0	0	0	4.3	0.6	1.5	5.9	1	6.2	0.3	0	4.5	1.5	6.7	0	6.5	0	3.1	0.4	0.2	0	13	11.3	0	0	0	4.1	0	0	0	0.1	2.2	1.4	5.9	0	0	1.2	0	0	0	6.6	0	5.7
9.9	6.9	0	2.2	11.4	0	14.1	2	0	0	21.6	33.1	2.9	0.1	0	3.3	4.1	0	8.9	3.7	21.5	1.2	3	1.8	3.1	0	0	2.2	2.8	10.4	0	0	0	0	0	0	0.3	0.4	13.2	0	2.1	0	0	0	0	7.4	0	0.6	0	2.7
0.2	0.7	0	26.2	2.6	0	6.5	1.8	0	0	16.9	2.8	0	3.3	0	27.1	7.5	0	1.5	0.5	27.7	5.3	4.3	14.7	0	0	0	19.6	6.8	18.9	0	0	0	0	1.7	0	7.4	0	11.6	0	0	0	0	2.5	0	11.6	0	1.9	4.9	6.3
0.5	0	0	9	2.8	0	14.3	0.4	0	0	13.4	9.3	9.1	1.5	0	2.7	9.2	0	1.6	0	8	0.4	1.3	22.7	0	3	0	37.4	31.2	9.8	0	0	0	5.4	0	0	1.7	0	3.7	0	0	0	0	1.2	0	1.9	3.8	0	0	11.2
24.5	0.4	0	7.9	13.4	0	15.5	0	3.6	0	6.8	9.1	6.1	0	0	13.9	3.7	0	0	13.9	18.9	0	3.5	5	0	0.9	0.4	27.9	9.5	7.5	0	0	3.3	0.8	0.6	0	0.2	0	5.9	3.5	13.5	0	0	0	0.9	0	0	7.6	0	3.4
2.5	0	0	1.4	5.5	0	12.1	0	10.6	0	11.5	7.5	0	7.1	4.6	11.5	3.3	0	0	13.1	18.4	0	0	0	0	0.4	0	32.9	9.5	9.8	0	0	0	0	0	0	5.8	0	3.3	10.2	0	0	0	0	0	1.5	0	11.9	1.1	14.6
2.5	0	0	2.4	6.6	0	16.3	0	3.5	0	10.4	14.3	0	3.6	22.2	15.5	0	0	0.2	23.7	16.5	0	0.4	0	0	0	0	31.1	4.7	2.9	0	0	0	0	0	1.9	12	1.9	2.1	4.1	9.3	0	0	0	0	0	0	3.6	14.2	13.5
10.5	0	0	7.2	4.8	0	20.6	0	0	2	20.5	7.8	0.6	2.8	5.5	10.9	0	0	0	9.5	9.9	0.8	11.2	0.6	0	0.6	0	16.7	10.2	8.8	0	0	0	0	0.6	0	5.6	2.3	10.8	1.4	3.1	5.8	0	0	0	0	0	0	3.8	13.3
0.4	0	0.4	10.6	3.9	0	13.6	0	0	1.2	15.5	11.7	0.4	0	20.8	13.3	0	31.6	0	1.3	9.5	0	1.5	13.8	0	0.2	0	31	5.9	13.8	14.6	0	26.1	0	2.4	0	0	0	6.3	0	20.5	2.1	4.9	0	0	3.4	0	0	0	7
0	0	0	3.4	2	0	11.6	0	0	0	13.2	16.6	0.4	0	55.8	4.6	0	5.7	0	17	9.5	0	1.1	0	0	0	0	13.7	7.9	7.4	1.6	0.9	20.1	0	0.9	0	2.8	1	5.5	1.4	23.3	0	8.8	0	0	0	8.9	2.1	0	11.2
5.2	0	0	14.8	3.1	0	14.4	0	0	0	20	2.5	0.4	21.1	10.7	4.4	0	0	0.7	6.6	11.8	0	1.6	0	0.1	0	0	0	6.1	5.5	0.9	30.3	31.6	0	0	0.2	1.6	3.3	2.1	2.1	17.6	0	0	0	0	13.1	5.9	2.7	0	0.8
43.4	0	0	5.2	11	0	13.6	0	2.4	0	19.5	1	0	11.4	6.3	18.4	0	0	0.9	4.6	21	0	0.8	3.5	10.6	3.3	0	0	8.2	12	0	22.8	21.2	0	0	10.8	2.7	1	1.4	0	1.3	0	0	0	0	19.7	5.7	5.6	1.9	13.3
0.2	0	0	1.1	14.7	0	11.1	0	5.5	0	21.8	8.1	0	2.8	19.9	6.6	11.9	0	0	19.1	8.6	0	1.6	6.2	0.5	0.6	0	0	9.5	7.3	0	1	16.6	0	0	1.5	4.2	3.3	14.7	4.1	3.9	0	0	0	0	0	13.3	7.3	0	5.9
0	0	0	0	6.3	0	16	0	0.6	0	23.5	4.8	0	5.7	4.4	7.2	2.8	0	0.4	2.7	17.8	0	1.3	1.3	0.4	0	0	0	9.1	10.7	0	0	0	0	1.8	0	4.9	1.5	2.7	6.7	1.2	0	0	0	0.6	1.1	0	0.6	0	2.8
2.4	0	0	5.5	3.6	0	11.8	0	0	0	22.5	17.4	0	1.6	3.6	13	2.1	0	0	28.6	24.6	0	0.7	1.5	0.8	0	0	0	8.7	13.5	0	0	0	0	1.3	0	3.2	0.6	11.4	5.2	13.1	0	0	0.1	0	2.8	0.2	11.8	0	5.5
5	2.7	0	6.6	12.8	0	13	0	0.4	0	14.1	11.9	0.1	5	4	9	2.5	0	0	10.3	13.1	0	0.4	4	0	0	0	0	8.3	3.3	0	0	0	0	0	0	3.3	0	16	0.9	14.4	0	0	0.1	0	0.9	3	0	0	1.5
0	12.9	0	4.7	6.5	0	8.9	12.2	7	0	21	1	2.3	2.8	1.9	6.3	4.3	0	0	6	18.9	0	0.8	4.5	2.4	0	0	0	6.1	9	1.4	0	0	0	0	3.9	0	4.4	11.1	3.6	17.4	0	0	0	0	0	0	4	0	4.7
0	1.1	0	2.2	10.8	0	14.2	5.6	16.7	0.2	23.8	4.8	0.2	1.6	24.5	0	0	0	0	2.5	5.2	0	0	6.1	4	0	0	0	11.2	16	4.9	0	0	0	0	8.5	0	0.6	2.2	4.4	0.1	0	0	0	0	1.3	4.2	0.9	0	1.3
0.2	0	0	2.6	4.2	0	10.8	0	9.8	11.1	4.9	4.6	0.4	0	6.7	0	0	0	0	12.5	15.4	0	1	1.6	24.3	0.5	0	0	3	3.8	8.1	0	0	0	2.5	1.4	1.1	0	1.5	2.8	1.4	0	0	0	0	3.6	0	6.8	0	3.6
0.2	5.4	0	2.3	7.5	0	19.2	0	7.6	2.5	22.5	3.2	2.6	0	8.8	0	4.7	0	0	9.7	19.1	0.6	1.5	8.2	2.9	3	0	0	3.3	5.5	0.8	0	0.4	0	0	0	11.5	0	0.8	0.3	4.3	0	0	0	0	0	0	8.2	0.2	15
0	0	0	6.6	1.6	0	19.4	0	2	7.4	7.7	2.6	0	0	5.9	0.4	1.2	0	35.5	13.2	15	1.5	1.3	7.2	3.9	0	2.6	0	5.2	8.3	0	0	1.9	0	0	2.3	0.8	0	0	0	0.8	0	0	0	0	0.8	0	0	0	7.8
0	0	0	3.3	9.1	13.3	20.4	0	11.4	2.8	23	3.8	0.2	0	2.9	4.2	0	0.2	10.9	17.3	14.4	10.1	0.8	4.2	8.2	0	1.2	0	5.1	9.3	0.8	0	0.8	0	4.4	0	0	4.5	1.2	2.7	0	10.2	0	0.8	0	1.3	0	2.8	0	25.8
0.4	0	0	3.9	7.7	0.6	10.7	0	8.1	1.6	7.5	2.3	0	2.5	0.8	25.8	1	1.4	0	2.2	23.4	5.7	6	1.7	2.5	2.2	0	0	6	1.9	4.7	0	1.4	0	1.2	3.5	2.6	1.4	10.4	1.2	1.7	3.1	8.7	0	0	16.1	0	3	0	1.3
0.2	0	0	0.8	13.1	0	11.2	0	3.7	0	8.9	4.1	0	1.7	0.2	0	1	0	16.1	2.2	8.8	0	1.1	0.4	0	0.2	0	0	3	0.6	2.6	0	1.3	0	0	1.2	0.9	0	1.2	7.5	0.6	9.6	0	0	0	0.6	0	0	2.7	1.4
0	0	0	5.5	15.7	0	15.9	0	0.2	0	12.7	1.6	0	3.9	0	0	0	3.9	9.8	14.3	35.8	0	0	11.2	0	0	0	0	14.7	11.2	0	15.1	0	0	0	4.8	2.9	3.3	3.9	4.6	0	16.8	0	13.5	0	2.3	0.8	0	5.1	5.4
0	0	0	3.2	24.7	0	8.4	0	8.2	0	23.2	4.2	0	4.5	0	0	0	0	1.6	2.4	17.6	0	4.5	4.4	0	0	0	0	19.3	10.2	0	8.8	0	0	2.5	4.6	0.4	9.4	1.5	0	0	7.2	0	0.8	0	0	2.3	0	0	1.7
0	2	0	2.2	2.3	0	31	0	15.6	0	8.3	5.5	0	0.8	0	0	0	0	2.5	14.8	10	0	0	1.1	0	0	0	0	17	12.2	0	0	0	0	0	0.6	0	8.4	0	0.4	0	3	0	0	0	3	0	1.9	0	0
0	4.2	0	3.2	14.7	0	15.6	0	0.8	0	22.2	20.7	0	19.5	0	2.3	0	0	2.8	19.2	8.3	0.4	0.6	0.5	0	0	0	0	29.6	9.2	0	0	0	0	1.9	0	0.2	1.5	0	2.1	23.2	0	0	0	0	2.6	0	0	4	2.1
0	1.3	0	0	0	0	7	0	7.1	0.3	6.1	7	0	30.4	3.3	1.1	2.5	0	0.1	3.1	13.6	0	0	0.1	0	0	0	0	5.6	7.9	0	0	0	0	0	0	1.8	3.5	6.6	1	28.9	4.8	0	0	0	2.9	0	0	0	1.7
0.4	0.7	0	0	1	0	25.4	0	4.6	0.3	23.1	7	0	6	3.1	11.7	0.9	0	1.8	39.9	19.7	0	0	1	5.1	0	22.7	14.3	4.3	9	0	0	0	0	48.2	0	5.4	35.5	2.5	2.8	11.7	1.4	0	0	0	0	0.2	0	0.2	7.2
0	0.4	0	2.6	4.9	0	12.1	0	19.7	0	17.5	4.4	2.3	0.3	9.1	7.9	0	0	4.2	14.8	25.3	8.8	0	0	0.8	0	0.9	13.3	22.4	2.7	0	0	0	0	20.3	0	15.2	4.2	0	5.3	15.6	0	0	0	0	0	0	0	0	6.3
0	15.4	28.9	1.4	5.5	0	11.2	0	20	3.6	22.4	8.3	2.9	1.6	2.6	5.4	0	0	0.5	2.2	22.2	4.4	0	0	8.3	0	0	0.7	7.9	8.4	0.4	0	0	0	14.7	0	7.6	1.2	0	1.7	15.2	0	0	5.2	11.3	5.7	0	0	0.2	8.3
0	4.3	1.8	1.6	24	0	19.2	0	20.4	2	22	3.5	2	1.3	0	23.9	0	0	2	0.5	24.8	4.3	0	0.7	0	0	0	36.4	6.7	11.8	0	0	0	0	59.8	0	0	0	0	11.6	6.8	0	0	1.4	6.5	27.4	0	0	0	3
4.8	0.1	0	14.3	3.4	0	14.8	0	22.1	2.2	26.5	0.9	0	21.9	5.5	6.4	0	0	0	14.3	23.8	2.4	2.4	1.7	0	0	1.1	35.9	9.8	11.4	0	0	0	0	8.9	5.8	1.4	0	0	7.1	8.5	1.6	0	0	8.9	13.8	15.4	0	0.2	9.9
0.4	0.5	1.6	4	1.8	0	1	0	15.5	5	3.3	7.1	0.2	2.8	16.5	0.2	0	0	0	7.9	16.9	6.3	1.8	1.8	0	0	4.6	41.9	5.5	4.2	0	0	0	0	2.1	0.6	20.6	0	9.6	1.2	25.3	2	0	0	0.6	7.6	1.5	0	1.3	4.2
0	0	1	0	5.5	0	3.1	0	2.1	1.4	16.6	3.1	0	0.5	20.1	0	0	0	0	12.8	12.3	1.5	0.1	3.3	0	0	0.4	44.2	19.1	25.5	0	0	0	0	2.1	0	13.6	0.2	2	3.6	13.4	0	0	0	0.6	15.3	21.1	1.5	0	11.6
0	0	0.8	0	1.9	0	11.8	0	2.7	0.7	22.8	2.7	2.5	3.3	5.1	9	0	0	0	3.5	11.5	13.4	0.7	0.7	0	0	0	27.5	10.4	6.5	0	0	0	0	0.4	0.4	7.7	0	7.1	0.7	27.3	0	0	0	0.2	64.2	13.1	0	0	7.2
0	0	0	2.2	0	0	8.8	0	2.8	2.7	7.2	0.8	0.5	1.6	7.8	11.2	0	0	0.2	19.1	12.3	8.1	0	0.1	2.2	0	0	0	8.1	5.8	0	0	0	0	23.2	0	5.9	0.8	9.2	1	7	0	9	0	5.5	0	0	0	0	2.5
0	0	2.2	2.8	0	0	12.8	0	0	0.6	19.5	2.4	0	0	18.7	4.2	3.3	0	5.4	6.8	19.3	0.2	5.1	0	1.3	0	0	0	6.8	10.7	0	0	0	0	12.1	9.5	5.7	1	4.6	2.4	10.9	0	2.4	0	0	0.8	0	16.5	4.2	4
0	1.8	0.6	2	0	0	1.6	0	0.4	4.8	11.8	7.1	0	0	17.7	0	1.4	0	3.6	42.5	11.7	1.3	16.6	0	1.1	0	0	0	7.5	2.9	3	0	0	0	16.8	2.4	5.5	0.4	13	1.3	25.4	0	0	0	0	1.4	0	0	0	4.4
0	0.2	0	0.9	0	0	7.1	0	2.4	0	14.2	5.3	0	6.5	14.7	16	0	0	0	0	15.7	0.5	29.4	0.5	0	0	0	31.9	21.7	3.9	0.7	0	0	0	5.6	20.2	12.3	0	12.4	0	37.3	4.4	0	0	1.1	11.9	0	0	0	0.6
0	0	0	0.5	0	0	7.4	0	7.9	0.2	15	4.7	0	6.3	24.7	14.2	0	0	0	3.7	11.4	0.4	17	1.5	4	0.6	0	1.9	1	4.3	0	0	0	2.7	2.8	1.4	24.2	0	18.8	0.2	3.3	8.8	0	0	0	12.3	0	4.6	0	0
0	0	0.4	8.2	0	1	2.3	0	6.3	10.2	24	2.1	0	9.4	15.4	20.2	0	0	0	13.7	19.4	2.2	17.4	1.3	0.5	2.4	0	0	10.8	2.3	4.3	0	0	0	3.9	0	9.3	0	2.3	0	0	1.6	13.8	0	0	14	8.2	0.6	0	0
0	0	0.4	7.3	0	0.6	9.6	0	15.2	3	14	1.5	0	1.3	23.8	24.5	2.4	0	0	22.9	14.5	8.5	8.3	1.1	4.3	0	1.6	0	10.6	3.2	0.4	0	0	0	2.3	0	27.6	1.4	7	0.8	0	1.4	1.3	0	4.9	18.2	0.6	0	0	7.6
0	1.4	0	10	0	0	5.1	0	19.2	2.4	16	5	0	0	28.3	4	0.8	0	0	10.2	2.9	24.4	10.9	3.7	0.4	1.8	6.7	0	9.1	8.3	0	0	0	0	26.6	0	14.5	1.7	13.8	5.5	0	0	0	2.5	0	0	0	0.8	0	0
0	0	0.5	7.5	0	0	12.3	2.8	6	1.1	8.5	5.4	0	0	3.7	13.2	0	0	12.8	17.1	20.7	13.1	16.6	7.8	1.8	0	2.9	0	8.8	1	2.6	8.8	0	0	17.6	0	14.2	5	17.8	0.2	0	0	0	6	8	0	4.4	0	0	11.2
0	0.2	0.1	1.8	0	0	8.3	0	6.8	0	11.3	16.4	0	0	28	5.9	0	0	1.3	7.4	18.2	1.5	6	3.2	0	0	5.6	17.5	7.7	10	0.2	7.7	0	0	15.4	0	15.8	27.6	9.8	1.3	0	0	3.1	1	0	3.2	0.9	0	6.8	6.4
0	4.8	0	5.5	0	0	14.6	0	23.8	0	18.6	3.3	0	0	13.5	6.5	0	0	4	7.1	10.6	2.8	5.7	13.6	8.3	4.3	1.3	13.7	26.3	12.1	1	3.1	0	0	7.1	7.8	26.1	2.2	13.4	1.9	0	0.4	6.8	0	3.8	0	0.8	0	5.9	0
0	0	0	1	0	0	5.5	0	22.1	0	12.5	2.5	0	0	2.8	19.9	0	0	0.6	12.6	11.1	2.2	5.6	2.5	6.3	2	0	2	6.2	4.7	0	1.4	0	5.2	9.8	3.6	6.4	6.5	14	0	0	0	1.9	0	0	0	0	0	0	0.9
0	0	0	7.7	0	17.2	19.3	0	6.1	0	18.1	3.8	0.9	0	5.4	7.8	0	1.4	0	17.2	2.9	7.9	22.1	2.7	0.7	0	0	1.1	23.8	2.3	0	4.5	0	0	9.6	0	15.6	22.9	0.8	0	0	0	0	0	0.6	4.7	0	0	0	3.8
0	0	0	2.2	0	37.3	15.6	0	0	0.6	37.1	4.5	3.3	0	20.1	10.1	0.6	1	2.2	11.8	13.8	18	12.1	8.3	3.5	7.9	3.1	0	5.6	9.4	0	0	0	0	20.8	0	11.5	23.5	1.4	1.7	0	0	0	0	1.3	0	0	0	0	1.7
0	1.2	0	1.7	0	18.6	12	1	4.8	0	22.7	0.8	0.2	0	1.9	14.9	0	0	0	8.4	14.8	17.4	3.9	10.6	1.4	36.1	0.4	0	11.7	5.2	0	0	0	0	14.9	0	15.6	6.6	0	1	0	0	0	0	0.8	1.7	10.2	0.8	2.3	3.6
0	0	0	3.3	18.8	1.2	7.3	0.2	12.9	0	31.2	0	2.9	6.8	19.7	18.4	0	0	0	5.1	17.4	2.2	4.8	1.2	0	3.3	0	0	11.8	13.9	0	1.2	0	1.2	8.3	0	8.2	20.5	0.2	0.4	0	3.4	0	0	0	0	1.9	0	0	19.2
0	0	0	1.6	3.2	0	7.6	0	7.5	0	17.4	0	1.1	1.5	11.6	1.2	0	1.6	0	5.9	7.6	0.2	10.1	0	0	3.3	0.6	0	10.6	8.5	0	0	0	0	0.8	0	13.1	3.2	11.8	0.2	0	2.6	0	0	0	0	0	0.5	0	0
0	3	0	3.9	18.5	0	13.7	3.3	23.8	0	18	8.7	15.4	1.6	1	23.4	0	5.5	1.4	9.5	15.9	3.5	15.5	5.3	0	3.1	5.7	7.3	9.9	9.2	4.7	5.3	8.7	0	8.7	0	7.7	0	17.8	3.2	0	0	0	4.3	0	4.9	7	0.3	0.6	3.6
0	0	0	0.7	12.7	0	16	10.7	21.5	0	11.3	0.9	2.9	0.6	3.4	5	0	2.4	0.4	4.5	4.3	0.2	8.2	2.6	1	1	6.3	15.9	12.9	2.2	0	8.6	10.8	0	4.7	0.2	5.4	1.5	18.2	0.9	0	0	0	6.8	3.6	0	0	0	0	4.9
0	0	0	10.4	9.8	2.2	0.9	2.1	16.9	1	26.8	0.3	0	5.9	8.1	9.5	0	0	0	0.5	15.3	5.7	2.7	4.8	2.3	5.3	0.6	0.6	7.4	5.7	0	1	0	0	3.8	0	12.6	13.3	3.4	1.4	0	0	0	2.6	4.7	10.2	0	0.8	0.8	0
0	0	0	11.2	0.2	16.5	11.3	0	23.4	4	31.6	3.4	0	4.8	0	14.5	0	0	0	6.4	17.6	5.2	10.6	3.9	0.5	2.4	61.5	0	4.6	2.6	4.9	0	0	0	3.5	0	1.8	1.2	0	1.2	0	0	0	0	14	6.1	8.3	2.1	0.9	1.9
0	0	0	21.9	0	36.6	11.3	2.5	11.5	0.3	23.4	1.6	0	2.4	16.3	12.5	0	0	0	6.7	14.6	12.9	14.7	4	1.2	0	1.4	0	13.2	8	0	1	5	0	7.2	0	0	0.8	0	0.2	51.7	0	1.8	0	2.3	1.3	0	0	0.2	3.7
0	0	0	1.5	0	10.8	1.2	2.3	19	1.5	21	0.6	1.2	11.9	27.6	5.7	0	0	0	2.5	19.2	2.4	6.5	3	0.4	8.5	0	18.8	7.1	19.2	0	0.2	0.4	0	17.2	0	0.4	0	0	1.2	0.8	0	1.3	0.8	0	0	0	2.5	4.9	19.4
0	0	0	13.5	2.7	20.4	16.1	1.8	9.6	1.3	7.8	3.2	1.4	0.6	16.9	20.2	0	0	0.6	0.6	28.1	6.5	0.4	2.7	0.8	5.2	0	27.8	5.5	10.6	2	0	0	0	7.8	0	0.4	3.3	0	2.1	0	0	0	0.4	0	0	0	2.5	0	15.9
0	0	0	9.8	6.3	31.3	20.7	0	3.4	0.3	13.8	4.2	0	0	10.5	11.4	0	0	0	3.9	12.9	0	5.9	0.2	0.4	4.1	0	20.2	11.5	14.3	1	0	0	0	9.4	0	0.2	14.9	0	2.2	15.6	0	0	0	0.8	0	0	0	0	0.8
0	0	0.8	2.7	6	31	15	0	7.4	0	21.3	5	0	0	5.7	10.2	0	0	0	0	17.9	0.8	8.5	0	8.5	10.7	15.7	0.4	5	8.8	0.2	5.3	0	0	4.7	0.2	0.7	1	0	4.3	22.7	0	0	0	0	2.7	0	1.5	0	4.7
0	0	0	21.2	0.4	29.6	20.8	0	4	0	21.6	0.6	0	2.2	8.3	16.7	0	0	0	5.9	20	4.7	6	4.6	7	12.7	6.4	0	2	0.8	10.6	0.4	0	2.1	45.1	12.4	3.7	2.1	0	4.4	45.5	0	0	0	1.3	0	0	0	0	23.6
0	6.5	0	0	0	24	13.1	0	5	0	5.4	5.5	0	3.2	6.7	27.5	0	0	0	5.7	5.1	0.4	2.8	5.8	0.2	0.6	5.2	0	16.5	11.6	0.2	0	0	0.6	20	1.4	1.6	4.1	0.6	4.6	7.7	0	0	0	0	2.8	0.6	21.8	0	0.9
0	1	0	0	1	24	16.9	0	4	0	14.5	2.3	0	1.8	18	44	0	0	0	0	13.2	0	10.4	1.9	1.8	0	7.5	0	4.9	8	0.4	0.2	0	0.8	12.5	1.8	1.9	0	0	4.5	9	0	0	0	1.1	0.6	2.5	0	0	0.4
0	0	0	0	0	28.3	20.5	0	8.9	0	19.5	5.1	0	1.4	18.4	10.7	0	0	0.2	3.7	17.1	0	11.1	18.5	3.9	16.7	0.2	2.6	19	13.6	0.9	0	0	0	10.8	0.8	1.9	2.2	0	16.5	9.7	0	0	0	1.9	0	0	0	0	0.2
0	4.6	0	0	0	27.5	11.7	0	5.8	0	22	1.1	1.2	0	0.6	10.7	0	0	0	14.4	19.3	0	12.6	13.5	12.2	3.3	2.6	4.5	24.1	1.5	0.9	0.1	0	0	8.9	0	3.1	3.8	0	4.5	13.6	0	14.4	0	0	0	0	0	0	0
0	4.7	0	0	1	20.5	3	0	9.4	1.8	10.2	4.3	3.8	3.2	20	9.1	0	0	0	2.5	14.7	5.1	2.7	13.8	0	7.1	0	0	10.8	6.8	0	5.6	0	0	6.9	13.6	1.9	2.9	0	0.9	16.8	0	2.2	0	0	0	11	0.9	0	1.7
0	12	0	0	0	22.9	13.6	0	9.5	2.2	18	0.7	1	0	28.9	6.7	0	1	5	2.4	14.3	7.7	3.2	5.4	0	3.5	0	17.8	11.6	11.6	0	2.6	13.1	0	12.9	8.4	0	5.8	11.8	1	4.6	0	0	0	1.1	0	0	0.1	0	0
0	0	0	0	0	11	8.6	0	8.3	2.4	11.5	0.2	0	0	13.2	2.2	0	0	14.9	4.9	23.9	0.2	8	4.7	0	1.8	0	0.7	5.6	13.7	0	4.7	23.2	0	18.5	0.9	0	4.6	11.9	0	0	1.4	15.1	6.1	0.2	0	1.1	2.2	0	11.9
0	0.9	0	1.5	0	18.3	18.3	0	8.2	11.7	9.9	1	0	0.6	33.2	8.1	0	2.6	1.1	0	16	20.3	7.8	0.7	0	4	1.2	0.4	13.6	8.6	0	1.2	19.2	0	17.6	0.5	0.8	6	21.9	0	0	17.5	10.7	1.8	1.1	0	12.7	0.2	0	9.5
0	0.1	0	1.3	0	26.6	14.2	0.4	8.5	0	22.2	0	1.4	1.2	16.4	1.6	0	0.2	0.2	0.9	15	2.5	7.5	6.3	0	7.1	0.4	0	8.3	1.4	0	0.8	7.3	0	7	0	2.5	15	11.6	1.2	0	5.4	0	2.1	0	0	0	0	0	0
0	0	0	0	0	28.4	16.2	0	4.6	0	14.2	0	1.6	0	22.8	0.8	0	0	0	8.5	14.2	0.8	5.8	11	0	13.5	3	33	1.7	13.4	0	12.6	1.6	0	4.8	0	1	11.5	21.2	2.3	0	28.2	0	0.8	0	15.6	0	0.6	0	3.4
0	0	0	2.8	0	12.4	9.8	0	6.6	0.4	16.6	0	0.6	0	45.4	22.2	0	0	0	7.4	13.9	0	4.2	1.6	3.8	8.6	7.4	2	21.8	11.4	0	0.8	4.6	0	4.4	0	0	26.7	27.3	0	23.1	26.7	0	1.2	0	13.7	0	0.4	2.5	3.6
0	0	0.6	1	0	16	11.8	0	22.4	1.9	15.4	2	2.6	0.4	7.4	6.5	0	0	11.6	27.6	10.6	0	11.5	2.6	4	11.2	0	0	7.9	10.1	0	5.1	0.6	0	11.8	0	0	9.6	21.7	0	13.6	16.1	0.6	2.8	0	0.4	0	0	0	0.2
0	0	0	0	0	5.5	9.4	0	5.2	11.4	14.6	1.2	2	0	15.4	7.5	0	0	8.3	11.6	14.7	0	13.6	10	0	5.3	0.4	0	14.7	7.4	0	5	0	0	1.9	0.4	0	0.4	4.8	1.9	3.8	2.9	0	8	0	18.8	0	0	0	5.7
0	0	0	0	0	28.5	16.6	0	9.3	3.2	20.6	0.6	4.3	0	5.5	1.7	0	1.3	0.8	5.5	15.4	0.8	10	3.8	0	9.9	0.6	0	13.8	2.3	0	0.5	0	0	0	0.6	0	1	10.2	8.4	18.7	0.2	0	0	0	0.2	10.4	5.9	0	9.7
0	0.6	0	4.2	0	8.7	23.2	21.8	20	2.2	10.6	4.4	8	0	4.5	4.9	0	0.3	0	3.9	9.9	0	1.8	6.5	0	17.4	0	0	10.5	8.3	0	0	0	0	5.6	0	0	3.1	1.5	8.5	31.6	0	0	2.9	4.4	0	9.7	2.3	0	0
0	0	0	0.6	0	18.6	9.1	0.4	12.3	0.2	13.7	1.8	1.5	0.4	1.7	13.5	0	0	0	38.4	13.8	0	2.4	0.7	0	12.1	0	0	8.3	4.5	2.2	0	0	0	8.6	0	0	0	1.3	6.7	6.1	0	7.4	6.5	1.3	0.8	3.6	4.6	12.5	7.2
0	0	0	0	0	4.1	12.3	1.3	14.4	15	20	1.6	4.5	0	1.1	4.9	0	0	3.1	13.5	12.2	0	15.5	11.3	0.3	11.4	0	0	8.3	16.7	1	0	0	0	2.8	0	3	0	1.8	3.9	0	0	1.1	2.3	2.8	11.9	6.6	1.3	0.2	16.9
0	0.9	5.1	0	0.9	16.7	14.5	1.9	6.3	4.9	24.6	3	2	0	9.8	0.9	0	0	0.4	2.8	19.5	1.2	15.9	4.7	0.3	3.9	2.8	41.3	21.7	26.2	0.4	2.2	0	0	1.5	0	1.8	0	0	1.2	0	0	0	2.2	0	17.8	0	1.1	0	16.1
0	1.1	2.5	0	2.4	26.8	11.9	2.2	7.6	2.8	22.9	3.1	0.4	17.7	17	0.6	0	0	0.7	5.8	10.6	3.3	19.4	5.8	0	18.7	2.4	1	7.1	6.5	0	9	0	0	3.8	28.3	1.9	0	0	3.1	0	0	0	5.1	3.2	0	0	3.8	4.2	4.7
0	0	0	0	1.7	14.6	4.2	0	5.7	1	7	1.3	0	7.6	14.9	9.7	0	0	4.6	3.1	11.5	1	5.1	0	0.6	9.1	2.6	0	14.8	1.6	0	5.9	0	0	9.7	1.4	1.9	2.1	0	1.4	0	0	0	3	0	20	0	6.4	0	1.6
0	0.8	0	7.7	4.9	12.4	0.4	0.6	4.8	6.7	22.2	1.4	4.9	0	8.9	3	0	11.1	4.1	5.1	16.9	0.8	16.9	13.4	12.7	14.2	5.7	42.3	14	8.5	0	3.7	0	0	13	3.4	11.6	1.9	0	0.6	0	0.6	0	0.2	0	205.7	0	11.4	3.2	11.1
0	0	0	2.6	0.5	5.6	0	0.4	2.3	3	16.5	6.3	2.1	0	5.9	0.6	0	0.1	4.9	29.9	8	0	2.2	2.4	0.9	5	2.1	25	5.5	0.1	0	0	0	0	5.1	0.3	1.1	10.3	0	0	8	0	0	0	2.5	0.6	0	3.4	0	1.9
0	1	0	0	0	0.8	0	0.3	5.5	2.2	14.4	3.3	0.2	1.6	3.8	2.2	0	0	0.6	12.5	16.2	1.4	5.8	0.5	0.2	20.6	0.5	37	7.5	0.2	0	0	0	0	2.6	0	20.4	7.4	0	4.1	8.7	0.6	0	0	0	0	15.2	7.8	2.1	5.9
0	0	0	0.1	0	8.4	1.6	1.5	20.6	0	13.4	19.8	0	0	1	9.7	0	2.4	0	1.5	36.4	0.2	12	15.8	3.5	8.1	2.2	41.5	9.9	10	0	0	0	0	3	0	22.6	3.1	11.8	2.4	2.4	0.6	0	0	0.8	0	3.2	0	11.2	0.6
0	0	0	0.5	0	19	0.4	0	3.2	1.2	21.9	9	0.2	5.7	5.7	11.2	0	0	0	0	14.2	0	11.3	0	5	4.9	33.5	31	13.2	7.4	0.4	7.9	0.2	0.4	7.5	2.7	2.1	13.1	14.4	1.3	3.7	0.4	0	0.2	0	8	1.5	0	0	0
0	0	0	0	9.2	19.7	14.1	3.8	3.5	5.5	10.3	0.4	2.8	0	4.3	8	0	0	0	0	9.4	3.4	2.5	4.1	7.9	19.5	0.1	0	13.8	4.2	7.6	2.4	0.2	7.9	8.8	1	0	3.4	9.7	0.2	1.7	0	0	0	0	6.4	1.5	0	0.4	1.5
0	0	42.3	0	18.5	12	15.9	0.2	2.9	4.8	12.5	0.4	0.4	15.7	6	1.8	0	5.1	0	8.8	19.9	3.6	9.2	1.9	0.9	16.4	0	0	7.7	2.8	1.7	5.5	0	7.7	19.8	9.8	2.6	3.6	10.7	6.8	0	0	0	0	0	2.8	11.8	0.2	0	4.2
0	0	56.1	0.2	0.9	20.1	25.7	0	4.6	1.8	15.3	3.4	1	10.6	25.2	5.2	0	0.4	0	19.8	13.2	2.9	5.8	1.4	5.1	13.4	0	0	3.4	7.2	0	13.3	0	0	14.7	0	0.3	0	8.7	2.8	0	0	0	6.3	0	10.6	17.3	0	3.8	0
0	0	2.9	0.6	0.1	20	3.3	0	2.6	3.6	6.1	12.1	1.4	24.7	10	3.3	0	0	0	3.5	12.5	2.8	8.6	0.7	0.6	16.4	0	2.8	15.2	24.9	0.9	6	0	4.1	9.1	0	0	0.2	11.1	4	0	0	0	1.3	0.4	2.1	8.9	0.8	0	0
0	1.2	0	0	0	24.8	11	0	1.9	0.2	16.1	28.7	0	13.2	18.1	7.5	0.4	0	0	0	23	0.6	13	0	0.9	5.1	0	0.1	12.1	5.4	0.9	0	0	1.4	6.4	0.4	2.5	7.9	13.3	6	0	0.4	0	0	0	0	5.5	0	0	10.8
0	1.2	2.3	0	0.4	18.6	7.9	0	19.8	1.4	15.5	15.9	0	16.5	3.4	6.2	4.2	0	0	6.8	14.8	0	13.2	0	2	31.2	0	0	18.1	18.8	0	0	0	0	8.5	0	2.3	8.4	4.9	1.9	0	0	0	0	0	0	0.2	0	17.4	45.7
0	5.7	4.5	1.3	0	22.1	5.5	0.4	19.3	0	26.4	3.5	0	15.5	1.2	1	0.5	0	0	21.5	21.3	0	5.4	4.3	4.1	11.4	0	0	59.5	24.4	2	0	4.8	0	8.8	0	1.5	6.9	7	4.2	0	0	0	0.2	6.8	0	25.4	2.3	0	11
0	0	3.2	5.3	0	23.5	4.5	0.4	4	0	11.3	9.3	0	3	1.8	10.7	0	0	0	11.2	22.1	3.2	4.6	5.9	2.1	1.9	14.6	0	19.4	8.3	0.8	0	0.6	0.2	2.2	0	0	2.3	11.8	7.9	0	0	0	0	0.8	1.1	11.9	2.8	0	7
0	1	1.8	5	0	24.6	3.9	0	39.4	0	21.8	3.7	0	1	0.2	5.5	0	0	0	15.5	9.5	0.1	6.5	6.7	0.6	6.1	0.3	0	25.5	1.2	0	7.3	13.9	4.8	4.4	0	0	0	15.1	1.7	0	0	2.8	0	0	14.2	6.1	0.3	0	9.3
0	6.1	0.3	3.4	1.2	17.4	7.2	0	6.3	3.2	7.7	3.6	0	0	3	5.5	0	0	0	19.1	12.5	0.3	17.5	2.6	0.4	9.8	1.2	4.9	9.6	6.9	0	12.6	0.2	0	7.5	0	3.8	2.7	14	5.7	0	0	24.4	0.6	0	3	0.4	5.1	0	8.3
0	0	1.1	0.7	0	10.3	13.4	0	24.3	0	18.3	1.2	0	0	10.9	4.2	4.7	3	0	0	21.3	1.7	2.9	7.5	0.4	5.6	5.1	0.6	0	14.3	0	0.2	0	1.9	3.1	0	1.8	3.5	6.9	2.9	0	0	0	0	0	0.6	1.5	0	0.2	2.7
0	0	0	7.3	0	15.8	15.2	0	7.7	0	5.6	2.2	0	0	35.7	9.3	1.8	0.1	0	7.6	14.5	0	7	4.1	0	20.3	4.9	0	6.9	9.9	0	0	0	1	1	0	0.2	0.4	10.2	10.1	0	0.3	0.7	4.1	0	0	2.1	1.5	17.6	8.5
0	1.2	12.6	13.8	4.3	20.9	25.1	0.4	15	0	19.2	1.4	0	0	18.2	11.1	0	0	0	1.9	17.8	0	4.4	3.4	0.4	9.7	0.8	0	9.6	6.9	0	0	0	0.8	6.1	0	0	1.9	4.1	5.3	0	0.5	1.4	2.2	0	0.9	0	0	0	2.3
0	0	13.2	2	5.6	13.6	5.4	0	10.2	2.6	13.8	1	0	0.4	2.2	1	13.9	0	0	6.6	18.5	0	7.9	0.7	0	6.5	0	0	8.3	21.9	0	0	0	0	8.1	0	2	10.1	8.7	20.9	0	0	0	0	0	1.1	0	0	0	10.9
0	0.7	5	0	1	24.5	1.7	2.8	3.4	1	3.1	2.8	0.4	0	12.1	7	0	2.6	0	13.3	13.5	0	0	2.8	0	6.1	0	0	9.7	2.8	0.9	0	0	0	4.5	0	1.3	13.3	11.3	11.8	0	0	0	0	1.1	0	0	0	0	7.9
0	5.8	0.8	0	3.6	4.2	4.4	3	6.5	2	19.3	3.6	0	0	18.6	11.8	1.6	18.9	0	8.4	11.4	0.7	13.4	0	2	4.8	0	0	0.4	0.2	0.9	0	0	0.4	10.6	0.2	0	27.4	4.9	22.8	0	0	0	0	0	2.5	20.3	0	1.5	0.2
0	10.8	2.3	9	13.3	4.5	8.8	15.5	3.1	1.4	13.8	1.9	1.4	0	17	1	0	0.1	0	11.8	22.2	0.3	13.5	6.6	1	1	3.9	0	12.2	4.8	0	8.1	0	0	8.1	1	0	6.5	3	2.7	0	0	0	0	0	0	0	2.7	0	3.6
0	4.1	8.4	5.1	1.4	1.3	11.8	0	10.7	0.4	12.7	5.1	3.2	0	20.2	0.1	0	0.5	0	2	19.6	0	8.3	10.9	0.9	5.6	1	0	20.4	8.4	0.7	2.2	0	6.9	0.2	0.4	6.9	0	10.4	1.5	0	0	0	4.8	2.3	0	0	9.7	0	0.6
0	1	0	9.7	0.4	0	20.3	0.4	15.2	4	15.9	4.9	3.8	0	14.3	28.1	4.1	0	0	0	10	0	0	0.2	1.4	18.8	0	0	9.8	6.4	1.1	1	0	2.1	3	2.3	21.7	0	5.5	1.2	0	0	0	9.7	0	2.7	0	1.9	0	5.1
0	0	3	1.8	0	1.6	19.3	0.2	7.9	2.8	17.4	4.8	0	1.2	11.8	12	0	0	0	2.6	13.8	4.4	16.7	0.2	0.9	10	0	0	18.4	2.8	0	0.2	0	0	4.6	0	20.3	0	3.7	10.2	4.3	0.8	0	2.4	2.3	5.9	0	1.1	2.8	2.7
0	1.2	1.3	0	0	0.6	17.4	0	10	0	9.1	3.5	1.6	3.2	8.4	0	0	4.1	3	3.9	15.5	0.9	1.8	0	2	7.4	0	0	22.4	7.1	0	0	0	16.6	12.2	13.4	30.7	0	1.4	3.7	19.9	1.2	0	0	0	13.5	0	3	0	25.8
0	0.8	2.8	9.3	0	0.4	8.8	0.2	3.6	0	21	2	0.6	0	11.1	14.3	0	10.9	0.9	2.2	10.5	0	7.5	2.9	0.8	11.5	0	0	6.1	9.3	0	0	14.1	0	2.8	2.4	15.1	1.2	0	0.8	25.6	0	0	2	2.5	44	17.6	0	0	12.3
0	0	19.3	4.5	0	0	16.1	4.2	1.8	0	13.1	0	0.3	21.2	4.6	18.2	3.3	10.8	0.6	0.3	30.3	5.8	7.1	1.8	0	3.5	0	0	6.8	5	0	0	0	0	5.2	0	0	5.1	0	3	10.3	0	2.8	1.6	3.6	0	6.8	8.5	0	6.8
0	0	5.5	9.3	3.5	0	13.7	2.4	3.7	7.5	10.3	4.4	6.9	5.9	4.6	6.1	0.8	5.9	0	8.9	21.4	13.1	1.2	1.6	4.7	3.1	0	0	18.6	7.4	0	0	0	0	4.2	0	1	7.8	0	5.9	20.6	0	3.2	0	0	19.5	13.8	1.1	0	7.4
0	1.4	11.2	3.3	0.5	0	8.7	1.8	18.1	13.5	11.7	4.8	0.9	18	16.5	3	0	0.9	0.6	2.6	2.4	0.2	3.9	0	1.8	2	0	0	0.6	4.6	0	0	0	0	5	0	0.6	16.2	0	0	18.2	0	0	0	0	3	0.7	0	0	1.2
0	2.9	19	4.8	0	3.7	18	0	29.1	0.8	14.1	8.1	3.9	13.4	1.8	7.9	0	0	0	6.5	16.3	22.1	5.9	3.5	0	4.2	0	0	15.7	2.8	0	0	0	0	0.8	0	2.8	13.3	4.4	3.3	20.2	0	0	0	0	0	3.3	1.7	0	0.5
0	3.5	2.4	0	0	14.5	16.7	0	11.2	9.1	19.6	5.5	0.5	20.3	18.3	3.4	0	0	1.4	13.8	15.6	8.3	6.9	1	0	0.7	0	0	0.4	6.8	0	0	0	0	8	0	1.4	7.6	6.4	0	25.3	0	0	0	0	0	0	2.3	0	0
0	0.4	0.6	0	2.2	22.8	15.8	1.5	10.9	1.8	9.3	9.1	0	9.2	6.4	21	0	0	6.5	10.7	21.2	18.3	0.8	0	0	6.2	0	0	8.1	5.2	0	0	0	0	20.5	0	0.6	14.8	11.8	2.7	9.2	0	0	11.5	0	0	6	5.3	0	5.5
0	0	3	0.2	15.3	27.2	14.8	3.1	0.5	3.8	13.6	9.4	0	11.9	14.2	4.9	2.4	0	2	19.4	15.2	5.3	3.7	1.8	2	6.1	0	0	4.9	4.8	0.8	0	0	0	36.5	1	1.2	27.8	14.6	2.7	4.1	0	1	1.8	0	0	8.4	0	0	5.1
0	0	5.3	2.6	19.5	25.1	16.4	32.9	6.9	2.8	24	6.6	0	1.9	12.8	1.1	0	0	2.4	14.9	3	4.1	0.2	10.3	0	5.2	0	0	9.3	8.3	9	0	5.1	0	14.5	27.1	0	9.4	3.6	4.2	1.9	0	1.7	0	0	0	2.5	0	0	4
0	0	33.8	5.5	0.9	0.4	14.1	0.4	0.6	0.2	25.8	14.5	3.5	0	26	1.5	0	0	0.8	0.2	19.5	6.5	0	1.2	0	5.1	0	0	25.8	8.1	0	2.5	5.6	0	22.6	2.2	0	8.6	0	6.1	12.7	5.7	0	0	0	0	0.8	0	0	8.2
0	0	23.5	1.1	1	0	17.3	1.8	11.2	0	18.4	4.6	1.5	7.7	5.1	8.9	1.2	0	0	0	22.8	7.4	1	8.3	0	1.6	0	0	2.1	17.7	3.5	0.5	8	0	0.7	0	0	28.9	0.6	10.7	11.2	11.1	0	0.2	1.1	0	4	11.6	0	4.7
0	0	1.9	4	12.1	0	19.2	0.4	8.9	15.3	17	4	1.3	0	22.8	4.5	0.4	0	0	3.7	19	11.9	2.5	0	0	14.2	0	0	0.7	9.4	0	0	0	0	20.3	0	1.5	8.6	0.4	6.4	8.1	4.4	0	6.4	2.8	0	3.9	0.9	0	9.3
0	0	27.1	1.2	7.2	0	15.3	1.2	11.8	1.2	7.2	1.6	3.1	0	5.3	2.7	0	0	0	7.1	14.1	12.3	4	0	0	12.1	0	0	0	3.1	0	0	0	0	17.9	0	0	7	0	3.9	4.3	28.6	0	3.2	0.2	2.1	8.6	2.8	0	0.4
13.2	1.8	17.3	0	4.1	0	18.3	9.6	7.6	0.1	21.1	7.1	1.6	0	22.1	8.7	0	9.8	0	11	22	10	4.5	0.4	3.5	15.7	7.2	0	10.5	15.7	0	0	0	0	11.1	0	0	0.9	1.7	0	12.4	13.9	7.6	19.2	0.4	3.2	0	6.5	0.6	5.1
27.6	0.8	7	0	6.2	0	14.9	45.1	7.6	0.5	9.9	17.2	0	0	7.1	2.3	0.6	0	3.1	3.4	11.4	8.8	7.9	0	3.6	4.1	0.5	0	28.4	11.1	0.2	0	0	0	8.8	0	0	7.7	2.1	2.9	21.2	24.3	1.3	11.5	0	0	20.1	0	0	3.2
34.1	0	6	0	27.5	0	16.7	1.6	8.1	3	16.4	3.7	0	0	26.9	2.2	0	0	10.2	7.6	8.4	29.2	4.8	9.7	5	3.4	0	0	12.4	9.1	0	0	0	0	24	0	0	20	4.4	6.3	23.5	13.1	0	3.2	1.1	0	0	0	0	5.3
51.8	2	0.4	1	6.6	6.3	9.2	0	8.1	4.1	17	7.3	0	0	14.8	0	0	0	3.1	12.4	18.2	25.9	3	5	1.4	0.9	0	0	13.7	5.1	0	0	0	0	10.8	7.9	0	2.8	17.5	1.8	31.5	17.4	0	0	17.6	0	0	0	0	4.4
36.2	0	5.2	13.9	8.8	0.6	17	0	9.7	5.3	16.4	7.7	0	0	6.4	17.2	0	0	1.4	6.9	17.5	11	0.8	2.2	2.6	10.3	1.2	0	0.3	3.9	0.2	0	2.9	0	25.9	20.1	1	0	6.4	1.5	4.6	1.4	13.5	0.6	1.5	0	0	0	0	4.4
50.1	0	2.4	0	18.3	0.9	7.8	0	23.4	2.6	33.4	5.3	1.4	0	15.5	1.2	0	0	0.4	2.9	10.2	5.5	5.8	0	0.2	11	0	0	21.6	13.9	0	0	8.9	0	1.1	5.4	0.8	0	2	1.2	28.1	13.1	5.6	1.2	4.9	3.8	2.7	0	0	2.5
65.3	0	0	0	1	20.2	2.9	0	7.6	3.6	15.8	3	11.5	0	30.1	2.2	0	0	0.5	0.8	35.9	5.1	6.8	0	2.5	14.6	0	3.8	8.4	4.5	2.2	0	0	0	1.3	8.6	0	0	1	2.5	20.6	12.4	13	0	1.1	3.8	19.5	0	0	0.8
59.2	1.4	2	1	1.2	11.6	3.6	0	10.7	15.3	7.5	0.4	12	0	5.4	1.2	1	0	1.5	6.4	22.6	0.4	2.6	0.2	3.7	11.8	0	0.9	5.8	11	1.6	0	0	0	3.9	3.6	0	6.8	0.2	7.2	11.4	0.2	3.4	0	5.1	0	12.3	0	28.8	0.9
50.2	0	0	0	0.9	14.7	8.7	0	0.9	6.7	22.7	2.8	3.3	0	19.7	15.2	0.6	0	0.2	3.4	21.9	26.7	8.3	2.4	1.7	15.5	0	0	10.4	2.9	0	0	0	0	8.7	10.3	0	13.1	0.6	2.4	11.5	0.4	0	0	4.7	0.2	25.8	0	4.2	0.2
31.9	0	0	3.1	5.4	27.7	8.1	0	3	1	8.7	1	5.4	0	6.3	8.8	0	0	2.3	10.7	25.1	19.1	8	6.6	0.2	15	0	0	22.6	7.2	0	0.4	3.7	0	13.5	3.4	18.6	30.8	0	8	19.5	0	0	2.6	0	1.1	0	0	3.6	3.4
34.3	0	2.1	0.5	2.5	22	11.9	0	0.4	0	22.2	0.4	1.6	0	15.7	0	0	0	2.5	0.1	16.1	5.7	5.3	23.5	1	8.7	0	0	8	19.6	0.2	0	4.4	0	7.6	0.8	9.7	9.6	0	1.8	5.8	0	0	5.4	0	0	13.7	0	0	0
42.5	0	0.7	1.6	1.8	10.8	9.4	20.4	3.4	0	8.2	5.7	0	0	40.7	0	7.3	0	0.2	1.4	29.3	1.6	13.9	7.2	1.8	7	0	0	11.8	8.7	0	0	0.2	0	4.1	4.1	24.8	0.8	0	15.4	20	0	0	0.9	0	0	1.3	0.2	0	0.9
28.9	0	1	11.1	20.6	15.7	22.5	1.8	0.6	0	5.3	1	0	1	20.4	4.2	0	0	0	11.8	24.8	0	9.6	4.4	0	3.6	0	4.1	4.1	4	0	0	0.8	0	9.8	15.1	24	3.5	0	18.9	6.9	9.1	0	0.8	0	0.8	0	0	0.2	7.1
22.8	1.6	1.5	3.6	10.4	36.4	4.2	0	4.9	0	7.5	4.8	2.8	2.6	21.4	5.8	4.8	0	2	0	17.3	2.3	9.2	13	0	12.8	14.2	78.2	6.8	1.3	1.1	0	0	0	6.2	0	33.8	11.1	0	10.3	7.3	0	0	1.5	0	2.3	0	0	2.3	10.7
26	6.5	9.5	9.8	10.8	23.2	14.9	0	2.1	0	19.9	4.8	2	0	13.1	32.3	15.6	2.8	0.6	6	17.7	19.8	5.1	4.3	3.5	7.9	4.2	0.6	9.1	5.9	2.7	3.1	0	0	12.1	0.9	34.3	10.3	0	5.9	23.4	0	0	0.4	1.3	1.1	0	0	7.8	7.4
19.5	1	2.1	25.6	3.8	20.5	10.1	0	0	3	34.2	4.6	3.7	0	16.6	0.1	28	4.8	0	6.9	18.4	10.6	6.5	0.4	2.9	17.6	4.9	0	8.1	11.9	1.2	3.1	0	0	2.8	9	18.4	6.2	0	4.1	1.1	3.4	0	6.7	0	0.9	0	0	2.5	5.9
32.2	0	1.6	1.9	12.2	29.8	18.1	0	9.5	2.6	12.9	10.8	0.5	15.1	1.2	8.6	26.7	1.3	0	6.7	16.1	9.8	2.2	1.6	8.2	10.1	0.4	0	3.5	5.8	0	1.7	2.3	2.7	4.3	2.6	13.3	4.1	0	2.8	0	1.4	0	2	0	0.6	2.1	0	7.9	0.8
41	0	12.9	12	11.8	11.3	7.9	0	17.4	0	14.1	8.8	1	29.4	32.7	7.2	22.6	0	10	9.3	16.1	4.6	0	1.8	4.8	4.6	0	0	0.6	1.2	0	4.4	0	0	7.6	40.1	10.7	0	1.9	4.1	0	0	0	0	1.5	0	8.9	0	10	9.9
23	0	29.3	1.5	1.9	1	12.6	0	4.9	1.5	20.7	4.9	1.8	3.9	1.4	0	20.9	0	1.2	7.5	9	22.9	0.4	20.1	6.1	6.4	0.1	0	8.2	0	0	0	0	7.1	2.1	5.7	11.9	8.9	7.7	5.9	0	1.3	2.7	0.6	1.3	2.1	5.7	0	2.5	7
29.3	1.6	23.9	5	11.2	1.6	4.2	0	3.3	1.7	19.6	9.6	1.9	0	4.6	10.9	22	0	0	5.8	24.3	18	11.5	2.8	6.5	3.9	0.3	0	10.5	0	0	8.2	0.2	7.8	5.8	7.1	2.9	15.2	3.9	5.6	0	1.4	3.5	1.8	5.7	0	0	0	21.4	6.4
25.6	0	19.3	2.6	5.5	6.7	0.6	0	4.2	0	7.6	1	8	0	4.8	0.4	15.7	0	0	0.9	3.3	20.8	0.9	0.2	0	1.2	0.4	5.3	20.2	6.9	0	2.7	0	6.7	10.2	16.4	6.2	6.4	1.7	6.6	0	0	0.4	2.6	0	0	0	0	0	5.2
27	0	16.6	3.6	10.5	25.9	12.9	3.8	4	0	23	7.5	6.5	5.5	15.5	6.1	28.1	0	0.2	0	0	33.4	10.8	0	0	15	0	7.3	24	9	1.8	0	0	3.3	22	7.6	17.8	14.7	2.1	8.3	0	0	3.3	0	1.9	2.1	0	0	0	2.6
21.4	0	13.9	0.6	6.2	16.7	10.4	1.8	5.2	2.6	16.1	5.2	10.7	19.5	5	2	4.7	0	0.1	15	14.3	1.4	2.8	1.7	6.7	8.6	0	0.4	15.4	4.9	0	0	0	0.8	1.2	2	0	10	2.1	16.3	0	0	1	0	5.5	11.9	0	1.7	0	0.2
19.8	0	21.2	0.4	7.7	17.7	21.1	0	4.2	1.7	13.3	3.3	0.4	26.3	35.9	0	0.6	0	0.7	1.3	11.4	6.7	19.2	19.6	6.5	6.8	0	0	30.5	4.7	0	0	0	0	0	2	5	20.8	18.4	2	8.1	0	0	0	0	5.9	23.1	0	0	0
22	0	13	8.6	8.2	25.7	8.3	0	0.6	1.9	4.4	9	14.8	0.8	30	13.1	4.1	0	0	13.1	10.5	10.5	8.3	3.9	6.3	6.9	0	1	8	5.1	0	0	0	0	8.1	2.6	4.3	6.1	5.3	1.5	0	0	1	0	0	0	25.4	3.6	0	2.3
34.4	0	9.4	2.9	4.8	3.3	18.2	15.2	5.7	0	14	4.4	11.1	0	19.5	16.1	13.9	0	2	14.2	32.5	30	8.8	5.5	3.1	9.5	3.7	0	20.3	11.7	3.7	0	0.6	0	6.1	6.2	10.1	20	16	3.9	0	15.4	0	0	4.6	0	3.2	1.5	0	0
34	0	7.8	0	13.1	20.2	18.2	1.1	1.2	2.7	18.7	10.2	6.3	0	8.3	28	17.8	3.3	0.2	20.9	7.7	8.1	14	5.9	1	5.3	0.2	0	18.2	2.3	0	0	0	0	6.9	10.8	1.6	19.1	9.7	4.2	0	22.6	0	0.8	0.2	9.7	3.2	1.7	0	7.4
20.7	0	20.3	0	0	20.1	7.5	0	7.1	0.9	4.9	8.6	2.7	5.7	5	6.2	10.3	33.2	25.8	6	13.8	1	4.1	3.8	2.5	5.8	0	0	4.8	1.8	0	0	2.5	0	2	10.5	6.7	18.7	8.1	13.3	3.6	7.2	0	2.7	1.7	4.6	6.8	0	0	12.2
23.7	0	1.6	0	0.2	22.1	13	0	5	2	10.6	4.8	1.8	13.5	0	15.8	0	10.5	0.1	1	11.5	10.6	7	2.6	4.6	8.8	0	70.7	5.9	2.2	0	0	0	0	7.3	4.4	20.9	1.2	10.1	14.8	12.1	2.6	1	0.2	0	9.9	33.6	0.6	0	4.1
31.9	0	9.1	6.4	0	7.8	0.9	0	2	1.8	30.5	6.7	10.2	5.9	0	1.5	6.9	1.1	1.2	4.1	21.5	7.8	7.5	18.4	4.3	16	0	1	29.4	7.3	3.3	0	0	0	13.8	1.8	14.2	1.9	6.1	4.5	1.9	0	1.5	0	1.1	0.2	23.1	1.5	0	3.4
41.3	0.2	6.1	6.9	0	14.5	11.9	3.3	1.2	0	20.6	9.2	1.7	12.5	31.5	8.6	0	0	2.7	7.5	14.9	1.1	8.8	13.2	0	4.4	0	0	13.5	2.4	0.6	0	0	0	1.4	2	24.9	1.4	7.4	3.3	0	0	3.3	0	0	0.6	12.7	4.7	0.2	10.8
19.5	0	0	26.9	3.6	15.3	12	2.3	3.6	3.9	22.7	10.8	0.6	1	3.9	6.1	0	0	1.3	12.2	21.7	12.5	24.8	0.3	23.9	9	0	0.2	29.7	5.7	0	0	0	0	6.6	1.8	16.4	5.8	12	3.3	0	0	0	0	0	0	20	0.2	0	14.8
24.2	0	9.9	0.6	5.9	20.3	29.1	3.8	3.2	1.3	20.6	0	0	0	18	23.3	0	0	1.5	7.7	16.8	11.2	9	0	4.8	1.2	0	0.8	20.3	3.3	10.6	0	0	0	5.4	19.8	20.6	8.7	1.9	1.7	0	1.5	0	1.7	0.6	0	16.7	49.1	0	4
19.1	0	2.4	3.1	6.5	15.6	21.8	1.4	1	1.6	17.1	5.3	1.4	17.4	28.2	8.1	0	0	1.2	3.7	13.2	8	8.8	12.2	1.9	10.2	0.8	4.9	18.6	3.9	1	0	0	0	7.5	16.9	20	19.9	4.2	5	0	0.4	6.3	4.1	0	0	8.4	0.9	0	1.7
34.6	0	4.7	0.7	0	5.4	15.4	0.6	13.8	1	21.6	3.9	1.5	0	21	10.1	0	1.6	4.1	2.8	14	4.3	1.5	10.6	2.4	7	0	0.8	15.2	2.8	9.6	0	0	0	9.6	3.2	17.6	5.4	12.2	1.4	0	3.1	23.1	3.8	0	0	8.7	0	0	2.5
21.3	0	1.3	0.4	0	7.1	16.2	0	9.4	0.2	16.3	2.7	1.5	0	7.9	4.3	0	0.4	1.5	24.2	11.7	3.7	1	2.1	4	7.9	1.4	36.7	11.3	10.4	0	0	0.4	0	3.5	6.5	39.5	10.2	12.4	6.9	0	3.4	4.3	1.8	0	0	2.7	0.4	17.8	1.7
24.9	3.2	4.5	0.8	0.6	16.4	6.5	5	0.6	0.8	21	5.8	4.3	25.8	22.1	11.2	1.8	0	9.8	11.7	15.2	14.2	5.3	3.8	1.7	21.6	0.8	33.4	17.3	0.8	0	0	0	0	7.3	4.9	17.9	8.7	8.6	13	0	24.2	5.4	0	2.8	0	0.9	1.9	0	8.6
10.5	0	12.1	0	1	17.3	7	2.4	2.8	5.1	15.9	3.8	1.9	16.6	38.5	9.4	2.9	0	12.2	15.5	16.5	4.2	5.4	4.4	2.1	19.3	0	0.4	12.4	6	0	0	0	0	19.3	0.3	27.4	25.7	20.6	6.4	0	18.7	1.6	0	1	5.1	0	0	0	11.3
16.1	0	6.9	0	3.2	33.8	12.5	2	4	0.1	18.3	4.2	1.2	0	25.1	10.2	0	0	11.4	6.9	16.3	0.4	10.9	1.9	6.6	20.7	0	0	9.2	8.9	0.6	1.4	0	0	22.2	0	19.4	9.6	9.9	3.6	0	11.8	0	0	6.8	0	0	0.6	0	6.1
14.6	0	8.5	0.8	10.5	21.1	7.5	0.4	8.2	0	8.6	4.4	0	22.4	25.5	1.2	16.5	0.2	4.3	5.1	17.7	8.6	9.6	0	0.5	25.2	0	0	0	3.1	0	0	1.4	0	3.4	0	23	9.1	4.7	14.9	0.6	23.4	1.7	0	2.7	1.3	8.7	0.9	0.2	3.4
10.4	0	0.3	0	6	0.5	10.5	0	1.5	0	16.1	5.2	0	0	23.5	1	0	1.4	10.1	5.3	16.3	15.9	18.8	1	0	0	0	3.3	0	4	0	14.4	0	0	15.3	0	27.7	8.3	4.9	7.6	0	31.7	0	0.6	1.7	0.9	16.6	26	0	0
10.9	0	0	0	12	12.1	8.7	0	0.2	0	3.3	4.8	2.6	0	32.3	6.1	3.7	2.6	14.4	14.8	14.5	10.2	7.3	2.8	14.7	9.4	0	19.3	5.5	5.3	11.2	21.5	0	0.6	5.5	0	23.8	8.5	1.9	2.2	0	28.1	0	0	7	0	26.6	4.4	0	16.3
22	0	0	1.7	7.6	10.8	19.3	0	2.2	0.8	2.5	4	5	0	22.3	11.1	25	0.8	4.9	4.2	18.6	15.5	15	2.6	10.3	11.7	0	0.9	11.2	7.8	0.6	11.2	0	0	7.8	2.3	18	4	8.9	2.8	4.3	24.1	0.2	7.9	4.9	0	8.3	2.3	0	10.2
30.9	0	0	1.9	0.5	24.2	8.9	0	2.9	0	7.9	2.3	1	6	31.5	13.8	5.8	4	29.1	16.9	12.9	1.6	29.1	5.3	1.1	11.1	3.5	0.8	17.1	4.5	0	0	0	4	2.6	21.6	11.2	7.6	3.1	0	8.1	21.6	1.7	18.4	6.3	9.9	7.6	0	0	7.8
11.3	4.2	1	0	0	5.2	4.3	0	4.9	0.4	17.1	5.1	2	10.8	29	16.5	13.8	0.5	0.4	15.5	15.8	5.5	13.4	3.9	5.7	13.3	0.6	0	17.8	0.8	0	0	0	4.1	11.6	19	4	33.2	1.9	0.4	12.4	22.4	13.5	5.5	6.1	0	2.7	0.9	0	6.4
16.5	1.6	0	0.4	0	20.8	18.8	0	3.6	1.3	17.7	2.2	0	16.5	4.5	0.6	7.7	0	0	40.3	10.1	0.4	9.4	4.3	2.6	13.8	19.3	0	6.8	3.7	1.5	0	0	4.5	3.4	6.9	6.1	33.8	12.9	10	34.7	21	2.7	3.8	0	1.5	7.2	0	0	5.1
17	1	3.2	1	0	25.7	12.5	0	5	1.1	13.7	1.2	2.5	0	22.4	5.5	8.3	0	2.8	4.5	23.6	3	14.8	8.1	22.2	7.5	0.2	0	14.4	5.7	20.6	0	0.6	14.2	9.2	12	11.1	17.8	7	0.2	17.9	21	0	2.7	7	58.2	8.3	0	2.1	2.3
25.7	0	0.2	0	0	15.4	21.6	1.6	1.6	0.2	9.7	4.6	2.7	0	20.3	9	0.4	0	28.6	7.1	10.7	3.1	5.5	4.3	11.5	17	0	0	8	14.1	1	0	0.2	17.1	6.1	2.7	6.7	23	9	7.1	0.2	9.5	4.6	9.6	2.7	0	6.1	0	1.5	7
18.6	0	1.8	0	0	11.5	6.9	3.9	4.1	3.6	13.7	3	6.7	0.2	23.3	0	28.7	0	10.5	6.4	12.3	5.9	15.1	1.1	10.2	13.5	0	0	18.5	5.2	1.5	9.4	0	30.9	2.5	3.3	7.6	15.1	0	4.8	13.1	5.2	14.7	32.8	0	0	26.6	0	0	10.6
14.5	0	0	0	0	2.2	14.6	7.7	4.8	15.3	15	5	5.2	0	7.1	2.8	10.2	0	0.6	28.4	22.1	5.7	11.7	1.1	14.3	8.3	0	0	5.9	1.9	0.6	4.7	0	10.5	6.6	0	11.9	2.2	0	9.2	18.9	0	0.1	0	0	0.2	15.9	0	0	6.3
17.5	0	0	0	0	14.3	19.9	5.1	7.2	5.7	5.1	4.4	1.6	0	8.7	9.5	5.9	0	0	1.2	14.8	3.8	5.7	5.5	0.9	3.3	2.4	0	12.6	2.6	3.5	1.8	0	2.7	0.6	0	15.2	8.8	0	10.5	1	0.6	0.5	1.7	0.6	0	9.9	0	0	6.9
5.3	0	4.4	1	0	14	14.7	5.5	7.6	10	10.7	2.2	0	5.8	24.3	11.5	11.1	0	4.1	9.4	11.3	7.3	13.8	26.4	4.5	14.1	6.1	0	22.6	4.1	5.8	0	4.8	0	0.5	0	10.5	0.2	7.2	7.3	6.2	14.6	4.5	6.2	1.3	0.2	10.8	0	0	5.4
27.3	0	2	0	0	9.5	3	31	26.9	11.7	22.9	3.5	21.1	1.3	21.5	1.4	19.5	0	0.8	12.4	9.1	6.7	8.8	31.9	15.9	16.9	0	0	15.3	8.2	0.7	20	0	2.3	2.4	0	9.5	6.9	0.9	5.2	1.2	1.3	1.4	9.4	0.4	18.6	0	0	0	0
19.4	0	2	0	0	14.6	7.5	9.3	33.5	1.1	16	7.6	4	0	13.1	10.7	9.8	0	0	0	4.5	9.6	23.3	0.2	5.1	7.9	0	0	37.3	14	0	11.2	0	5.6	5.2	0	16.2	19.5	0	0	18.5	1.8	1.3	14.8	2.3	0.4	0	0	0	0.6
30.9	0	0	0	0	7.9	16.1	0	20.9	0.2	13.1	0	0.7	0	36.1	14.5	7.3	1.8	0.4	10.3	0	7.2	7.2	6.4	0.9	7.3	0	0	9	20.9	1.6	4.5	0	8.7	5.2	0	11.5	2.9	0	3.2	0	10.9	18.5	2	4.9	1.9	0	1.3	0	5.9
49.5	0	10.7	0.2	7.1	74.3	17.8	16.5	47.2	0.6	41.6	1.8	16.2	13.7	7.7	19.8	58.1	13.2	2.4	48.4	45.6	8.2	69.6	64.9	84.3	36.9	13.6	5.6	26.5	26.3	5.8	8.1	3.1	6.6	28.2	4.8	20.5	24.2	13.5	13	31.1	3.7	4.5	13.1	35.3	37	29	26.6	10.8	43.8
23.8	18.7	22.5	26.4	34.3	19.6	27.2	0	38.2	3.9	20.6	2.4	22.4	28.7	1	10.7	30.8	66.4	12.1	47.1	55.4	5.4	49.1	5.7	128.4	41.9	0.4	0.5	18.5	43.1	6.8	21.6	12.4	49.8	33.8	19.3	15.1	27.6	9.7	19.6	64.6	111.4	4.6	5	19.7	45.1	9.1	14.6	29.4	35.1
28.8	10	50.5	5	15.2	19.2	26.9	12.2	76.6	0.9	13.3	3.6	31.7	33.9	3.9	26.6	47.7	26	49.8	57.9	29.5	26.5	85.4	12.1	65.8	25.4	0	0	56.2	36.7	26.1	11.8	26.2	65.8	162.9	31.1	33.5	50.9	14.3	14.1	50.2	120	29.9	17.9	43.1	48.9	31.3	3.1	51.5	74
27.5	27.1	114.3	0	13.2	18.1	31	39.5	96.3	0	14	1.3	49.9	53.3	10.3	25.3	18.8	36.4	31.7	29.5	45.3	30.5	9.4	23.2	78.2	29.6	0	0	45.1	24.4	33.7	1.8	33.9	73	132	18.9	30	68	29.3	26.4	74.7	98.1	22.3	14	55.4	35.1	19.9	6.4	61.6	70.7
50.1	13.6	86.2	0.2	21.7	19.1	30.3	1.6	85.3	0	10.2	8.3	51.2	29.8	20.3	25.5	11.3	15	42.1	32	36.4	47.8	25.1	70.8	37.1	14.3	0	0	16.3	25.6	35.2	8.9	20.8	42.6	93.3	37.7	30.8	6.8	61.1	14.2	29.3	77.3	10.3	23.6	32.7	33.9	2.1	22.8	80.8	68.6
59.3	20	90	8.1	12.2	31.3	24.2	34.9	99.8	0	4	5.3	72.3	29	11.5	28.9	7.9	19	44.2	53.7	48.2	32.3	18	63.2	51.1	30.1	0	0	26.8	45.6	20.1	30.9	26.8	84.3	74.3	3.4	32.9	0	50.4	24.5	8.5	86.5	15.2	45.5	48.6	40.4	1.1	11.9	115.5	71.9
62.1	17	54.7	16.3	21.6	64.2	14.5	53	79.1	1.2	25.5	11.6	33.3	33.6	17.6	72.3	14.5	26.3	13.6	50	69.4	28.5	22	41.3	41.4	3.4	0	48.9	57	16.6	65.4	21.2	65.6	46.4	79.3	15.2	32.4	0	83.9	23.7	5.9	31.5	34.4	10.5	74	36.9	0.4	5.3	82.8	73.5
59.6	15.3	29.6	16.7	19.4	54.1	21.2	55.8	75	23	18.2	16.7	92.4	68.3	6.7	45.3	8.3	33	13.9	5.2	39.2	63.6	24.7	84.4	50.6	7.2	0	1	51.9	17.8	52.4	61.5	37.8	30.3	91.5	22.6	30.6	0	48.8	27.2	1.9	25	40	22.5	34.1	46.6	5.3	37.4	61.1	72.1
40.4	11.3	44.6	2.9	7.9	26.6	39.6	41.2	43.4	39.2	18.1	7.9	63.3	51.7	13.4	15.8	21.6	14.1	24.4	0.6	80.2	67.6	41.3	58.4	35.8	20	0	0	71.2	28.5	63.5	4.4	11.6	0	86.5	45.9	18.8	0	44.6	33.4	1.2	19.6	27.8	7.6	46.4	58.9	0	16.8	85.3	87
28.1	4.8	16.2	0.3	22.2	1.4	55.8	22.6	18.1	56.9	27.9	22.2	3.8	92.4	11.2	10.3	36.1	41.7	14.1	0.1	113.1	72.6	35.6	146.6	85.6	6.2	0	50.3	115.8	46.3	82.1	46.3	0	0	77.3	57.2	11.5	0	68	24.5	0.2	32.7	37.5	12.6	73.9	38	0	16	99.8	64.2
53	7.3	0.2	1.7	9.1	2.1	40.2	38.6	38.5	82.5	32.1	22	0.5	39.1	10.4	39.8	22.4	22.8	58.4	20.4	117	91	34.8	138.8	108	3.8	0	0	59.7	112.8	64.1	61.9	0	0	37.8	34.6	20.3	10	46	27.4	0.4	35.5	48.8	2.6	10.6	57.1	0	18.6	107.9	7
44.6	20.8	0.9	6.3	14.4	3.3	61.9	24.8	66.3	87.2	16.7	48.3	2	91.2	11.6	67	24.2	59.3	41.9	32.6	129.6	75.8	52.3	122.2	153.5	3.8	0	0	91.5	65.2	108.1	80.9	0	8.9	76.2	40.9	5.3	15.3	17.2	59.4	0.4	23.4	57.3	4.2	18	49.3	3.4	50	152	7.4
62.7	22.5	10.8	14.1	15.2	6	64.1	34.1	66.1	89.3	20.3	22.7	46.2	84.4	3.2	32.5	36.4	64	26.1	49.7	116.5	81.7	71.9	128	140.6	12.7	0	97.8	86.5	72	80.5	71.9	0.6	13.1	83.3	57.5	17.1	23.7	2.4	51.4	1.4	16.7	34.2	15.4	67.5	51	0	94.5	109	21.1
35.3	33.5	42.4	17	23.9	7.8	92.8	33.4	78.4	61.5	21.8	57.7	43.4	25.1	3.4	63.9	15.6	74.5	25.5	43.1	142.7	1.3	108.2	148.9	140.9	31.8	0	189.2	90.3	116.4	50.4	81.3	2.5	16.8	80.5	35.1	18	46.2	0	27	6.1	50.7	45.7	24.5	10.4	2.7	0	49	123.3	71.5
75.6	31.8	49.9	1	42.3	2.2	90.2	28.7	104.1	37.6	34.1	17.5	74.1	62.2	0	73	15	54.3	28.9	62	142	7.8	143.6	91.4	94.2	16.7	0	214.2	106.4	30.3	47.5	67.6	9.2	45.5	63.2	4.8	28.1	28.9	0	35.4	25.1	33.7	48.1	13.5	31.1	0	41.5	64.6	120.9	91
93.5	6.1	45.3	27.5	18.7	30.5	87.9	28.5	70.4	2.1	50	52.4	118.9	8.3	0	38.1	46.5	79.5	58.9	57.4	129.8	34.2	106.8	69.8	24	12.1	0	217.5	141.4	24.7	37.1	114.7	56.3	2.5	70.9	26.1	73.3	67.9	0	51.8	11.8	13.7	39	35.6	82	23.1	0.2	48.7	161	43.2
33.9	2.2	77.2	5.8	49.1	89.8	109.8	17.7	81.9	29.7	59.2	20	70.4	32.3	2	25.6	30.4	80.7	61	47.9	95.5	54.6	100.1	85.3	49.5	28.4	0	198.4	118.5	39.9	60.1	89.9	67.8	15.1	66.5	8.8	133.9	16.2	0	45.4	5.5	33.9	43.1	49.7	93.5	28.8	0	34.3	99.4	66.6
31.5	0	77.3	14.4	24.5	58.5	78.5	2.4	81.3	54.4	50.8	18.4	68.4	54.1	0	35.2	22.2	58.5	66.4	30.8	137.6	68	86.8	76.6	67.9	36.7	0	228	108.2	29.3	60.5	82.6	59.5	2.2	72.4	43.9	160.9	34.7	0	31.6	12.5	21.1	54.4	27	56.8	11.4	0	23.1	139.3	2.8
37.4	3.2	68.2	11.2	18.1	42	66.1	1.4	99.5	71.8	42.6	32.7	36.3	27.4	0	14.6	23	61.1	78.6	33	115.6	72.1	74.1	100.4	62.6	78.4	0	241	84.2	25.9	70.1	71.6	28.4	0	37.2	15.2	129.8	48.1	9.8	37.4	34.3	45.4	55.8	37.1	50.6	32.2	1.5	13.5	146	0
42.5	55.7	77.4	5.2	32.3	49.7	55.7	2.6	106.3	46.7	43.3	15.3	40.5	33.3	0	19.8	20.4	59.7	50.2	26.5	109.3	74.4	74.9	117.1	64.2	34.4	0	175.6	80.4	9.4	63.3	84.3	118.9	0	18.7	0.8	110.6	28	9.6	19.8	30.3	15.7	51.1	48	35.5	68.8	0	2.1	84.4	4.6
61.2	13.1	20.7	0.4	27.7	57	59.2	2.4	104.1	60	38.5	34	16	100.1	0	22.1	10	60.3	6	12.4	146.8	42.7	87.9	136.8	82.5	45.8	0	212.3	23.6	4.9	50.6	87.3	115.5	46.5	29.1	0	89.3	18.8	2	20.9	56.4	10.6	70.8	13.5	13.7	50.4	62.8	0.8	107.2	84.5
61.3	36.1	58.3	1.8	15	49.5	79.4	2.1	109.6	56.5	47.8	45.3	34.1	40.6	0	26.9	19.8	34	43.9	9.6	119.2	6.8	78.2	70.2	87.2	114.9	0	214.8	18.4	7.1	68.7	56.8	107.4	15	26.2	8.9	92.9	4.9	0	11.3	35.1	30.9	30.5	40.1	22	42.2	18.4	1.3	158.5	58.3
39.3	59.3	80.7	3.8	11.7	25	50.4	8.8	88.8	20.4	64.4	10.1	39.8	58.7	0	36.5	22.4	40.1	29.3	17.8	127.1	51.1	93.4	80.2	18.6	61.2	0	237.2	17.4	0.8	66.7	82.1	2.3	41.5	58.4	17.2	107.9	0	0	24.5	15.5	29.9	36.8	10.8	44.8	23.6	52.1	0	143.3	17.6
50	60.8	61.3	0	32.5	24	46.6	38.6	113	1.4	43.7	40.6	43.1	19.3	0	36.3	14.1	31	6.9	15.6	67.1	30.4	118.6	46.3	47.4	130.3	0	171	25.6	5.5	111.8	83.7	65.9	6.5	77.3	5.4	40.1	4.7	0	57	39.8	9.6	67.8	22.6	51	47.5	15.3	0	132.4	17.6
38.5	77.3	73.9	1.6	6.7	15.8	50.2	30.4	114.2	0	60.6	44.7	74.2	46.1	0	19.4	18.9	0	4.1	69.4	41.3	41.1	135.2	56.4	47.2	134.8	0	186.2	21	0	54.4	22.2	1.8	33.3	46.5	30.9	62	20.3	0	37.4	16	4.1	42.1	13	14.3	27.6	5.1	0	152.9	6.8
18.7	68	43.3	0	29.2	9.8	27.3	40.5	69.8	0	39.5	22.7	18.2	58.5	0	22	21.8	17.1	17.3	17.8	32.5	44.8	71.1	31	46.8	46.8	0	0.8	26.6	9.4	30.3	23	20.5	14.8	17.2	5.2	48.9	16.9	0	11.6	7.1	4.1	38.4	28.5	49.3	21.8	0	0	89.7	7.7
27	38.1	28.3	1.4	24.5	12.7	31.6	9.1	92.8	4.6	67.4	20.2	0.4	15.1	0	22.4	24.7	11.4	20.4	26.1	64.7	74	86.3	67.4	79.8	20.3	0	6.2	27.2	11.4	22.2	76.6	5.1	19.1	52.7	1.2	36.4	20.9	0	9.8	4.5	17.5	35.3	11.1	89.9	22.6	31	0.4	130	70.6
28.9	72.9	49.9	6	23.9	15.8	8.4	1.8	146.8	1.4	74.3	10.2	33.5	15.5	3.5	53.9	22.1	37.1	9.1	12.5	64.9	80.8	73	69.8	54	4.4	0	0.9	28	1	56.1	57.7	65.9	26.2	55.5	7.9	18.8	24.7	0	11.4	2	24	54.5	45.4	2.8	41.4	57.9	1.7	178.8	74.2
12.6	68.2	64.4	17.9	1	11.9	46.1	0.6	95.9	0	62.8	17.7	32.5	24.4	12	37.3	45.3	37.5	0.5	15	53.8	61.3	21.6	13.1	43	0.4	0	0	22.9	2.8	47.4	76.1	7	16.4	67.1	11.2	27.9	31	0	39.5	1.5	22.4	63.4	28.5	47.2	39.9	2.4	2.6	110.6	36.2
66.7	85.7	39.8	15.3	0	13.2	28.6	4.5	118	0	93.5	10.2	0	15.9	7.9	43.6	21.5	4.5	2.6	35.8	94.7	45.8	49.3	3.3	73.5	11.4	0	0	40.2	1.8	60.1	82.1	30.9	35.3	45.6	17.9	16.2	8.3	34.2	14.2	4.1	27.4	38.6	25.3	56.2	75.4	5.8	16.2	144.9	19
22	94.5	48	2.2	12.1	7.6	48	5.4	137.3	7.3	92.4	39.7	0	27	12.1	46.2	42.1	22.6	16.9	41.1	57.8	58.5	60.4	8.8	73.8	10.3	0	0	50.4	0	71.7	95.9	100.5	72.9	57.8	0	2.4	0.4	56.1	42.6	1.4	29	54	47.5	17.8	35.6	0	12.9	168	51.4
29.6	61.7	66.6	11.5	11	12.4	13.2	30.3	119.8	26.8	52.7	7.9	0	54.9	10.9	22.4	24	0	17.5	45.4	50.2	81.5	57.5	4.5	42	10.4	0	0	41.9	3.9	50.7	68.7	55.5	55	26.8	0	4.4	6	5.1	4.8	0	1.6	53	31.1	43.1	28.2	8.5	0	142.7	21.4
27.6	51.7	71.2	1.4	14.4	11.6	1.3	34.8	122.2	32.3	49.2	21.2	0	94.7	0	6.2	18.2	0.2	31.8	49.8	69.8	86	80.1	20.1	38.1	3.2	0	0	49.5	2.5	74.7	73.8	27.6	0	41.3	0	4.8	0	0	16.1	0	0.4	39.3	27.2	37.6	32.1	0	0	142.2	54.7
22.4	47.8	20.6	4	8.3	3.5	2.7	34.5	109.1	34.8	41.5	29.1	0	69.8	0	18.7	40.1	1.4	47.3	41	39.7	36.8	65	62.4	46.9	3.7	1.4	161.6	58.7	5.9	54.9	86.4	66.5	0	29.7	0.6	34.6	0	0	13.8	0	13.5	25	0.8	32.1	41.9	6.4	0.2	145.8	35.1
45.7	40.1	56.1	5.4	9.9	15.1	8.6	22	72.2	18.9	39.3	28.6	31.5	72.7	4	42.8	18.7	0	68.1	33.4	48	93	59.3	34	37.6	11.2	1	188.2	78.6	0.3	83.1	91.1	59.9	23.8	60.2	2.1	16.2	2.9	0	3.8	0	5.2	43.8	0	23.1	20.5	2.7	0	186.4	9.8
42	34	51	7.5	1.2	1.4	0.4	29.4	91	55.9	42.2	14.2	30.1	92.8	1.4	23.9	19.8	19.3	51.6	40.1	62.3	94.9	59.1	46.2	24.4	3.2	0	26	74.2	0.2	59.5	86	63.9	45.8	20.6	0.2	27	1.7	0	2.3	0	12.3	58.8	3.5	36.6	53.9	0	0	143.9	30.3
52	62.2	22.5	0	26.1	21.7	0	17.9	131.2	27.4	40.7	23	23.2	78.1	9.9	38.7	42.2	8.3	41.3	41.3	72.5	90.3	55.7	42.2	41.3	3.8	0	249.1	66.3	5.1	82.1	66.3	89.7	39.8	44.1	5.7	21.7	2.4	0	5.6	0	75.9	43.8	0	20.7	62.5	0.9	2.7	150.6	23.2
26.8	41.8	47.6	7.3	29.7	25.1	14	23	90.8	18.8	59.1	26.6	34.5	79.8	13.7	29.5	17.5	27.1	28.4	37.1	101.2	81.1	59.5	25.6	16	1.4	0	240	54.3	5.1	64.4	82	36.7	51.3	42	1.6	15.3	0.7	22.4	5.3	0	43.8	56.7	2.3	30.3	55.9	3.6	3.1	136.9	28.7
27.7	60.2	62.5	2.2	25.9	6	13.6	29.5	107.6	38.5	90.3	26.6	28.9	33.4	5.7	26	20.4	15.6	57.4	23.2	80.1	56.7	77.6	66.1	14.7	1.1	0	223.1	115.8	21	75	72.3	36.1	56.5	35.7	0.7	9.6	0	42	3.2	0	33	53.8	5.8	20.3	81.2	0	17.1	173.1	28.4
39.4	71.9	10.4	9.1	22.1	27.1	0	12	94.7	26.2	97.2	35.7	45.5	57.1	6.9	33.7	33	38.8	39.3	65.3	86.8	101.7	66.4	11	12.2	2.2	0	231.4	163.4	4.3	99.2	97.2	86.7	52.9	35	11.7	8.1	0	94.2	2.1	0	23.9	42.6	26.6	1.1	63.4	1.1	26.1	173.3	22.8
45.6	52.7	28.5	3	19.8	11.9	0	4.9	80.3	16.4	66.7	39.4	50.6	54.2	26.1	70.9	21.2	5.1	7.2	43.5	89.1	50.6	63.9	32.5	49.8	11.5	0	287.1	108	15.5	74	90.7	60.3	30.9	18	0	15.2	0	105.6	27.2	0	14.5	45.7	7.7	17.7	91.5	4.7	12.5	163.1	30.3
27.8	29.8	10.7	24.5	28.9	3	26.8	21.5	100.9	15.2	48.6	18.4	25	78.1	17.9	56.4	26.4	24.8	10.3	67.7	78.9	78.8	69.5	50.6	38.5	102.4	0	307.9	103.5	3.7	104.5	85	56.6	53.6	74.6	0	21.2	22.8	128.4	18.2	0	36.6	66.2	29.1	33.3	54.1	27.9	18.4	205.1	58.5
57.4	30	26.3	3.5	27.2	21.6	52.1	34.4	93.3	18.2	48.2	28.7	13.9	81.8	20.5	79.1	20.5	15.7	8.6	103.6	108.7	95.4	41.8	91.3	52.8	32.1	0	239.2	71.6	2.8	83.4	81.6	46	72.8	64.2	0	40.2	20.6	123.3	13.4	8.1	68	77.8	34.4	28.3	123.3	50.8	17.6	179.9	41.3
42	62.9	59.3	0	17.7	15.4	51.9	16.8	91.8	36.2	74	26.2	0	49.5	13.2	60.8	22.6	0.3	0.7	75.6	120.5	78.1	50.7	29.3	40.1	4.6	0.2	174	27.8	11	76	99.8	28.2	69.9	75.1	7.3	10.9	26.7	97.8	29.5	35.3	71.8	57.9	23.7	37.9	34.9	45.1	16.2	175.2	23.3
58.3	54.8	26.7	0	21.8	9.9	44	15.2	100.7	24.6	76	25.4	9.5	81.5	20.7	76.1	27	0	21.9	14.5	96.4	62.9	63	52.7	38.8	8.6	0	256.2	31.4	11.2	48.2	53.2	61.8	79.9	60.8	2.3	3.9	60.2	111.4	15.2	37.5	23.6	48.2	2.3	0.2	34.7	8.5	14.6	145.2	14
17.6	56.5	52.8	0.2	38.5	39.6	15.1	43.5	100	46.7	64.3	13.4	25.6	54.3	4.5	43.6	17.1	3.7	17.5	32.9	132.9	80.6	53.1	92.8	36	9.1	0.7	265	0.7	12.7	93.4	85.5	95.7	39.2	18.6	3.3	0.4	49.2	105	11.4	13.4	42.9	34.9	18.5	12.5	58.3	0.6	27	143	22.6
55.1	45.3	41.4	0	14.3	18.4	27.3	13.7	92.4	13.9	60.4	16.6	26.4	45.2	6.1	62.4	24.9	32.1	14.2	14.4	98	112.3	84.7	106.7	104.6	2.9	0.1	196.4	20.9	4.9	69.7	86	32.3	83.4	17.9	45.9	6.3	38.2	119.7	15.4	30.3	10	33.3	0	25	76	6.4	6.6	160.8	43.7
24.5	49.6	58.8	2.6	7.8	23.9	26.8	16.7	105.3	16.1	46	19.6	1.6	44.2	0.6	46.8	46.3	29.2	41	33.1	63	67.2	80.9	93.5	61.1	1.8	0	247.7	12.4	6.8	124.1	41.7	9.8	50.6	38.4	35.7	5.1	55.8	101.3	31.1	13.6	32.4	42.8	0	21.2	49.1	40	14.6	173.9	66.7
53.2	51	96.3	2.6	39.4	2.6	2.1	13.8	75.3	20.1	56.1	11.6	0	49.8	0	66.8	49.7	40.8	25	29.2	58.4	85.3	47.7	19.6	40.6	7.5	1.9	290.8	11.4	6.7	104.3	81.4	31.9	55.1	17.1	0	6.4	56.4	96.8	18.1	50.9	28.1	37.7	0	17.8	59.7	0.6	22.6	157.3	56.4
49.7	48.6	44.6	2.2	20.5	10.1	0.4	10.3	95.8	0.5	62.1	15.1	0	67.7	3.4	74.5	10.8	54.5	43.7	9.6	64.8	106.3	91	39.3	24.7	23.2	1.1	199.6	42.6	5.2	119.4	41.9	3.7	58	49.4	0	19.7	54.4	69	2.7	39.6	32.3	52.3	0	25.2	71.6	5.3	24.3	222.3	3.9
29.3	39.8	52.1	2.5	2.6	6.5	0	10.2	70.4	7.5	56.5	33.5	44.2	49.4	11.3	71.4	40	55	1.6	12.5	71.6	83.5	47.7	93.1	9.8	39.8	4.6	84.8	32.9	1.5	87	10.3	58.4	63.5	15.1	2.2	41.1	44.4	63.8	27.1	46.2	17.4	33.3	0.6	6.3	50.2	8.7	18.6	172.5	0.2
40.9	39.8	31.8	1.7	0.8	3.2	0.4	21.4	89.7	7	62.9	12.7	12.5	44.8	19.9	23.4	30	65.8	0	38.6	52.8	148.3	55.9	85.4	35.5	37.9	1	202.4	37.9	9	94.2	60.5	21.8	59.4	19.3	15.5	13.9	38.3	75.3	10.5	31.5	27.4	15.5	2.1	14	70.4	30.3	27.3	193.4	0.2
48.5	33	53.2	2.2	1.6	3.1	1.8	12.4	89.5	5.1	47	23.2	32.5	66.1	2.5	48.4	26.6	64.3	41.8	43.9	111.7	92.5	74.3	74.6	5.4	3	2.1	258.3	42.6	8.4	93.6	57	22	81.7	21.6	35.4	12.9	18.3	39.2	2.7	13	16.9	56.8	0	11	75.3	2.5	23.1	167	19
30.6	23.9	45.8	0	1.6	4.4	0	17.3	82.2	12.2	54.7	21.4	15.1	68.7	4.8	55.7	19.6	45.9	5.4	72.5	71	109.6	60.9	93.5	0	3.7	1.3	300.9	20.7	11.6	80.6	79.8	60.7	67.6	20.7	3.2	16.2	1.4	43.1	3.5	36.9	7.6	32.2	0	1.7	70.9	0	30.2	193.3	14
63.2	42.2	31.1	2.2	0	19.3	3	11.9	117.1	14.2	75.1	17.8	25.8	56.7	26.4	56.1	29.3	56.3	0.9	74.5	64	104.7	40.5	111.7	28.7	13.7	0.5	110.3	21.7	6	39.3	55.4	3.9	77	29	0.8	28.6	13	2.4	16.6	59.2	12.4	51.6	0	45.3	83.6	0	6.8	114.7	44.2
19.1	25.8	38.6	0	0	6.5	1.8	7.4	61.8	18.6	40.2	38.8	61.2	36.3	23.6	25.8	10.9	5.8	0	39.9	79.5	75.4	30.8	21.9	21.2	2.5	0	0.4	25.4	12.7	64.9	2.9	0.2	49.2	31.1	4.1	31.8	14	0	22	36.5	4.6	9.6	0	11.9	28.1	1.9	11.9	80.5	28.8
36.9	19.2	42.3	1.8	0	16.6	0	12.5	78.2	15.2	38.8	14.7	36.8	53.9	8.5	49.1	15.5	42	5	57.9	40.4	73.7	75.3	39.1	68.3	0	0	67.4	49.9	8	96.8	42	29.5	58.8	16	3.9	58.5	4.1	1.1	29.5	16.3	30.7	19.7	0	41.7	67.5	6.6	22.6	139.7	75.6
68.3	3.3	71.9	3.4	19.2	8.8	17.6	17.8	87.8	32	27.7	15.1	31.3	36.3	0	55.4	36.7	75.5	31.5	49.3	80.7	78.8	51.7	48.6	90.4	0	0	232	103.4	11.9	58.7	89.4	13	41.4	26.2	1.2	80.9	1.2	1.1	5	38.4	16.8	0.8	0	25.8	65.8	6.6	3.8	201.4	57.9
46.4	22.6	45.7	20.8	22	6.4	55.9	5.4	94.6	18	44.2	4.3	18.3	86.2	4	33.8	15.9	49.6	30.7	41.3	107.9	77.2	76.8	59.2	79.6	0	0	233.9	91.2	3.7	64.5	71.5	6.9	41.9	31.5	0	85.4	1.4	0	2.3	20.2	9.3	0	13.5	20.1	52.7	27.9	11.9	172.3	81
57	41.7	61.9	0.3	25.4	0.8	61.5	18.1	116	21.6	30.7	28.6	23.3	93.8	6.2	35.8	22.6	50.1	46.5	54.7	68.1	67.6	50.8	61	94.6	2.2	0	242.8	90.7	2.2	105	36.1	16	95.7	19.9	3.2	41.4	35.4	0	1.1	24.7	43.2	30.1	0.8	20.3	71.3	17.3	13.5	196.5	98
55.9	51.7	76.9	10.2	41.6	2.3	70.1	8.6	105.9	13.3	40.6	28.6	47.6	60.9	7.6	47.5	10	45.4	40.7	50.5	46.6	70.6	50.7	53.6	76.4	0.4	0	325.9	85.2	2.9	85.1	21.3	71.8	77.2	1.4	5.9	44.8	12	0	11.8	19.9	23.4	30.5	28.1	9.3	98.7	2.8	38.4	187.9	71.2
70.2	56.5	49.4	4.8	15.4	7.8	79.4	4.7	78.3	19.6	39.3	28.3	21.3	87.8	3	35.4	13.2	5.4	38.7	71.5	52	76.7	77.6	63.7	74.3	33.7	0	219.8	107.9	0.4	27	43.3	61.7	66.2	0.6	30.3	36.5	31.3	0	4	5.6	13.6	40.3	40.1	0	65.6	7	30.1	168	74.3
60.5	62	0.5	12	4.1	2.3	33.1	7.6	76.2	37.8	69.5	57.7	16.2	69.5	11.7	50.3	21.5	20.5	23.5	61.1	77.6	84.1	39.3	72.3	83.5	5.5	0	235.3	68.1	0.8	105.5	59.9	21.4	43.2	0.2	20.1	51.5	21.4	0	1.5	36.9	10	35.4	61.7	0.6	56	7.1	19.5	178.7	65.3
35.1	55.1	17.8	24.1	0.6	16	52	15.1	75	32.6	52.3	38.9	0.9	62.1	11.2	55.3	17	29.3	17.6	45.5	91.2	96.3	77.9	60.6	72.5	22.4	0	124.1	18.1	0.9	84.3	59.9	101.4	11.8	35.9	12.7	37.5	5.7	0	5.8	20	37.2	60.1	76.5	25.7	71.1	41.4	25	181.7	38.4
67.3	33.7	67.2	16.7	3.2	18	28.1	17.2	105.9	32.1	65.3	14.6	50.1	52	25.3	55.6	7.5	45.1	18.3	65.5	95.3	108.3	70.8	21.4	123.3	33.5	0	0	9.2	2.8	113.2	37.3	55.2	78.2	29.8	1.5	38.8	9.8	0	0	17.4	16	37.8	40.4	1.2	70.9	6.6	1.7	156.4	92.8
65	57	53.8	4.1	2.4	28.7	33.2	36.5	100.6	27.4	69.5	37.4	81.4	92.1	24.8	59.1	25.1	41.1	6.5	80.5	83.4	92.5	113.3	35.1	108.6	8.7	44.3	0	25.4	2	92.7	93.1	36.2	67.2	1.3	25.1	40.4	1.7	30.8	9.2	18.2	21.5	49.4	60.6	0	71.4	5.1	10.4	168.4	37.3
67.9	67.1	53.9	3.7	0.9	18.5	38.5	12.5	68.6	7.3	69.2	13.3	79.1	62.5	9.7	59.8	8.1	55.2	27.5	60.8	76	77.4	87.9	10.4	78.1	5.2	0.5	0	36.6	0.2	63.8	116	71.5	51.8	0	32.9	40.6	13.5	17.3	2.6	29.3	34.4	36.6	25.9	0	61.2	0	0	216.6	0
88.1	26.2	52.2	22.1	1.5	71.1	35.9	30	92.3	27	74.8	21.2	40.9	77.2	17.4	52.3	8.6	45.5	25.4	37.6	76.6	85.3	132.3	79.6	91.9	47.5	0	0	30.6	3.2	97.6	66.1	33.9	49.8	15.1	6.9	59	3.9	12.9	3.3	12.1	2.8	44.5	29.5	0.6	69.8	2	0	164.1	10.3
74.5	49.9	28.7	4.6	29.4	10.8	5.8	19	115.3	3.4	47.5	24.4	87.8	77.9	9.1	52.7	7.4	68.2	21.9	16	109.6	60.8	85	37.3	100.4	26.2	0	0	38.1	3	74.6	42.4	127.7	27.2	30.2	0	66.2	34.2	0.6	2.9	0.7	2.2	41.6	4.2	3	63.2	21.3	0	113.2	74.3
59.9	43	47.2	3.2	18.7	27.4	0	18.5	108.7	39.1	63.5	8.3	18	74.9	17.7	54.3	9.7	4.3	35.9	33.6	100.1	109.2	79.8	58.3	84	42.9	0	0	52.6	16.5	51	10.4	65.2	37.5	45.2	4.4	90.4	11.6	0	3.3	0	15.1	29.9	29.6	4.4	83.4	47.2	0	140.6	73.7
28.1	59.6	45.2	0.8	29.4	19	0	14.1	82.1	9.8	43.9	20.8	66.2	76.7	26.2	46.4	12.6	43.7	59.5	8.7	81.8	84.9	117.5	40.1	95.1	46	0	0	49.7	20.1	106.6	13.8	61.3	64.5	42.7	3.7	46.8	2.3	0	5	0	1.5	54.2	8	38.1	46.3	11.9	8	143	73
51.9	64.3	18.2	0.2	13	11.2	52	17.1	100.6	29.8	58.2	15	30.8	63.6	22.2	49.2	11.2	58.6	50	3.2	73.7	168.2	102.5	67.3	83.2	5.2	0	0	28.5	12.4	53	1.3	94.5	74.1	43.2	0	48.7	0	0	1.9	0	21.7	27.5	23.1	36.4	48.5	20.3	3.2	151.2	37.2
21.5	44.4	13.3	0.4	13.7	23.2	26.1	37.7	110.7	7.2	50.6	32	16.7	30.2	13.5	46.8	8.2	28.3	77	16.6	69	119.2	95.7	64	96.8	33.2	1.6	0	19.6	45.9	85.3	56.8	88.3	37.7	57.1	17.2	31.1	0.6	0	0	3.4	21.1	41	3.2	28.4	73.7	18.6	0	199.5	83.6
70.6	43.7	46.6	3	17.3	2.6	27.1	38.7	69.9	19.6	60	5	3.8	79.6	8.7	47	10.8	50.4	53.4	16.5	74.3	134.1	98.5	57.8	89.1	36.4	0.7	0	34.9	71.9	42.2	37.3	33.9	66.6	45.2	3.1	19.2	1.5	0	2.3	13.7	1.2	30.6	8.7	12.4	66	8.3	0	168.9	101.7
59.3	47.6	54.7	4.6	14.1	7.2	35	7.9	72.6	35.7	52	10.1	104.3	36.3	21.4	57	47.4	34.5	109.3	12.7	70.8	83.8	49.7	44	87.7	27.8	1.3	0	22.1	39.8	79	52.2	35.2	90.4	72.9	0	16	0.5	0	2.2	1.8	0	30.9	5.5	10.6	57.5	0	32.1	174.9	77.3
49.7	40.6	85.4	2.4	13	3.1	8.1	10	76.2	34.5	70.8	17.9	5.9	89.6	10	51.8	21.2	34.6	60.4	14.9	109.3	94.3	84.8	73.1	58.3	14.5	0	0	29	66.4	126.1	46.8	19.7	70.4	19.5	0	26	44.6	2.8	4.9	0	3.1	24.7	4.7	3	87.4	0	53.4	185.8	53.8
43.3	52.8	31.1	2.2	7.1	2.8	16.5	12	99.5	43.6	91.5	25	39.2	38.5	14.9	51.9	18.6	37.5	60.8	5.4	89.6	92.6	63.2	86.1	86	13.7	0.3	0	39.4	24.5	76.3	25.2	54.1	78	7.7	0	6.5	27.6	13.4	3.7	0	41.3	42.6	4.8	28.3	75.4	0	28.1	181.7	130.3
41.1	47.8	13.1	0.8	0	0.6	1.9	23.6	99.7	13.2	78.1	20.7	0	19.2	19.3	43.3	15.5	44	54.3	8.4	138.3	89.8	109.9	68.5	52.3	44.3	1.7	0	43.9	5.7	65.2	59.2	76	97.5	0.8	0	0	6.3	38.2	5.8	0	0.8	45.1	25.9	30.2	61	1.9	8.7	180.6	63
42.7	34.5	27	0	1.6	17.2	23.4	1.2	84.5	25.7	82.2	12.7	0	55.9	33	67.5	7.3	48.8	85.3	2.9	94.4	88	91.9	73.3	65.6	6	1.2	0	40.1	3.3	53.3	55.5	11	84.5	1.4	1.6	0	30.2	7.2	4.4	0	0	28.8	8.9	5.3	52	0	3.4	148.4	94.6
46.2	44.5	35.8	6.3	40.2	1.8	10.7	4.5	87.8	36	37.5	10.5	0	80.5	22.8	82.6	6	50.4	50.1	2.4	101.5	120	71.1	128.1	90.8	1.2	2.9	0	29	4.3	90.6	79.5	63.1	76.6	2.1	1.8	5.8	10.8	46.3	4	0	50.8	25.9	1.7	8.3	28.6	0	62	178.1	189.7
26.9	39.1	42.6	0	27	22.8	18.3	2.3	56.3	14.4	90	35.7	0	67.8	11.5	36.3	22.4	51.1	104.1	15.1	99.9	116.5	128.8	36.1	40.7	0	9	0	41.4	1.8	60.5	54	42.2	59.6	1.7	0	5.4	12	69.6	9.6	0	27.7	27.8	12.9	16.5	32.4	1.7	76.4	172.6	146.3
56.7	46.8	34.4	3.2	5.9	7.1	14	15.3	78.8	14.5	87.2	0.8	0	38.5	22.6	39.4	6.7	30.9	64.7	43.4	85.5	94.1	51.2	59.9	69.4	13.5	2.2	17.3	46.7	1.3	64.6	40.2	29.8	104.8	0	0	5.3	0.7	77.3	3	0	31.8	43.4	11.8	5	70.6	2.1	47.5	169.8	73.7
41.7	51.9	54.1	0.8	22	14.6	25.3	7.6	62.9	30.9	90.8	18.6	3.6	63.6	22.8	67.8	24	25	63.9	17.5	72.9	102	103.4	30	9.4	54.1	0	7.7	26.3	1.3	77.3	52.2	28.3	66.3	12.7	0.1	4.4	0	81.7	8.9	21.1	42.4	45.1	25	39.4	52.5	0.2	74.3	143.9	94.1
46	43.7	63.8	0	2.6	16	14.8	6.8	65.8	33.8	82.9	27.6	75.7	44.4	20.4	39	21.4	31.2	69.5	1.4	94.5	119.5	59.6	114	5	19.2	0	0	32.6	3.6	67.7	32.4	55.9	92.6	12.4	0.1	26	0	58.6	7.9	1.4	41.9	36.7	5.1	16.5	60.3	0	30.7	153.7	126.9
35.7	60.4	31.1	1.9	13.1	12.2	34.7	3.9	61.7	19.9	66.3	16.9	17.6	33.7	1	54.9	12	52.1	64.3	3.1	126.6	122.8	79.6	105.6	24.1	40.7	0.2	0	21.2	6.2	47.2	46.2	46.3	63.2	25.5	9.8	17.8	0	82.2	27.5	18.2	44	34.6	31.8	15.7	50.1	3.8	25.4	114.7	114.7
35.5	28.3	0	2.1	12.1	14.6	22	14.4	53.7	18.2	46	8.5	6.7	19.8	8.3	41.4	1.6	22.4	46.5	3.1	52.6	118.8	59.1	54.1	0.6	13.3	0	0	27	0.8	56.1	37.7	10	74.9	45.9	0	0	0	45.6	2	2	16.2	55.8	18.7	3.8	53.7	0.2	15.8	77.7	57.5
28.8	43.8	45.4	0.2	0	23.2	22	5.4	51.8	32	28.5	9.3	26	23.6	26.4	52.7	29.4	31.4	38.2	27.8	116.9	94.4	117	74.4	0	10.6	0	0	28.9	17.2	75.6	51.5	32	124.1	11.6	1.9	10	4.4	43.5	44.1	3.4	4.9	41.1	15.3	7.8	87.2	4.9	34.3	207.9	89.5
50.2	55.1	75.5	0.9	2.2	21.2	9.2	15.6	69.9	31.2	70.6	30.6	67.9	50	9.8	55.9	21.1	53.2	41.3	10.9	127.7	237.2	84.9	49.7	35.3	22	0	0	38.2	17	101.2	48.8	65.4	137.7	5.3	7.9	1.5	12.2	18	42.3	17.8	1.3	41.3	14.6	0	69.7	7.1	36.3	162.3	97.2
31.8	40.7	50.9	0.1	0	9	17.7	11.6	44.9	67	59.7	25.9	64.9	27.5	14.6	8.9	23.9	45.2	48.1	4.7	129.4	98.7	63.9	107.3	63.8	0.8	0	0	56	7.3	107.6	45.7	26.9	93.3	1.3	15.8	18.6	49.6	9.6	2.8	7.2	1.5	17.2	2.1	1.1	64.5	16.8	16.3	120.1	93
47.5	44.1	30.4	2.4	0	21.3	19.6	6.5	67.5	31.7	58.3	49.9	24.8	52.3	12.8	1	19.5	43.4	57.3	4.6	100.6	66.4	77.6	40	67.5	42.3	0	0	42.7	3.3	104.5	66.2	46	85.8	0	4.3	17.9	2.5	20.8	2.9	39.5	3.1	66.7	22.7	27.1	51.1	1	6.1	131.3	59.6
45.5	48.6	72.7	1.2	0	25.4	19.2	7.7	49.5	20.6	87.9	25.8	0	13.5	8.6	1.9	11.2	42.5	91.9	21.7	93.9	175.5	77.9	89.7	47.4	3.6	0	0	31.6	12.9	53.2	50.1	6	85.1	2.6	0.9	18.6	0	2.7	1.2	32.7	3.7	56.3	9.2	8.7	35.8	49.6	55.1	200.9	57.4
49.4	65.2	62.8	0	3.6	22.2	12.4	11	40.5	47.2	62.7	19.9	0	44.4	1.8	8.6	11.1	58	79.6	39.6	79.7	96.8	78.3	130.7	77.6	4.1	0	2.2	28.4	14.9	63.1	90.3	1	110.3	4.5	0	29.3	1.7	0	6.8	6.4	21.7	37.1	3.7	16.1	49.8	1.3	34.2	177.6	13.7
36.1	82.1	48.9	19.9	1	33.6	15.9	5.5	56.5	43.7	79.5	12.8	0	55.1	2.5	5.7	14.2	48.1	46.8	26.6	98.5	95.5	80.9	90.8	78.5	4.9	0	0.6	25.6	5	43.6	13.4	0.7	106.9	23.5	0	8.8	1.5	0	1.2	2.2	28.7	39.8	10	42.1	35.7	7.6	42.1	131.9	0
43.4	43.2	29.8	1.3	0	9	23.5	10.9	54.6	63.7	68.1	13.4	0	34.3	0.3	6.9	10.2	59.7	0.1	42.6	91	1.2	94.1	130.4	69.8	2.3	0	0	38.6	2.2	119.2	51.6	1.6	97.6	9.5	0	20.5	1	0	13.3	23.5	0	11.8	5.8	19.5	82.3	4.7	24.9	200.3	0
32.7	62.8	57	0.2	0	1.8	31.2	10.3	75	13.2	45.4	37.4	0	39.6	4.5	5	4.3	56.8	0	29.9	72.2	30.6	109.7	146.3	48	35.1	0	0	41.3	5.7	74.9	58.1	9.4	111.7	9.8	0	45.4	0	0	41.9	49.1	0	17.8	1.7	6.3	47.2	0	24	192	44.6
39.9	58.5	34.3	0	0	14.1	10.4	5.2	100.3	64.1	40.3	19.1	16.8	78.7	18.6	14.8	26.2	50.3	0	19.8	84	83.7	93.4	110.2	41.9	6.8	0	0	57.4	30.9	123.8	61	80.2	114.7	24.9	0	54.6	2.9	0	22.8	8.4	0.3	61.6	15.9	21.5	26.9	52.1	13	160.7	54.7
29.2	66.3	50.9	6.7	23.7	7.3	15.9	21.6	88	40.2	45	38	19	42.8	15.2	40.8	24.4	31.6	0	32.8	89.4	83.6	58.8	114.9	34.9	4.6	0	0	61.5	0.1	69.3	84.2	21.4	97.2	1.6	0	39.4	1.4	0	7.7	2	21.9	22	24.9	33.4	30.3	5.6	16.8	174.1	59.5
55	52.2	36.3	0.4	31	4.7	19.6	27.1	55.1	51.5	25.7	20.4	36.9	44.6	24.2	53	14.9	53.8	3.7	15.3	91.9	57.3	66.5	110.2	52.4	22.4	0	0	32.2	25.2	114.9	102.5	43.5	118.9	31.6	0	34.3	5.6	0	49.7	0.2	14.2	48	2.4	17.9	42.8	0	27.4	132	89.9
23.1	52.5	49	3.6	41.1	18.3	27.1	11.8	69.6	27.2	46.9	24.8	61.2	22.8	14.6	37	23.3	30.4	0.6	7.7	70.2	77.4	86.7	51.2	39.5	31.1	0	0	24.3	39	68.4	91.5	16.1	99.4	11.8	0	28.3	6.2	0	31.7	5.1	5.3	70.1	0	29.3	62.4	8.2	8.9	88.4	63.3
66	78.9	75.5	2	8.7	10.3	60.3	13.6	56.9	37.8	46.2	9.1	31.1	42.8	19.6	65.1	18.9	51.9	0.1	2.6	103	58.7	65.9	38.6	22.6	19.8	0	0	26.9	31.7	76.4	109.8	42.1	109	15.5	0	27.5	0	0	8.4	36.2	9.9	45.4	17.2	27.6	67.4	0	39	149.1	116.1
58.1	63.6	48	2	0.1	5.1	20.2	11	73.2	12.7	49.5	16.1	33.6	37.9	2.5	49	25.8	65.7	0.7	7.6	85.3	105.2	84.3	47.7	40.1	42.7	0.6	0	16.5	36.2	68.8	37.4	63	121.3	9.4	1.7	27.5	0	0	33.8	24.2	44.1	32.3	0.8	30.5	84	0	29.8	152.1	107.7
77.2	81.6	66.4	28.1	0.2	10.6	22.5	10.7	55.1	79.9	56.9	4	18.5	54.1	15	59.9	15.9	52	0	9.9	85.3	107.7	62.1	74.6	44.8	14.3	2.1	0	42.1	29	86.5	55.1	21.8	65.7	0.8	11.6	103.9	16.7	0	11.3	18.1	38	41.8	0	30	80.7	0	54.8	75.7	117.4
39.6	88.2	77.9	3.2	4.6	5.3	17.5	11.7	51.8	47.7	48.6	9.3	26.2	70	27.1	67.2	27.8	45.4	0	1.6	88.4	101	64	84.1	61.5	13.5	3.8	0	31.7	54.9	81.5	29.2	75.6	0	10	20.4	104.3	21.9	0	2.1	7.2	35.8	17.5	0	20.5	35.8	0	64.1	109.4	133.1
23.3	61.3	66.4	10.6	6.5	25.1	14.8	21.6	2.4	91.1	66	33.1	43.1	60	14.3	33.7	26.1	45.8	0	1.2	96.9	126.5	69	111.1	51.3	56.6	0	0	44.3	35.1	111.6	38.6	17.8	0	11.5	7.6	81.2	30.9	0	4.1	4.4	69.8	53.3	2.2	17.9	36.5	0.9	0	135.2	82
52.2	66.6	61.2	19.4	1	20.3	15.2	5.9	35.8	15	89.4	22.2	26.6	31.6	12.3	47.6	11.3	58.1	0	5.9	115.7	96.3	49.9	79.8	64.7	40.7	1	0	77.7	21.4	75	37	43.8	30.5	28.3	1.9	58.1	12.5	8.4	28.9	0	62.1	15.1	28.5	19.1	36.8	49.2	3.4	137.9	108.9
54.1	79.7	49.4	1.2	0.6	8.6	24.9	0	67.5	75.8	61.5	19	14.6	44.2	41	54.7	19.4	60.3	0	8.8	90	107.9	70.6	38.5	38.4	1.2	2.9	0	53.1	20.5	84.4	53.6	16.9	54.8	47.1	0	92.1	9.7	1.3	28.9	0	62.2	41.6	0.5	21.1	29.4	5.7	0	135.8	99.9
38.5	60.5	36.8	1.3	4.4	2.7	17.8	0	69.1	59.8	68.8	24.6	46.7	24.6	26.1	53.1	22.7	59.7	10.2	1	88.4	98.1	56.6	127.3	44	8.2	3.8	0	63.1	6.8	67.3	51.1	5.1	27	30.6	0.7	88.7	1.1	0	13.1	0	120.9	47.2	24.6	22.6	0	4.2	6.3	163.2	49.6
38.5	70.9	44	7.3	10.9	5.3	18.9	0	86	91.2	65.9	28.9	21.5	32.6	26.2	56.5	23.4	60.4	8.9	5.1	97.7	66.7	82.9	160.2	77.2	39	3.6	0	62.4	5.5	125.6	29.8	11.3	58.9	7.3	2.2	110.9	38.4	0	15.8	5.2	71.4	21.3	3.9	15.9	45.3	19.9	20.1	191.6	97.2
29.9	48.2	40	1.2	1.8	2.6	19.7	0	69.5	57.3	74.1	25.9	26.2	26.3	22.7	42.2	18.9	59.4	10.1	8.1	110.8	70.1	101.9	153.2	79.5	1.4	0	0	74.8	10.2	103.6	73.5	56.9	46.9	4.7	7.8	101.3	26.4	0	18.9	2.1	85.5	42.5	15.4	21.4	87.2	42.5	21.6	193.2	47.3
45.9	55.3	72.7	1.2	0.6	13.3	26.2	0	71	73.5	54.9	28.5	18.8	42.7	15.9	42.7	21.2	69.9	1.2	30.3	86.8	52.8	70.3	124	107.2	5.5	0	0	58.5	5.2	149.7	56.4	32.4	59	25	4.3	137.6	0	43.1	6.9	0.8	39.6	32.6	20.8	22.8	40.6	0	2.8	161.2	13.8
51.9	28.3	45.6	0	1.2	22.3	31.7	0	78.5	56.9	48.8	21.9	0	57.6	8.7	50.4	27.2	77.5	0	12.5	119.3	94.3	90.4	115.2	94	8.2	2.9	0	73.8	15.9	124.2	56.3	23.7	85.4	14	2.5	100.4	0	38.9	9.6	9.5	78.4	35.8	6.3	11.6	86.5	4.2	17.1	170	19.9
53.3	18.4	39.1	0.2	0	19.7	3.6	0	96.9	47.2	53.4	31.5	1.7	49.4	2.9	40.1	23	55.8	0	36.1	95.4	70.9	82.2	103.2	107.5	3.9	1.1	0	58.2	29.1	127.5	55.6	68.3	50.4	38	0	129.8	0	29.2	10.8	0	88.2	20.5	34.1	5.9	67.6	0.6	50.3	168.1	51.5
2.3	57.9	78.2	5.1	0	12.9	19.9	0	69.6	81.1	18.2	20.8	41.7	99.9	17.1	57.8	30.8	77.5	15.5	4.7	110.3	81.1	48.7	162.9	93.9	12.1	0.1	0	36.7	18.7	79.1	27.6	94.4	101.9	13.8	19.6	66.7	0.6	66.8	4.2	1.1	36.8	49.9	16.6	12.5	55.6	0	35.7	140.7	65.1
43.8	73.8	44.8	2.3	1.6	12.7	10.6	0	107.1	65.8	18.6	21.2	8.7	70.2	26.9	58.9	30.7	58.5	4.9	10.4	121.5	53.6	59.8	141.7	77.7	7.7	0.7	0	77.4	23.2	76.3	24.8	18.1	129.6	5.1	21.5	102	24.5	6.8	17.2	10.6	5.8	18.8	6.7	2.5	58.9	3.6	13.3	183.9	61.1
57	58.5	44.4	1	0	3.2	9.7	0	75.8	26.6	46.6	16.8	2.2	39.2	20.8	88.3	15.4	39.4	12.3	8.4	111.4	64.6	133.6	171.4	61.8	29.1	0.9	0	74.7	22.7	111.7	59.9	24.5	115.9	3.7	17.2	129.5	28.6	2	27.6	47.1	51.3	16.7	50	3.2	51.8	12.1	37.1	185.8	72.4
31	9.8	52.4	5.4	4	10.3	13.5	0	59.9	11.1	50.2	8.1	37.7	30.3	14.8	40.1	16.6	34.5	3.2	17.3	60.9	25.3	72.1	104.8	29.5	2.7	0	0	31.1	1.7	66.2	13.9	18.3	56.9	10.2	0	56.9	12.4	0	5.4	2.2	40.7	13.7	2.8	1	27.1	12.8	21.3	95.9	35.2
17	25	43.5	1.4	15.2	15.5	5.5	0	73.7	9.1	41.6	12.7	45	43.5	14	65	24.5	80.8	9.6	11.4	84.5	69.9	104.3	163.1	34.3	11.1	2.9	0	43.3	2.6	105.1	49.9	17.6	70	1.2	0	29.3	17.9	22.4	2.5	0	34.4	7.5	6.3	11.5	45.8	25.3	31.8	187	6.6
63.7	36.9	9.3	1.6	1.1	11.8	19.4	0	97.5	29.2	20.4	21	47	49.4	24.1	45	34.5	68.7	38.5	13.6	98.6	76.8	95.9	186	90.5	20.4	4.5	0	67.1	3.9	96.6	35.3	61.4	69.6	4.9	0	20.3	1.4	56.5	1	0	53.6	37.1	20.4	0	52.4	5.1	31	213.4	41.5
59.8	28.1	8.9	0.6	0	13.4	26.5	0	92.1	12.7	42.2	38	14.2	44.3	6.9	57.5	22.3	57.2	27.9	10.4	87.4	63.1	134.7	129.6	48.8	13	2.7	0	66.2	12.7	100.4	37.6	72	103.7	1.8	20.1	11.9	0	67	9.6	0	99.2	0	10.8	5.5	59.9	0	43.4	211.4	134.9
57.6	62.8	18.5	0	19	10.6	41.1	0	83.9	36	82.2	2.3	57.2	23.5	15.1	57.9	24.7	63.4	4.9	10.7	45.4	101.4	114.2	69.3	35.8	7.2	1.5	0	39	17.7	94.1	22.5	13.9	89.4	0	26.1	2.4	0	63.5	12	0	31.3	0	8.9	2.8	51.7	59.9	26.9	128.8	37.7
54.6	39	41.9	0.4	9	12	39	0.4	124.7	25	61.3	18	31.1	53.2	30.9	55.9	10.6	55.6	19.1	32.3	56.2	84	76.6	115.6	52.4	22.4	0	0	46.7	13.9	85.3	41.7	44	123.5	0	18.8	0.2	0	33.3	1.9	0	65.4	15.7	21.5	3.1	47.1	18	8.7	160.4	35.4
[truncated: 42 more columns]
