# Supplementary material for: Osmotic Stress Uncovers Correlations and Dissociations Between Larval Zebrafish Anxiety Endophenotypes
Source: Front Mol Neurosci. 2022 Jun 24;15:900223. doi: 10.3389/fnmol.2022.900223 (PMC9269111; doi:10.3389/fnmol.2022.900223)
Supplement: Supplementary file 8 [file Data_Sheet_7.zip › Supplementary material S2/Fig.S2A_SaltStress_1s_AverageBoutLength_ON_All.csv]

Night1 0mM	Night1 50mM	Night1 100mM
4.19	4.3	7.53
3.26	2.27	4.11
2.74	1	6.54
11.95	4.53	1.71
3.9	3.66	5.33
4	1.57	19.72
4.71	4.68	6.46
5.88	0	9.92
5.75	2	5.27
2.85	3.9	3.83
3.33	2.83	3.4
5	1.5	1.38
3.92	3.31	3.1
2.49	5.81	3.3
9.43	6.68	3.14
5.61	2.79	1.67
2.55	3.98	4.05
4.05	10.06	5.88
4.19	2.78	3.9
2.47	7.68	2.84
3.39	1.84	1
1.58	11	4.75
7.39	1.92	1.5
1.59	3.66	1.97
1.67	3.11	3.4
5.46	2.5	6
3.21	2.21	4.83
2.31	3.29	4.21
3.1	2.51	1.4
3.22	3.77	3
5.11	2.77	4.18
5.24	4.25	7.65
2.5	2.7	2
2.77	2.73	1.97
2.6	2.53	2.66
4.23	1.33	3
2.63	2.27	3.19
1.57	1.36	3.7
1.75	1	4.47
3.72	2.18	2.38
1.6	0	3.72
1.71	1	3.74
3.5	1	3.81
2.03	0	1.69
2.61	3.21	4.01
4.6	4.27	1.94
4.27	2.68	6.05
1.13	2.58	3.17
2.44	2.7	3.68
3.22	2.83	6.3
9.96	3.36	4.34
2.59	4.12	6.81
2.31	2.86	4.84
4.26	1.81	3.81
2.21	2.99	5.07
2.75	3.7	4.08
5.39	6.46	3.72
4.41	2.09	2.54
3.86	2.19	4.98
3.08	2.02	3.39
5.71	7.95	3.8
5.85	4.77	4.48
6.5	3.1	6.64
9.35	4.23	3.05
10.31	5.75	2.75
3.76	3.09	3.86
2.7	2.85	2.39
6.88	1.33	2.65
5.17	2.25	1.57
5.93	6.35	3.23
3.99	2.79	3.76
2.92	4.06	2.88
3.77	5.1	2.88
4.11	3.45	3.9
4.31	4.4	2.76
3.47	4.34	5.32
7.76	9.13	19.96
8.59	5.09	6.26
5.44	6.57	4.73
5.15	1.74	5.28
9.36	7.11	5.64
7.83	12.64	6.73
8.98	9.13	9.07
11.42	7.48	9.15
2.87	6.11	6.38
2.32	6.07	9
5.93	2.37	6.86
10.31	2.11	10.48
7.57	4.45	4.17
28.4	2.41	3.89
9.71	7.43	4.8
3.67		6.95
