# Supplementary material for: Osmotic Stress Uncovers Correlations and Dissociations Between Larval Zebrafish Anxiety Endophenotypes
Source: Front Mol Neurosci. 2022 Jun 24;15:900223. doi: 10.3389/fnmol.2022.900223 (PMC9269111; doi:10.3389/fnmol.2022.900223)
Supplement: Supplementary file 8 [file Data_Sheet_7.zip › Supplementary material S2/Fig.S2G_SleepTrace_50mM_v2.csv]

50mM-Fish01	50mM-Fish02	50mM-Fish03	50mM-Fish04	50mM-Fish05	50mM-Fish06	50mM-Fish07	50mM-Fish08	50mM-Fish09	50mM-Fish10	50mM-Fish11	50mM-Fish12	50mM-Fish13	50mM-Fish14	50mM-Fish15	50mM-Fish16	50mM-Fish17	50mM-Fish18	50mM-Fish19	50mM-Fish20	50mM-Fish21	50mM-Fish22	50mM-Fish23	50mM-Fish24	50mM-Fish25	50mM-Fish26	50mM-Fish27	50mM-Fish28	50mM-Fish29	50mM-Fish30	50mM-Fish31	50mM-Fish32	50mM-Fish33	50mM-Fish34	50mM-Fish35	50mM-Fish36	50mM-Fish37	50mM-Fish38	50mM-Fish39	50mM-Fish40	50mM-Fish41	50mM-Fish42	50mM-Fish43	50mM-Fish44	50mM-Fish45	50mM-Fish46	50mM-Fish47	50mM-Fish48	50mM-Fish49	50mM-Fish50
44.4	0	7	96.8	73.3	53.9	36.6	174.6	125.2	82.2	34.7	52	76.1	5.8	13.6	1	45.4	39.4	129.9	21.3	48.5	87.5	185.1	84.9	51.6	140	179.4	143.2	66	20.3	0	101.5	0	0	22.5	53.8	45.1	45.6	37.7	2.7	25.7	0	66.7	81.8	39.4	29.8	86.8	0	55.6	17.3
31	11.9	13.2	161.9	38.7	23.5	51	158.1	130.8	80.8	36.7	81.5	86.2	7.3	17.7	0	28.9	24.8	120.8	14.3	32	66.4	120.7	44.5	64.7	144.3	112.6	149.1	36.7	21.7	0	40.7	0	0	16.1	73.5	39.9	47.8	0	7	0.5	13.9	63.3	79.4	45.1	36.3	71.4	0	35.9	22.4
8.4	1.6	8.2	73.4	1.4	14.3	48.2	162.5	135.1	96.5	27.7	74.6	69.8	12.8	14.7	2	14.9	39.9	73.4	39.3	38.6	61.7	212.7	41.5	38.6	103.5	147.5	152.2	77.5	1.3	0	1.2	0	0	13	66.9	58.8	26.6	58.1	24.4	1.1	42	69.9	123.5	33.6	40.2	106.7	0.4	46	11.9
8.9	4.4	5.3	20.9	30.1	12.8	50	127.4	125	71.3	47.1	42.1	84.9	1.2	4.8	4.2	35.2	25.7	104.7	3.6	91.5	72.4	206.1	66.3	52.8	108.1	229.9	106.6	77.9	0.3	0	0	6.9	0	44.6	8.8	44.2	66.3	76.8	11.8	85.5	34.4	57.8	157.8	27.7	40.7	97.2	0	41.2	19.9
20	1.6	24.7	5.2	16.5	13.3	51.2	111.3	103.7	81.2	43.1	64.7	86.5	23.2	0	47.8	10.1	26.3	122	18.3	56.2	83.3	166.8	60.3	51.6	105.9	139.7	114.2	74.3	0	57.1	0	18.3	0	55.7	51.7	44.8	69.1	70.9	21.7	26.8	30.8	85.8	81.1	27.5	38.1	81.9	0.6	48.7	32.1
12.6	9.8	20.2	0.7	15.4	48.2	42.5	126.5	121.9	67.4	54.3	79.9	37.5	15.8	0	81	11	42.8	96.6	25.7	80.7	68.5	168.7	34.1	62.4	98	140.3	165.9	84.7	1.6	11.5	0	43	0.8	53.6	36.4	15.2	6.2	90.4	93.9	7.7	44	73	68.3	28.7	59.1	70.7	41.8	55.8	15.6
17.7	27.6	36.5	5.6	23.8	57.5	42.8	148.9	124.4	50.1	7.5	16.8	111.8	9.6	0	58.9	4.9	24.9	100.7	7.1	62.4	63.8	191.4	47.6	52.7	98.2	199.8	144.6	61.1	7.5	0.4	0	57.1	0	38.1	25	0	19.7	53.2	59.8	7.5	44.5	93.9	75.1	92.4	10.7	44.9	60.2	33.9	52.9
40.2	8.7	40.9	13.8	6.6	26.8	5	152.1	126	76.5	7.8	25.5	58.9	12	0.2	34.5	3	23.7	105.8	1.4	22	78	170.9	36.9	51	128.8	137.5	132.9	57.7	29.7	0	0.8	23.2	41	47.4	70.8	7	30.2	51.3	23.7	17	71.7	121.2	99.8	109.9	23.9	54.3	58.3	27.6	33.2
11.1	2	36.8	3.5	3.5	77.5	1.8	69.2	145.4	48.2	16.9	64.5	38.5	6.6	0	2.1	1.2	34.9	78.6	0.2	39.2	55.3	166.1	49.8	56.5	195.3	183.4	74.3	82.6	6.3	0	0.4	0	6.3	28.3	23.3	45.3	21.9	37.2	35.8	73.2	75.5	109.8	80.6	64.9	8.2	39.7	49.1	49.6	13.8
7.1	10.6	33.7	1.3	2.5	49	48.9	17	125.9	52.7	34.4	91.6	99	8.6	0	1.2	9.3	42.3	80.8	0.4	37.1	84.3	95.9	28.7	64.4	167.2	149.8	125.5	99.6	12.5	0.2	0	8.9	0	24.1	0.5	28.8	33.6	56.3	34.1	15.3	73.9	103	27.9	37.7	0.8	41.3	48.5	36.2	50.5
0	33.5	5.5	0.2	3.4	8.5	33.9	77.4	121	55.9	6.1	77.4	22.1	9	0.2	0	5.4	46.6	63.2	0.2	40.2	60	95.3	28	64.1	160.9	161.7	85.7	79.1	9.1	0	0	27.4	50.7	37.8	41	46.3	17.6	42.2	60.2	0	59.6	144.4	36.4	101.4	12.5	39.6	64.2	41	36.2
32.9	22.9	7.7	0.2	14.6	44.2	28.5	143.1	134	68.5	4.1	42.9	37.5	6.9	8.9	0	1.9	39	100.6	0.6	47.8	50.9	101	20.8	61.4	201	158.7	0.3	68.9	11.5	0	0	35.5	4.9	47.3	25.6	45.1	9.6	62	52.3	0	47.1	129.8	49.7	88.9	4.2	39.4	40.3	36.5	31.1
40.9	10.2	35.3	0	35.1	70.4	21.1	126	124.2	59.7	1.2	58.6	42.1	9.1	0.2	0	2.3	46.9	43.9	0	7.8	73.3	104.1	34.1	57.9	164.8	192.6	0	77.5	13.1	0	0	52.7	4.4	38	62	10.7	21.9	87.7	39.8	0	91.1	127.6	68.4	84.1	8	33.1	48.4	38.2	40.2
38.7	2.6	44.9	0	21.7	26.4	13.5	85.9	95.9	81.9	12.4	67.7	25.3	12.9	0	0	8.7	24.2	13.3	0	0	62.1	69.1	31.7	50.8	164.8	153.4	0	76.1	1.8	0	0	27.1	0	29.7	72.2	24.1	10.5	51.4	37.8	14.2	77.7	110.4	62.3	91.6	26.4	25.3	66.4	64.1	27.8
13.5	4.6	76.4	0	17.9	10.5	42.9	152	126	65.7	12.4	42.3	44.8	6.1	0	0	2.7	28.2	15.6	0.6	0	70.4	64.1	58	46.2	170.9	120	0	86.1	2	0	0	19.9	7.5	17.5	79.1	44.2	32.2	50.9	44.3	16.7	11.8	128.9	92.4	96.9	0.2	32.1	64.9	74.1	3.1
1.4	6.2	36.4	0	2	74.7	32.9	141.1	126.8	46.2	15.7	16.3	46.2	5.5	0	4	18.6	44.4	20.7	0	0	76.6	71.6	24.3	40.5	224.1	154.2	0	66.7	9.4	68.2	0	36.4	4.9	11.1	76.3	60.9	34	41.7	22.7	12.4	13.3	124.5	28.4	109.1	1.3	41.5	64.4	85.7	0
31.1	24.7	44.7	0	0.8	94.9	67.1	116.9	123	8.3	25.8	27.9	47.9	7.3	0	5.9	9.4	57.8	12	2	2.2	78.7	61.1	54.2	20.8	186.8	136.1	0	80.1	6.3	37.4	0	26.6	3.2	36.2	79.8	50.4	42	85	34.2	27.2	11.4	145.1	52	113.6	2.8	36.2	72.9	79.8	0
0.8	39.2	27.9	0	2	27	17.1	129.2	62.7	42	5	25.8	43.9	4.3	3.4	39.8	0.7	52.9	27.7	0	1.1	72.4	40	31.7	37.6	197.4	146.6	0	66.6	12.6	138.5	0	0	9.8	35.1	62.3	57.3	34.9	40.3	53.7	50.1	0.2	169.8	80.9	64.5	4.7	36.2	72.7	79.7	0
1.2	23.7	14.4	0	2.4	161.9	37.2	129.5	95.4	45.3	10.5	30.7	33.7	3.9	6.8	44.8	7.8	45.4	14.5	0	31.2	75.8	58.3	41.9	10.3	98.2	176.6	0	99.5	2	52.7	8.3	16.2	23.3	33.3	29.8	49.3	31.7	19.1	75.8	46.7	3.9	143.8	92.1	91.5	0	37.2	62.1	73.1	0
2.6	12.9	19.7	0.2	16.8	158.4	9	145.2	103.4	76	16.2	19.2	62.9	9.5	4	20.2	28.4	1	11.2	0	59	90.8	42	39.4	36.5	102.5	143	0	84.6	0	124.7	0	18.3	9.3	69.3	0	49	34.1	36.7	30.3	33.1	0.8	137.4	105	71.6	0	35.8	48.6	87.8	9.5
3.2	28.9	45.7	1	13.9	96.2	32.2	148.1	35.7	62.6	34	59.8	50.4	5.5	1.5	4.2	50.3	0	5.7	1.1	62.5	56	36.2	39.6	25	105.5	138.2	0	99.7	0	107.2	0	35.1	8.5	58	0	44.2	70.1	50.6	37.9	38.4	0.2	98.3	81.1	87.8	1.7	30.9	59.9	80.7	51.6
25.6	14.1	14.8	0	29	75.7	54.7	163.6	35.9	53.9	10.6	71.8	72.9	0	0	5.9	37.9	0	0	2.3	85.6	53	50	41.4	30.4	101.4	97.6	0	80	0	88.3	0	37.2	7.4	49.3	0	98.3	103.9	49	20.3	28	48.5	125.8	93.2	107.3	34.1	51.7	53	49.3	0
2.4	5.3	9.2	0.2	6.2	100.8	30	124.7	23	68.6	1.7	46	77	11.7	0	22.1	17.5	0	0.9	22.6	75.2	76.2	70.9	41.6	38.8	98.3	119.5	0	69.8	0	164	0	48.6	3.8	13	23.9	48.7	80.3	53.6	33	39.6	63.7	100.8	87.9	88.9	0	31.3	54.4	37.4	0
5.2	4.7	34.9	8.1	3.8	9.6	37.4	126.5	5.7	63.9	8.6	31.5	33.8	9.3	0.2	12.8	47.7	0	24.3	15.7	57.8	94.1	50.6	46	30.9	69.4	164.3	0	67.1	1.6	154	0.7	30	12.6	10.6	36.8	52	89.8	80.6	39.6	47.9	93.7	85.7	105.9	68.8	0.9	52.9	46.8	7.2	0
8.7	2	32.2	7.3	8.5	6.4	31.1	117.3	54.5	47.7	12	21.8	52.3	7.7	1.2	11.5	37.9	0	2.8	14.9	74.4	47.9	12.2	33.9	13.4	56.9	88.1	0	65.8	0.6	132	2.7	27.7	0	12.3	5.5	0.5	90.6	56.8	46.3	40.9	115.6	34.7	94.2	25	5	17.4	28.5	0.4	4.9
14.1	17.1	14.1	26.6	5.6	8.6	39.4	82.5	60.7	39.4	33.2	39.4	35.9	6.5	0	9.9	22.8	0	2.9	42.7	103	80.6	25.7	53.6	25.1	94.3	99	27.3	114.4	3	163.6	51.9	21.2	6	27.4	17.9	24.7	66.2	62.5	37.9	15.1	82	29.4	87.7	38.1	22	39.1	68.9	4.9	0.4
16.5	9.3	10.9	32.5	1.5	32.6	43	103.5	102	33.4	9.4	52.4	70.6	16.7	1.5	3.1	82.3	0	0.4	26.7	100.5	72.4	35	26.6	21.8	66.1	188.1	57.4	89.4	2.9	151.4	26.7	16.4	16.6	83.9	0.4	31.9	111.1	50.6	43.4	35.1	160.9	27.5	96.7	34.5	14.5	38.6	55.8	1.7	0.8
38.1	37.7	11.5	95.6	2.1	11.7	26.6	138.3	102.8	31.2	19.4	47.8	69.5	13.9	1.3	10.2	30.4	0	16.5	31.5	58.6	56.2	54.6	50.1	17.1	102.1	135.3	108	98	1.7	198.9	56.4	28.2	22	89	0	45.8	127.3	47.3	47.9	63.1	142.6	12.9	84	13.8	2.1	28.4	54.6	1.9	0
40.3	37.2	15.4	47.7	9.4	86	50.3	142	113	44.2	32.5	57.8	35.2	26.4	0	7.1	74.4	0.6	57.2	14.9	88.1	83	38.2	43.3	10	72.8	103.9	119.5	110.5	0.6	183.8	77.8	35.1	56.9	99.5	14.5	45.5	88.9	48.6	45.1	65.6	108.5	17.1	122.7	39.8	0	0.4	46.8	1.1	0
52.3	89.7	6.8	25.4	7.9	11.7	50.9	137.1	117.8	49.2	17.7	78.6	49.7	10.5	0.4	5.4	39.1	50.1	12.8	39.5	61.3	84	43.8	38.1	36.1	64.6	106.8	134.3	98.9	1.6	153.8	67.6	30.7	21.8	67.5	51.7	29	139.8	121.2	35.2	106.6	99.2	35.4	96.9	72.9	2.8	32.8	61.4	2.1	9.9
13.8	56.6	4.2	36.8	9.6	12.3	20.5	147.1	127.9	46.9	14.9	49	60.7	5.8	5.7	9.6	27.5	48.5	6.9	52.8	45.3	125.4	63.4	23.8	34.4	105.1	107.9	125.9	89.1	0	213.5	59.3	0	21.7	65.1	64.1	5.2	101.2	114.8	49.8	47.9	57.3	60.4	79.5	14.3	0	19.2	51.2	0.9	14
20.5	29.4	11.8	30.2	58.4	17.7	9.7	134.9	89.4	50.6	24.7	30.9	54.2	6.9	9.1	28.6	95.5	52.6	22	23.8	43.2	68.8	39.3	17.8	16.8	84.5	129.6	131.5	72.7	3.4	149.5	48.9	0	3	79.6	26.2	23.8	114.1	70.1	53.7	63.3	45.2	29	90.7	8.7	0	29.3	59	2.5	17.3
3	26.3	24.3	12.6	34.9	97.8	53.8	136.9	123.3	41.4	23.6	54.1	74.3	5.5	23.4	17.8	52.3	58.8	22.2	5.2	54.3	54.6	20.5	30	59.6	90.2	118	149.8	96.3	18.1	229.8	64.1	0	1.9	100.9	7.5	29.1	132.5	31.4	49.4	64.4	52.8	15.6	104.2	1.5	0	13.9	60.9	16.1	16.5
16.5	21.6	52.5	1.7	26.9	97.5	70.5	120.9	79.5	46.6	25.5	50.5	67.7	21.6	18	23.8	55.7	33.3	8	4.2	58	90.3	29.2	35	63.4	105.5	110.8	111.8	88.8	1.1	145.2	54.7	0	5.2	5	8.2	39.3	115.4	7.7	34.8	68	84.5	31.6	91.2	13.7	0.2	13.8	88.9	1.5	27.6
12.6	19.3	20.6	26.8	37.3	116.1	52.5	130.7	98.9	42.8	32.9	20.9	70.5	28.6	2.6	20	46.5	63.7	11.6	0.2	78.2	48.6	21.1	30	43.3	105	160.3	72.4	76.6	3.9	176.3	47.5	0	6.4	0.6	45	27.1	117.9	1.4	39.6	32.2	91.4	27.8	116.7	0.8	1.1	8.2	47	2.8	21.3
26	52.3	3.6	41.1	10.1	4.6	30.3	102.9	120.7	36.6	23.2	66.8	32.2	17.7	0	21.7	32.8	66.7	8.8	14.9	82.3	75.6	44.3	42.8	52.9	98.9	158.9	61	97.7	41.2	127.8	44.3	0	16.4	1.5	30.7	36.1	122.4	0	59	40.6	83.1	17.2	110.5	0.6	0	18.4	44.2	24.1	28.4
28.3	49.1	1.8	10.5	4.3	4.6	58.1	106.9	84.5	7.9	20.6	55.7	54.7	4.2	0.2	18.3	22.2	44.2	30.3	6.9	62.2	65.3	32.1	37.3	44.8	106.6	79.6	65.7	73.6	17.6	9.6	1.5	0	9.6	1.2	3	18.7	104.9	1.1	32.2	22.4	155.4	38	111.3	0	0	14.4	54.8	35.8	17.5
9.7	40.6	11.8	1.9	4.1	30.2	61.2	72.2	110.6	34.4	11.1	60.3	46.7	5.4	3.6	22.3	25.7	48.5	16.3	1.8	42.9	76.8	22.4	31.7	64.7	109.9	128.1	1.5	85.9	0	0	42.4	0	17.2	2.7	0	0	55.9	28	66.2	40.3	59.5	10	120.2	0	0	23.5	57	20.9	17.2
25.5	37	57.2	9.8	15.5	37.6	45.6	63.6	101.7	62	10.4	100.1	78.6	5.9	20.9	30.8	39.4	38.8	9.1	6.5	67.5	87	26.9	27.1	59	131.6	110.9	0	77.7	0	4	41.1	0	4.6	26.8	5	27.3	45.4	16.2	37	29.5	40.5	26	123	0.4	0.8	11.4	56.6	25.6	43.2
43	84.4	34.3	13.4	14.3	74.5	37.3	72.3	108.9	32.6	7.5	66	49.5	9.9	38.1	10.3	23.6	25.7	12.4	32.8	62	39.9	33.8	62.5	54.2	131.6	120.5	36.3	97.1	0	0.5	67.7	0	2.8	28.4	15.8	25.4	45.8	0.7	23.4	31.9	12.5	27.2	120.1	4.2	0	7	39.2	33	20.9
10.8	39.7	29.3	27.4	20.3	124.3	47.5	65	99.5	65.5	60.7	83.3	98.7	2.2	15.5	24.8	26.5	46.5	21.8	28.1	52.6	83.5	40.7	46.7	49.5	63.7	135.3	76.5	77	0	0	51.4	0	45.4	69.8	1	43.7	85.8	0	64	29.7	38.6	26.6	81.9	5.1	0.4	14.2	58.8	36.6	19.2
10.3	4.6	37.7	23.8	6.7	28.3	50.4	69	121.9	50	40.9	60.2	115.5	7.3	2.9	5.7	30.2	56.2	9.9	23.4	71	77.8	43.3	33.7	41.3	113.1	124.5	43.9	106.4	0	0	35.7	0	3.3	81.6	1.7	55.9	66.5	54.4	29.3	47.5	31.9	48.5	89.4	3.6	6.6	27.1	74.5	89.8	31.3
22	2.2	17.8	23	1.8	2.8	58.1	87.4	62.9	18.6	24.1	73.8	61.5	13.2	0.2	18.1	31.4	68.1	0	24.1	54.6	60.7	41.5	27.9	24.7	64.7	93.6	74.8	101.1	0	0	55.8	0	18.3	106.1	7	1.5	58.3	34.4	15.7	25.5	50.4	15.1	83.9	1.1	14	23.9	89.5	92.2	33
36.7	31.3	18.6	25.5	1.8	12.6	24.3	87.5	39.9	38.7	17.4	38.7	37.6	5.6	0.2	32.9	29.5	40.9	4.6	44.1	64.6	59.7	40.1	68.3	43.5	70.4	133.8	19.3	71.3	15.3	0	32.8	0.4	11.2	134.8	31.2	0	108.6	84.4	21.9	6.5	9.7	22.3	66.3	1.7	29.8	20.5	114	66.3	17.1
9.5	21.6	24.1	23.3	13	35.4	17	77.7	25.4	49.7	28.1	70.6	39.7	16.3	0	41.4	67.4	24.7	15.8	35.4	61.9	69.5	44.5	48.5	65.1	103.7	96.3	8.3	124.3	17.3	0	25.1	9.1	1.5	96.5	5.6	0.2	90.1	45.2	47.4	36.4	1	44	91.2	0.4	30	25.2	106.7	76.2	22.6
43.9	22.2	11.8	38.7	14.8	26.9	46	52.5	20.1	38.6	26.9	16.5	54.7	3	0	12.9	50.5	46.5	34.3	38.5	73.3	76.9	16.9	69.5	69.7	106.1	78.1	13.7	118.1	2.2	0	32.3	3.3	1.2	126.7	0	0	28.5	28.4	52	13.5	1.2	45.1	68.7	64.9	17.6	29.6	124.1	65.5	20.4
75.7	2.8	35	11.2	29.3	19.7	22	71	71.4	23.5	50.1	65	94.1	5.4	0	33.8	56.9	60.7	13.5	24.8	66.5	68.3	33.4	54	40.1	107.7	85.2	88	109	3.1	0	14.5	17.2	11.4	117.5	0	0	0.7	53.5	17	11.2	14.4	26.7	89.7	46	18.2	13.7	96.8	99.2	25.3
82.6	8.8	54.2	54.7	27.3	30	50.5	91.1	120.1	21.8	36.1	46.2	39.2	4.6	6.8	9.1	40.2	38.3	50.3	44.4	82.1	86.8	76.4	30	23	89.7	77.2	91.6	87.9	13.8	0	22.3	22	23.5	154.8	0.9	5.2	0	73.5	29.6	17.1	40.2	38.6	70.8	38.1	39.4	35.2	107.4	94.7	45.5
27.3	2.7	54.3	46.1	34.1	43.1	37.1	66.7	60	16.6	31.1	63.1	74.3	10	16.5	28.9	22.4	47	1.9	59	0.7	94.3	57.4	50.5	54.4	78.9	120.3	51.7	80.5	53.6	0	31	3.5	31.5	97.5	4.9	13.1	4.5	107	23	24.7	48.2	35.3	67	35.8	14.2	33.1	105	75.3	25.2
25.4	1.4	50.2	27.2	17.8	62.2	32	66.7	32.6	31.9	49.2	75.6	76.1	7	17.8	44.8	39.1	52.6	3.5	55.7	0	97.7	44.3	32.7	32.6	76.4	88.8	88.4	96	0.3	0	30.9	23.8	22.2	55	31.3	13.8	7	78	40.4	19.4	48.5	32.1	39.1	33.9	4.6	26.8	75.4	0	0.2
24.2	1.2	38.7	33.9	16.3	90	11.8	45.1	39.1	50.3	15.3	77.5	46.3	8.7	48.5	21.5	30.3	65.7	16.4	45.5	42.9	65.3	37.4	31.5	24	112.2	115.4	82.6	86.6	15.8	0	55.6	46.4	12.6	22.5	61.2	22.3	51.3	34.7	27.3	16.2	43.2	20.4	83.2	5.3	9	31	64.1	1.5	0
31.3	6.5	30.5	39.1	7.4	139.9	34.7	49.5	41.9	39.4	21.6	62.9	28.9	4.4	22.8	27.9	33.7	71.8	11.2	83.3	11.3	50.9	60	30.2	34	99.7	93.1	116.5	86.6	7.7	0	14	24.7	4.9	9.6	6.4	2.1	105.2	50.2	25.3	33.3	39.3	56.1	83.4	1.5	12.6	30.3	86.1	0	0.4
13.1	15.3	22.9	19.8	7.2	11.6	47.1	76.8	25.9	53.2	22.1	34.8	78.9	1	11.5	10.7	47.1	35.8	2.9	126.8	91.8	66	43.4	28.8	24.1	106.7	123.9	140.7	76.3	5.6	0	2.8	29.6	1.2	7.1	0	42.1	108.6	79.3	12.5	23.4	22.5	41.7	89.7	8	33.6	41.5	57.5	0	0
16.4	6.6	49.5	27.7	54.2	25.7	31.7	68.4	38.3	54.3	45.2	50.4	68.7	2.2	17.7	22.9	38.6	51.2	3.9	163.2	72.1	64.9	33.3	43.9	22.6	97.8	125	126.9	65.9	2.3	0	49.3	35.4	1	9.5	10.9	5.8	178.5	119.1	49.3	34.4	23	28	94.9	39.6	8.3	20.1	66.3	0	18.2
3.7	5.5	47.5	54.3	34.5	10.5	63.3	78	35.2	49.9	34.8	42.3	38.1	12.5	5.1	8.1	38.3	36.5	6.5	97.3	28.8	14.8	19.2	42.1	10	65.9	83.8	46.5	46	0.3	0	48.9	35.1	10	19.3	1.3	0	150.1	82.4	40.6	7.6	31.7	26.4	52.5	15.8	20.7	12.3	24.9	0.2	19.1
5.9	2	56.2	78	46.1	6.1	36	43.5	30.6	33.9	47.3	24.4	80.7	14.7	6.4	22.6	44.1	71.1	23.7	161.7	51.4	17.8	35.9	30.3	40.9	58.8	103.2	107.2	76.1	1.2	0.1	5.5	51.6	16.9	15.3	23.6	0	105.5	27.8	79.7	11.9	8.6	53.5	55	46.2	22	25.5	47.5	6.1	25.9
8.5	5.5	44.3	54	18.5	4	78.2	70.4	42.5	63.5	45.1	33.2	49.1	12.3	3	16.9	36.4	52.2	1.9	178.2	54.6	51.3	20.4	27.9	36.9	123	135.7	132.9	93.6	2	0.5	0.2	39.5	1.6	19.8	0.3	0.6	150.1	45.2	45.8	18.2	44.9	38.5	49.3	68.8	22.9	21.8	32	19.2	2.3
0.2	3.6	15.9	47.4	11.4	23.2	5.4	68.4	36.6	48.7	15.2	52.4	75.4	5.6	0.3	20.3	29.9	59.3	5.7	147.9	48.2	82.6	32.3	39.1	19.4	101.8	172.3	86.2	85.2	1.4	2.1	0	36.5	2.5	19.7	0	37.1	197	62.9	42.9	37.6	71.2	34.1	95.5	8.3	22.9	31	40.1	0	11
0	6.2	11.1	59.1	10	12.1	1.8	54.3	14.9	49.5	46.5	50.5	66	1.8	30.5	11.1	29.9	54.5	28.6	109.6	68.8	59.6	30.1	28.1	27.7	164.9	220.4	59.8	91.1	3.7	0.1	0	40.2	42.7	43.3	0	11.2	168.9	57	93.6	10.4	89.4	33.4	104.5	1.1	0	21.2	52.9	7.8	18.8
14.9	47.5	39.4	73.6	27.4	22	18.7	109.8	72.5	82.4	66.2	71.1	127.3	40.5	47.8	62.1	49.9	78.6	114.4	137.3	123.8	136	84.2	56	70.6	128.3	218.1	117.6	149.9	34.4	46.4	49	54.2	45.4	69.5	41.9	8.1	147.9	41.2	48.1	13.6	114.1	36.9	99.3	68.8	93.3	95	77.9	35.3	94.7
22.6	99.4	71.8	232.1	51.7	10.1	49.2	94.4	147	112	106.2	78	197.1	33.9	80.3	118.3	106.9	102	128	189.4	158.4	118.2	124.4	53.1	144	122.7	213	167.8	139.3	144.9	159.1	103.9	91	64.8	174.2	100.5	56.4	62.1	103.4	169.6	57.3	156.8	109.4	69	98.9	76.6	93.5	100.3	59.4	82.8
23.2	62.8	100	230.5	71	65.4	67	122	150.2	102.9	84.3	111.8	152.1	47	104.4	132.3	111.6	152.1	126.7	153.1	125.1	146.3	118.3	33.3	97.2	164.5	233.4	134.5	154.5	106.4	204.4	142.5	89.8	71	149.9	92.7	57.6	86.3	104.3	184.5	75.5	167.5	131	73.3	106.7	110.4	155.7	124.8	58	76.2
31.3	117	126.3	248.8	40.5	77.7	86.7	165.4	216.4	112.7	65.8	150.3	171.3	52.4	126	97.1	129	95.5	122.3	153.9	151.3	156.7	158	113.3	175.3	168.8	285.5	131.6	167.1	119.7	221.2	160.1	92.5	90.8	122.1	96	89.5	40.4	104.6	148.2	118.8	183.3	161	92.1	130.7	100.7	121	114.8	105.1	63.2
16.6	108.3	118.9	237.1	91.3	53.1	86.1	232.3	222.9	131.8	84.6	138	153.8	96.3	132.2	107.8	50.2	140.1	105.3	159.6	159.4	93.8	194.5	107.6	155.8	161.2	222.7	162.8	187.5	91.5	177.5	158.9	109.1	84.4	130.6	98.6	67.9	59.5	117.3	122.9	88.3	169.8	123.4	75.1	40.4	136.7	101.8	123	77.2	78.1
57.5	121.2	106.8	207.8	59.9	73.5	131.3	173.8	198	107.7	67.6	111.7	143	70.9	74.7	98.8	105	117.1	83.1	191.9	169	104.1	163.6	114.1	138.6	183.4	252.2	146.5	207	109.5	169.3	160.2	133.5	105.4	148.5	108.8	43.3	39.9	94.9	132.5	133.4	164.8	160.8	53.9	97.8	116.8	96.3	138.5	85.9	65.7
56.9	105	78.6	217.9	16.8	69.6	104.2	185.5	188	145.9	55.3	80.8	164.5	28.1	72.9	41.3	155.5	172.9	126.6	184.7	182.7	145	201.1	109.3	121.3	198.6	217.3	122.9	169.5	66.5	160	178.9	163.6	73.8	104.1	79.2	29	50.9	97.7	79.8	103.3	95.9	109.7	57.7	82.1	98.2	95.6	123	68.2	84.5
29.3	77.9	68.6	157.9	4.6	59.5	99	125	186.3	120.5	30.9	76	187.2	13.4	71.4	69	94.2	111.7	59.1	189.4	158.3	112.3	159	98	122.5	204.9	214.2	110.8	206.2	98.1	163.4	173.2	134.8	73.4	111	84	41.3	27.1	63.4	113	76.6	164.2	167.6	109.6	63	109.1	136.3	132.8	87.3	51.4
49.1	115.5	39.9	152.6	2.8	43.5	78.5	138.7	167.6	112.9	27.4	70.5	147.6	11.2	49.5	12.9	96.7	127	104	177.7	154.7	114	150.8	118.9	69.4	220.2	183.4	132.4	165.3	80.5	161.7	121	140.3	73	89.3	128.3	36.9	68.8	94	71.2	111.2	124.5	131.1	65.9	94.9	104.6	111.4	84.8	74.4	61
35.9	113	63.5	162.3	13.8	55.1	16.5	109.9	146.4	93.8	25.3	59.4	177.4	20	61.9	37.5	120.7	146.7	80.1	155.9	151.1	116.2	155.9	121	46.4	179.8	213	105.2	155	70.1	136	103.2	108.1	5.6	90.7	140.9	29.7	28.5	69.2	15.9	88.7	88.4	112.7	42.6	117	97	95.2	115.8	49.1	58.2
33	84.9	31.2	145.6	14.2	35.8	38	135.3	126.5	128.5	23	53.7	150.5	1.4	45.5	19.6	131.5	91.9	78.2	152.4	108.2	87.6	138.2	89	58	186.6	203.6	119.9	144.5	66.3	109.2	116.6	60	3.5	105.5	109.6	17.2	8.5	55.2	5.8	110.7	45.8	96.9	29.3	63.9	68.5	98	121.6	52.2	24.8
38.7	77.9	12.7	141.5	17	40.9	22.6	78.1	89.9	119.3	6.9	40.7	140.5	5.4	46.2	0	83.4	123.9	96.6	177.8	131	76.8	147	107.2	48.2	193.5	220.1	116.4	144.5	51	154.1	67.9	49.1	0.8	129.8	102	50.4	7.9	58.2	2.5	123	111.6	119	28.8	67.4	72.6	98.5	101.1	20.8	57.9
28.4	94.1	12.2	144.7	16.3	33.6	21.5	67.9	146	100.7	14.3	65.3	137.5	5	32.9	0	86.1	112.8	58.3	145	111.8	89.5	116	100.8	42.3	185.8	186.7	120.7	170.3	42.5	150.3	66	69.4	0	125.8	85.3	39.6	28.4	54.2	0	92	120.1	86.9	33.5	29	36.2	68.7	96.1	20.1	33
9.2	69.4	15.8	87.5	14.7	36.9	11.5	84.4	98.9	118.8	0.4	69	188	4.4	46	0	59.5	116.9	68.2	148.9	140	72.5	153.4	88.1	27	195.7	174.5	110.2	142.2	29.1	156.5	34.2	66.7	0	111.1	75.8	28.8	20.6	59.4	0	119.7	140.6	113.6	29.2	31.7	64	116.5	101.5	9.7	6.7
37.5	67.1	21	88.7	27.4	49.5	1.8	64	103.3	75.8	10.5	35.5	149.5	9.7	17.4	0	78	91.2	47.1	126.7	127.3	49.7	82.3	111.3	40.9	168.7	161.8	134	146.6	8.2	151.7	33.9	51.6	0	123.6	92.1	1.7	12.9	53	0.4	132.6	31.6	88.5	13.1	50.6	50.8	61.4	100.3	17.2	16.5
27	44	35	73.6	17.8	24.1	34.7	11.7	97.2	85.5	14.3	33.3	124.6	3.9	5.9	0	68	75.3	55.3	146	87.3	72.9	63.1	71.6	23.9	161.7	168.9	133.1	154.3	30.3	160.1	32.6	56.3	0	51.6	46.7	5	17.1	34.1	1	112.7	81	78.6	0	52.2	59.4	109.8	68.3	10.9	21.1
26.3	38	41.4	59.2	19.8	39.6	49.5	30.1	85.2	88.4	8.1	60.4	187.4	12.2	2.2	1.8	68.8	52.1	14.8	195.1	66.2	64.7	46	53.6	46.7	147.8	159.1	85.3	107.5	11.2	89.6	56.8	57.4	0	87.4	13.3	24.3	29.7	21	1.4	94	42	63.7	0	40.4	66.5	59	52.8	8.3	13.9
41	56.9	38.2	57.6	15.7	34.8	4.4	17.8	64.9	64.6	14.5	54.4	142.2	1.2	1.8	21	58.8	54	16.5	203.3	34.7	53.5	13.5	43.1	24.4	140.3	174	98	116	21	55.7	14.2	40.2	0	93.5	50.6	9.6	32.9	12.2	13.3	120.5	5.4	71.8	7.1	45.3	17.8	94.4	78.6	1.1	17.4
34.4	28.9	39	38.3	23.5	40.8	16.6	25.6	93.4	75	0	61.9	152.4	0.6	12.5	44	55.4	58.7	49.2	128.1	61.2	72.5	75.1	47.3	40.3	113.5	148.4	115.6	119.4	3.6	45.7	4.6	34	0	61.6	4.1	36.7	14.8	32.1	4.8	110.6	5	79.7	0	13.5	47.9	78.5	66.9	11.2	17
23.9	67.4	14.3	21.4	13.5	46.5	1.2	21.4	64.6	72.4	10.3	35	117.4	19.9	6.1	26.8	39.5	32.7	76.9	143.3	18.2	53.1	66.8	76.9	35.6	103.3	144	88.2	75.1	43.8	74.9	0	41.2	0	118.4	14.1	10.6	29.6	27.3	17.6	105.1	2.7	44.4	0	23.8	15.3	118	47	7.4	14.8
12.3	29.1	11.4	38.1	25	27.5	2.2	29.7	93.8	48.6	1.8	9.8	136.9	35.9	1	19.7	15.9	27.2	52.8	114.9	6.5	48.7	37.8	23.6	43.7	137	156.5	102.2	63.8	24.9	71.1	0	34.4	1.2	91.9	27.8	3.5	14.7	2.7	6	59.9	0	37.8	6.6	36.5	1.3	73.4	68.1	4	25.7
20.8	33.8	24.3	34.8	8	43.8	9.5	72.7	77.7	13.7	0	35.1	116.8	15.8	4	23.1	13.3	10.1	30.6	156.7	15.7	25.7	41.8	53.8	24.3	110.7	113.1	126.8	89	14.8	81.8	0	30.3	0	78.9	11.8	0	2.3	0	0	50.4	0	27.1	16.8	4.2	25.4	69	25.8	0	13.5
20	51.2	23.2	27.3	5	27.1	0	37.7	92	0	3.8	27	118.3	5.4	8.1	16.5	19.6	19.3	95.7	142.5	25.7	9.1	66.9	42.2	29.1	96.3	150.6	84.5	118.7	19.1	191.4	0	14.7	0	69.5	0	33.2	1.4	0	0	80	0	30.8	31.8	6.2	21.9	59	29.4	2.3	1.2
29.8	23.4	8.3	29.3	10.7	18.7	0	26.5	97.3	0	4.4	14.2	91.1	36.4	6.3	19.7	31.8	14.4	47.9	97.4	23.5	30.3	40.7	56.3	24.4	146.1	109.9	8.8	65.7	21.8	104.6	0	26.8	0	68.6	0	46.2	1.9	0	0	116.8	5.8	4.4	17.2	23.1	26.3	58.7	25.7	8	7.2
28.5	39.5	26.4	29.7	23.8	60.8	0.6	40.9	95.2	3.6	4.6	24.1	136.1	9.2	0	13.4	28.2	17.9	43.5	126.5	30	34.7	34.5	48.6	29.8	146.3	135.3	1.2	112.9	20.2	59.3	0	19.6	0	76.5	0	48.4	21.6	0	0	67.4	0.2	21.4	28.8	20.8	36.3	54.5	19.1	0	2.8
17.9	21.7	6.3	3	11.7	39.2	0	29.1	54.2	0.8	0	21.8	51.4	20.2	6.7	3	36.3	26.7	38.2	57.2	2.9	27.3	15.2	34.2	14.6	72.9	77.9	8.1	25.6	17.1	73	0	14.4	0	54.4	0	42.4	0.2	0	0	54	6.4	2.3	7.5	7.7	33.5	28.1	22.7	0	9.2
14.7	39	0.9	10.8	25.3	29	0.4	26.6	80.9	3.5	4.2	19.8	114.6	5.9	14.4	22.7	20	11.5	51.2	111.8	14.9	60.7	41.5	46.1	28.4	107.7	139.4	41.9	105.3	20.6	128.3	0	36.5	0	43.2	1	30.6	5	0	0	54.2	0.9	6	11.3	6.2	9.5	51.7	26.6	4.4	10.7
16.4	22.8	26.6	35.4	2.3	25.1	0.6	16.9	69.1	1.1	6.7	12.1	63.6	11.1	1.7	21.8	22.5	28.2	65.3	92.9	9	28.2	17.7	15.4	16.8	118.5	125	20.2	16.8	16.5	141.9	0	12.7	0	46.1	4.6	38	0	0	0	34.9	2.5	12	2.2	45.9	9.5	70.2	43.1	0	17.3
12.4	22.2	13.9	39.9	12.7	16.1	7.5	27.5	44.9	0	1.4	16.6	103.5	15.8	1.7	22.6	34.3	22.7	47.4	94.5	0.2	26.7	19.3	2.3	17.6	138.5	124.9	15.3	43.2	3.1	77.9	0	21.6	2.1	38.1	3.4	1.6	25.8	0	0	38.2	13.8	7.5	20.1	5.4	0	59.1	0.4	0	0.6
14.7	27.6	29.4	34.6	23.6	16.4	4	26.9	55.1	0	0	13.3	76.3	20.4	3.1	28.9	11.3	37.3	39.6	89.9	5.4	24.7	10.6	16.8	19	134.4	91.8	23.3	36.8	5.1	40.9	0	22.5	0	48.1	2	0	1.4	0	0	5.2	1.9	0	15.7	9.2	0.9	5.3	11	0	19.2
22.1	2.3	27.9	49.5	26.4	10.6	20.9	13.8	60.6	9.2	7.9	14.3	73.9	26.9	7.9	37.5	8.9	14.1	43.4	75.1	30.4	41.2	35.5	45.2	42.4	99.1	104.7	40.7	60.9	11.2	51.5	26.5	43.4	1.2	95.6	3.9	31.9	7.3	3	14.8	42.3	30.6	1.7	51.9	11	0	2.5	18.5	1.3	41.4
15	41.2	12.3	0	2.1	34.6	24.1	8.4	10.7	19.1	12.4	11.5	28.9	25.7	0	23.6	2.8	0.1	8.3	27.1	11.9	17.4	33.3	17.7	15.1	15.8	0.9	18.5	2.4	5.9	7.3	10.9	0.3	0	37	41.5	21.7	2.1	58.3	32.8	37.1	14.8	48.6	38.9	17.8	19.5	6.6	16.3	0	24.9
21.2	24	30.4	0	2.9	14.8	29.2	9.4	3.2	17.7	9.3	8.7	55	35.1	0	17.8	7.3	0	8.1	11.1	7.8	16.6	29.8	16.2	3.9	78.7	2.8	10.1	6.4	2.7	4.9	10.8	0	7.9	7.5	0.8	26	8.1	3.4	2.3	0.8	10.4	24.6	13.5	11.1	0.2	3.4	11.1	0	20.1
15.7	27.4	46.3	0	24.2	16.7	18.9	8.7	8.8	18	20.6	16	67.9	18.5	2.6	9.4	5.8	0	8	0.5	2	8	29	0.4	7.7	107.3	4.5	0.3	6.2	7.6	1.2	0.7	0	0	31.8	0	56	0	0	4.3	28.5	22.6	19.3	23.4	18.5	0.6	0	29	0	24
15	12.6	15.8	0	15	28.9	41.3	11	7.6	34.2	22.7	30.2	70.4	22.2	0.6	2.4	0	0	10.4	0	11.1	40.8	3.7	2.3	2.8	102.7	1.7	0.7	8.4	6.3	13.8	5.3	0	4.6	58.1	0	23.3	7	0	0.2	65.2	32.5	27	24.6	8.2	0	0	8.7	0	19.6
13.2	37.4	40.1	0	32.4	5.7	22.3	12.9	1.2	39.2	25.4	8.5	41.4	17.8	0	4.2	0	0	10.4	0	13	33.5	5.9	4.8	2.8	109.7	9	0.9	7.4	34.6	6	5.7	0	1.5	77.4	49.4	12.9	2.2	0.6	0	1.6	6.1	37.1	27.8	0.1	0	4.4	7.6	0	13.1
14.5	6.7	56.5	4.4	20.3	4.2	25.7	7.1	1.8	39.6	10	5.7	87	33.1	0	12.1	4.7	0	4.4	0	18.6	22.3	25.8	7.3	0	156.8	7.7	14.7	19.3	2.8	15.7	5.4	0	0	105.8	1	18.1	1.2	0	0	0.8	5.6	7.3	57.7	9.6	0	3.4	5.9	0	11.6
27.6	42.2	63.6	3.4	23	23.7	5.3	8.3	3.7	71.8	6.2	9.5	72.2	23.9	0	3.7	6.8	0	76.2	1.4	22.5	19	11.6	13.8	1.8	132.1	3.7	8.6	27.9	6.8	2.8	9	1.2	0	57.8	0	16.4	16.3	0	4.5	18.7	2.4	15	37.5	1.7	0	2.7	2.1	0	17.3
17	9.9	32.2	18	40.9	46.2	10.8	16	10.2	35.7	6.7	22.9	77	17.9	0	3.4	1.5	0	96.2	0	1.4	26.8	1.4	25.7	3.1	115.4	1.3	9.3	31.7	7.6	20.3	0.5	2.5	0	61.6	0	16.5	5.5	0	3	165	9.9	35.2	30.8	6.3	0	9.3	72	0	4.9
19.9	34.9	47.9	3.4	16.4	92.8	22.2	58.6	47.6	47.9	17.6	81.3	94.4	15.8	0	8.6	14.4	0	101.7	0	5.8	16.9	6	33.6	0.8	129.2	1.7	33.9	45.5	19.4	18.9	0	0	0	65.6	0.3	21	10	0	0	164.6	32.1	17.1	22	13.1	0.4	0	24.2	0	18.2
15.4	9.4	21.5	18	18	51.9	5.2	78.2	64.7	44.2	25.2	87.8	94.3	5.1	37.7	48.8	14.1	0	78.2	0	21.5	12.9	12.7	28.7	0.9	176.5	2	1.9	33.6	2.2	5.5	0	0	0	48.4	1.4	22.5	14	13	0	124.9	14.3	20.1	40.6	21.1	2.8	2.1	23.6	0	6.6
31.5	23.7	44.4	16.9	60.8	37.1	0.7	104.9	63.7	56.7	12.8	92.3	74.7	15.7	38.2	39.9	18.6	0	84	5.7	47.8	42.2	25.8	38.4	19.2	136.1	4.7	25.8	31.6	10	0.7	0	0	0	74.1	0	12.3	9	41.2	0	26.2	9.1	19.6	14	11	7.8	1.1	23.9	0	0.2
23.1	38.5	9.6	16.5	76.5	67.6	9.1	94.5	83.6	49.5	0.7	69.5	92.8	18.4	27.2	16	11.8	0.4	120.8	12.3	17	47.4	12.4	22.3	4.1	153.5	2.9	21.8	39.2	10	0	0	0	0	132.1	0	22.4	14.3	43.5	0	2.1	21.9	23.3	23.4	5.7	7	0.6	23.9	0	0.4
17.8	58.9	23.2	13.2	72	21.4	2.4	81.5	73.1	23	6.5	70.2	116.6	3.8	22.1	56.4	26.5	0	165.8	4	25.2	21.5	25.7	48.6	4.2	164.7	1	67.1	6.2	1.7	0	3.3	0	0	103.7	53.5	24.2	21.8	74.8	0	0	15.3	13.8	41.8	11	15.6	0	30.6	0	2.1
27.5	60.7	13.5	21.6	74.9	0.8	14.6	80.1	38.6	10.2	7	58.6	86	2.9	19.7	57.3	12.3	1.4	99.8	0	51.3	59.1	26.1	49.9	11.2	137.3	0	121.1	34.8	12.1	0	0	0	0	11.8	87.9	18.3	18.5	64.3	0	0	10.8	18.6	39.4	4.4	4.2	1.1	31.1	4.9	4.3
35.2	97.6	16.1	41.1	8.4	44	0.7	84.4	8.3	15.3	11.2	76.7	97.2	1.9	10.2	28.4	40.3	21.1	135	0	83.8	74.3	15.7	23.5	5.8	177.2	0	89.2	49.8	1.8	0	0	0	0	14.8	60.3	9.6	4.1	70	0	1.5	14.4	10.2	57.5	0	8.9	0.4	42.7	18.8	11.1
33.7	74	12.4	41.9	15.3	16.3	9.5	108.9	17.4	21.9	7.1	67.5	102.9	10.3	7.6	13.1	38.2	37	78.7	13.5	62.5	53	32.8	52.1	9.3	192.6	5.2	119	58.8	3.6	0	0	0	0	21.7	78.8	18.6	8.5	101.6	0	8.2	23.4	3.7	32.8	5.3	11.2	1.9	35	30.9	10.8
23.8	16.4	13	9.7	14.2	40.8	6.7	79.8	8	17	22.7	71.8	70	11.8	6.6	7.1	33	48	101	19.9	100.9	52	46.2	26	1.6	202	67	106.8	15.3	0.9	3.1	0	0	0	3.4	63.5	8.6	14.8	60.9	0	6.4	51.1	15.4	30.1	21.9	9.9	0	49.6	32.4	18.4
27.6	69.6	15.7	13.9	8.6	15.2	35.5	105.6	5.1	34.1	42.8	54.2	104.4	14.1	3.3	7.9	26.1	42.3	88.3	0.6	93.4	71.2	15.5	63.2	5.6	171.4	90.8	96	8	0	0	0	0	0	1.6	103.1	18.3	9.6	80.5	0	87.2	43.6	13	36.5	18.5	29.4	0	41.7	33.6	13.1
26.2	20.8	13.7	9.9	11.9	15.7	6.1	94.9	15.6	24.7	23.7	5.3	103.3	6.6	37.9	1.9	49.9	57.4	111.8	0	90	60	36	26	7	144.7	113.6	155.3	19	0.9	0	3	0.3	0	0	110.2	12.7	4	21.5	18.4	25	5.7	28.5	20.4	15.6	8.2	5.1	43.8	22.9	7.8
26.1	56.3	15.9	2	9	13.6	8.1	121.2	7.6	12.1	30	10.3	85.1	8.2	6	2.5	27.1	61.9	108.6	0	98.7	39.9	50.2	1.4	6	145.8	136.2	110.8	13.2	4.3	0	3.4	4.9	0	0	91.7	11.5	6.1	51.8	35.6	0	19.3	18	32	8.9	34.1	0	38.3	30	21.1
24.7	10.5	19.2	1.2	22.1	78.7	49.1	79.3	1.8	10.5	8.1	9.3	74.1	15	5	8.4	20.3	21.7	113	37.1	118.7	101.9	33.2	61.2	0.6	165.8	154.1	156.9	19.6	1.5	64.8	6.2	3.1	0	2.5	41	15.7	9.8	48.2	76.1	0	16.6	19.4	16.2	7.6	8.3	0.2	17.8	29.2	13.5
35.6	79.8	17.8	0.6	38.5	49	1.5	80.5	7.9	6.1	1.5	17.5	74.4	21.2	4.8	13.7	8.7	41.3	127.2	20	94.6	41.3	79.9	157.6	1.8	210.3	102.9	117.6	21.7	7.7	65.5	13.7	16	0	19.5	5.1	12.4	7.2	30.8	14.4	0.4	3.8	11.9	38.2	8.5	30.7	26.6	19	44.3	39.6
26	64.7	9	28.2	33.7	37.4	12.8	94.8	5.4	8.5	61.9	13.2	122.6	10.5	7.3	20.3	21.6	50.5	77.4	22.2	61.4	37	80	144.7	4.5	168.6	120.4	79.5	14.5	4.8	102.6	16	17.2	5.4	13.5	75.1	24.3	15.5	2.3	8.4	4.6	6.5	19.7	42.1	9.7	27.9	43.9	32.1	49.6	11.9
27	42.2	26.3	19.7	27.2	9.9	1.1	86.7	14.4	26.7	14.8	18.8	86.9	18	7.9	5.5	20.2	83.3	135.7	19.3	57.8	28.5	61.8	201.2	4.9	169.6	140.8	92.5	0.3	20	67.8	4.8	36.5	45.5	12.3	75.1	28.9	18.3	2	10.5	2.1	4	13.3	49.2	0.6	10.4	41.9	40.7	30.3	47.2
18	10.7	1.4	0.6	11.7	4.1	15.5	76.4	4.1	31.6	5.7	29.1	38.6	10.7	15.9	5.7	14.7	20.8	96.3	10.6	44	14.5	24.2	100.6	8.6	129.8	110.6	60.4	0.4	0.9	56.8	0	49.8	5	25.2	28.8	11.5	3.5	18.4	12.9	8.1	10.8	1.7	13.7	0	9.3	10.3	18.8	16.1	3.2
33.6	51.1	5.9	28.9	13.1	19.4	11.9	89.2	9.1	19.2	5.7	4.6	52.1	9.8	26.4	4.6	29.7	13.9	118.9	127.3	128.4	34.7	44.4	165.3	24.2	182.4	88.9	69.9	2.9	21.2	68.8	4.7	50.3	17.2	7.7	77.3	11.9	16.4	15.4	16	24.2	11.9	13.5	34.1	0	5.1	28.6	53.7	8.7	21.7
23.1	11.6	11.6	19.7	11.2	18	9.7	130.7	8.9	16.8	6.1	25.5	88.3	2.7	15.3	22	43.9	75.2	95.5	28.1	83.8	31.6	17.5	213.4	30.4	168.4	160.7	101.8	9.6	0.4	40	6.9	56.8	12.1	10.7	66.2	9.1	42.1	22.7	14.5	6	6.1	9.6	75.9	14.6	0.6	21	53	8.5	21
48.6	28	1.7	15.3	2.1	16.9	6.7	107	6.2	9.1	7.7	15.2	66.2	15.5	0.4	24	27.5	36.8	102.8	22.1	130	53.8	25.6	232.6	43.9	213.3	177.1	26.6	23.9	0	20.8	8.4	31.4	12.7	14.9	27.9	8.3	45.5	26.7	10.8	24	6.1	19	112.8	30.9	0	34.4	65.8	19	27.1
19.4	28.7	7.1	14.2	3	13.8	3.4	88.7	4.9	12.1	0.6	5.1	113.8	4.6	2.4	3	33.3	44.1	100.6	28.6	147.5	37.1	29.6	191.9	41.2	180.7	178.6	0.4	22.4	0	57	24.6	20.6	4.3	15.2	1	17	42.6	21.6	13.5	5.9	8.1	24.4	51	0.2	0.4	29.4	71.6	32.8	25.5
42.2	53	49.5	75.8	35.3	49.9	22.9	130.1	60.3	44.6	44.5	52.1	128.3	50.7	23.2	56.7	73.9	76.4	154.6	71.6	121.6	62	76.2	179.5	61.5	159.5	178.2	47	99.5	52	112.8	69.6	32.5	20.1	38.9	14.6	30.4	50	65	45	72.7	47.5	22.9	36.3	61	29.5	74.3	61.4	50.6	85.7
43.7	81.5	90.2	186.6	79.1	56.9	105.3	116	183.9	131.7	97.6	119.2	183	76.1	67.5	116.3	98.8	68.8	154.2	167.8	169.7	86.4	123.8	107	113.5	179.5	162.1	118.7	173.3	121.1	151.2	101.8	70.7	65.6	211.4	140.2	39.8	65.9	106.4	182	78.6	173.2	71.1	89.5	82.6	68.2	86.9	110	81.3	121.9
58.8	83.4	97.2	200.3	84.8	85.8	90.1	105.3	124.4	121.1	64.5	168	234.6	68.3	117.9	88.8	109.9	75.2	140.3	205.6	159.9	111.6	145.1	142.1	116.2	131.9	160.3	98.8	123	126.2	189.3	72.3	104.2	50.8	162	109.9	61.8	74	73.2	134.9	115.9	123.2	125.7	82.3	95.2	82.9	98.7	96.7	94.3	74.5
42.8	89.3	62.6	143.2	93.4	92.8	126.1	115.2	181.3	80.1	60.9	161.4	230.3	49.5	101.8	112.3	131.9	110.9	183.3	195.4	161.6	89	117.9	103.1	95.8	176.8	213.8	111.2	172	118.3	178.8	123.5	75.8	31.6	122.7	112.2	48.1	89.4	67.4	108.4	103.6	123.5	137.6	100	67.3	108.4	89.6	110.5	99.5	68.5
59.5	86.1	63.2	150.4	86.1	118.5	113.5	135	181.9	85.7	49.3	114.8	185.1	43.7	94.5	131.9	114.7	95.5	129.3	195.3	121.7	94.1	164.9	164.4	135.4	203.7	227.3	138.8	165.2	98.2	180.4	112.4	75.6	58.6	125.1	113.7	36.6	71	62	139.4	121.3	145.1	92.8	64.6	72.4	103.1	69.4	116.7	73.6	88.8
48	97.4	71.3	152.2	69.1	90.2	66.2	139.2	197.9	144.2	16	133.6	129.5	17.8	70.2	104.5	106.9	101.8	207.7	181.9	152.8	107.7	124.1	136.5	105.1	158.3	194.2	139.8	137.2	71.4	163.5	128.1	72.8	61.8	103.1	138.5	34.3	60	53.9	58.9	176.8	117.8	101.8	52.3	85.3	78.3	94	121.8	87.9	58.7
9.4	85.5	61.1	161.9	15.5	71.7	79.8	96.6	168.8	106.2	19.6	114.2	136.7	13.3	78.5	90.6	98.9	48.8	179.1	164.2	164.1	114.1	159	158.1	76.8	139.1	170.1	164.3	117.8	83.5	166.6	108.8	57.1	26.5	51.1	122.1	25.3	38.6	26.5	0	100.8	150.8	95.4	42.6	78	58.8	49.8	108.3	59.9	91.8
33.1	86.2	24.4	133.4	0.8	52.9	88.9	59.4	163.5	101.4	18.8	90.3	141.1	8.1	72.7	74.9	54.9	101.1	272.3	147.7	166.3	104.2	172.2	191.7	100.3	170	189.6	141.1	168.5	71.2	140.3	83	49	8.8	53.1	98.6	4.6	8.3	28.2	27	126.1	118.6	108.9	24.2	82.4	77	78	73.8	56.4	49.7
16.2	65.9	20.4	113.2	22.8	61.4	28.1	40.7	142.9	109.8	2.8	47.8	131.4	4	53.7	77	95.5	102.1	151.2	165.6	175.9	76.4	147.7	152.8	54	118.3	184.1	145.3	154.3	69.4	109.6	80.4	46.2	1.4	81	121.2	0	22.5	23.1	40.3	75.3	142.2	81.3	17.9	2.8	56	59.1	64.6	27.9	51.7
31.5	73.3	24.4	130.1	19.2	42.2	58.5	33.2	123.9	98.3	15.3	23.8	136.3	15.3	58.1	29.1	66.2	62.8	232.1	113.2	99.8	85.8	126.8	111.8	52	67.9	154	95.7	138.8	71.7	132.7	57.6	32.5	0	59.3	88.9	0	42	9	9.1	106.3	79	88.3	41.7	5	31.8	64.7	67.9	2.1	29
31.3	47.8	16.7	126.5	21.7	18	6.3	30.7	97.5	82.8	14.3	21.5	126.6	9.5	35.3	21	36.3	45.4	117.9	200.8	136.6	73.7	139.4	126.1	39.6	120.7	148	100.1	127.5	41.4	91.7	40.5	58.7	0	38.9	66.3	6.8	30.1	39.1	0	107.3	17.5	59.1	23.5	11.7	63.3	88.7	68.6	0	15.5
21	40.6	10.3	83.2	13	63.1	19.6	28.9	101.3	83.9	8.5	40.6	119.2	27.7	30.7	23.3	35	15.6	171.1	123.1	129.8	51.2	158.4	175.9	17.5	106.9	159	75.7	110.6	41.1	33.4	3.3	44.8	0	27.6	21.8	0	11.6	39.3	0	80	9.8	50.7	16.2	10.8	9.8	84.5	33.9	0	9.4
21.2	32.7	16.9	118.5	14.1	38.7	0	31.3	62.4	73.9	16.2	30.4	138.7	19.3	22.6	19	10	8.8	112.6	151.8	150.4	54.4	114.5	161.9	20.9	72.8	145.5	122.5	102.6	23.9	21.9	0	30.9	0	56	0	0	37.4	22.9	0	74.4	12.5	73.2	9.2	0.4	39.9	80.5	29.9	0	11.2
9.7	38.4	6.6	79.6	19.3	13.2	0	59.2	30.5	50	6.2	20.3	76.5	9.4	0	15.4	3.7	24.7	122.2	131.3	85	43.5	91.7	207.5	37	77.3	168.5	23.2	69.3	22.9	26.1	0	15.6	0	70.6	19.3	1	10.4	23	0	68.3	11.4	45.7	21.5	3.6	28.5	68	30.9	0.9	14.2
24.9	37.3	13.8	48.9	20.3	35	0.6	23.1	35.9	52.7	8.7	31.7	111.8	0	1	13.4	41.9	22.8	69.4	94.6	61	43.3	92.8	123.6	40	60.3	124.8	28.6	55.8	27.2	28.9	0	25.9	0	54.2	0	0.2	8.1	0.2	0	70.2	5	36.9	25.9	1.7	7.4	33.2	38.1	0	16.3
24.8	35.2	0.4	59.4	12.5	31.7	0.8	39.4	34	39.6	9.9	17.2	102.4	2.5	5.2	19.6	26.9	24.4	53.5	128.9	24.7	32.9	109.5	144.8	24.1	87.2	129.4	32.1	56.7	12.5	12	0	24.7	0	93.8	0.8	0	13.7	11.7	0	50.7	10.6	21.9	19.8	0.2	1.1	29.4	34.9	0	20.5
11.6	20.1	1.4	27.5	1.6	23.7	0	38.2	20.5	16.5	0	29.2	88.1	4.3	0	20.4	12.5	17.1	105.1	64.2	0	44.2	64.7	131.3	29.1	51.4	85.3	31.5	19.8	6.1	23.4	0	30.1	0	57.7	0	0	19.1	25.3	0	29.8	12.2	9.9	23.8	0	9.7	16.5	31.2	0	10.4
12.1	50.4	8.9	11	0	17.5	3.4	28	21.4	14.4	2.4	22.1	89.4	18	0	14.4	13.8	18.7	91.4	100.3	0	61.3	57.3	107	24.2	22.8	142.1	18	29.4	13.7	0	0	8.5	0	9.2	0	0	0	7.2	0	38.7	12.8	7.1	29.8	0	45.5	37.8	17.7	0	20.8
17.6	15.9	10.8	7.8	0	22.6	0	11.6	10.9	26.7	2	15.8	47.5	23.8	1.4	25.6	29.9	14.3	107.8	57.5	0	4.5	40.6	124.5	15.3	0	97.1	3.6	9.1	27.1	16.5	0	10.4	0	6.1	0	0	2.9	0	2.5	36.7	5.9	2.7	43.5	0	39.5	42.3	13.8	0	23.2
14.3	9.9	18.1	0.4	6.1	12.9	7.7	18.1	6.9	27.9	14.5	19.9	62.5	27.5	0	8.8	7.1	3.7	107	92.1	0	27	11.6	130.3	16.4	0.8	122.4	7.9	30.6	14.2	22	0	12.9	0	17.6	0	8.7	3.1	0	0	10.2	1.4	6.4	33.2	5.5	37.5	22.3	23.2	0.9	11.8
10.1	1.8	14.9	0	18.9	26.2	19.6	19	15.5	24.2	4.8	16.5	13.5	25	3	8.3	4.5	0	59	72.1	0	17.6	8.4	116.3	20.5	0	97.7	6	6.8	2	18.9	0	14.6	0	6.9	0	0	0	0	0	0	16.9	19	4.8	3	23.9	48.4	7.6	0	28.4
9.1	15.3	11.9	0	12.4	24.8	10.5	12.5	7.3	4.4	8.9	16.3	2.8	15.5	0	20.3	43.9	0	50.2	76.2	0	26.2	14.7	145.8	20.6	0	96.3	0	22.8	1.8	13.9	0	29.6	0	10.9	0	0	0	0	0	0	0	10.5	7.7	2.1	33.6	0	11.1	0	24.8
16.6	0.4	11.5	0	16.1	26.3	0.4	17.5	14.5	7.7	3.2	14.1	5.9	30.6	0	13.2	36.1	1.2	46	78	0	30.9	3.9	88.7	24.1	0	108.2	16.9	13.3	2.9	1.7	0	21.3	0	3.7	3.3	0	9.1	0	0	3.9	0	0	20.6	0	0	0.8	25.4	0	19.5
13.5	3.5	17	0	15.9	18.7	0	13	10.1	10.3	3.6	22.9	9.3	23.2	0.2	17.4	6	0	68.1	99.8	0	4.6	24.8	69.9	20.5	0	94.9	16.1	17.9	9.2	35.8	0	23.8	0.2	1	0	0	0	0	0	0	0	1.5	6.7	0	0	28.3	28.5	0	9.9
12.5	9.8	9.6	0	18.8	23.4	0	30.4	11.3	10.5	1	17.3	9.5	24.8	0	7.7	14.8	1	96.3	95	13.4	31.2	21.2	128.3	21.1	0	137.5	13.4	2.2	4.9	63.7	0	21.1	0	11.2	0	0	0	0	0	0	0	0	17	2.5	0	0	21.2	0	0.9
7.1	13.9	16.4	0	9.5	13.7	0	13.8	3.8	9.9	4.4	11.1	3.8	23.1	0	2.2	0.1	2.8	31.8	54.7	5.7	11.9	17.3	74.6	11.3	0	92.1	0.4	5.3	0	3.7	0	2.6	0	4.6	0	0	0	0	0	0	0	3.1	5.2	7.2	3.7	0.6	12.9	0	4.3
16.3	3.6	26.8	0	12.5	14.1	0	14.7	13.4	27.5	8.5	14.8	22.7	26.5	0	23.1	8.1	5	40.9	97.1	6.3	10.1	8.6	82.4	16.3	0	110.2	23.4	9.1	1.4	5.7	0	8.3	1.4	27.7	0	3.1	3.7	2.3	20.2	0	0	4.9	9.8	3.4	7.5	3.2	11.3	0.2	7.9
4.2	0	21.6	0	20.2	18	0	18.9	6.6	8.1	2.2	13.2	13.4	12.1	0	16.2	11	14.2	29.3	92.3	0.6	32.7	0.2	102.8	17.2	0.2	87.5	23.9	0.5	0	3.1	0	4.7	0	15.1	0	8.7	12.6	2.3	4.5	0	0	8.5	22.7	1.9	4.6	14.3	11.2	0	4.8
13.8	0.6	20.9	0	5.5	25.4	0	18.2	8.1	0.6	28.5	16.4	0	42.7	0	7.5	1.1	27.5	16.6	65.5	9.8	23.3	0	133.2	23.9	0	91.8	10.5	0	4.8	58.7	0	4	0	26.8	0	21.7	2.4	0	0.2	13.8	0	4.3	0.9	6.6	4.9	0.9	7	6.4	3.7
22	12.2	21.6	0	5.4	12.7	0	12.6	0.6	0	21.1	18.3	12	5.1	0	9.5	0.9	8.6	22.7	63.5	0.2	47.9	0	65.8	16.8	0	28.9	27.5	13.6	0.7	42.2	0	0.5	1.3	29.6	0	41	3.9	0	0	2.2	0	5.9	11.6	6.4	4	11.8	16.2	0.6	21.2
7.8	19.9	19.5	0	9.6	40.7	1.5	14.1	27.5	9.1	8.6	15.2	5.3	23.9	1.2	25.6	7.3	7.9	10.8	77.9	10.9	31.7	32.4	12.8	18.2	0	46.8	28.8	38.6	6.7	18.7	11.8	8	0.7	21.4	0.2	47.2	4.8	4.7	2.2	18.1	4.3	11.2	18.9	16.9	25	16.3	18.8	4.2	6.4
11.7	25.8	20.8	0	6.5	42.3	15.6	13.7	7.7	24.6	3.3	15.3	5.6	42.8	9.7	26	0	7.9	2.4	2	4.5	38.3	2.9	0	1.4	0	7.3	23	4.3	9.6	6.6	13.7	0.6	0.6	10.1	1.7	22.7	0	3.4	0.9	22.7	1.8	12.7	9.6	7.8	0	5.1	14	2.3	26.8
18.8	29.7	8.1	0	7.7	25.6	19.8	9.4	6.3	29.7	7.4	5.6	9.8	34.5	1	13	0	3.3	6.2	0.8	9.7	37	1.6	5.4	1.2	3.9	3.5	15.7	4.1	7.9	8.9	6.4	0	0	9.5	0	6.3	3.4	0	0	4.7	7.2	13	6.6	0	0	0	0.2	0	19
14.4	14.7	22.9	0	7.8	14.6	12	9.9	4	13.3	19.8	8.7	27.5	15.5	0	15.4	0.2	6.2	0.5	4.7	8.5	30	11.8	10.9	1.2	0.2	0	4.7	7.8	4.9	3.9	0.4	1.7	0	4.6	0	13.9	3.8	0	0	2.3	21.3	9.6	12.7	0.8	0	2.1	0	0	15.6
5.6	23.1	12.1	0	11.7	26.2	5	10.3	2.2	5.7	18.7	34.7	13.6	18.9	0	12.5	0.2	1.3	0	1.2	4	34.7	2.8	0.8	0.4	23.5	1.6	8.5	1	29.6	3	0	0	0	12.4	0	15.6	3.7	0	0	7.5	13.9	0.2	18.1	0.2	0.6	0	0	0	20.5
5.2	27.4	7.8	0	8.7	15.7	0.9	9.5	1	6.4	19.8	10.9	4.5	18.3	0	9.6	0	0	0	0	3.9	24.3	0.1	0	0	51.5	8.5	6.4	0	18	2.5	0	0	0	15.5	0	15.5	4.1	0	0	2.4	7.3	1	7.3	0	0	0	0	0	14.9
10.5	11.8	6.7	0	4.9	9	8.6	17.2	0	6.6	33.1	16.4	11.9	8.4	0	10.6	0.8	0	0	0	4.5	22.1	0	3.3	0.1	20	6.9	6.6	0	8.8	0	0	0	0	6.9	0	10.6	4.4	0	0	7.8	20.2	2.1	10.4	0	0	0	0	0	13.5
17.1	49.1	4.8	0	6	18.5	5.9	59.1	2.9	18.4	23.6	8.9	23.3	2.3	0	8.8	8.1	0	0	0	4	18	0	7.9	6.8	20.1	1	7.4	0	3.1	13.8	0	0	0	5.8	43.6	13.7	1.6	2.2	0	7.5	20.5	0	19.7	0	0	0	0	0	6.3
13.5	29.2	11	0	4.3	8	13.8	62.5	2.3	22	28.2	25.1	12.5	11.3	0.4	11.2	4.5	0	0	0	7.4	21.5	10.5	2.9	0	34.2	0.7	6.7	3.2	0	15.9	0	0	0	5.5	67	6.8	1.4	1.4	0	26.6	16.2	2	29.4	0	0	3.2	0	0	5.5
17	5.2	20.9	0	8	10.7	5.5	41.8	5.7	10.8	31.7	3.3	4.9	2.8	3	7.9	10	0	0	0	8.3	44.3	0.1	1.4	8.5	20.8	8.3	13.5	4.8	0.2	9.8	0	0	0	17.7	25	5.2	2.3	0	0	14.7	19.7	6.5	34.9	0	1.3	0	0	4.9	3.4
21.3	20.6	8.7	0	18.9	52.6	1.6	71.5	3.2	14.1	16	18.5	45.3	9.3	22.7	5.9	5	0	0	0	22.1	27.7	5	0	23.2	36.2	3.1	14.7	2.4	0	12.4	0	0	0	11.7	19.2	2.9	5.8	0	0	12	9.6	2.3	60.2	0.9	11.8	1.7	5.7	5.5	4.9
17.8	39	6.9	0	7.7	53.8	17.3	79.6	2.8	19.1	2.3	49	19.9	5.7	36.3	5.9	8.4	0	0	0	16.3	31.5	3	0	9.2	15.4	0	75.5	0.6	0	3.2	0	0	0	4.9	0	4	7.7	0	0	9.1	10.3	2.5	103.3	0	0	0	1.7	0	13.1
18	48.9	1.8	0	11.7	6.6	30.4	89	3.2	21.2	8.1	40.8	17.4	0.4	33.4	0.4	8.9	0	0	0	28.7	20.2	0.6	5.4	2.1	16.9	2.6	87	0.5	0	3.6	0	0	0	4.6	0	0.7	8.1	0	0	6.6	0.8	3.7	12.3	3.4	15.6	2.1	0	15.4	17.3
20.1	14	2.5	0	10.2	36.9	0.6	82.3	6.4	21.1	8.6	5	6.9	2.4	37.2	4.2	32.6	0	0	0	16.6	31.7	13.8	17.3	10.7	10.6	2.5	129.6	3.8	7.1	32.9	0	0	22.4	26	4.3	4.1	11.2	0	0	3.7	0.2	6.4	15.9	13.1	17.5	0	0.6	8.7	22.8
19.9	20.2	4	0	10.6	35.6	3.1	120	3.8	19.7	19.7	16.6	0	3.9	31.2	5	23.4	12.5	0	0	5.9	35.8	2.2	43.8	37.6	20.6	2.9	111.7	0.8	54.6	7	0	0	7.9	11.1	0.9	14.7	0.2	0	0	21	3.1	5.6	12.9	0.2	3.4	0	36.4	2.3	10.4
36.8	0	3.4	0	1.1	10.1	9.6	96.9	2.1	25.2	3.4	30.3	0	14.2	22.6	3.4	31.8	16.2	0	0	47.1	25.6	44.5	46.7	7.7	7.2	1.3	78	3.9	0	4.3	0	0	0	14.5	0	3.3	10	0	0	15.4	0	0.4	3.3	1.7	13.5	0	10.8	3.2	11.9
13.4	53.6	4.4	0	2.9	25.5	10.2	72.8	7	2.2	4.1	35.9	4.3	6.7	29.5	8.1	30.7	17.3	0	0	24.8	27	55.5	22	5.4	5.3	0.2	115.3	0	0	13.4	0	0	0	1.6	0	0	7.9	29.3	0	4	8.7	2.7	15.3	6.8	0.6	12.3	9.9	8.9	2.6
39.8	46.6	14.2	0	4.6	16.4	3.5	121.2	4.3	14	8	30.2	45.4	2.1	30	1	63.3	31.6	1.8	0	12.3	19.9	67.8	70.3	1.5	1.1	9.9	67.1	17.5	0	12	0	0	0	18.6	0	0	0.1	65.1	0	14.6	31.3	4.4	5.1	3.4	23.3	15.9	29.3	0	2.5
37.1	56.4	18	0	4.2	14.5	1.2	155.6	5.4	2.3	15.4	48.5	40.3	1.9	20.6	27.7	32.8	29.1	2.6	0.8	0.1	31.2	60.6	83.1	7.7	8.7	107.8	96.9	19.8	0	2.4	0	0	0	17.3	0	1.2	1.4	70.7	0	4.5	62.9	12.9	6	0	26.6	19.9	36.3	0	2.1
30.7	34.8	2.2	0	1.4	14.3	2.6	136	2.4	6.5	7	17.1	13.6	1	9.6	18.3	37.3	33.1	0	0	1.6	25.8	74.2	80	18.6	18.3	131.7	108.3	30.6	39.9	8.1	0	0	0	10.9	0.1	19.3	3.1	51.5	0	7.5	30.8	9.4	17	35.5	0.3	26	52.2	0	5.3
26.7	64.7	10.5	0	4.6	12.2	4.5	134.1	2	8.7	6.5	18.6	47.3	4.8	0	9.6	7.2	53.9	1.4	1	0.2	19.2	86.9	115	7.9	52.4	121.2	96.3	21	0	0.4	6.3	0	0	10.2	2	1.5	0.6	53.7	0	7.3	2.4	4.7	24.5	33.2	39.6	8.2	59.5	0	2.8
19.9	49.5	4.6	0	0	56.8	6.7	134.1	3.5	5.2	5	36.7	45.2	13.1	0	4.8	62.8	20	1.4	0	0	48.2	84.6	102	12.3	40.4	139.5	95.1	50.2	0	4.3	0.8	0	0.4	25.4	2.7	8.7	1.2	30.7	0	3.4	4	2.1	22.1	1.1	23.4	14.8	62.5	0	0
16.5	36	10.6	38.9	1.7	7.7	7.7	128.9	5.9	12.3	10.4	10.6	10.7	0.6	0.8	8.3	21.3	32.2	0	3.9	0	22.5	74.6	63.7	17.7	57.2	128.5	42.7	66.9	2.8	8.3	0.8	0	13.5	32.2	67.4	9	1.9	82.2	0	26.5	2.2	7.9	12.6	8.9	0.2	19.2	37	0	1.7
37.7	44.4	11	52	2.5	14.2	10.1	171.8	42	0.6	6	35.6	40	0	1.8	4.8	50.3	50.3	1.4	18	0.2	35.5	93.7	0	14.1	67.8	165.6	27.1	44.6	7.7	12	1	0	3.3	22.1	65.3	6.3	6	88	0	1.1	2.6	21.8	39.2	5.9	6.1	28.3	42.4	0	0.2
37.2	2	9.5	37.3	2.6	3.7	2.1	121.8	22.3	5.9	18.9	33.6	44.2	3	0	26.6	44.3	50.9	0	0.3	0	64.1	66.6	8.3	18.4	63.6	189	20.9	65.4	0	5.7	1.9	0	0	26.2	55.3	5.8	3.3	44.8	0	31.4	3.1	15.8	24.7	0.2	14.4	19.5	49.9	0	0
19.9	9.5	14.1	28.1	2	4.4	0	73.3	0.4	5.5	6.6	30.5	78.9	4.6	0	1.4	33	28.3	0	1.8	0	13.4	57.8	1.1	10.5	49.1	105.7	0.7	34	25.3	0	1.7	0	0.2	23.9	25.7	3.1	2.7	22.5	0	18.4	4.5	19.5	31.3	2.3	9.5	16	22.6	0	0
28.9	12.9	12.6	40.6	6.3	16.5	9.2	65.5	21.1	12	14	45.5	59.7	2.4	13.9	33.5	40.9	33.3	2	13.8	0	44.2	39.4	33.9	10.6	71.2	125.9	4.1	46.6	0.4	25.9	0	0	3.4	27.7	10.8	15.1	8.2	6.6	0	27	17.9	13.2	34.5	22.2	4	30.4	62.2	0	0
40.5	4.9	9	51.8	44.9	17.3	9.6	118.9	12.4	30.6	19.5	42.2	76.7	17.3	5	12.1	35.8	40.9	0	22.5	0	34.8	53.1	37.2	41.1	78.3	140.1	0.2	40.3	24.6	30.9	0	19.1	1.3	23.3	21.4	14.4	9.2	1.4	0	60.5	5.4	17.3	26.5	0	34.7	46.8	63.6	0	0
36.8	35.5	0.4	65.8	30.8	7.3	1.3	89.3	7.3	23.6	15.7	31.5	61.6	8	7.7	29.5	41.8	34.2	1.2	36	5.2	26.4	66.3	27.5	46.8	60.7	189.8	1.6	50.2	29.5	26.5	0	21.1	0	32.1	58	15	4.6	0	0	39.2	12.2	34.1	66	4	2.1	32.6	61.4	1.1	0
38	26	5.7	47.8	46.5	21	0.9	81.6	15.7	20.9	13.1	74.8	67.6	11.9	7.8	14.1	22.8	37.6	2	35.8	29.2	40.4	57.4	32.7	42.9	88.3	109.9	0.2	68.2	5	15.6	0	35.4	0	0.1	68	17.5	2.7	0.6	0	3.8	5.2	31.6	18.2	26.9	0	48.3	67.5	19.6	8.8
35.1	38.7	47.7	49.5	45.8	62.4	2.5	117.2	62.4	23.9	66.5	76.5	138.8	50.1	38.2	46	36.4	30.4	112.9	88.6	57.6	116.4	101.6	50.2	67.4	79	161.9	50.4	107.7	42.5	55.7	30.3	47.9	6.4	49.8	22.9	24.5	12.9	40.6	48.8	37.1	38.9	44.2	34.2	58.4	67.1	82.5	106.9	73.6	71.2
49.8	81.1	78.5	190.4	57.6	68.1	95.2	74.9	206.5	47.2	82.7	147	173.6	75.5	34.1	81.1	56.6	144.5	88.7	137.3	118.3	99.9	128	26.2	107.3	101.1	189.5	102.9	180.7	96.4	148.6	123	32.6	56.4	199.6	115.2	113.6	105.4	140.1	148.3	78.2	161.2	102.7	38.8	103.4	76.8	116	128.5	84.3	77.8
38.3	73.9	83.2	111.9	88.8	87.8	110.2	105.7	208.2	104.5	58	181.9	153.7	58.2	68.2	78.8	111.5	82	83.2	169.9	135.2	135.8	160.2	101.8	112.8	107.6	192.1	116.3	176.9	87.7	243	100.9	47	59.5	127.1	105.5	82.9	76.9	90.1	110.2	61.8	126.9	117.3	83.8	71	89.1	77.6	129.3	101.8	65.9
58.1	77.1	92.4	165.4	96.9	84.5	98.5	83.6	181.3	113.7	78.1	116.2	143.3	44.9	85.6	84.7	113.8	79.8	114.5	157.7	161.3	136.4	151.7	153.8	88.4	128.2	234.1	103.5	179.8	81.3	178.4	129.1	49.1	56.7	88.3	95.5	83	109	88	81.5	62.2	105.4	95.3	75.1	78.4	65.2	92.2	96.9	88.9	143.4
46.4	109.8	64.2	154	91.3	86.7	66.5	96.4	172.2	97.1	79.8	142.3	103.3	10.3	82.2	120.3	100.2	62.9	129.4	182.2	137.7	96.6	169.9	152.5	105.2	91.8	202.2	130.2	153.5	75.2	201.8	92.5	51.4	43.7	97.6	99.6	69.7	96	60.7	90.5	63.5	112.2	101.9	104.5	64.3	109.4	81	73	71.5	69.7
24	109.8	70.8	120.1	42.1	60.5	86.6	57	146.8	107.7	29.7	99.7	125.3	26.3	71.7	97.5	101.9	85.1	119.8	147.3	184	89	126.2	146.4	91.7	91.3	210.9	104.3	97.4	46.2	201.3	68.5	38.7	13.3	73.5	81.2	37	90	56.7	78.7	84.2	119.3	65.9	103.4	61.4	123.1	94.8	71.7	42.4	45.1
23.4	100.9	59	62.4	11.3	63.7	73.8	32	126.4	134.3	25	101.7	7.7	21.1	47.5	53.9	59	59	110	133.6	143.1	73.8	113	161.7	65.2	77	162.2	108.4	153.3	55.5	196.2	26.8	38.2	14.3	65.7	101.9	32.7	84.9	17.9	77.1	84.7	31.3	52.4	32.7	31	76.8	60.9	78.8	38.6	48.7
1.1	66.8	37	73.1	11.9	31.5	36.9	30.7	114.6	117.7	16.4	67.9	82	12.3	28.3	37.7	22.8	53	73.2	129	133.4	58.6	142	159.5	55.1	48.3	178	139.9	98	75.2	161.3	5.3	34	3.1	43.9	25.7	3.7	49.1	22.4	57.8	69.6	11.4	31.6	31.8	6.2	56.1	53.4	54	7.5	30.9
6.3	54.2	18.7	70.2	6.7	33.1	13.5	34.7	102.5	100.5	22.1	32.6	104.7	0.8	6.9	12.1	13.9	21.4	127.4	116.4	98.5	32.9	138.2	137.1	58.7	22.4	116.6	92.1	71.8	67.4	159.4	0	34.7	0	43.6	0	0	11	19.5	17.4	15.3	3.7	45.8	0	0	81.9	52.5	28.2	5.7	55.8
2.8	51.4	16.1	88.8	2.4	25.2	4.6	33.4	56.3	76.8	10.3	36.7	81.9	2	20.8	21.1	17.7	17	54	125.1	132.5	30	106.1	150.6	72.9	5.7	64.8	115.7	68.7	73.3	98.9	0	21.4	0.8	28.7	0	0	12.9	25.7	0	1.5	2.7	25	5.2	0	56.2	42.6	26.9	0	24.4
14.8	56.1	17.2	10.7	15.7	27.5	9.4	24	68.2	65.6	14.1	37.5	56.4	20.4	0.8	15.2	19	23.3	65	64.9	62.7	31.1	79.2	137.2	64.8	7.3	51.5	40.8	81.5	23.6	99.9	0	37.5	1.2	17.4	0	5	6.9	40.1	0	15.4	0	17.6	3.9	0	50.5	35.9	28.1	0	24.8
21.2	50	20.1	7.1	22	24	2.7	17.6	46.1	59	8.3	26.4	53.6	21.7	0	15.5	8.9	18.4	22.9	107.9	91.5	35.8	61.6	129.3	25.6	14.3	39.2	33.4	36	11.8	93.2	4	37	0	5.2	0	1.7	5	29.9	0	11.6	0	13.7	17	4.7	45.5	25.1	28.9	0	13.8
33.8	18.8	18.3	0	19	25.1	6.1	21.4	20.2	61.6	5.2	50.1	52.9	46.1	3	26.4	4.8	11.5	11.7	69.6	85.8	45.6	89.6	101.2	45.7	0	15.2	15.8	14	26.3	32.8	23.3	30.4	0	8.3	0	0	5.5	17.4	0	0	0	37.2	31.5	2.3	17.3	4.6	10.4	0	29.4
17.1	34.8	22.2	0	13.1	27.5	2	10.8	10.4	41.3	0.4	30.2	56.5	31.3	0	16.4	4.5	3.8	33.9	69.9	38.9	37.3	81.5	70.1	36.8	6.9	17.6	15.8	20.6	8.3	31.7	2.2	25.3	0	18.5	0	3.9	27	0	0	1.5	0	14.3	1	15.7	11.2	7.1	14.3	0	22.8
17.9	28.8	20.8	0	14.5	46.3	1.4	24.7	8.1	47.7	13.3	25.9	17.8	10.3	0	11.5	26.1	21.4	5.8	71.2	41.3	38.9	25.2	58.1	38	16.5	16.9	9.2	3.9	0	3.1	0	23.8	0	16.4	0	0	20.7	3.9	0	5.2	0	0	19.1	2.3	0.2	11.1	17	0	36
19.1	27.8	26.8	0	10.5	20.1	2.6	11.2	12.8	45.5	21.8	44.6	18	25.1	0	6.8	10	13.8	7.6	79.6	32.2	29.9	14.1	46.7	45.4	12.7	7.3	7.7	4.9	0	0	0	15.4	0	8.6	0	0	18.7	0	0	0.6	0.4	2.1	12.8	0	27.1	11.3	15.6	0	9
17.7	17.2	26.3	0	9.1	22.1	6.1	16.5	10.8	11.9	0	22	7.3	8.2	2.8	22.4	8.9	8.6	9.1	61.8	29.8	39.9	10.3	44	31.2	7	0.8	16.1	14.1	11.6	0	0	8.5	0	24.4	0	0	0	0	0	3.5	0	0	7.6	0	20.7	57.1	11.2	0	18.7
28.9	18.3	25.7	0	4	28.4	0	24.1	10.6	30.3	3	22.9	2	26.6	0	17.4	7	12.5	15.3	76.2	25.6	23	21.1	33.9	29.8	18.8	3.5	21.4	2	3.1	0	2	11	0	22.9	0	0	0	0	0	5.4	0	0	0	0	8	8.9	3.8	0	15.7
16.9	2.8	7.5	0	0	21	0	21	8.8	28.1	8.5	30.2	20.2	12.5	0	17.3	14.8	0	23.4	51.2	18.3	11.2	6.8	29.7	29.9	12.5	13.1	14.8	4	1	0	0	11.6	0	6.5	0	16.6	0	0	0	1	0	6	2.3	0	7.8	3	0	0	10.1
27.8	23.4	17.8	0	5.5	11.1	0	11.1	1.4	32.8	3.1	34.6	0	14.7	3	16.5	8.9	2.8	7.7	64.4	5.3	13.5	8.1	10.3	24.8	9	9.7	11.7	6.6	3.3	0	0	3.1	0	2.3	0	0	0	0	0	3.7	0	0	0	0	0	0.6	1.9	0	15.5
21.2	35.4	8.5	0	0	21	0	9.9	2.4	23.8	5.6	33.8	0	12.5	0	7.2	11.3	6.7	18.7	48	8.1	27.9	0.6	28.2	16.9	0	1.8	14	11.4	14.3	0	0	10.3	0	5.4	0	0	4.6	0	0	1	0	5.8	2.9	0	0	5.3	17.5	0	22.6
18.2	7.9	1.8	0	14.1	27.7	4	15.7	9.7	29.2	6.3	16.6	10.9	15	0	3.5	8.4	5.9	2.3	37.5	0	30	2.8	18.7	20.8	0	1.6	12.3	3.5	4.9	0	1.4	10.7	0	4.8	0	0.2	0	0	0	0.8	0	1.9	11.3	0	0	0.4	7.6	0	3.6
18.3	7.1	10.1	0	0	2.4	0	3	5.7	28.3	4	21.9	2.6	12.8	0	17.6	8.6	0	15.3	39.5	5.9	5.2	2.4	1.9	18.7	1.2	3.1	10.6	2.9	5.5	0	0	25.1	0	7.1	0	0	0	0	0	2.7	0	0.4	12.6	0.8	0	0.4	16.8	0	28
20.8	0	28.9	0	0	15.9	6.9	12.9	9.5	25.7	6.1	23.2	0	7.1	0	17.6	4.7	3.7	8	40.2	2.8	33.6	16.1	12.4	7.7	0.6	0	0.4	2.8	12.2	0	0	6.2	0	4.4	0	0	0	0	0.4	0	0	6.6	15.4	0	0	1.3	13.7	0	30.1
19.2	0	22.2	0	1.9	29.1	0	17.9	10.5	20.2	0.4	34.2	5.7	9.5	0	16.6	6.7	0	26.2	38.6	14.5	13.6	4.1	12	17.6	0	0	1.6	0.6	5.7	0	1	6.2	0	2.5	0	0	0	0	0	3.5	0	2.3	3.1	0	0	9	1.1	0	12.4
7.1	0	18.4	0	6	14.1	0	12.2	6.1	29.1	1.8	13.3	4.6	6.1	0	7.5	2.6	2	10.7	18.7	13.2	17.8	2.8	9.3	7.4	0	0	2.2	1.2	2	0	0	8.9	0	0	0	1.2	0	0	7.9	5.6	0	0	11.6	0.4	0	5.4	13.9	0	24.6
8.9	0	10.6	0	2.3	23.6	0	23	7.7	19.5	4	16.4	4.8	21.5	0	9.9	0	9.5	11.2	39.7	5.1	20.2	5.6	6.9	14.1	0	0	7.8	0.4	4.3	0	1.7	5.8	0	0.6	0	1.5	14.5	0	7.9	12	0	3.1	9.2	11.9	0	16.5	15.6	0	20.9
10.5	7.1	24.7	0	4	15.6	0	25.1	14.5	17.2	7.7	20.7	5.9	10.4	0	13.7	0	3	30.5	36.1	2.3	21.8	0.3	10.6	12.7	0	0	0.9	5	1	0	0.3	5	0	1.4	0	0	4.1	0	29.1	15	0	2.7	1.8	18.6	0	7.8	2.1	0	20.2
0.8	7.1	19	0	2.9	26.9	0	28.6	10.6	16	0.4	14.6	3.7	10.3	0	9.7	0	0	22.9	6.9	1.4	21	0.4	26.5	12.7	0	0	11.9	0.3	13.2	0	0	3.9	0	0	0	0	8.1	0	19.3	2.4	0	13.9	1	4.4	0	0	7	15.6	34.9
4.6	8.5	27.5	0	0.4	18.4	0	15.8	10.8	10.7	5.2	22.1	9.6	3.8	0	7.1	0	0	1.2	28.9	5.8	11.5	0	1.9	7.1	0	9	3	2.9	7.2	0	0	1.5	0	0	0	0	0	0	11	6.7	9.6	0.6	18.5	0	0	5.1	9.1	4.2	19.1
27.5	9.1	34	0	5.4	4.9	4.6	26.6	20.2	12.9	18.2	24.2	8.3	19.3	0	9.1	0	13.6	8	6.7	8.8	37.4	0.4	37.8	49.7	34.7	18	12.8	21.2	26	0	10.8	1.9	0	0	0	11.2	0	0	21.6	11.8	17.9	3.5	22.1	10.1	0.8	4.4	3.2	22.6	35.2
13	15	27.9	0	18.3	33.9	15.3	7	11.1	7.7	2.8	23.2	9.9	36.7	0	18	0	7.9	1.9	0	0.6	19.3	13.6	1.2	0.3	3.1	6.4	17.7	13.6	2.2	0.6	3.1	2.9	0	19.9	0	0	1.7	1.4	2	5.1	15.6	6.9	25.4	33.4	5.1	8.5	8.2	1.3	22.2
14.4	16.6	10.7	0	8.2	17.5	0	2.4	3.6	8	20.2	10.1	16.5	23.2	0	11.4	3.9	6	8.8	0	3.8	18.1	0.4	1.4	9.7	20.3	1.8	15.3	6.1	0.4	0	0	0	0	1.2	0	0	5.3	0	9.7	6.9	1.5	4.6	7.4	13.3	0.4	5.3	14.8	0	21.3
10.1	29.8	7.9	0	9.8	16.8	3.2	4.8	3.8	9.2	10.6	33.9	27.6	19.2	0	5.2	0	2.9	3.3	0	0.9	23.3	2.6	4.8	3.2	11.6	0	5.5	4.4	16.1	0	0	4.3	0	3.7	0	0	1.4	0	4.1	1.5	13.7	8.3	5.1	0	0	0.2	16.1	0	26.7
3.4	3.6	14	0	7.5	18	1	2.3	1.2	12.8	5.1	29.3	7.1	16.4	0	7.1	0	0.7	0.4	0	6.7	32.4	4.8	8.2	0.9	20.9	0.4	5.6	0.5	11.9	0	0	6.1	0	26.9	0	0	0	0	4.3	16.4	1.4	0.6	4.1	4.6	0	1.7	0	0	38.1
6.7	5	16.2	0	4.8	3.2	3.6	1.7	0.4	24.2	6.3	24.8	2.4	18.8	1.6	10.9	0	2.4	1.6	0	4.6	15.8	4.2	2.6	1.6	23.6	0	5.6	0	5.7	0	0	0	0	15.3	0	0	0	0.7	7.8	12.6	1.6	4.6	2.4	12.4	5.9	3	2.1	0	9.9
12.7	1.6	8.7	0	3.5	8.7	4.8	5.5	6.7	23.1	5.1	10	9.2	19.2	21.8	14.5	0	4.1	3.6	0	5	13.4	7.3	9.4	10	7.4	0	6.2	1	2.5	0	0	3.7	0	27.3	0	0	2.4	0.7	1.9	8.2	3.9	4.4	1.3	11.3	11.4	5.7	0	0	19.5
21.8	6.1	4.3	0	5.2	9.1	1.6	9.2	1.8	8.7	3.3	15.2	26.3	17.6	15.1	1.1	0	0.8	4	0	1.6	20.1	3.8	3.6	5.8	19.9	0.4	3.8	1	8.4	0	0	12.7	0	33.7	36.1	0	4.9	0	0	3.1	1.1	18.6	0	1.5	4.6	1.7	11.3	0	23.1
19.6	23.7	1.4	0	5.7	8.7	0	5.4	0.6	17.4	3	15.5	5.5	10.9	12.8	5.6	0	10	1.8	7.7	14.8	31.6	6.4	2.3	16.4	24.7	0	4.2	1	19.9	0	0	3.7	0	14.1	2.5	12.1	1.4	0	0	6.5	0	2.2	8.8	6.4	0	48.2	10.1	0.6	15.4
16.4	42.7	10.1	0	6.3	4.8	0	7.8	0	9	7.7	16.2	48.7	8.9	30.4	1.7	0	20.6	4	0.6	1.9	29	1.1	3.1	1	46.5	0	8.2	0	1.2	0	0	4.1	0	27.8	0	15.2	0	1	5.6	4.9	11.4	3.3	6.9	3	0	9.3	2	0	12.1
8.1	16.7	5	0	2.9	5.2	0	2.2	0.8	10.1	5.2	22.8	78.3	7	18.6	0	0	22.1	2.2	0	3.7	19.7	0.7	1.4	2.2	39.6	0	2.8	3.3	1.7	0	0.8	4.1	0	51.2	0	11.3	0	1.4	7.2	3.4	19.9	2.1	5.6	8.6	1.5	30.9	0.4	0	21.1
25.9	3.1	6.3	0	5.6	2.8	3	2	1.8	2.7	11.2	4	83	5.8	16.9	3.1	0	5.4	8.1	0	3.1	3.6	5.4	3.5	8.3	34.9	0	6.1	3.1	4.7	0	0	2.1	7.9	42.1	65.1	10.9	0	0	3.2	2	5.2	1.2	15.4	3.5	0	25.4	0	0	24
19.8	26.7	3.2	0	4.8	3.5	4.4	9.2	0.4	9.9	3.1	12.3	104.9	2.4	25.9	0.5	0	5.5	7.6	0	3.7	25	31.9	14.4	5.4	44.2	0	4.1	0	10.8	0	0	3.9	23.4	2.8	42.8	16.2	0	0	0	0.5	6.2	4.2	3.1	3.6	0.4	11.3	0	0	15.8
21.4	36.5	3.4	0.8	3.6	9.3	1.6	26.7	0.6	9.1	4.8	18.2	48.4	14.9	19.4	4.9	0	56	2.4	4.7	14.3	33.4	19	3	10.1	32.3	5.1	0.2	31.5	0	11.7	0	4.4	1.4	7.3	70.3	12.3	0	0	0	5.8	2.5	5.9	4.1	7.6	8.3	14.9	8.7	0	9.8
27.7	43.2	0	0	4.4	11.7	0	15.6	14.7	11.3	2.4	83	51.3	16.1	6.3	4.9	0	25.3	3.5	2.9	16.2	55.9	15.8	1.8	5.3	39.5	16.4	1.7	19.4	0	9.2	0	0	0	42.6	59.5	13.7	6.9	0	0	22.9	32.1	5.7	6.5	25.4	6.1	11.4	2.7	0	0
28.3	26.3	0	0.6	15.7	5.1	1.3	15.2	6.6	6.1	4.5	52.9	37.4	4.4	9.1	3.8	5	27.7	3.3	0	29.5	33.6	13.1	30.4	29.3	42	2.6	70.1	19	27.5	0.7	0	0	0	72.2	37.2	10.4	4.3	0	0.4	27.7	40.7	1.4	2.6	0.9	5.1	0	0.2	0	2.1
26.8	0.4	9.7	11.3	1.8	13.5	2.3	45.4	10.8	9.9	7.3	37.5	51.2	8.8	4.2	1.2	14	16.6	2.2	0	16.8	20.3	0.7	84.3	40.9	48.3	4.6	128.5	8.8	0.4	1	0	10.1	0.2	21	21.1	10.3	6.7	0.4	12.7	19.7	16.9	0	8.7	0	7.2	0	2.3	12.1	2.8
18	0	15.1	24.5	2.2	9.5	0	22.2	9.8	11	1.3	17	50	5.6	14.2	9.3	29.7	8	6.2	0	2.2	35.6	0	143.9	31	79.2	3.4	98.4	28.9	0.4	0	0	5	4.2	1	5.6	9.1	2.7	21.2	5	4.6	3.1	9.6	6	0	2.3	0	0	0	2.1
16.1	0	4.8	21.7	0.2	5.2	3.2	19.2	13.6	18	2.4	9	54.2	6.5	5.7	12.8	32.6	21.4	7.6	0	20.2	25.1	11.6	161.8	6.5	56.7	16.3	98.6	30.7	7.9	5.5	0	6.3	58.5	0	0	2.2	0.2	26.4	0	0.6	32.7	4.2	9.6	0	20.5	5.7	1.7	2.1	1.3
23.9	0	16.5	7	6.3	11.1	8.9	21.5	8.4	45.3	1.2	48.4	71.1	3.9	10	10.2	27	59	4.3	0	17.6	19.3	27.2	161	9.3	66.6	52.2	99.7	26.2	3.5	17.5	0	3.7	51.4	0	0	8.5	19.8	61.7	0	2.5	36.1	2.8	8.3	6.2	18.3	0	0.8	8.7	7.8
16.5	0	9.6	15.1	12.4	10	2.9	24.9	6.4	17.7	5.4	43.1	54.2	2.7	0.8	5	34	28.5	2.2	0.4	24.6	30.2	45.1	141.1	5.4	53.5	146.2	115.5	60.5	4.1	4.5	0	0.6	46.4	0	16.9	7	3.8	97.2	2.2	3.3	30.6	13.2	9.1	11.9	33.9	0	0.2	1.3	0
32.9	0	5.3	20	5.8	1.3	9.2	27.4	10.3	24.9	6.4	33.1	45	1.6	0	19.1	26.2	57.3	25.5	0	43.7	16.7	42.2	180	16.4	31.5	126.6	99	34.9	3.5	1.4	0	0	2.5	1.8	61.7	5.9	17.8	74.9	3.2	5.3	6.6	1.6	5.5	4	12.7	0	1.3	1.5	8.9
19.8	1.2	8.2	4.5	11.7	8.7	4.2	56.2	17.3	15.3	4.1	11.1	123.1	13.7	7.2	10	32.4	43.5	0	1.2	5.4	38.6	56.3	146.6	10.2	43.9	42.3	81.2	81.4	14.3	12.6	0	0	0	8.3	4.4	8.5	27	42.5	0.4	3.2	24.3	20.2	39.6	0	16.3	5.5	0	0	8.2
35.9	21.8	3.6	14.7	4.9	21.7	3.4	70.8	3.7	28.3	7.6	18.4	78.7	7.1	5.1	5.9	58.3	42.3	0	0	26	32.3	43	147.7	13.3	54.6	89.6	86.9	73.3	9.6	0	0	0	0	1.6	2.5	1.9	12.4	16.2	0.4	6	33.2	25.4	20.2	0.8	4.2	8.5	0	0	1.9
15.3	0	2.2	28	1.1	32.3	3.4	73.3	7.7	42.9	1.9	16.7	81.5	0.4	28.4	4.4	45.9	29.1	1	1.4	34.9	22.3	53	150.2	19.8	67.4	82.8	30.8	63.1	12.3	3.2	5.2	0	23.9	0.4	0	4	7.8	25.9	0.8	2	35	11.1	35.5	4.2	14.6	19.7	0.2	0	0
11.9	0	10.2	18.5	11.7	2.1	0	43.9	25.2	1.7	4.4	38.1	2.8	7.1	5.6	1	26.8	13.6	1.6	22	29.4	6.6	48.6	129.5	2.6	26.7	2.6	28.9	52.6	1.9	0.5	3.4	0	14.5	4.6	4.8	7.6	3.3	26.2	0.8	29	3.8	1.9	13.3	1.5	7.4	20.2	0.2	0	0
29.1	40.8	0.2	21.4	5	10.3	0	53.4	3.5	15.9	7.1	38.1	15.3	0.4	9.7	18	58.9	23.1	6.9	16.5	42.7	41.6	54	166.5	32.2	39.6	110.5	53.2	60.7	2.6	15.9	0	0	0	16.4	18.8	0.6	18.9	24.6	4.1	19.1	25.1	7.7	68.3	2.5	11.8	6	1.7	6.6	0.8
28.9	39.4	1.6	32.3	3	54.3	12.3	59	14.4	2.8	12.3	48.3	72.3	1.8	3.2	5.4	81.3	36.4	0.4	35.3	52.1	27.6	38.7	186.7	24.8	61.1	159.8	46.9	69.5	0.1	0	4.8	0	0	15.8	4.7	27.3	1.5	18.8	0.8	44.2	24.9	2.9	54.1	0	15.6	6.4	2.8	29.4	0
23.9	47.2	4.9	2	88.2	27.4	5.7	50.9	39.2	5.7	6.7	26.7	69.4	7.1	19.6	3.8	81.3	16.3	8.8	6.6	31	19.5	27.3	177.4	29	43.5	103.4	49.2	70.6	0.3	2.4	5.7	0	0	44.9	7.4	6.1	12.6	21.1	3.5	12	8.1	7.1	44.2	0	35.5	21	3	0	0
20.7	78.9	10.8	10.9	15.5	0.8	0.4	41.6	52.3	13.9	1.2	24.6	42.7	10.1	14.1	26.2	56.8	15.1	0	21	54.1	20.6	41.8	210.2	8.7	55.8	145.5	3.6	74	8.5	4.4	0.7	0	0	27.3	29.1	13.3	9.9	4.1	2.6	12.5	27.6	9.2	58.5	1.4	20.1	28.4	3.6	12.6	0
56.3	94.7	46.6	48.3	37.4	4	13.6	89.9	97.1	27.4	24.2	45.8	115.5	40.7	56.2	51.9	109.2	54.5	77.5	82.5	103	69.1	100	155	73.4	92.7	165.2	47.5	121.1	52.3	102.2	26.6	38.4	3.9	55.2	22.6	36.7	4.2	42.3	64	3.5	42.9	11.1	44.6	53	44	55	51.1	62.5	71.4
34	91.5	85.8	181	106.9	66.7	102.4	100.4	139.4	84.2	82.8	107.2	133.6	81.6	88.9	120.9	106.1	89.9	88.9	104.9	142.8	66.2	144.8	105.6	71.2	148.5	179.8	59.4	204.4	107.4	138.7	101.2	59	41.4	156.8	66.3	105	77.8	136.6	160.6	78.9	141.6	77.8	80.9	64.5	79	107.9	70.7	74.9	115.4
56.4	77.5	60.3	133.3	71	94.2	51.3	67.4	167.5	91.1	77	110.5	153.3	40.3	80.9	58.5	77.4	78.8	99.1	170.9	171.8	90.1	155.8	131.3	92.7	125.9	184.2	61.7	204.5	92.8	151.1	103	50.9	42	121.9	83.1	74.9	97.1	98.3	94.1	107.4	132.5	135.1	68.4	71.5	90	125.4	69.2	90.1	90.5
49.7	94.7	76.7	157.9	100.3	71.2	65.4	95.1	151.4	76.8	51.6	112.9	136.7	27.1	87	24.5	88.2	76.7	111.1	145.1	134.1	124.3	136.1	139.6	103.8	134.4	182.9	84	180.9	118.3	127.1	95.3	46.6	63.5	68.2	81.1	86.2	72.4	103.5	25.6	29.8	104.3	109.9	101	51.6	92.8	114.6	44.9	76.1	113.4
55.2	91.8	73.8	122.3	104.8	56.1	62.6	66.7	147.6	77.8	72.8	91	129.6	4.2	43	58	73.4	92.6	66.2	136.4	124.9	63.4	147.5	109.2	106.2	123	178.7	60.1	168.9	63.5	112.9	74.2	39.1	22	70.9	86.6	72	42.8	95.2	52.9	92.3	76.5	79	91.6	38.1	77.9	60.2	47.9	50.5	53.1
24.5	55.9	26.8	115.9	34.1	20.2	27.2	29.2	117.7	83.2	32.4	66.3	102.1	8.9	28.9	22.5	48.6	54	99.3	168.5	97.1	34.8	91.9	99.8	67.6	92.8	186	112.9	157.9	55.5	113.1	32.1	22.1	0	73.2	75.6	35	28.5	48.2	66.9	72.6	55.2	57.7	50.8	26	77.4	64.7	41.7	7.1	59.6
10.8	55.5	4.3	80.5	10.9	21.6	17.8	22.6	84.5	56	20.2	48.9	42.6	15.1	27.5	17	27.3	31.4	105	114	71.7	21.3	123.8	133	69.6	35.1	136.6	41.7	148.1	39.2	44.7	22.6	24.8	0	18.7	72.9	1	12.6	39.9	38.1	49.3	6.9	14.2	15.2	3.8	74.5	80.4	33.6	7.9	24.8
36.9	23.9	17	50.4	6.3	24.4	19.2	26.2	18.8	39.8	6.7	49.2	3.8	4.1	32.4	16.5	31.9	12.1	63.8	96.3	108.5	31	134.9	142.6	41.7	27.9	130.7	36.6	78.6	29.8	12.4	27.1	39.3	0	14.4	51.9	0	1.7	15.6	9.5	39.6	3.7	13.2	23.9	0.9	52.7	45.9	24.3	3.9	13.1
14.8	10.5	9.1	19	8.5	19.7	0	18	21.3	16.6	21.1	31	0	18.1	4.4	16.1	10	8.1	70.6	82.1	45.6	32.5	96.5	143.6	20.7	16	145.4	41.4	80.6	7.7	5	9	9.3	0	12.8	20.8	0	6.9	6.5	0	2.9	8.3	1.5	17.6	0	26.7	40	26.7	2.1	13.7
11.5	28.5	17.8	2.4	12.2	25.6	7.9	17.3	14.4	5.6	15.9	27.5	10.5	24.7	0	9.7	8.2	6.2	37.7	61.4	10.3	21.6	64.6	58.6	24.7	7	129.3	24.8	47.8	17.2	6.7	4.3	15.3	0	18.2	56.9	0.4	3.5	0	1.5	14.7	0.8	0	21.8	0	39.4	40.8	14.4	0	5.7
27.4	16.6	20.5	0	11	16.9	0	23.3	7.7	20.3	6.6	22.8	0	31.4	0	25.4	17	25.7	24	42.6	17.2	27.1	50.3	48	11.7	3.3	121	12.7	16.1	3.1	0.8	0	23.7	0	13.5	10.2	0	1.4	0	0	15	0.8	3.3	5	0	19.3	19.1	20.4	0	2.1
7.5	12.3	19.1	0	2.6	16.7	0.4	22.8	9.9	22.9	1.4	43.1	0	25.8	4	15.1	3.3	6.2	12.9	56.2	3.8	26.7	7.8	31.6	20.4	0.2	79.6	10.6	6.3	10.6	0	0	18.1	0	13.3	0	4.1	5	0	4.1	3.2	0	0	8.3	0	7.2	22	17.4	1.5	17.8
19	34.7	12.9	6.9	3.6	6.8	7.5	18	10	14.4	11.5	23.4	0	18.8	0	12.9	8.7	13.4	10.3	63.5	0.4	15.2	9	20.5	19.1	0.2	8.3	12.2	0	4.8	0	0	0	12.9	11.8	0	0	10.4	0	3.3	0	5.2	1.5	3.3	0	21.8	7.7	11.2	1.7	7.4
15.4	15.8	8.3	4.2	12.5	3.4	4.8	28.5	6.7	21.7	12.9	27.6	8.8	24	14.9	12.6	2.5	8	12.1	50.4	12	17.3	21.5	7.8	12.3	2	2.5	12.4	0	23.1	0	0	0.3	0	11.6	0	0	2.1	0	0	4.4	14.2	0	13.9	0.2	16	3.2	12.5	0	10.3
4.5	29.8	7.3	5.9	12.7	4.6	0	25.5	9.3	14.4	17.5	22.6	5.6	6.9	7.1	13.6	5.6	7.7	6.9	41.3	4.5	10	4	3.2	14.9	8.1	19.1	16.2	0	2.6	0	0	7	0	1.2	0	6.4	0	0	19.9	4.8	12.2	0	0	6.9	9.2	2.3	5.7	0	17.4
18.6	22.4	4	7.1	3.2	1.6	0	32	10.7	19.6	8.3	35.3	0	31.1	3	27.6	9.2	0	13.4	57.5	11.4	19.8	0	0	12.9	13	16.3	12.2	0	4.9	0	0	22.8	0	9.5	0	0	0	0	4.2	0	20.7	0	4.8	4.5	0	9.6	13.8	0	5.4
34.6	33.6	24.8	10.1	6.3	15.9	0	15.1	7.9	12.1	15.8	17.1	12.7	16.1	4.4	22.6	11.4	11	12.6	17.6	0	14.4	0	0	15.3	2.8	6.2	12.1	3.5	8.6	0	0	0	0	0	0	0	4.9	0	0	0	7.5	0	0	4.9	0	5.4	16	0	24.6
24.7	13.8	24.9	3.6	4.6	8.5	0	13.3	7.7	16.3	6.9	20	10.1	26.6	2.6	16	0	6.5	4.5	0	4.3	20.2	0	0	15.3	2.4	3.4	8.1	12.4	6.1	0	0	18.2	0	15.7	0	7.7	0.5	0	12.4	0	0	0	0	0	0.3	0	16.2	0	2.4
10.1	30.3	24.2	8.5	8.5	23.4	0	23.2	10.9	16.1	0.2	15.7	5.2	12.8	0	12.7	0	22.4	15.6	0	0	15.4	9.2	0	10.5	5.5	0	15.2	10.8	0	0	0	9.9	0	14.4	0	0	1.2	0	1.4	0	0	0	1.7	0	7.6	0	13.7	0	15.4
28.5	7.5	13.8	0.6	0	28.6	13.9	22.4	8.5	6.9	0.2	33.9	2.8	14.1	0	16.1	2	5.1	5	1.3	5.9	14.5	8.6	0	12.6	2.4	0	9.9	0	0	0	0	8.5	0	16	0	0	2.3	0	0.2	3.1	0	0	0.4	0	3.7	0	17.3	1.7	5.7
6.3	14.3	2.6	2	0	17.3	3.8	20.2	14.1	2.2	8.5	24	1	11.8	0	23.6	5.9	1.6	7.3	8.7	4.1	32.7	6	0	6.3	2.2	0	12.5	0	0.4	0	0	0	0	21	0	0	4.4	0	0	2.9	0	0	0.4	0	0	0.8	13.5	2.3	4.7
20.3	8.7	11.5	2.4	0	0	0	16.9	3.5	15	9.9	19.7	0	9.1	1.8	23.6	0.4	0	1.2	0	13.7	19.2	13.8	1.2	6.1	6.6	0	7.8	0	1.2	0	0	1.2	0	15.1	0	0	0	0	0	3.5	7.9	0	9.3	0	8.4	1.9	0	0.4	8
24.3	2.3	16.5	7.1	0	8.3	0	11.6	12	17.6	5.1	20.1	0	0.8	0	15.7	10.8	2.4	15.7	0	5	12	0	0	16.7	8.2	0	13	0	0	0	0	0	0	10.8	0	0.7	0.8	0	4.6	0	16.2	0	0	0	6.2	0	2.5	0.2	10.8
15.5	9.8	21.4	7.3	0	6.1	0	11	11.3	12	11	20.5	0	18.8	0	18.6	0	0	15.5	0	0	20.7	7.5	0	11.6	4.3	0	8.3	0	12.8	0	0	0.2	0	18.4	0	10.5	9.3	0	11.6	1.5	3.5	0	4.8	0	0	0	0	2.7	18.7
15.3	5.5	16.4	13.5	6.7	18	0	13.8	6.2	3.8	9.5	14.6	4.6	3.8	0	15.5	0	7.8	13.6	0.4	0	13.9	0.2	0	10.9	10.4	17.5	1	1.2	1	0	1	1.4	0	27.6	0	4.2	10.5	0	1.4	0	2.6	5.8	0	0.6	0.4	2.8	0	0	17.8
13.7	0	15.3	3.4	2.8	11.7	0	19.6	5.1	8.9	0	8.9	0	5.7	0	13.1	0	19.7	12.6	1.8	0	17.4	10.4	0	3.8	3.9	0	9.8	4.5	0	0	0.4	0	0	7.5	0	2.5	12.8	0	3.1	0	7	0	0	1.9	0	1.9	2.8	1.5	14.6
29.1	11.9	18.7	26.6	19.4	25.4	0	10.2	8.6	10.1	0.2	23.2	1.1	10.1	0	11.9	7.2	13	19	0.8	4.7	24.6	32.7	2.7	13.7	21.3	4.7	12.8	3	5.7	0	25.1	6.5	0	14.4	0	0	3.5	0	7.3	4	2.9	3.4	0	0.9	0	0.8	2.3	3.6	9.2
21.2	9.7	5.5	3	11.4	7.3	0	3.5	10.6	7.5	3	19.4	0.3	5.7	0	11.6	0.3	21.1	17.2	0	4.9	14.1	2.9	0.5	9	0.3	10.2	8.4	1.8	0.5	0	1	6.3	0	16.3	0	10.4	9.3	0	1.4	0.9	0	6.4	0	0	0	0	0	0	0
25.7	6.5	6.8	0.6	6.8	16.6	0	2.6	5.3	1.6	10.1	19.4	0	2.8	0	14.3	0	9.1	7.2	0	0.6	28.8	0.1	0	10.7	0	2.6	0.6	6.6	4	0	0	11	0	23.4	0	5.8	11.2	4.4	1.1	0	0	14.9	0	0	11.9	4.7	2.1	4	9.1
10.6	4.6	14.6	0.4	1.4	15.5	0	19.5	2.9	0	9.5	18.8	0	0.8	0	2.9	0	0.6	16.3	0	7.4	19.8	1	0	13.8	4.3	0.6	10.4	0.4	0.2	0	0	7.1	0	6.5	0	11.2	2.5	0	3.9	0.3	0	3	0	0	0	4.4	10.8	11	8
22.4	14.3	13.7	0.6	14.9	9.7	3.1	4.7	4.6	4.4	6.5	10.1	0.2	1.2	0	2.7	0.2	12.5	16.8	0	5.6	29.2	38.4	13.2	59.7	11.2	20.2	4.9	38.2	7.7	10	2.9	0.4	4.2	10.4	0	9.4	22	1	13.3	5.3	15.1	2.1	16.3	15.2	5.3	10.1	12.9	7.4	19.3
15.4	36	16.3	13.6	11.3	33.2	2.1	8.5	7.1	13	10.3	9.5	8.8	25.1	5	6.3	7.7	13.6	16.5	2	3.1	34.6	6.8	11.1	15.5	30.8	0	18.1	5.1	18.1	22.4	0	1.4	1.9	14.6	29.7	13.5	0.2	0	23.4	14.4	8	4.4	9	4.2	4.6	0	5.1	5.9	19
20.1	25.4	17.8	4.5	13.3	13.8	0	5.4	7.2	13.1	12.1	14	4.9	27.8	1.6	9.9	0.2	7.1	2.5	0	4.3	46.2	3.1	0.5	2	27.2	0	9.4	2.3	1.4	15.9	0	0.2	0	8.4	26.1	10.7	0	5.2	10.2	6.7	4.1	5.4	2.5	0	3.6	4.9	9.9	1.1	14
12.6	12.4	6.1	1.2	10.9	16.6	0	3.3	2.7	10.7	9.1	9	4.2	28.1	0	5.3	0	6	3.5	0	0.4	42	11	0	0	17.9	0	0	0	27.5	29.1	0	0	0	7.7	17.6	2.1	0	11.9	11.6	4.2	2.5	4.4	36.7	0	6.8	3.4	11.4	0	19
10.6	10	9.1	0.2	5.9	14.8	0	5.5	5	2.5	9.4	7.8	3.9	13.1	0	6.3	0	2.6	2.8	0.7	2.2	33.3	2.1	0.2	1.1	9.8	0	3.1	0	19	3.2	0.8	0	0	8.9	61.9	2.8	0	15.6	8.5	4.6	3.3	1.9	29.1	0	1.1	1.3	0	0	18.2
5	25.3	12.1	1.1	16.2	24.7	0	2.4	3.9	13.5	16.3	0.9	3.9	23.5	0	2.6	0.6	10.8	5.3	0.5	15.6	17.2	9.9	0.2	4.8	13.6	0	8.1	0	13.8	15	2	0	0	3.2	30.6	2.4	0	19.4	7.6	15.1	0.6	2.9	25.7	2.1	0	2.1	0	0	0.6
2.3	24.4	17.3	2.1	12.6	8.2	0	16.6	1.9	1.8	5.4	1	5	21.9	0	4.6	6.8	0.8	0.2	5.5	25.6	9.5	0.4	0	0.6	8.2	0	2.6	0.2	10.1	6.3	1	0	0	1.1	11.8	1.4	0	15.6	4.3	5.2	2.9	2.2	0	0	0	4.6	0	0	7.8
2.3	24.7	4.6	0.8	6.1	13	0	5	0.6	3	7.4	15.4	2.6	10.5	0	7.1	9	0	1.8	0.2	6.4	6.9	0	0	5.3	10	0.7	6.1	0.6	8.2	7.5	1.8	0	0	0.7	3.9	0	2.5	4.2	13.9	0.6	4.6	16.5	18.2	0	0	11	0	0	8.8
0.9	12.9	10	0	2.3	5.5	0	7.5	0	6.5	8.1	6.2	11.2	3.6	3	16.8	2.4	0	0.5	0	1.5	7.6	0	0	3	6.5	0.5	8.3	0	3.8	4.7	10.5	0	0	2.5	0	7.3	0.2	3.1	3.7	15	4	6.6	8.6	0	0	6.8	0	0	10
9.6	10.7	17.5	0.2	5.7	1.2	0	10.5	2.3	7.8	0	7.7	3.3	5.3	1.8	3.6	1.3	0	1.6	0	2	11.8	0	3.4	15.2	13.3	0	1.6	0.9	14.9	0	1.1	0	0	1.1	0	1.7	1	0.9	14.3	8.2	1.8	2.7	2.2	0	0	0	0	0	7.6
17.4	4.9	6	0.8	2.3	4.3	0	46.1	1.1	6.9	7.4	7.8	1.2	2.8	10.8	2.8	0	0	4.8	5.6	0.4	15.2	0.2	1.9	4.9	14.9	0	10.4	0.1	0.9	0	0	0	0	0.3	0	3.9	1	1.4	6.3	9.3	0.2	2.8	2.8	0.9	4.4	1.7	0	0	0.8
8.9	5.7	11.6	6.5	1.6	6.8	4.9	58.8	1.6	6.5	12.4	9.5	0	3.5	7.4	0.9	0	0	10.6	11.3	2	10.1	0	1.8	17.1	12.2	0	4.2	1.4	10.8	4	0	0	0	2.8	0	7.8	2.9	0	3.4	4.8	0	8.4	11.6	0	15.2	0.8	0	0	17.6
28.1	2.4	14.2	22.5	5.2	10.3	3.7	13.5	3.3	16.5	4.9	6.9	16.7	3.4	3.8	2.7	1.5	0	6.4	5.5	2.2	42.2	0.7	0.8	7.3	27	4.3	2.5	4.7	6.6	3.4	0	0	0	0	0	11.7	2	2.2	38.8	4.8	4.2	4.6	0.2	0.2	12.3	1.5	0	0	8.2
11.9	0	3.5	1.5	3.4	15.1	0	26.5	2.1	3.6	8.6	24.9	5.1	6.7	0.4	1.6	8.5	0	8.7	5	2.7	40.4	1.1	0.9	1.2	27.3	0.8	3.6	0.9	23	4.3	0	0	1.4	0	0	4.1	0.1	2.8	20.8	0	0.8	2.2	19.4	0.2	7.8	5.9	0	0	1.1
14.3	5.5	4.7	0	3.4	15.3	0	18.1	4.1	2.7	6.7	16.5	19.5	1.6	3.9	2.8	4.1	0	1	1.1	7.6	34.5	0	8	8.6	23.9	0	0.4	1.6	5.1	6.1	0	0	17.4	0	30.7	2.2	7.3	0	1.8	0	0	1.7	11.5	0.8	16.5	12.9	0	0	8.6
12.5	8.2	3.8	0	2.4	7.4	0	18.3	15.6	16.1	5.1	8.4	7.2	1.6	7.3	4.5	8.7	0	2.7	3.8	0.6	19.3	6.1	1.8	7.4	39.3	2.2	16.4	0.9	9.5	1.8	0	3.1	1	0	6.4	2.2	6.6	0	6.6	4.2	1.2	2.6	13.1	4.4	6.1	1.3	0	0	18.5
7.5	4.4	8.4	0	2.8	7.2	0	28.8	4.5	22.7	6.6	44.5	11.3	7.3	2.4	1.9	25.8	0	3.2	7	1.8	18.7	1.2	2.6	5	35.9	0	7.5	0.6	6.7	1	0	1.2	0	0.8	0	6.1	10.6	1.2	9.5	0	6.9	1.4	16.6	8.7	4.4	0.4	0	0	9.3
17.6	6.7	3.7	0	9.1	9.7	3.2	14.5	3.5	7.1	7.3	10.4	4.9	7.6	10.5	9.9	33	0	2.2	21.5	0	18.4	0	33.9	2.4	44.3	21.8	0.9	10.9	13.6	0.8	0	4	0	1.3	0	3.4	5	1.4	19.6	9.5	0	0.8	13.3	7.8	11.4	18.7	0	0	5.9
5.4	3.2	6.5	0.2	11.7	5.4	8.3	36.9	4.2	0	4.2	30.8	0.9	3.7	3.7	7.1	36.7	0	7.2	2.7	0.8	21.2	0	6.6	0.2	25.2	1	21.1	25.9	1.2	0	0	1.4	0	2.8	0	0.7	3.9	0	9.5	20.4	0.2	5.4	13.8	1.9	1.7	16.8	0	0	11.8
10	3.2	7.7	0	1.6	14.8	0.2	13.3	3.4	1.2	7.9	27.6	0.1	1	9.8	1.5	40.7	0	7.8	1.2	0.6	49.5	0	2	5.9	17.6	0	21.9	18.6	0	0	0	0	0	0	16.4	2.2	11.6	1.4	7.3	6.7	0.2	2.1	8.7	7.8	0	16.7	0	0	4.7
15.6	13.8	6.1	0.3	0.6	11	0	33.9	2	0	8.5	7.5	1.3	0	1.4	8.5	66.9	0	9.2	12.1	0	26.2	6.8	26.8	0.8	36.1	0	46.6	35.1	0	0	2	0	0	11.3	2.4	6.8	18.1	0.4	61.9	17.4	4.1	8.7	4.9	0.4	13.7	21.6	0.4	0	18
3.2	15.2	5.9	0.5	0.8	11.9	8.5	42.2	2.8	1	7.1	5.4	6	7.2	24.5	7.6	70.5	0	13.8	1.1	1.2	20.6	7.8	25.1	9.2	17.2	0.3	68.2	37.8	0	0	0	0	0	5.3	0.7	3.3	2.9	1.1	70.1	8.5	18.7	3.6	1.5	0	10.2	10.2	0	0	5.5
19.7	9	4.9	0	0	11.7	2.7	45.8	10.7	5.1	4.1	0.4	22.9	11.5	5.2	1.6	73.1	0	3.3	30.3	0.6	29.3	19.1	0.7	8.4	16.5	4	2.1	50.6	0	0	0	2.7	0	4.8	0	1	4.6	1.4	31.3	2.5	41.4	11.8	0	0	15	9.7	0	0	6.6
14.1	52.3	14.6	0	1.4	2	1.5	29	23.2	2.2	4.6	7.7	19.2	4.1	11.9	2.7	46.9	34.7	5.3	1.1	0	21.2	31.4	8.3	3.7	31.8	0.2	13.8	52.6	0	0	0	2.5	0	0.8	45.4	1	10	31.6	5.8	0.8	46	2.4	0	0	13.1	2.1	0	0	5.3
13.5	123.1	7.8	0	5.5	30.5	0	31.5	7.8	7.1	6.2	7.3	37.4	2.8	24.1	2.1	79.1	37.6	11.2	0	1.7	18.9	69.9	25.7	0.9	55.6	4.9	105.7	51.1	6.7	0	3.1	0	0	1.4	1	0	16.6	11.2	0	6.9	44.1	24.3	39	0	0	6.3	0	1.9	0
6.4	58.8	5.6	0	4.9	5	0	32	5.1	12.2	13.1	7.9	30.2	2	5.6	2.6	27.9	0	3.7	0.4	0.5	18.1	1.4	4.9	2.3	21.5	5.3	54.1	30.2	1	0	0	0	0	0.6	0	3.1	0.4	32.4	0	8.8	8.2	4.8	40.1	0	0.4	0.5	0	0.9	5.6
0.4	37.1	9.2	0	0	5.4	0.3	57.5	4.7	29.6	15.6	5.5	11.8	5.5	14.8	0.8	25.1	43.4	0	2.8	5.3	24	31.8	8.9	32.1	43.7	72.8	80.4	33.4	0	0	16.1	0	0	3.5	0	2.7	9.8	26	0	23.2	26.4	25.2	19.1	0	15.7	3.5	0	10	4.5
5.2	12.1	5.5	4.7	2.8	19.5	4.5	105.4	2.5	28	11	6.1	5.6	6.2	12.8	2.5	60.7	55.4	28.7	26.3	0	16.7	57.7	25.2	6.6	52.8	116.5	36.8	52.6	0	0	3.3	0	0	2.5	0	0.4	22.2	6.4	0	1.9	6.9	29.4	32.4	0	26.9	14.4	0	22.8	5.9
11.3	27.4	8.2	3.3	1.4	6.6	1.4	111.7	18.9	20	11.8	4.4	40.1	8.4	3.4	4.5	58.7	12.3	21.2	9.9	0	39.9	59.3	22.8	10.8	113.3	63.2	37.1	64.8	0.3	13.1	9.1	0	0.2	12.6	0	0	32.5	4.1	0	14.4	12.1	22.4	29.4	0.6	2.3	11.9	0	22.5	5.5
12.4	9.1	13.4	0	5.9	18.3	26.1	98.6	2.9	22.8	4.3	9.9	28.3	4.9	3.2	9.5	62.8	2.5	5.6	0.7	0	36.2	61.8	18	6.2	41.3	118	33.3	53.8	0.5	24.1	9.2	17	0	13	0	0	8.8	1.3	0	2	1.2	34	24.7	5.1	7.2	0	0	16.7	0
19.4	36.9	37.1	37.4	41.6	15.2	32	99.2	62.2	65.9	40.3	44.1	66.5	44.4	15.4	40	77.8	38.8	83.8	59.7	69.3	86.5	109.4	60.3	63.3	51.5	129.9	85.2	88	73.2	42.3	18.5	56.2	0	60.4	31.6	0	11.4	39.1	48.9	30.4	17.3	32.6	42.7	56.7	70.2	44.6	53.7	45	65.1
56	106.5	75.5	152.8	119.5	62.6	94.6	102.4	186.6	109.7	94.2	113	201.9	71.7	81.9	49.2	89.9	69.3	113	106.8	183.8	85.2	144.8	99	84.1	103.8	144	107.7	151.6	108.6	130	72.8	67.2	45.9	150.8	120.4	11.2	103.8	169.9	150.8	102.4	106.6	138.9	122	71.5	44.2	108.7	47.8	83.7	95.7
45.3	134.7	48	165.4	117	84.5	95.6	88.8	125	126.2	74.6	131.1	144.3	63.7	63.1	57.4	83.4	104	100.3	147.9	127.4	82.1	164.6	143.9	113.5	123.7	165.3	92.5	200.5	97.8	76.9	79.7	48.1	68.5	114.2	105.5	0	44.6	104.3	83.5	94.9	108.4	112.8	83.6	55.8	78.4	109.2	43.8	113.4	93.8
28.3	95.5	52.5	160	97.9	55.7	30.1	80.5	135.8	110.1	83.8	110.9	165.7	58.6	85.2	41.2	67.9	78.6	145.1	146.4	98.4	106.7	148.7	95.8	95.7	111.3	169.7	114.2	147.7	82.3	87.1	58.7	70	27	73.1	61.9	27.4	62.1	86.6	58.9	130.3	89.3	74.8	78.8	29.9	100.1	68.8	43.8	76.1	94.6
35.2	70.1	55.2	124	74.6	28.9	8.2	41.7	106.7	91	51.1	88.5	185	22.4	49.4	20.7	51.1	54.3	78.3	165.7	120	75.8	117.1	136.7	74.2	90.2	160.4	106.2	147.2	65.2	50.4	10.3	30.4	20.8	72.8	114.1	32.4	50.9	79.4	44.4	113.9	27.2	61	74.7	21	78.3	56.9	26.9	44.3	45
11.4	53.3	18	99.5	2.2	12	9.6	21.6	118.5	86.1	18.4	50.9	107.9	9.4	5.9	0	19.1	38.4	59.7	119.7	105.8	26	98.6	102.9	45.8	75.2	116	86.4	61.5	55.1	13	0.2	12	3.9	44.7	75.8	13.9	31.1	46.8	2.8	45.4	11.4	7.1	40.6	21.6	66.9	23.6	20.3	7.4	44.3
18.6	42.7	30.5	113.5	0	9.1	3.2	15.8	93.3	65.5	4.4	33.6	103.8	9.4	1.8	0	8.8	36.9	54.8	86.5	81.8	31.3	80.6	106.8	31.1	31.8	65.4	53.2	41	23	19.1	1	18.5	0	0.3	60.6	4.6	0	21.8	0	45.4	16.8	0.6	24.3	1.9	37.3	13.6	18.1	1.3	70.2
12	27.2	24.4	87.5	0	13.7	16.5	16.5	75	14.6	12	24.6	75.4	4	0	4.4	0	50.8	33.9	97.7	55.6	25.2	22.9	105.2	43.1	14.3	55.8	12.3	2.1	56.7	17.4	0.4	29.9	0	4	31.1	0	0	0	0	7.1	4.6	0	0.4	26.6	1.7	7.6	21	0.9	34.5
1.2	3.6	25.2	20.6	2.8	21	0	17.9	9.5	21.4	18	31.2	37.5	4	0	0	4.3	60	14.2	103.7	17	31.1	24.8	80	30.6	8.9	6.2	12.5	1.6	20.7	18.6	12	16.6	0	10	4.4	0	0	3.3	0	0	19.8	0	3.1	3.9	0	3.8	17.6	7.8	43.9
20.6	7.5	11.2	0.4	1.6	19.4	0	16.6	5.5	15.6	18.9	30.2	11.6	3.6	0	0	20.4	41.2	12.8	90	38.1	28.7	17.5	42	10.1	4.9	1.8	12.3	5.8	28.3	7.5	7.5	18.1	0	9.4	0	0	0	0	0	0.4	18	0	1.9	5	6.4	30.4	22.9	10.3	43
5.4	40	16.6	0	0	21.4	0	23.8	6.2	10.7	17.9	30.4	5.5	2.8	0	0.4	9	29.4	8	46.8	11.7	13.8	15.6	0	9.6	11	0	14.5	11.9	8.6	3.9	3.3	11.8	0	21.7	0.1	1	0	0	0	2.1	23.2	0	0	2.8	6.3	10.6	18.2	5.4	33.5
0.2	21	4.1	0	14.1	20	0	16.4	1.4	2.6	10.8	41.4	0.6	5.9	0	1.8	16.1	0	12.3	6.8	4.1	15.9	4.3	3.3	14.4	1	2.4	10.6	4.5	11.8	0	0	10.7	0	0	3.6	0	0	0	0	4.1	18.3	0	6	0	0	2.9	25.7	3.2	23.6
3.2	8.6	24.5	0	2.4	20.4	0	29.4	7.1	1	11.7	26.2	5.7	32.7	0	8.3	9.2	0	10.4	4.8	0	13	21.6	14.1	15.4	14.7	10	9.5	2.6	13.2	0	0	5	0	0	0	0	0	0	0	12.7	0	0	5.6	0	0.2	3.8	14.9	12.1	16.1
13.3	4.7	15.2	0	13.2	25.8	0	10.2	1.6	6.9	15.2	33.3	2.8	8.9	0	1	1.1	0	21.7	1.1	0.8	13.6	9.6	11	16.1	10.8	11.3	12.2	5.9	4.5	0.2	10.9	12.8	0	0	0	0	0	0	21.6	8.5	0	0	5.8	0	0.4	7	17.1	4.3	29.4
25.9	13.5	26.2	0	19.9	22.6	0	28.6	0	0.2	21.4	12.8	0	18.8	0	0	6.8	0	24.3	0	0	12.8	13.8	0	18.1	4.5	6.6	12.2	10.4	1.4	0	15.8	0	0	1.2	0	0.2	3.3	0	7.7	12.4	0	0	6.8	0	0	0	15.4	6.8	29.7
6.3	7.3	18.9	0	18.2	2.6	0	17.7	0	1.2	17.3	16.5	0	20.8	0	0	0	0	19.2	1.8	3.5	23.9	0	0	13.2	10	0	11.4	10.4	6.3	0	9.4	0	0	0	0	4.8	0	0	8.1	0	0	0	0	0	10.1	0.8	13.8	3.3	18.8
25.1	9.9	11.8	0	13.7	21.8	0	28.6	9	0.9	16.2	19.2	0	26.2	0	4.8	3.5	0	10.3	0.4	6.7	12.3	3.9	0	14.1	10.6	0	9.1	3.5	2.8	0	5.5	7.1	0	6.6	0	2.1	2.9	0.2	2.3	0.4	0	0	0	0	0	3.5	12.3	7.8	21.9
9	7.1	18.6	0	12.3	13.6	0	12.1	10.5	16.5	33.5	16.2	0	6.4	0	1	2.8	0	13.9	3.3	0	8.1	4.5	0	17.9	2.1	1.6	3.7	5.1	16.4	0	1.2	0	0	20.6	0	0	2.1	5.4	0	5.2	0	0	0	0	0	2.2	2.1	4.9	35.8
11	0	23.5	0	6.5	15.8	0	23.3	13	15.6	16.3	20.8	0	12.5	0	1.8	2.6	0	0	3.1	0	7.9	0	2.9	18.7	21.3	1	15.8	0.2	7.6	0	0.4	3.9	0	15.1	0	0.8	0	0	0	0	0	7.7	3.5	0	0	5.9	5.3	0	30.9
23.8	0	11.5	0	7.5	22	0	17.5	13.7	6.8	15	16.5	0	7.8	0	0	33.8	0	8.2	0	0	12.2	8.6	4.7	11.4	4.5	0	11.3	6.9	9.1	0	3.1	0	0	12	0	23	5.8	0	0	4.2	0	0	1.2	0	0	4.6	6.3	0	26.4
15.8	0.2	19.2	0	0	12.5	0	7.6	15.4	13.2	13.2	16.4	0	0.4	0	0	0.2	0	18.9	0.2	0	8.3	14.5	0	2.8	17.9	0	13.5	1	2	0	0	0	0	13.6	0	22.4	26.8	0	0	1	0	0	2.5	0	0	4.1	0	2.6	26.6
16.9	0	17	0	7.7	7.9	0	5.8	14.6	12.7	2.5	22.1	0	0.2	0	1	0	0	15.2	0	0	16.4	17.3	1.4	4.3	0	0	16.6	0	0	0	0	0	0	10.8	0	0	10.4	0	0	5.6	0	0	3.1	0	0	0	0	4.2	25.2
11.2	2.6	19.7	0	19	16.8	18.2	22.1	10.9	14.1	11.4	17	0	0	0	0	0	0	17.6	3.7	0	29.1	12.4	0	1.7	0	0	11.7	3.1	0	0	0	0.8	0	0	0	0	14.9	0	0	10.2	2.1	0	1.4	0	0	2.7	0	5	14.9
12.3	0	23.8	0	4.8	3.2	0	17.1	12.4	12.5	7.6	17.2	8.9	0	0	0	13	0	10.8	0	3.5	20.6	5.9	2.9	7.8	0	0	11.1	0	0.4	0	0	0.8	0	0	0	0	0	0	0	0	3.4	2.7	0	0	0	0	0	4	28.4
20.1	2.4	16.5	0	13.3	2.4	0	6	10.6	13.3	6.8	14.5	0	5.4	0	0	5.3	0	10.5	0	0	20.9	10	13.8	7.1	0	0	10.2	0	1.6	0	1	4.1	0	0	0	0	0	12.7	0	0	4.7	0	4.8	15.1	0	0	0	0.2	43.4
0.8	1.6	10.7	0	8.7	7.9	0	12.2	8.3	4.6	0	13.3	0	0.8	0	0	0	0	5.9	0	0	15.4	3.5	3.1	2.2	0	0	7.3	0	0	0	6.7	1.9	0	0	0	0	2.9	1.9	1.2	0	0	0	0	2.8	0	0	0	0.1	20.9
12.1	4.6	9.1	0	9.7	29.7	0	15.1	12.7	12.5	8.1	30.9	0	0	0	0.1	0	0	11.4	1.2	15.5	19.9	14.1	6.1	15.6	5.5	0	6.2	0	0	14.3	14	11.5	0.2	0	0	0	4.3	22.6	9.2	0	0	0	8.7	3.8	3.8	0	3.8	2	32.7
27.2	4.8	19.6	0	7.1	19.4	0	14.1	10.7	13.4	11.5	9.6	10.3	1.4	0	7.8	0	0	0	0	5	26.6	1.7	1.5	8.5	0	0	16.3	0	0	6.5	18.3	20.3	0	0	0	0	4.5	0.4	1.3	0	0	0	0	0	0	4.2	0.6	0.2	13.1
18	6.7	8.9	0	7.5	22.8	0	25.8	15	12.4	22	14	5	0	0	0	0	0	0	0	0.3	20.7	4	0.8	1.4	0	0	5	2.2	0	15.9	3	28.3	0	0	0	0	0.7	2.3	9.6	0	1.8	0	0.4	0	0	2.5	0	0	28.4
16.3	12.8	23.2	0	13.7	19	0	6.1	7.4	5.7	18	14.7	0.4	0	0	0	0.6	0	0	0	0	27.2	0	0.1	0.4	0	0	8.6	3.3	0	0.4	0	20.7	0	0	0	2.3	0.5	0.6	14.4	1.2	11.1	0	1.9	0	0	3.2	0	1.1	23.4
17.2	28	40.9	0	32.9	27.2	0.2	22	14.3	2.6	12.7	27	5	5.5	0.4	4.7	14.8	14.6	18.5	10.2	4.1	32.8	12.1	9.4	22	14.4	5.1	18.2	19.4	9.9	4.2	5.9	3.4	0	6.2	1.4	10.1	3.9	0.2	11.2	17.7	7.9	7.8	13.7	21.1	15.7	11	15.9	8.9	40.8
9.6	11	38.6	0	18.5	34.5	16.2	3.2	6.6	6	8.6	17	5.9	25.9	40.2	1.1	29.6	57.5	42.6	0.8	0	30.6	4.9	0.6	3.5	10	1.9	7.8	5.1	43.7	39.2	0	18.1	3.7	17.2	27.9	58.2	3.9	0	0.2	7.4	4.3	3.6	4.8	4.2	14	0	22.3	2.5	22.3
23.6	20.9	18.4	0	12.8	28.6	1.1	8.5	9.7	3.4	8.1	4	5.8	31	24.4	0	20.2	7.1	23.8	0.2	4.8	21.9	8.2	0	6.5	30	8.3	0	9.4	15.7	5.7	0	14.8	0	23.3	36.9	18	6.7	0	0	0	4.7	6	19.4	0.9	12.9	0	22.1	3	24.8
10.9	30.2	6.2	0	7.8	16.2	0	2.5	5.5	0.5	6.8	8.3	0.9	7.7	21.4	0	19.5	0	18.7	0	3.2	20.4	10.5	0	9	20.6	2.8	0	11.2	6.7	4	0	8	0	11.2	7.7	10	3	0	0	5.6	3.7	9.4	7.8	16.8	0	6.3	13.2	0.2	6.1
18.4	31	8.5	0	2.8	10.9	4	2.2	8.1	0.6	1.2	6.9	0	0.5	16.3	18.7	2.5	0	13	0	0.8	31.2	0.9	5.7	1.8	22.5	0	2	7.1	0	9.9	0	0	0	3.1	13.3	4.3	1.9	0	7.8	5.3	0.2	5.5	7.2	6.5	0	35.5	16	0	19
16.6	15.3	5.2	0	2.3	5	3.2	7.8	1.6	10.8	9.9	1.4	2.4	0	6.9	19.8	4.3	0	3.3	1.6	5.1	18.2	2.2	1	0	18.4	0	8	4.3	0	6.6	0.6	0.2	0	2	1.4	1.9	0	0	33.5	14	1.9	1.5	2	9.3	0	2.7	11.6	0	4.1
13.3	21	11.1	0	5.4	4	0	8.3	1.4	4.5	16.1	3.4	1	7.6	6.3	10.6	0.4	0	0	0.4	7.8	23.2	5.5	0	3.5	15.5	0	13.4	2.8	0	15.7	0	0	0	0	0	1.7	1.9	0	16.9	1.5	0.8	6.9	4.9	17.8	1.7	0.2	2.5	0	35.4
16.7	7.7	8.9	0	0.6	23.2	0	3.7	3.5	15.5	16.3	15.5	0	19.3	17.3	16.5	0	0	0.9	0	1.5	22.9	20.6	2.6	9.7	10.6	0	19.6	0.8	3.9	8	2.5	0	0	0	0	8.3	0	0	1.3	3.5	1.8	2.7	4.1	1.5	0	2.1	6.4	0	9.1
17.8	15.2	13.3	0	1.2	11.5	0	41.4	1.7	16.4	12.9	13.5	0	10.5	16.4	13.9	0	0	2.8	0.8	8.8	28	0.2	0.2	5.8	2.9	0	22.3	0.5	3	4.3	1.5	2.5	0	0	0	4.5	4.2	0	4.2	0	5.3	0.7	6.9	8	0	3.2	3.4	0	19.8
21.2	11.2	13.2	0	5	9.1	0	23.3	1.4	13.6	14.1	12.4	0	19.1	11.1	6.1	0	0	7.9	0	0	1.6	1.1	0	9.7	7.7	0	14.3	0.4	3.8	4.1	0	6.8	0	0	12.9	10.4	0	0	0.2	0	4.2	0	0	12.3	0	1.5	2.1	0	5
18.6	21.2	13.2	0	1.2	6.1	0	19.9	12.2	6.9	18.5	39.5	0	7.4	12.6	3.1	0	0	1.5	0	0	7	2.8	31	7.8	13.7	0.2	15.1	3	8.8	8.4	2.6	2.1	0	0	10.1	6.3	0.8	4.6	0	0	0	1.8	0.4	12.1	0	0	0	0	11.8
15.7	4.4	10.7	0	0	4.8	0	30	1.6	8.1	1.9	13.6	0	5.2	11.8	7.5	0	0	9.4	0	0	10.6	6.4	8.3	2.8	16.9	1.7	27.3	1.5	1.4	11.3	1	1.7	0	0	7.9	4.6	1.4	0.6	0	2.9	0.9	7.8	1.9	8	0	0	0	0	3
1.8	6.1	13.6	0	2.7	7	0	6.9	3.1	1.8	14	20.6	0	5.9	9.3	2.3	2.8	0	2.7	0	0	12.7	3.1	1.1	6.9	4.3	0.5	81.2	7.7	0	1.6	0.2	0	0	0	5.7	1.5	1	1	0	9.3	1.1	8.3	3.6	4.7	1.3	0	0	0	0
18.1	5.7	4.2	0	6.6	17.1	0	7.7	3.3	4	9.6	27.6	16.6	9.5	10.8	7.1	4.8	0	2.4	0	0	2.4	9	3.9	10.2	3.2	0	60.9	1.8	0	11.8	1	0	0	0	21.9	0.4	0.6	1.9	0	17.4	2.2	8.6	16.9	7.6	1.7	0	0	0.2	0
7.2	5.2	4.1	0	6.8	5.5	0	3.5	0.5	3.4	13.9	21.9	1.6	10.3	3.3	0	0.8	0	1.1	0	6.5	13.1	3.9	0.4	6.1	5.1	0	11.3	0	0	4.5	0	1	0	0	7.2	0	5.6	0	1	2.9	1.4	10.7	3.5	0	0	18.2	6.1	0	0.2
33.1	1.9	5.2	0	6.7	23.3	0	4.5	0.4	2.2	4	7.1	12.3	8.9	3.2	9.7	14.9	0	20.6	0	0.2	42.4	1.8	4.1	11.8	11.4	0	8.5	4.1	0	12.4	0	0	0	0	0.2	0	2.9	0	0	2.1	9.1	5.8	28.2	1.1	0	1.7	0	0	0
8.6	5.1	5.3	0	4.3	0	0	56.3	1.6	0.2	0.6	8	0.7	16.2	1.4	12.6	10.3	0	5.6	0	2.2	14.6	12	2.7	13.3	11.9	0	16.8	4.7	0.1	4.1	0	6.2	0	0.4	15.3	0	2.5	1.2	0	1.2	9.7	1.2	4.4	17.3	10.1	0	0	0	0.9
32.7	11.3	8.5	0	6.1	8.1	1.1	40.9	0	0	2.1	3.9	1.7	6.2	0	7.2	0.3	0	16.9	0	7.5	9.4	0	18.1	9.5	29.2	0	92.6	2	3.6	12.6	0	8.3	0	0.2	5.9	0	5.5	0	0	0	11.4	7.6	11.6	4.2	14.8	5.5	0	0	0
15.5	19.8	14.8	0.6	5	12	0.1	74.4	6.1	5.9	10	9.4	1.4	5	6.3	0.6	0	0	6.6	0	21.3	24.5	12.2	41.7	8.4	18.1	0	108.1	5.9	2.4	2.3	1	16	10.7	0	1.4	0	6.5	0	0	3.7	4.5	4	9	9.1	11.6	5.5	0	0	11.6
12.8	23.2	12.5	0	2.6	29.4	0	29.3	1.6	5.9	5.1	31.3	0	0	16.9	0	3.5	0	1.3	11.8	1.8	6	10.5	53.6	8.8	34.6	0	84	0.6	0.4	3.9	0.8	15	16.6	0	0	0.6	1.9	3.3	0	4.1	6.9	0	4	7	1.3	10.8	0	0	2.5
8.9	11.8	5.4	0	7	16.5	7.8	51.9	0	3.4	4.9	3.4	2.3	1.8	8	5.5	13.4	0	2.2	2.4	4.8	5.1	9.9	91.3	16.5	23.1	0	95	0	1.8	3.1	0	18.1	19.2	0	0	0	0.4	24.7	0	5	8.1	8.7	3.2	5.9	12.7	10.1	0	0	22.2
32.7	14	10.4	0	2.3	15.5	2.3	28.8	4.9	2.9	2.6	8.9	2.3	11.5	16.5	1.7	36.7	0	13.1	1.8	3.6	13.7	10.9	118.3	13.5	20	2.4	72.3	0	1.6	4.4	1.2	14.1	20.5	0	4	1	1.1	1.4	0	5	9	1.5	0.9	0.8	22.4	14.8	0	0	4.6
30	12.7	9.7	0	1	7	5.3	25.2	3.9	6.4	4.1	6.9	28.6	4.5	9.9	0.2	8.9	0	2	6.7	0.5	10.2	0.7	99.6	20.7	45	0.4	68.6	1.3	0	3.4	0.8	9.4	11.6	0	1.4	0	2.6	5.5	0	7.6	0.4	0	0	0	10.3	24.1	0	0.2	17.6
13.7	8.9	4.9	0	3.8	7	3.7	52	2.6	3.2	3.8	12.2	38.1	11.4	13.1	1.3	9.5	0	2.3	4.5	10	1.1	2.6	189.3	9.6	20.9	0.9	53.8	1.1	10.1	4.3	1.2	7.2	17.4	5.4	8.5	0	0	1.6	0	8.6	0	6.4	0	0	9.4	21.4	0	0	11
21.3	2	3.4	0	0.4	54.5	0	27.5	1.8	10.1	3.9	2.5	71.5	3.8	4.4	2.7	0.9	1.7	6.9	13.6	35	3.1	34.9	84.1	8.1	15.5	7.6	24.9	0	4.6	0.6	2.7	18.9	2.5	6.2	0	0.7	0	0.8	1.8	7.5	9.8	5.8	15.6	0	17.3	13.3	0	0	6.4
22	6.1	8.7	0	4.4	7.8	0	32.2	0	8.5	2.8	1	27.4	7.1	7.9	2.8	1.9	0.5	1.5	3.5	2	10.4	26	74.1	6.1	16.1	4.1	21.2	0	3.5	1.2	0.7	10.9	0	5.2	0.2	3.2	0	1.4	1.6	8.7	0.6	15.1	1.4	7	17.9	4.4	2	0	4.8
21.5	13.3	6.4	0	8.2	6.1	6.7	11.6	2.1	4.1	7.5	8.2	19.2	4.4	18	5	21	9	10.8	6	32.2	15.3	62.2	146.3	38.9	12.4	9.6	23.6	5.2	16.1	7.6	6.8	18	0	16.9	23.9	7.2	1.2	5	16.9	15.1	5.9	1.6	0	11.2	11.4	14.2	3.3	5.9	23
32.3	6	15.5	0	2.7	4.8	4.4	9.6	0.1	2	6.7	8.2	57.7	6.3	21.8	20.8	15.2	85.5	13.8	8.3	75.8	28.1	47.4	97.8	25.1	14.3	9.8	15.1	13.1	14.5	8.8	2	7.4	0	5.5	0.4	6.6	0.8	16.8	27.5	13.4	17	3	9.5	8	18.9	25.8	0	0	35.3
30.1	4.5	24	0	0.4	5.6	12.7	5.6	0.6	4	4.1	10	38.3	5.5	25.8	8.1	13.5	11.1	4.7	0	20.3	22.9	5.2	12.6	13.8	23.8	4.1	16.5	56.1	5.8	5.5	3.4	0.2	0	0.5	3.7	1.6	0	2.9	4.6	7.7	24.6	6	15.3	2.7	26.2	27.1	0	0	0
6.7	8.4	7.7	0	1.4	3.4	1.7	10.6	0	24.6	9.6	9.2	36.7	3.8	5.2	1.8	27.5	0	7.6	0	7.5	5	19.2	7	10.2	24.6	4.3	4.9	35.8	6.8	7.4	0.2	12.2	0	10.1	1.4	3.1	3.5	36.8	1.2	15.5	23.9	7.4	5.2	2.5	0.2	12.7	1.1	0	20.7
28.6	34.7	41.8	26.6	0	31	32	67.6	32	23.4	19.4	37.5	67.1	27.7	36.4	38.8	26.1	37.1	41	45.3	83.2	42.6	70	148	54.2	39.9	75.3	50.6	101.6	80.5	69.9	9.9	14.9	0	43.7	39.7	1.7	12.8	118	16.4	33.6	58.8	35.5	13.7	61.4	78	63.7	75.1	32.3	81.4
30.7	72.8	64.7	91.8	101.5	53.3	83.2	87.3	159.7	103	74.8	107.4	188.1	57.6	59.2	43.8	46.2	53	127.6	140.2	90.8	60.5	140.9	74.9	115.2	132.3	116.6	92.8	185.6	94.6	156.4	76.3	34.2	23	167.2	155.8	60.2	86	135	116	90.2	135.8	91.9	119.2	76.2	86.2	90.7	40.8	72.2	94.1
15.3	80.1	69.3	65.1	71.1	67.6	58.2	60.8	117	105.8	63.4	116.6	150.7	51.5	49.5	89.8	96.5	79.5	82.1	87.6	114.8	73.1	156	106.6	93.9	123.1	108.8	101.3	165.4	90.7	106.2	88.7	39.6	71.2	94.5	84.7	94.3	54.3	118	94.6	79.4	133.6	101.4	137.4	69.1	55.8	53.1	48.7	42.1	100.4
7.6	63.4	30.5	86.7	75.5	53.3	65.1	48.8	144.1	99.8	29.4	77.3	137.5	34.7	52.1	39.8	91.6	89.5	62.3	118.4	153.1	46.8	113.3	122.8	93.2	110	98.9	70.6	152.6	70.9	93.6	30.1	1.9	20.6	73.5	103.1	69.4	46.3	73.2	69.1	85.7	132.2	100	49	84.1	122.6	47.8	31.8	23.5	64.8
8.8	83	23.8	73.1	17.2	30.8	0	29.1	90.6	47.3	29	66.2	93.8	13.2	60.2	3.2	45	61.1	47.9	70.5	111.2	38.6	106.3	58.7	63.4	79.9	52.5	43.6	134.8	73.3	83.3	5	5.7	13.5	42.8	11.9	41.1	16.5	30.2	43	68.6	70.4	60.2	22.5	14	51.9	18.2	29.8	14.2	52.9
9.9	27.2	10.5	38.5	16	23.5	0	17.9	29.5	42.8	22.6	45	67.9	8.3	17.5	26.9	30.3	63.8	17.7	44.4	109.4	29.5	81.3	47.4	35	30.7	19.4	31.8	74.9	30.7	12.6	0.4	10.7	0	48.5	7.6	0	8.1	0.7	18	37.8	15.1	6.4	18.2	10.6	41.8	7.8	13.4	3.4	44.2
20	11.9	16.3	9.8	12.9	25.4	0	11.3	12.9	0.8	16.2	22.7	62.6	19.4	3.4	12.4	4.1	12.4	24.3	85.8	58.5	18.7	101.2	1.7	24	10.5	7.6	8.5	24.4	8.7	11.9	19	1.5	0	14.1	0	0	0	10.1	4.3	17.5	8.3	0.6	1.7	7.8	35.2	8.3	23.1	7.3	31.8
11.9	20.4	14.6	0	16.8	12.2	12.1	13.1	4.2	5.7	8.5	23.2	26.3	15.9	2.8	15.7	3.2	0	11.2	37.5	30.4	10.6	45.3	0	27.2	9.2	7.7	11.7	5.5	2.9	11	6.6	0	0	0	0	0	1.4	0	6.2	0.6	11.4	2.7	4.4	12.4	8.2	2.8	15.7	3.1	22.7
0.7	2.4	22.6	0	16.5	22.7	4	12.7	5.7	4	9.9	19.7	9.2	24.2	0	16.1	11.5	0	20	2.9	0	7	18.3	0	15.7	9.9	8.9	15.4	4.9	1.4	6.2	2.8	0	0	1.2	0	0	0.3	1.5	9.3	18.5	21.8	3.5	2.9	2.2	1.7	0.2	16.6	0	22.5
0.7	9.5	29.4	0	11.7	12.8	0	16.2	8.8	0.2	11.2	15	14	18.3	0	27.2	12.4	0	11.6	4.7	0	18.3	17.6	0	12.3	9.7	1.2	9.3	6.7	2.2	0	4.8	0	0	0	0	0	18.4	0	6.4	0	0	0	0	0	7.8	0	29.6	0	20
0	10.9	22	0	4.4	8.4	0	13.6	9.7	0	5.5	31	4.9	18.9	0	23.6	5.1	0	7.2	0	0.8	12.4	3.7	0	17.3	3.7	6.9	11.8	1	8.6	0.6	7.4	0	0	0	0	0	13.2	0	0	9.5	8.3	0.8	9.5	0	3	0.7	14.6	0	31.3
0	20.6	14.4	0	5.7	16.7	0	24.4	12	0	15.1	23.6	0	19.8	0.6	18	33.9	0	17.4	0	3.3	14.7	14.9	0	13.2	5.2	2.8	13.8	0	0	2.2	1.2	2.3	0	0.2	0	0	17.7	0	0	2.7	1.4	1.5	0.4	0	0	2	14.5	0	24.2
0	12.9	19.2	0	5.9	23.6	0	30.2	6.9	0	2.6	27.8	0	7.3	0	17.1	16.4	0	6.4	1.4	1.2	6.6	5.2	0	11.7	5.8	7.9	10.5	0	0	5.3	7.5	0	0	7.9	0	0	6.4	0	0	3.9	0	0	1.2	0	0	0	13.8	0	17.2
6.3	6.7	15.7	0	5.9	15.8	0	15.8	7.1	0	0	21	0	25.6	0	15	0.8	0	16.9	0	5.6	25.1	10.3	0	12.4	7.1	0	12	0	2.8	0	3.3	0.8	0	2.3	0	0	10.5	0	0	1.4	0	3.3	5.2	0	0	0	16.3	0	17.4
8.9	10.1	16.8	0	11.3	22.4	0	13.3	8.9	0	1.8	11.5	0	18.2	0	10.5	2	0	3.7	0	2.3	22.2	7.5	3.7	11.8	2.7	4.9	4.5	0	2	0	7.4	0	0	1.9	0	0	17.1	0	7.5	11.4	0	5.8	1.9	0	0	1.1	2.8	0	13.5
14.3	0.4	11.5	0	27.4	16.5	0	14.9	9.4	0	0.6	26.8	0	39.4	0	19.3	3.3	0	5.7	0	0	8.5	5.7	0	5.9	17	0	1.6	0	0.2	8.3	11.3	0.2	0	0	0	0	0	0	1.9	5.6	0	2.1	6.7	0	0	0.8	0	0	19.3
10.7	4.2	15.1	0	4	16.1	0	16.8	7.8	0	8.1	26.7	0	1.8	0	17.9	0	0	0.6	0	1	10.8	0.2	0	17.9	8.8	9	4.5	0	10.8	2.2	0	0	0	1.7	0	6.8	1.9	0	0	7.7	0	3.7	4.7	0	0	2.1	0.2	0.4	7.2
11.1	12.3	5.2	0	15.9	1.6	0	17.6	10.5	0	21.7	13.5	0	11.9	0	19	3.5	0	2.2	0	0	12.2	0	0	11.9	6.5	0.4	2.9	0	4.7	2.8	0	0	0	0	0	11.6	0	0	0	7.5	0	4.2	0	0	0	0	5	0	15.1
17.3	2	15.3	0	11.9	15.3	0	9.3	12.1	0	14.2	21.9	1.2	16.1	0	9.1	0	0	0	0	0	16.9	5.8	0	15.7	10	0	0	0.2	3.5	1.6	0	0	0	0	0	9.1	0	0	0	0	0	0.6	6.4	0	1.3	0	1.8	0	16.9
23.5	0	7.7	0	10.7	15.2	0	13.1	5.3	0	11.8	20.6	6.4	12	0	18.9	0	0	0	0	0	13.3	21.9	0	11.1	16.1	0	3.7	2.4	3.1	0	0	0	0	5	0	14.7	0	0	1.2	6	0	1.5	0.4	0	4.9	3.6	4.1	4.3	18.8
8.5	0	22.5	0	7.7	1.1	0	15.9	2.9	0	14.1	15.7	4.5	22.3	1.8	17.8	0	0	0	0	0	27	13.9	0	6.3	2	0	13.1	0	7	0	0	0	0	2.9	0	0.8	0	0	7.1	8.3	0	4.1	0	1.1	0	2.5	11	1	22.6
17.2	0	26.7	0.2	0.4	20.4	0	14.9	8.8	0	12.4	24	10.1	17.2	0	8.6	0	0	0	0	0	22.6	11.9	0	8.5	2	0	8	0	3.6	0	0	0	0	1.4	0	0	0	5.2	6.4	2.3	0.3	5.2	0	1.3	0	19	8.3	0	17.1
12.3	2.6	13.7	0	3	8.7	28.9	6.3	7.4	0	11.7	10.5	0	17.6	0	11.5	0	0	0	0	0	29.9	9.1	0	6.6	0	0	2.9	6.2	0.4	0	2.4	12	0	11	0	0	0	9.1	17	9.3	22.5	0	0	0	0	1.3	0	0	11.8
11.3	0	19.8	0	4.4	6.3	0	15.6	0.6	0	0	17.4	4.4	8.9	0	24.1	3.2	0	0	0	0.2	27.1	4.5	0	8.3	0	0	2	3.6	1.7	0	0	0.2	0	0	0	0	0	16.2	5.2	4.2	5.6	3.5	0	0	0	0	8.5	0	27.2
19.3	0	8.7	0	7.9	10.5	0	17.9	0	0	10.3	10.6	0	15.9	0	15.8	14.4	0	0	0	0	17	9.3	0	17.3	0	0	14.1	16.7	9.1	0	0	0	0	3.3	0	0	0	10	0.2	0	2.5	0	4.4	0	0	0.2	9.3	0	30.6
4.7	6.9	21.8	0	1.6	10.1	0	5.7	0	0	16.3	9.4	0	6.9	0	10.1	0	0	0	0	0	14.2	3.4	0	10.2	0	0	12.4	4.1	0	0	0	1.9	3.7	8.9	0	0	0	2.3	0	1.2	1.4	2.7	0	0	0	0	2.4	0	13.7
21.2	14.9	14.5	0	8.1	3.4	0	15.1	2.8	0	9.7	4	4	6.5	0	15.9	5.2	2.4	0	0.2	3.5	12.9	5.8	0	11.6	2.6	0	19.5	19.3	0	0	3.4	1	4.8	3.7	0	0.2	0	8.7	0	7.5	2.9	0.6	0	0	0	0	4.5	0	22.2
16.5	10.9	18.4	0	12.9	10.3	0	17.4	0.2	0	7.7	0.9	6.5	5.9	0	11.1	0.5	0	0	0	0.6	19.9	0.7	0	11.4	0.4	0	19.4	6.8	0	0	0.5	2.7	2.5	2.2	0	0	0	5.5	0	3.5	1.5	3	26.4	0	0	0	0.9	0	26
23.2	8.1	21.4	0	7.5	10.7	0	23.8	1.4	0	11.4	3.9	9.5	5.4	0	15.5	0	0	0	0	0	30.3	0	0	12	9.4	0	16.8	7.6	0	0	0	10.8	0	3.6	0	0	0	4.9	0	0.8	0	2	6	0	0	0	21.7	0	36.6
9.2	3.2	13.7	0	2.6	13.2	0	7.1	2	0	8.9	0	3.4	0	0	15	0	0	0	0	0.1	11.9	0	0	6	10.2	0	16.3	4.4	0	0	0	2.3	0	0	0	0	0	2.5	0	1.2	0	0	1.2	0	0	6.8	6.5	0.4	33
6.3	0.4	29.7	0	7.9	20.2	0	23.4	1.4	0	3.5	17.1	1.3	0	0	12.8	0	0	0	0	0.3	11.1	0	0	5.1	13.3	0	7.7	30.3	0	0	0	0.4	0.8	0	0	4.3	0	6.2	0	3.7	0	1	0	0	0	4.6	9.1	0	27.8
19.6	1.6	24.7	0	12.3	11.7	0	6.5	5.8	0	11.8	22.5	1.3	0	0	17.4	0	0	0	1.4	0.4	12.9	0	0	2.1	13.8	0	5.5	0.3	0	0	0	1.5	0.4	0	0	1.3	0	6.2	0	1.6	0.9	2.7	0	0	0	1.9	23.3	0	18.4
15.3	8.6	19.7	0	10.8	19.6	0	5.2	12	1.2	8.4	19.3	8.7	0	0	10.9	0	0	0	0.4	0	17.5	0	0	10.1	15.4	0	2.8	5.2	0.4	0	0	0	0	0	0	0	0	2.5	0	8.5	0.5	1.4	0	6.8	0	6.8	12.5	0	11.3
16.5	9	16.5	0	4.5	22.6	0	14.8	7.3	1.4	6.8	17.8	8.7	0	0	1	0	0	0	0	0	15.6	0	0	11.1	13.9	0	7.2	0.5	3.3	0	0	0	0	0	0	1.5	0	0.8	6.8	10.7	2.6	0	0	0	0	0	10.1	0	21.6
14.8	11.8	16	0	1.8	9.2	0	17	3.2	0	5.3	17.4	3.6	0	0	2.2	2	0	0	0	0	18.3	12.4	0	9.4	26.9	0	4.2	0	1.2	30.7	0	1.2	0	0	46.4	1.5	0	0.2	6.2	0.6	1.3	0	0	0	0	6.6	22.4	0	25
10.3	22.9	31.6	0	1.6	7.8	0	5	10.9	0	8.2	16.4	0	0	0	2.2	0.4	0	0	0	20.4	17.4	11.7	0	12.2	17.4	18.2	3.1	0	3.3	20.4	1.2	0	0	0	8.4	2.6	0	9.9	5.2	0	13.2	0	0	0	0	8.3	0	0	13.5
13.9	16.1	13	0	0	8.1	0	15	9.2	0	5.6	20.6	0	0	0	0	5.3	0	0	0	14.4	22.4	13.8	0	3.9	8	40.9	9.7	1.3	7.8	8.4	37.8	0	0	0	0.8	0.3	0	3.2	4.8	0	30.3	0	22.8	0	0	0.8	0.9	0	18
5	3.6	22.5	0	0	12.7	0	9.4	7.9	0	13.7	21	0	1.9	0	0	0	0	0	0.4	24.2	17	22.8	0	11.9	10.1	18.4	8.9	4.3	0.3	15.4	10.7	0	0	0	0	0	0	0	11.9	0	21.4	3.7	2.5	2.3	8.2	4.2	5.7	0	41
13.6	1	20.1	0	0.6	16.3	0	20.3	11.2	0	13.2	18.2	0	4.8	0	0	0	0.2	0	0.2	10.6	13	12.3	0	19.4	12.8	13.3	17.3	9.1	0.2	13.9	0.2	17.2	6.2	0	0	0	0	0	24.5	6.1	22.3	2.5	0	19.2	0	9.9	1.5	0	24.7
13	0	21.8	0	0	12.8	0	23.2	9.7	0	4.3	22.5	4.6	0.9	0	10.3	0	0	3.5	0.4	11.6	16.6	8	0	4.4	9.3	4.8	1.2	8.3	0	3.6	4.7	17.9	0	0	0	1.5	0	1.7	10.7	2	17.8	5.8	0	25.8	3.2	2.7	18.4	0	15.9
20.8	6.1	18.4	0	0	26.1	0	10.1	10.9	0	6.1	24.8	7.1	0	0	0	0	0	0.6	0	11.3	26.3	4.5	0	14.3	9	0	1.2	5.7	0	2.3	8.8	17.9	0	0	0	0	0	0	30.7	1.2	11.8	0.2	0	3	0	0	16.5	6.8	14.2
17.5	5.4	25.1	0	4.5	21	0	19	16.5	0	8.1	5.9	9.9	0	0	0	0	0	0	0	0	17.1	8.8	3.9	2.6	22.9	0	10.6	1.2	0.2	1.4	8.8	1	0	0	0	0	0	0	8.8	0.8	3.8	5.6	0	0	7.2	0	5.5	11.2	17.8
19	0.4	22.1	0	1.5	10.3	0	10.3	8.8	0	10.7	14	2	0	0	0	0	1.6	0	0	0	23.9	1.2	0.8	12.5	13.4	0	6.5	0	0.4	14.6	0.2	0	0.6	0	0	1.5	0	0	33.2	0.4	5.9	22.3	0	0	0	35.5	0.2	9.7	9.9
12.7	0	16.4	0	6.3	10.8	26.5	11.7	9.5	0	3.4	8.5	0.6	0	0	1.6	0	0	0	0	0	16.5	3.6	0	11.9	18.9	0	13	0	0	2.1	0	0	0	0	0.2	1.2	0	1.2	3	0.2	0	4	0.8	0	0	0	7.8	4.2	6.6
27.4	11.3	15.3	0	2.2	18.5	2.6	26.1	6	0	9.5	9.7	10.1	0	0	1.2	0	7.8	0	0.8	0.6	20.6	8.3	0	17.4	2	20.6	6.9	0	0	0	4.9	0.4	0	0	0.8	0	0	0	0	0.8	16.9	4	0	0	8.3	0	0	1.5	13.9
11.7	12.1	32.1	0	0	23.9	0.7	10.7	5.1	0	3.9	16.5	0.6	0	0	0	8.5	1.1	0	0	0	11.2	3.7	0	6.6	3.2	4.1	5.1	0	0	0	1.2	21.2	29.3	0	0	5.7	12.1	0	0	0	9.1	3.2	24.7	0	0	8.5	0	0.8	11.2
15.9	2.1	17.3	0	0	20.2	0	16.2	7.2	0	12.4	17.6	0	0	0	0	0.1	0	0	0	0	16.1	0.7	0	17.5	13.5	6	14.7	1.3	3.9	0	0	11.4	0	0	0	7.2	2.2	0	0	0	5.9	17	6.4	0	3.2	8.2	1.3	4.2	28
15.4	1.1	6.6	0	0	18.7	0	8.1	5.5	0	5.6	8.4	0	0	0	0	0	0	0	0	0	10.5	5.7	0	7.7	16.7	28	12.7	2.1	13.4	0	0	18.3	0	1	0	5.2	0	0	10.9	1.8	3.1	2.1	0	0	1.1	0	0	0	13.4
4.5	1.8	21.8	0	6.2	15.3	0	3.8	4.9	0	3.3	19.4	0	0	0	0	6.3	0	0	0	0	26.8	4.9	0	10.9	17.7	25.9	7.4	0.4	0.2	0	0	3.5	0	1.7	0	0	0	4.9	3.4	4.9	0	0	0	9.9	0	4.6	0	0	21.5
7.8	0.2	24.2	0	0.5	24.1	0	14.4	8.4	0	7.5	13.4	0	0	0	0	0	0	0.6	0	2.8	17.7	0.6	0	14.5	12.8	21.3	4.9	12.7	1.8	0	10.4	1.3	6.1	18.1	0	0	0	1.4	3.7	1.5	0	0	0.2	6.1	0	0	0	0	2.5
23.3	17.3	18.1	0	0	13.5	0	16.2	2.3	0	7.5	23	0	0	0	0	0	0	0	0	2.8	14.1	0	0	18	13.5	14.5	2.9	1.1	0	0	5.5	5.3	15.5	8	0	0	8.5	0	1.5	3.5	0	0	1.9	0	0	0	0	0.6	13.5
19.4	6.2	5.9	0	0	20.5	0	23.1	5	0	7.2	12.7	7.9	0	0	0	0	0	0	0	3.1	22.6	5.4	0	16.1	11.6	17.6	7.9	0	0	0	0.2	0.8	0	1.6	4.9	0	4.7	0	0	0.4	0	1.9	0	0	0	3.6	0	0	1.5
10.5	15.1	23.6	0	0	28.4	0	11.9	10.7	0	13.1	21.3	0	0	0	0	1.2	0	0	0	4	30.5	5	1.2	9.8	19.3	9.8	3	0	0	0	4.8	0	0	0	12.9	0	11.3	2.2	0	2.5	0	3.7	5.6	0	0	8.3	1.1	14.8	8.8
18.4	12.2	18.8	0	0	30.7	0	17.6	8.8	21.3	29.7	18.7	3.8	0	0	0	3.7	0	0	0	9.6	14.7	7.5	0	12.4	5.9	17.4	21.7	0	0	21.2	0.7	2.3	0	0	17.9	3.7	1.2	0.7	4.2	11.2	0	4.3	6.6	0	0	0	0	16.5	20.8
7	13.5	17.2	17.8	0	4.2	0	18.9	8.4	40.2	21.6	3.2	15.7	0	0	0	0.2	0	0	0	1.9	17.5	6.1	0.8	20.9	14.1	8.2	18.1	0	2.5	8.4	0	6	0	0	0	14.1	0	0	4.1	1	0	2.8	1.4	0.2	0	4.6	0	0.9	6.6
7.2	7.2	12.7	33.3	0	7.7	2.6	6.9	1	24.5	8.4	22.6	2.2	0	0	0	0	0	0	0	0	16	2	5.7	6.4	6.3	1.4	7.7	0	1.9	4.9	0	0	0	0	0	5	1	16.6	12.5	1	0	0	0	1.1	3.3	3.6	0	0	16.3
19	9.6	13.4	17.5	0	17.3	16.9	15.3	9.3	42.7	8.9	22.9	0	0	0	0	4.6	0	0	0	14.9	18.7	0	0	5.3	15.5	18.5	16	0.4	8.2	9.2	3.1	2.9	0	0	0	0	9	9.7	3.5	4.7	0	0	20.6	31.3	19.2	4.9	0	0	10.5
16.3	2.9	34.7	0.7	0	13.5	0.1	15.1	9.4	41.4	16.8	19	0	0	0	0	4.3	0	0	0	0.8	5.3	0.8	0	13.3	6.5	18.5	15.7	0	8.9	9.3	6.6	0.4	0	3.9	0	0	3.4	3.8	0.4	0.7	0	4.1	6.2	0	2.9	0.1	17.3	0	12.2
1.6	0	22.4	0.6	0	9.6	0	19.5	10.5	35.1	16.5	8	0	0	0	0	3.6	0	0	23.4	0	24.1	0	0	11.1	7.5	24.3	10.1	2.8	0	1.1	8.2	0	0	0	0	0	2.4	9	0	0	0	1.7	0	0	0	6.5	14.8	0	12.9
10.7	6	22.1	0	0.2	5.7	0	8.4	16	3.7	8.7	17.5	0	0	0	0	5.7	0	0.2	1.6	0	25	1.4	0	6.9	0	18.2	19.6	1.4	0	4.1	4.5	5	0	0	0	0	4.6	11.1	1	1.5	0	1.4	1.2	0	0	0.8	12.1	0	2.3
19.1	16.4	16.5	0	0	18.1	0	2.4	14.3	0	9.9	28.9	0	0	0	0	0.4	0	1.6	0	0	5.1	9.4	0	1	5.8	12.8	5.7	0	1	6.3	18.9	0	0	0	0	7	0.7	1	7.6	0	0	1.4	1.2	0	5.1	0.8	22.4	0	2.3
7.9	12.2	16.8	0	0	6.4	0	19.2	13.5	0	4.8	11.4	0	0	0	0	0	0	1.4	0	22	0	0.4	0	6	27	14.2	8.3	0	0	0	0.8	15.4	0	0.2	0	15	4.6	3.2	4.9	3.2	0	0	0	0	8.3	0.2	9.7	0	25.5
4.1	16.5	18.1	0	0	9.3	0	6.2	16.3	0	9.5	7.6	0	0	0	0	0	8.1	0.4	0	7.7	0	0.6	2.6	13.5	11.3	0.9	13	0	0	0.8	0	12	2.7	0	0	1.9	1.5	9	14.5	1.1	0.7	0	0	0	6.4	3.8	7.4	0	15.6
10.7	5.8	18.6	0	0	24.7	0	17.4	13.2	0	9.3	17.6	0	0	0	0	5.5	0	0	0	12.5	0	7	0	4.9	29	6.7	5.7	0	0	0.9	0	0.4	0.4	0	0	0	6.4	8.9	5.8	0	21.5	0	0	8.2	4.2	9.3	16.1	14	9.1
19.6	2.6	14.4	1.2	0	18.8	0	25.7	12.2	0	9.3	19.2	0	0	0	0	3	0	0	0	13.9	0	3.2	0	6.8	14.8	25	0.8	0	0	14.9	0	0	0	0.2	0	0	5	1.4	6.2	0.5	2.3	0	0	13.5	5.1	4.7	16.9	19.7	29.8
6.4	15.5	5.5	0	0	16.2	0	16.7	4.8	0	18.1	16.2	0	0	0	0	0.5	0	0	0	5.1	0	1.4	0	0.5	8.3	14.8	1.6	0	6.9	7.2	0	0	0	0	0	0	29.5	0	0.2	0.3	0	0	0	7.6	1.5	0	18.4	21.1	18.2
18.8	21.1	15.6	0	0	15.1	0	9.6	7.3	0	17.4	14.2	2.6	0	0	0	0	0	0	0	4.1	0	0.6	1.8	5.9	11.7	13.7	3.3	6.3	0	6.9	0	0	0	0	0	0.4	2.5	10.7	6.9	0	0	3	1.1	5.3	4	8.3	3	0	12.1
21.8	9.3	21	0	0	16.3	0.8	17.5	12.3	0	2.3	14.1	2.7	0	0	0	0	0	0	0	1.1	0	0	0.2	11.2	13.8	3.9	3.8	5.7	0	4.6	0.2	1	0	0	0	11.2	0	19.2	2.4	20.4	0	0.3	1.1	24.5	0	0	17.4	0	10.6
15.5	27.8	18.1	0	0	17.2	0.4	17.8	6.8	0	6.4	9.6	20.9	0	0	0	0	0	0	0	0	0	0	0.2	6	22.7	6.6	0.1	9.5	15.8	9.2	0	0	0	0	0	0	0.2	3.4	18.4	0.1	0	0	0	0	0	0	15.2	0	30.2
17.3	13.3	14.8	1	0	22.5	5.3	14.4	14.9	0	6	12.3	16.8	0	2.6	0	0	1.8	0	0	1.4	0	4.5	4.6	4.6	15.2	12.4	4.9	4	0.7	4.5	0	0	22.2	0	0	0	0	5	7.6	0	0	1.9	2.1	7	0	0	11.2	0	24.5
8.6	4	20.6	12.4	0	15.7	3.1	20.6	12.1	20.1	8.3	5.2	7.9	0	7.5	0	0	0	0	0	0	0	2.4	0.3	5.8	14.1	6.4	1.6	0	0	1.7	3.4	1.4	0	0	0	0	1	1.3	1.9	0.7	16.3	1.4	5.2	2.3	8.2	0	11.5	0	18.4
13.8	20.2	17.1	13.4	0	19.7	0.2	20.9	14.4	23.2	6.7	10.1	1	0	9.3	0	0	0.8	0	0	2.1	0	0.2	0	6.7	9.6	10.7	4.9	0.6	0	4.7	0.7	1.9	0	0	0	0	1	0	8.6	5.9	9.4	2.6	0.8	3.8	0	0	8.8	2.5	19.3
8.3	0.8	15.8	10.2	0	18	0	14.6	13.5	24.7	2.3	12	4.8	0	4.8	0	0	0	0	0	0.5	12.9	2.6	0	7.3	9.1	10.2	3.5	17.5	0	2.2	1.2	6.4	0	0	0	0	1.7	0	3.1	9.6	23.4	1.1	0	2.3	0	0	0.4	6.4	5.1
22.2	7.1	6.4	12.9	0	7.9	0	18.9	7.8	17.8	7.2	16.5	2.4	14.1	0	0	0	0	0	0	0	27.7	5.7	1.5	13.8	8.6	12.8	0	0.8	0	3.7	8.1	1.4	0	0	0	0	7.7	0	3.5	3.4	12.9	1.9	0	31.9	1.5	0	13.7	16.1	13.3
17.7	6.5	26.3	6.3	6	13.9	0	12.4	13.5	27.5	8.2	25	18	18.9	0	0	0	0	0	1.7	3.3	27.4	0.6	0.5	8.1	2.9	10.3	0	0	0	7.7	10.8	2.8	0	0	0	0	0.2	0	7.3	16.5	9.8	1.2	0	2.3	0	0	8.3	6.3	12.5
15.6	0.4	18.5	18.1	21	18.4	0.5	8.5	11.6	10.7	6.8	16.9	5.2	22.8	0	0	2.8	0	0	0.1	0.4	17.1	0.6	0	9.4	8.1	10.2	29	5.6	0	11.9	9.7	10.5	0	0	0	0	0	1	4.4	12.7	13.6	0	0	3.6	0	0	1.5	0.2	29.9
15	18.2	8.1	9.9	13.4	16.6	1.1	36.9	10.6	22.3	6.9	10.5	7.1	26.1	0	0	0.6	0	0	0	0	34.5	3.9	0.8	7.3	16.2	3.1	10	20.4	0	7.6	7	1.5	0	0	5	0	3.8	9.6	1.9	0.5	4.1	0	0	1.1	0	0	10.6	5.7	23.4
23.6	6.1	19.2	5.2	2.6	12	0	8.3	9.6	20.4	12.9	14.1	8.5	35.6	0	24.5	1.6	0	0	24	0	18.4	1.6	16.9	24	12.4	0.3	7.6	27.6	1.4	5.4	3.5	0	0	0	20.6	0	15.3	4.4	0	0	6.6	0	1.5	0	0	0	2.8	7	19.7
14.6	9.1	21.2	14.2	0	11.9	0	7.3	14.9	10	11.4	8.7	10.4	6	0	15.6	0.3	0	0	7.1	0.2	22.2	0.8	10.8	8.1	2.6	0	1.6	3.3	3.8	8.2	9.6	2.5	0.4	0	0	7.3	3.2	2.5	0	0.6	22.2	0	7.9	11.8	6.3	8.3	28.5	0	23.3
19.2	7.1	18.3	6.6	0	18	0	4.3	4.6	4.5	11.4	12.5	0.1	12.8	0	27.8	1.7	0	0	1.8	0.8	21	7	2.9	10.4	17.5	0.4	0	24.8	10.5	18.4	0.4	2.3	0	0	0	3.1	2.2	13.7	0	0	17.5	0	19.5	0.8	0	0	7.4	0	19.3
13.7	5.5	23.5	4.5	12	20.7	0	11.2	0	0.4	14.9	11.8	3	15.2	10.6	13.8	0	0	0	3.7	19.7	26.9	0.1	1	8.9	11.4	0	5.3	1.5	6.3	2.1	3.3	1	0	0	0	0	5.6	0.5	8.7	0	2.3	0	0.8	4.9	10.2	2.8	12.3	0	8.9
20.1	7.4	16.6	11.4	1.3	23.1	0	11.9	9.7	16.2	5.9	11.7	5.9	10.3	13.4	14.4	2.7	0	0	0	5.3	18.3	0.4	9.2	23.3	7.9	0	0.2	1.9	0	5.1	5.8	0	0	0	0	0	2.9	0	12.6	0	4.8	0	0	5.1	4.9	6.8	9.9	4.4	38.7
8.7	1	16.1	3.2	0	14	33	28.7	15.1	16.7	12.1	15	3.3	2	0.6	0.9	2.7	0	4	0	0.9	26.3	0	0.8	23.3	21.8	0	14.3	0.3	0	2.2	0.7	0	0	0	0	0	4.1	0	9.8	3.1	19.1	0	0	5.3	3	8.5	3.2	8.9	29.4
9.1	3.5	23	1.2	1.6	15.5	48.7	13.7	7.1	10.3	14.3	8	13.5	0	0	0	3.1	0	44.5	0	0	18.9	4.5	1	2.5	8.4	3	19.1	0.4	0	2.3	2.8	0	0	1.6	0	0	2.3	0	2.4	11.6	13.9	13.4	7.3	5.7	0	0	2.1	0.8	25.8
17.7	9.1	22.1	8.1	5.1	19.1	0	20.8	4.2	11.5	8.8	13.1	9.3	0	0	28.4	0	0	136.8	0	0	16.3	0	0	3.5	1.8	1.3	0.6	0	0.2	11.4	9	0	0	0.7	0	0	6	0	0	7.1	14.4	0.9	0	8.2	0	0	23.3	9.1	30
1.8	5.1	14.8	5.5	1.3	12.2	4.2	5.2	8.1	5	8.8	8.2	1.5	0	0	9.2	0	0.2	54.3	0	0	6.3	0	1.2	1.4	2.9	0	0	0	12.8	3.4	1.8	0	0	0	0	0	9.8	0	0	0	7.8	0	0	1.1	0	1.4	2.5	1.3	25.3
9.5	1.6	22.3	10.9	0	13.7	5.2	7.5	10.9	8.5	14.3	18.8	6.4	32.9	0	4.3	4.7	6	0	0	0.6	20.4	0.2	8.8	6.8	6.3	0	7.5	0	19.1	11.2	1.6	1.5	0	0.2	10.2	0	15.4	0	0.6	1.4	10	1.9	0	0	0	7.3	5.8	3.2	12.7
2.4	3	4.5	11.3	2.4	10.3	0.8	15.8	9.5	17.8	6.9	14.9	3.1	17.6	9.7	0.5	1.5	1.1	3.6	0	0	26.8	1	0	20	17.7	2.9	5.5	0	11.4	7.2	1.2	0	11.4	0	1	0.4	2.3	0	1.5	3	5	0.2	5.6	0	0	0	21.3	0	17
12.9	0	19.6	7.6	0	19.7	0	14.6	11.6	8	10.3	7.9	0.6	4.2	0.6	0	11.9	0	0.1	0	17.7	17.7	0	0	4.3	3.5	12.2	19.6	6.7	2.9	9.5	4.9	0	7.9	0	0.4	0	0.6	0	0.3	4.6	17.7	0	0.4	5.9	0	39.3	0	5.3	6
20.4	19.2	19.6	4.1	0	25.9	0	16.6	14.6	21.7	12.6	17.1	0	22.3	0	0	0.4	0	0	0	1.8	25.8	8.2	0	9	12	10	0.5	11.8	0	9.4	3.5	0	1.4	0	0.8	0	1.5	0	1.6	13.3	10.9	0	0	8.5	0	3.2	0.6	1.7	19.8
20.7	2.6	9.8	4.6	0	18	0	9.7	9.8	4	11.9	21.8	0	19.9	0	0	0	0.5	19.1	1.1	0	20.7	0.5	0.1	5.5	11.6	1.4	13.6	0.4	3.7	0.8	6.7	0.2	0.2	0	16.3	0	9.5	0	2.2	10.2	10	0	26	15.2	0	10	6.1	3.2	11
22.9	7.7	29.8	7.9	0	14.9	0	9.9	4.5	23.1	10.3	13.4	0	27.4	0	18.1	0.2	0.3	5.9	0.7	10.2	11.7	0.4	0.1	16.6	6.3	12.1	23.9	2.1	8	2.8	0	0	0	0	4.5	4.2	2.6	0.2	1.8	14	2.5	0	7.8	15.7	0	4.6	13.3	2.7	19.2
19	4.4	9.9	7.9	0	26.4	0	13.5	19.6	5.3	11	21.4	0	19.2	0	22.8	8.3	0	0	0	16.3	14	6.3	6	7.9	16.5	11.1	9.4	0.3	8.5	5.8	10.3	3.5	0	0	13.8	1.4	7.5	0	0	0.1	0.6	0	7.5	7.6	9.1	1.3	7.4	0	22.1
11.7	0	19.6	4	0	8.2	0	11.3	5.5	23.6	5.4	12.7	1.9	15.1	0	8.4	19.3	6.4	23.8	1.8	1	11.5	16.4	0.5	1.2	23.1	8.8	6.9	10	0.7	1.1	8.2	0.4	0	0	8.2	1.3	1.3	5.7	1.4	0.6	0	3.6	1.5	0.2	3	0	0.8	0	9.9
12.5	0	14	10.7	0	8.8	0.6	1.2	6.8	2	5.2	18.4	1.3	25.4	0	36.7	7.3	0.7	23.8	2.1	0	16.6	3.4	11.6	2.3	6.2	18.5	3.8	26.5	0.7	5.7	0.2	1	0	0	17.6	1.3	0.6	7.4	1	1	5.2	6.7	2.3	4	0	2.3	12.7	0	19.1
6	4	14.7	2.9	0	12.3	21.6	9.1	6.6	16	6.8	12.6	0.4	18.9	0	18.4	2.4	3.2	14	0.7	40.4	10.9	34.9	6.3	0.7	20	2.9	0.5	0	0	2.7	1.2	0.8	0	0	9.6	0	0	16.3	3.7	9.8	5.4	1.4	0	1.9	0	32.1	4.7	0	17.7
18.7	17.5	14.9	1.5	0	3.2	12.5	20.3	14.5	12.2	16.1	18.5	0.2	19	0	28	0.2	1.5	19.6	1.4	2.5	11.2	0.7	4.3	0	13.7	12.3	2	2.2	4.1	9.2	0	0	0	0	12	0	0.2	4.9	1.7	1.4	18.2	3.4	0	4.7	0	2.1	8.9	3.6	26.3
17.2	2.9	19.3	12.4	0	21.5	0	8.6	6	10.4	12.8	19.1	0	6	0	10.4	1.8	0	24.7	1.6	0	8.2	2.6	0	1.1	3	6.5	0	1	0.2	2.7	18.5	0	0	0	8.1	0	0.6	0.2	2.3	0	8.5	4.1	0	2.5	0	0	7.8	9.9	3.1
19.5	0	12	9.9	0	8.7	0	20.5	6.6	9	7.7	12.6	0	6.3	12.3	16.2	0.4	6.1	15.9	0	15.3	18.8	0.7	0	11.9	2.8	6.2	6.1	0	1.4	3.9	6.5	3.3	0	2	0	0.8	0	2.3	16.1	1.6	4.4	3.5	2.5	0.4	0	0	10.4	5.5	19.3
21.5	3.6	27.5	2.5	0	15.3	0	23.1	14.8	13.9	10.1	20.6	4.9	3.6	8.6	25.3	0	0	21.6	0	2.9	22.6	1.5	3.7	11.4	9.5	8.4	10	0.5	5.9	5.8	0.4	2	0	2	7.9	0	0.8	0	3.8	6.4	6.3	2.5	0	1.7	8.9	4.4	10.8	0	5.5
21.5	1.2	16.5	8.4	0	11.7	0	10.9	13.3	18.7	13	11.1	2.7	9.6	1.7	6.7	0	0	27.7	0	0.8	8.1	6.1	0.2	18.3	21.4	0	8.2	0.3	0	4.5	0	2.4	0	12.8	4.8	0	3	0	2.9	3.6	1.9	0	2.4	0	9.9	12.9	15.6	0	20.3
16.2	3.6	13.2	6	0	16.4	0	1.2	7.2	3.6	29.5	25.6	4.3	1.9	0	18.6	0	0	3.5	0	0.3	7.5	0.9	0	13.8	18.1	2.9	24	5.4	0	2.8	0	0	0	1.8	0.2	0	0.9	0	1.5	1.4	0	1	14.8	3.1	0	2.6	14.2	7.2	10.1
27.6	2.8	13.9	2.5	0	2.6	0	9.3	8.4	9.2	27.3	7.4	6.8	2	0	15.1	0	0	11	0	0.7	14.3	4.5	0	22.4	13.9	0.6	8.6	14.4	2.9	5.6	5	0	0	0	0	0	0.8	2.1	3.7	0	0	2.9	3.3	17.4	2.1	9.6	14.2	6.1	8.2
12.1	4.6	9.4	13	0	12.4	0	17.4	6.3	5.2	16.6	22.9	0.4	11.4	0	15	0.2	0	17.5	0	2.2	15.1	4.7	0	2.3	10.9	4.3	24.5	13.3	12.8	9	7.9	0	0	0	0	0	0.6	4.1	10.4	0	0	9.2	6.8	9.9	0.4	0	0.6	0	0.4
22.4	10.3	30.5	23.7	9.5	21.2	0	15	3.7	16.5	24.7	27	0	32	0	6.7	0.2	0	6.5	0	0	21.3	4	0	0.4	17.9	6.3	0	1.1	4	2.1	3.4	0	0	0	0	0	11.2	0	0.2	0	0	1.4	5.3	55.2	0	0	1.7	0	8.9
19.1	2.7	15.2	3.6	16.6	11.4	2.5	10	12.5	13.9	11.5	16.8	0	20.4	0	4.2	0.8	0	13.4	0	2.3	13.6	2.8	0	0	18.8	22.4	9.5	1.4	0.9	2.8	1.2	0	0.2	0	0	3.1	9.3	1.8	2.7	0	3.4	21.2	1.4	3.2	0	0	23.3	0	16.3
6.5	4.3	19.2	2.9	0	1.2	0.5	8.9	6.3	15	10	23.3	0	19.5	0	2.5	9	0	20.4	0	6.4	19.7	2.3	0	0	13.9	9.6	3.8	2.9	0.4	2.2	0	0	12.7	0	0	4.8	9.9	4.1	0.6	3.7	3.1	10.8	0	0	0	0	16.5	0	6.8
5.9	3.8	19.9	5.5	0	5.9	0	7.5	10.1	14.1	11.4	17	0	8.4	0	4.7	0	0	2.3	1.7	7.6	13.6	8.4	0	0	16.8	3.5	20.7	0.2	0	4.1	0	0	0.2	0	0	0	0.7	3.3	3	0	8.4	0.6	0.7	19.2	4.7	0	0	3.2	19
6.9	0	12.1	2.1	0	23.8	0	11.5	13.4	14.1	6.8	18.1	0	9	3.4	5.1	0	0	2.1	10.5	18.4	14.8	8	0	0	9.5	1.8	11.1	3.2	0	2.8	0	0.4	0	0	0	0	15.1	2.7	2.6	4.3	3.8	0.1	3.6	13.5	8.7	0	15.6	0	7.6
12.5	10.4	16.1	1.2	0	2.2	0	16.1	15.4	7.7	14.1	20.2	0	6.8	12.9	7.9	2.9	0	2	3.3	0	30.8	3.8	0	0	13.8	1.8	14.5	12.6	0	7.7	0	1.2	1.4	2.3	0	18.3	0.8	0	0	1.6	4.8	14.6	26.8	0	5.5	0	15.9	0	16.1
12.5	3.1	21.3	8	0	14.8	1.2	18.9	7.8	9.8	23.8	32.3	15.2	16.8	2.4	15.1	4.3	1.7	0.9	0	10.3	5.6	2.6	3.1	0	3.1	0.7	17.7	5	0	9.7	2.3	0	0.2	10.2	0.6	3.5	0	0	0	3.7	4.7	0	1.7	3.8	0.9	0	3.6	0	21.6
2.2	0	19.1	18.9	0	12.5	1.2	12	19.7	5	13.9	11.6	4.3	10.5	1.4	25.3	15.6	1.5	5.5	0	4.8	29.7	0	0	3.1	4.6	0.7	2.9	0	0	1.4	0.7	0	1	0.4	0	0	0	0	0	11	2.6	1	1.5	1.9	1.1	4	14	0	8.7
2.9	2.1	20	8.5	0	13.2	0	13	10.1	11.4	5.6	19.7	3.6	18.6	0	5.5	12.7	0	8.9	0	0	13.7	7.7	0	0.4	6.8	1	5.8	0	0	9.2	0	0	0	0	0	2.6	0	0	0	6.8	3.4	0	0	8	1.9	0	0	0	17.4
18.7	0.5	17.9	5.2	0	20.7	1.8	15.2	7.8	12	13.3	28	0	13.5	0	0.8	1.9	0	5.5	0	1.4	18.8	8.2	0	0	1.2	0.6	19.3	8.9	0	5.1	0	0.6	2.9	0	0	9	0	3.5	0	8.4	0.4	3.4	0	11.8	0.9	2.3	18.8	0	26.6
24.1	0	23.6	0.2	0	19.5	1.8	9.5	11	2.7	12.4	27.5	0	12.7	3.2	0.7	10.5	0	0.6	0	4.1	15.2	3.8	0	0	11	0.6	16.4	5	0	2.9	0	1.4	8.7	0	0	0	0	1.5	7.5	2.6	4.6	4.9	5	7.8	0.2	8	9.7	0	18.2
13.6	0	13.6	4.6	4.2	5.5	0	7.3	7.8	7.7	7.9	17.8	0	4.8	0	2.3	1.2	0	0	0	0.2	8.3	0.6	0	0	3.7	0	7.7	0.4	0	7.9	0	0	2.5	0	0	2.1	0	0	0.6	0	3.1	5	0	2.3	0	0	2.7	11.6	18.7
12.2	2	11.6	2	7.9	16.1	0	18.1	8.3	9.3	10.4	24.9	5.2	2.2	0	2.3	16.9	0	0	0	0	27.9	6.5	0	0	14.9	0.7	22.6	0	0.6	13.8	2.9	3	2.1	0	0	2.5	9.5	1	3.5	0	14.7	4	1.5	3.8	0.2	0.2	3.2	15.6	4.1
10.2	0	21.4	21.4	13.9	14.1	0	8.2	5.2	3	14.1	11.3	1.4	0	0	7.6	0.4	0	5.5	0	18.9	18.9	3.4	0	0	9.2	0.9	12	1.2	13.9	4.4	5.5	25.4	0	0	0	1	5.9	1	0.2	0.3	3.1	1.5	6.5	0	0	11.6	16.5	1.3	23.1
18.6	0	14.6	16.1	11.5	0.7	17.2	19	5.7	0	9	21.6	1.5	14.8	0	13.1	0.8	0	1.6	0	1.4	2.6	0.3	13.7	0	12.4	0	15.1	0.2	1.6	1.9	0	3	16.1	0.2	0	7	9	0	0	5.3	2.8	5.1	4.5	0	7	5.1	0.4	5.5	21.6
8.3	0	22.8	8.5	4.4	4.5	2.4	16	11.1	16.8	9.7	17.8	11.3	20.9	0	0.4	1.2	0	4.1	0	0	7.9	5.6	7.4	0	5.8	6.4	9.6	0	7.1	18.5	11.4	3	22.9	0	0	0.7	1.4	0	0.2	0.8	7.8	1.9	4.2	7.2	0.6	0	4.9	0	0.8
20.2	0.2	15.4	0	1	7	0	14.4	11.5	10	7.3	21.9	4.7	10.2	3.8	4.1	0	0	0.6	0	0	23	3.2	0.2	0	5	0.7	17.3	0	4.8	9.8	6.7	0	8.3	0	0	0	0	1.4	0	0	5.4	0	5.8	4	1.5	0	28.4	0	21.1
9.5	0	14.4	0	0.2	23.2	0	22.9	6.7	10.4	12.3	15.4	7.3	17.5	0	8	0	0	6.5	0	2.8	7.6	1.1	0	0	4.5	1.9	18	0.2	1.7	15.9	2.8	0	1	0	0	2.9	0	5.6	12.2	3.3	16.4	1.2	5.9	4.6	0	0	11.6	1.9	10.2
22.3	0	4	12.4	15.3	10	0	12.6	11.1	4.6	20.2	36.8	10.6	12.1	0	6.4	0	0	10.6	0	0.9	21.1	5	0.1	0	1.4	3.7	10.4	0	2.2	7.9	1	0	0.4	0	0	0	0	3.1	6.8	0.8	0.2	1.7	0.9	5	0	0	0.4	0	9.3
18.9	0.2	15.5	21.5	17.4	3	0	20.3	14.3	11.9	26.2	13.6	0.9	17.9	0	3.3	0	0	2.1	0	5.2	18.9	2.1	12.5	0	0	4.9	14.5	0	0	19.8	0	0	13.3	0	0	1.7	4.2	0.8	1.4	0	3.7	1.4	23.2	9.3	9.7	0	2.7	0	19.7
11.2	1.1	6.9	10.1	5.3	16.1	0	6.4	5	8.5	4.7	27.5	0	13.1	0	0.9	0	6.6	9	0	0.3	22.9	6.3	2.9	17.6	4.8	5.2	8.4	3.3	0	20.6	0	2.5	4.2	0	0	1.9	0.2	3.3	0	1.4	1.7	0.6	0.4	0	5.1	4.2	15.6	0	11.2
13.9	0.5	8.3	0.4	16.2	20.1	23.5	10.9	1.6	11.4	13.7	33.2	0	5	0	10.4	4.6	9.1	15.2	0	3.3	20.1	2.6	0	12.7	13.3	10	7.4	0	0.2	3.2	0	1.2	1.2	0	0	0	0	0	0.2	0	0	1.5	0	0.8	3.4	1.9	4.4	0	16.1
20.6	1	15.3	2.2	6.5	16.3	13.6	25.8	5.2	3.1	6.4	23.8	0	6.2	0	7.1	0.9	0	5.9	0	0	7.7	3.3	1.8	23.6	9.6	10.1	6.5	2.8	0	3	0	0	0	0	0.4	0.4	0	0	0.8	3.3	0	0.4	0	15	4.9	3.4	24.5	0	31.9
2.7	0	13.4	0.6	4.7	10.2	0	19.3	9	3.4	13.3	22.1	0	11.5	0	11	0	0	1.8	0	0	15.3	6.8	3.3	1	17.5	1.1	14.9	6.8	5.7	4	0	3.2	3.4	0	0.2	0.2	0	2.3	0	2.1	0	8.3	5.4	8.7	0	0	10.1	0	17.4
5.5	1	22.1	0	11.2	9.3	0	12.3	11.8	15.2	8.3	7.8	0	7.7	0	1.7	0	0	8.3	0	4.3	8.9	7.1	0.6	2.5	2.4	5.8	8.3	1.5	1.6	8.2	0	4.1	0.5	5.1	0	0	0	2.7	1.8	1.2	0	0.6	1.1	7.4	0	0	20.1	0	8.2
12.5	3.4	27.8	0	13.4	20.6	0	17.8	11	7.6	12.7	19.4	0	9	0	3.8	0	0	19.9	0	0.2	8.9	10.4	3.3	2.8	2.7	0.9	2.3	0	0	9.6	2.7	0	9.1	0.9	0	0	0	0	12.8	1.4	0	0	1.8	13.1	4.7	4.2	10.8	0	7.4
15.7	9.5	18.7	0	5.5	18.2	0	19	9.7	3.8	11.2	20.4	3.4	5.1	0	13.4	0	0	5.9	0	9.3	21.6	19.7	0.6	1.1	5	2.4	0	0	0.2	1.8	4.6	0	6.6	0	0	0	0	0	8.3	0	0.5	0	0	4.7	0	4	7.8	0	0
19	2	25.5	0.9	6.6	16.5	0	12.4	19.4	5	4.5	10.9	2	12.1	0	5.3	0	0	17.9	0	3.6	10.7	8.9	0	7.6	5.9	0.6	6.1	4.5	4	1.4	0	0	11.5	0	0	0	0	0	0	0	8.3	0	17.8	1.3	0	0	0.4	0	5.5
5.9	7.9	38	1.1	2.6	20.2	0	15.1	9.6	19.2	9.1	5.5	0	3.4	15.2	7	12.9	0	9	0	1.8	9.8	0.6	0	2.3	9.6	0	10.7	6.7	0.9	2.5	0	0	8.6	0	0	0	0	0	0	0	3.4	0	0.6	4.6	0	22.7	0	0	15.2
11.2	0	21.9	0	0.4	16.6	0	16.9	4.6	0.8	11.5	14.7	0	20.4	3.7	13.5	2.7	0	18.5	0	0.6	17.6	2.2	0	1.2	4.9	0	14.4	0.8	0	10.2	0	4.8	2.2	0	0	0	0	0	0.9	9	0.4	2.7	0	0	0	8.3	11.2	0	25.5
22.7	0.7	19.2	0	3.9	16	2.5	10.8	5.4	0.2	3.8	12.1	0	7.7	0.6	9.7	4.5	0	23.8	0	4.5	21.8	2.9	0	0.8	10.8	0	2.9	1.8	0	2.7	1	0.2	2.2	0	0.6	0	0.5	0.2	5.4	1.4	0	3.5	1.6	0	0	0	0	0	14.3
9.4	1.5	15.1	0.6	3.5	23.2	1.7	14	7	11.6	11.7	8.1	0	2	0.4	2.1	4.9	4.4	8.1	0	3.3	10.6	7.7	0	5.3	12.5	0	0.6	5.4	0.1	20.9	1.8	3	0	0	0	0	6.4	2.3	1.8	0	0	12.9	2.4	4.7	0	0	17.9	4.6	26
16.8	2.8	12.4	0	0	12.8	0.2	14.6	19.1	11	26	12.8	0.2	20.7	0	2	10.7	1.7	13.7	0	5.2	5.5	2.4	0	4.5	21.1	0	0	1.1	20.7	4.9	0	1.4	2.5	3	0	0	8.2	0.6	0	0	8.3	1.5	2.8	12.1	0.2	0	21.3	3.4	10.8
21.6	1	15.4	0	0	10.7	0	11.5	3.4	14.2	11.7	17.5	0	30.4	0	3.6	1.5	0.6	15.4	0	14.9	11.3	2.6	0	13.1	22	5.3	0	0	14.3	8.1	0	2.1	0.4	12.4	0	0	6.4	0	0	0	12.6	0.4	4	2.7	0	0	22.2	0.4	14.6
11.2	0	15.1	7.7	0.8	11.3	0	16.5	9.9	6.8	22.9	20.9	0	9.3	0	2	0	0	15.2	0	3.2	6	4.5	3.2	12.7	11.4	5.8	19.7	0	11.4	3.2	10.1	0	1.7	0.6	0	0	0.4	0.2	2.3	0	5.5	0.8	2.7	0	0	13.3	13.1	6.6	12.1
20.6	0.6	22.6	0	0	20.7	5.7	12.7	9.7	1.9	9.2	22.4	0	12.4	0	0.2	7.2	0	15.7	0	0	12.4	2.2	6	20.5	0.8	1.1	1.4	0	0	7.3	12.2	0	1.7	0	0	0	0	5.5	4.1	0	0	0	6.9	0	0	6.8	6.1	17.6	14.6
14.7	1.4	22.6	0	0	14.6	2.4	13.5	5.7	5.9	13.8	16.9	0.8	10	0	13.1	0.9	0	18.8	0	37	19.1	0.6	0.4	6.3	15.3	0	1.5	0	0	14.1	6.4	0	0	0	0	0	2	7.2	6.3	0	0	0	3	2.8	0	27.1	0	6.6	4.5
9.5	0	11.2	0	8.4	18.2	0	18	9.4	8.6	10.1	18.4	0	12.4	11.7	29.8	3.9	0	8.4	0	0.5	18.9	6.3	0.6	14	2.3	5.8	0.6	0	0	3	3	0	0	0	0.4	6.4	5.5	4.5	5.7	1.4	0	0	2.4	0	3.4	0	10.6	2.8	20.2
8.1	0.3	14.4	0	7.2	14.6	0	15.9	1.7	6.1	22.5	13.4	0	10.6	5.7	10.4	3.1	0	13.8	0	0	13.8	1.8	0	6	8.3	4.7	0	0.6	0	8.6	2.3	2.5	0.2	5.8	0	2.7	15.3	5.4	6.4	4.2	0.2	0	1.4	3.6	6.4	0	4.6	0	7
18.3	3.7	13	0	11.1	15.5	0	12	13.1	22.3	15.9	13.8	0	3.6	0.6	10	18.6	0	11.4	0	0	13.7	0	0	0.9	6.6	17.4	0	1.1	0.8	4	0	1.7	1	3.3	0	0.2	1.8	9.2	0.5	6.9	14.4	0	4	5.1	2.7	7.8	2.5	0	19.3
13.8	1.1	24.3	0	5.4	11	0	24.5	12.5	4.9	9.1	20	0	11.1	0	15.9	18.4	0	14.1	0	0	21.8	0	0	0	3.4	14.3	0.7	8.4	0	3.1	0	6.9	0	0	0	0	1	0.8	5.2	23.6	7.9	6.5	3.8	2.5	0	0.4	1.1	0	4.4
15.9	2.9	11.4	0	0.6	12	0	5.5	4.2	3.4	12.1	14.3	0	7.5	0	5.3	0	0	5.7	0	0	9.2	0	0	0	4.2	7.1	0.1	6.2	0	0	0	2.4	0	0	0	0.4	1.2	0	2.6	1.4	5.9	1.1	6.2	0	0	0	7.6	0	18.2
9.9	0	17.8	0	4.5	15.3	0	8.1	9.6	11.1	14.8	15.2	6.7	20.8	0	12.9	0.4	0	2.2	0	0	21.2	10.9	0	9.4	16.9	9.1	0	3.5	0	2	0	0	0	12.6	12.9	0	4.5	0	1.9	0	0	0	5.2	1.9	0	0.8	7.6	0	23.5
7.5	0	13.6	0.8	0.1	16.6	0	11.9	1.7	5.5	17.2	18	0	13.9	0	1.4	5.3	0	7.7	0	0	13.3	0.7	0	19.6	5.1	3.4	0	4.7	0	2.3	0	0	0	29.8	1.9	0	12.8	0	9.9	0	0	0.4	0.4	2.1	3	1.7	6.8	1.9	3.7
21.4	0.4	24.2	0	6.9	15.8	0	7.1	0.2	4.6	11.6	8.4	20.7	1	0	2.2	0	0	18.7	0	0	25.8	5.1	1.8	1.2	4.1	8.9	0	0	0.4	0.5	0	0	0	0	0	0	0	0	6.2	1.2	0	0.2	0	0	6.3	0	11	3.8	18.2
13.2	0	28.1	0	9.5	16.5	0	7.9	13	3.1	23.6	8.5	2.6	7.4	0	3.8	1.6	0	1	2.8	2.2	31.7	1.3	11	11.3	4.7	10.1	0	17	0.2	1.2	0.2	0	0	0	0	0	3.3	0	4.5	0.2	0.2	0	0	0	3	0.6	11.4	0.2	6.2
18.9	9.9	25.9	12.5	5.3	27.4	2.1	19.8	12.4	14	19.6	20.3	4.7	19	9.3	2	0	1	8.4	1	3	24.6	3.7	11.4	21.7	4.4	11	8.9	11.6	3.8	0	2	0	2.7	0	0	0	3.5	6.7	0	0	2.3	3.6	2.1	1.7	21.2	2.5	10.4	4	18.4
1.4	0	14.6	24.5	1.3	16	11.1	15.9	1.8	5.7	6.5	14.3	3.9	5.5	11.7	0	4.4	0.2	6.1	1.4	0.3	13.5	0.3	1	6	3.4	7.4	14.8	3.4	0.5	4.7	0	0	3.3	0	0	0	1.3	1.6	1.9	0.4	0	9.7	1	12.3	0	0	0	6.1	36.1
0	0	24.1	1.7	3.7	6.9	1.7	12.9	0.8	1	5.5	12.4	7.6	1.6	4.8	2	2.3	0	10.8	0	23	11.6	0.4	2.3	4.2	0.4	3.8	4.7	0.8	0	0	0	0	0	0	0	0.5	1.8	0	0	0.4	0	1	0.6	6.1	0.2	0	0	0.2	2.4
8.7	0	3.4	5.8	3.7	3	0	16.7	0	0.4	8.3	12.9	4.6	7.7	0	0.8	0	0	9	0	0	10.6	4.4	0.5	6	6.4	11.4	0.4	9	0	2.3	0	2.9	0	0	0	1.4	0	0	0	1.4	1.3	0.2	0	6	0	0	0	0	27.5
8.5	0	9.1	3.5	1.4	0.6	0	12.7	0.6	0	9.3	11.5	4.5	18.5	13.3	2.9	5.3	0	20.6	0	0.7	13.2	4.4	0	1.1	5.8	2.7	0	2.6	0	13.6	0	1	0	0	0	0	0.7	0	0	0.4	7.8	0	1.7	12	0	3.8	0	0	24.3
14.7	0	22.9	0	0.8	2.4	0	19.3	0	0	8.9	14.2	8.2	16.2	1.8	1.7	3.9	0	0.6	0	0.3	20.1	20.3	0	5.2	4.3	7.5	0	0	2.2	0.4	0	0	0	0	0	0	6.5	0	0	0	12.9	0	1.9	14.4	0	5.9	2.7	4.2	6.4
10.3	0	26.3	22.8	0	7.1	0	27.5	0.1	0	7.5	12.2	6.7	9.5	0	1.4	2.3	0	8.7	0	0	14.8	3.2	0.9	17.3	1.4	1.3	25.5	0	12.4	0.5	0	0	0	0	0	0	1.2	7.5	0	0	2.3	0.6	55	18.2	0	4.4	2.8	10.8	19.3
11.1	0	24.3	8.9	0.8	11.7	0	14.4	1.1	0	12	18.2	12.5	2	0	1.8	10.9	0	5.4	0	10.6	11	0.6	0.7	12.2	1.2	3.9	38.9	2.9	0	0	0.6	0	0	0	0	0	1.7	6.9	0	12.4	0	1.5	0.2	21.4	0	0	0	3.6	6.8
11.4	0	9	0.2	1.1	14.8	0	14.8	0.4	0	10.2	3.6	5.9	6.7	0	2.8	10.5	0	0	0	9.6	28.1	0	0	12.3	4.5	9	0	0.4	0	0	0.3	0	0	0	0	0	1.9	11	0	6.9	1.2	1.4	0.4	7.2	5.3	0	0	0	8.7
8.2	2.4	10.1	0	3.3	13	0	10.5	1.4	0	10.5	9.3	15.5	0.8	0	2	0.1	0	4.4	0	17.4	23.9	0	0	7.3	21.2	4.3	0	0	0	0.4	0.7	0.5	0	0	4.9	0	6.7	1.5	2.1	0	0	4.2	1.4	0	0.6	0	0	3	22.4
5.3	3.2	13.3	3	7.4	8.9	0	21.7	1	0	8.5	9.9	0	3.3	0	1.5	0	0	8.5	0	24	15.6	0	3.5	12.2	2.3	4.5	0	3.4	0	15.4	3.5	1.1	0	0	4.7	0	3.1	0	7.6	1.9	0.2	5.1	15.4	0	6.1	0	0	8.2	5.3
13.1	0	23	1.4	15.4	12.5	0	9.3	1.4	0.6	7.6	12.7	0	13.6	0	7.8	5.3	0	12.6	0	8.5	15.5	0	11.2	2.6	2.7	8.1	0	4.2	6.4	6.2	1.3	0	0	0	2.3	0	1.1	0	7.2	0	6	4.2	1.2	1.9	3	6.1	0	4.4	3
0.7	0	12.5	0.2	4.3	18.5	0.9	9.5	1.8	1.6	2.1	12.7	0	29.8	0	2.4	1.6	0	7.1	3.7	0.8	20.1	0	0	4.9	1.4	2.7	0	1.6	13	4.5	10.3	2.7	0	0	0	0.2	0	0	7.3	3.3	6.1	0.3	0	6.1	2.8	6.4	0	4	0
7.5	6.1	7.9	0	1.9	8.2	1.3	16.1	0.6	3.5	0.4	15	0	17.5	0	6.2	9.1	0	3.7	0.6	0	21.9	2.3	0	16.4	12.3	7	0	3.9	8.9	3.2	2	0.8	0	3.7	0	0.6	0	4.2	3.3	2.1	1.3	0	0	0	3.2	0	4.7	7.2	0
10.9	3.4	22.8	0	1.6	5.7	0	18.4	0.6	3.5	1	21.4	0	7.2	0	3.9	6.4	0	9.6	0.2	0	17.1	4.1	2.7	12.9	12.1	5.1	0	1.5	1.4	0.9	5.4	0	0	1.9	0	0	2.1	1.7	0.4	0	3.7	0.6	1.4	4.7	2.7	0	16.3	6.3	17.3
12	0	12.8	6.1	0.6	0	0	13.3	0.2	0.4	3.4	14.6	6.1	2.5	0	2.2	2.9	0	2	0	2.1	5.5	3.4	0.9	11.7	6	0	0	0.5	0	0	1.1	0	0	0	1.9	0	0.8	5	0.6	3.2	0	0	2.1	4.6	0	0	4.2	0	1.5
20.5	1.1	7.9	1.8	1.2	2	0	15	0	1.1	7.3	5.2	3.2	2.8	33.7	0.4	6.7	0	21.2	0	0.7	18	0.6	0	9.8	4.6	2	0	0	0	0	0	0	0	0.2	2.3	0	2.5	1.7	3.1	0.9	0	0	3.5	1.1	0	4.4	6.4	0	18
17.6	1.8	15.1	6.5	0	7.8	0	18.5	2.3	0.9	10.1	20.6	0	17.1	13.1	1.2	0	0	0	0	5.4	6.6	3.1	0	3.7	2	7.4	0	0	0.2	0	0	0	0	33	0	0.8	1.5	0	0.8	0.6	0	0	1.4	3.4	0	3.4	7.6	1.7	11.9
13.1	1.7	20	13.5	0	3.7	0	14.5	0.1	0	15.2	9.1	0	4.7	0	2	1.1	0	17.3	0	4	16.3	15.5	2	0.7	15.1	6.8	13.7	0	2.2	5.3	1.1	0	0	16.5	0	3.1	0	0	0	0	0	1.5	0	8.3	4	0.1	10.1	0	28.4
13.1	1.2	28.2	19	0	16.6	0	18.3	0	3.3	14.7	6	0	2	0	2.2	12.4	0	4.1	0	4.9	17.5	1.5	3.3	5.8	4.8	7	14.2	0	1.2	2	7.4	0	0	17.8	0	0	0.8	0	2.5	1.5	9.3	0	1.7	4	0	10.9	0	1.7	13.3
13.9	3.4	24.4	9.9	0	6.5	4.5	10.3	3.2	1.3	3.9	12.2	6.1	0.4	0	3.4	1.1	0	4	0	0.8	15.8	3	4.7	0.5	6.6	7.4	23.7	1.8	0.2	8.2	13	0	0	2.2	0	0	2.5	0	0.4	1.5	7.7	1.2	0	7.2	0	0	2.8	5.3	22.9
1.7	7.4	17.2	4.8	0	14.7	1.7	19.1	0.4	0.4	4.3	12.1	8.5	16.8	0	0	0	0	0.7	0	3.4	21.4	0.6	0.6	0	5.2	4.5	19.7	0	0	18	4.8	0	0	0	0	0	4.4	0	0	1	7.3	1.2	0.6	0	0	2.7	19	6.1	7.8
9.8	13.2	25	34.5	0	10.7	0	13.6	0	0.7	11.4	9.1	0.8	10	0	0	0	0	14.3	0	9.7	22.5	0.4	0	1.2	1.1	6.8	8.8	8.9	0	15.4	14.2	0	0	1	0	10.8	0	0	0	0	4.2	5.2	0	0	0	0	6.3	0	19.5
3.6	0	7.8	9.2	15.1	15.5	0	33.8	0	2.5	16.2	11.9	7.7	6.2	0	0	0	0	9.2	0	0.4	21.8	0	8.4	11.8	5.1	6.3	19.1	3.4	0	9.7	1	0	0	0	0	0.6	0.8	0	0	0.4	1.2	14.6	0	2.1	0	0	1.3	4.2	0
0	0	16.7	9.8	0	19.7	0	8.6	8.4	0	12	22.8	2.4	1.8	0	0	0	0	10.9	0	1.4	15.7	7.1	18.9	9.2	15.7	1.5	42.5	0.7	0	1.8	0.4	0	0	0	1.5	0	0	0	0	0	0	1.3	0.6	0	0	8.3	3	18.6	0
0.4	0	7.9	5.5	0	14.6	0	17.6	10.4	0	5.9	1.6	3.6	2.2	0	0	0.2	0	5.2	0	0	10.4	5.1	1	1	5.3	3.3	1.3	1.1	0	11.2	0	0	0	0	3.3	2.5	0.2	0	0	0	0	0	0.8	0	1.9	4.9	1.2	1.1	1.6
13.9	4.5	8.7	5.9	7.7	22.4	0	28.3	11.2	9.5	7.1	10.1	2	0	0	1.8	0	0	0	0	8.1	29.9	6.3	2.8	3.5	6.1	14.6	17.1	4.1	0	19.2	3.9	0	0	0	3.5	2	1.7	4.5	1.1	6	0	0	0.4	0	6.8	5.3	18.3	5.1	9.5
9.5	2.9	14.6	14.8	1.8	16.6	0	4.6	14.5	19.2	5.3	17.6	11.4	0	0	0.6	0	0	0	0	0.8	22.8	3.7	8.7	0	6.6	7.4	10.3	6.7	0	8.5	1.1	0	0	0	7.7	2.6	0.8	1.3	0.5	4.3	0	0.2	0	0	6.3	0.1	3.8	2.1	13.5
23.5	3.5	26	4.7	0	20.2	0	8.9	5.8	28.7	5.2	6.6	0.9	0	0	0	0	0	11	0	5	15.3	0.4	1.9	0	12.3	1.5	9.5	6.2	0	0.6	0.5	0	0	0	0	1.2	0	0	0	17.9	8.5	4.4	0	7.1	0.6	2.8	2.3	10.6	9.4
8.1	1.8	21.7	3.3	0	12.8	0	11.6	2.4	21	4.8	35.9	7.7	0	0	0.6	2.9	0	8.3	0	8.3	18.1	4.2	0	0	4.1	1.5	18.5	3.3	0.9	3	0	0	0	3.2	0	0	0	0	0	1.8	0	1.9	0	24.4	0	0	11.8	10.6	12.9
13.8	5.8	16.2	7	0	7.5	0	12	1.6	20.4	8.8	12.5	4	0	3	1	0.4	0	9.5	0	3.1	14.4	0.5	0	0	0	0	21.3	13.4	2.2	0.9	0	0	0	14.8	3.3	0	3	0	0	0	0	0	0.5	4.2	0	0	19	10.4	6.7
1.4	0.6	21	6.5	0	13.2	0	9.5	1.6	0	3.3	10.4	2	0	3.6	0.4	9.4	1.9	11.3	0	0	12.5	0	0	20.4	1.2	0.2	7.9	17.2	4.4	0	0	0	0	22.2	0.4	3.1	7.1	1.6	13.5	3.7	3	0	24.5	1.1	0	0	0.2	4.2	25.5
5.2	15.5	8	0	0	18.3	0	19.8	4.1	0	7.7	17.9	7.3	0	3.4	0	4.1	11.9	8.6	0	0	14.8	0	0	22.3	2.3	0	15.6	0.6	9	9.2	0	0	0	22.4	0	10.4	16.6	6.9	2.3	30.9	7.2	0.2	1.3	16.9	0	0	33.9	0	10.2
16.8	1.4	12.6	1.8	1.6	12.6	0	14.5	0.1	2.9	7.5	14.2	17.4	0	11.2	1.4	2.8	0.2	5.9	0	0	10.7	0	1.7	9.1	15.3	0.1	0	1.7	24.5	9.2	0	0	0	0.8	0	0	2	1.7	18.3	11.6	2.5	0	23	6.5	0	0	9.7	5.1	14.4
14.8	2.4	15.4	0.8	5.2	22	0	18.7	0	18	4.4	12.3	7.5	0	0.9	0	10.1	0	4.8	0	0	19.1	3.3	13.4	20.4	12.9	0.5	25.5	4.3	9.7	10.1	1.6	0.4	0	0	0	0.8	0	0	0	0.2	1.2	0	1.4	17.3	0	0	6.3	54.4	9.7
16.6	0	7.6	4.6	0.8	22.4	0	18.6	0	16.5	8.4	8.2	2.4	0	0	1	0.8	0	0.3	0	0	35.3	7.9	0.7	0.5	18.1	1.5	16.4	0.5	1.2	12.5	0	0	0	0	0	0	0.8	0	2.3	0	1.5	1.2	5.1	12.6	0	0	8	8.2	8.9
13.8	0	15.9	13.4	0	4.4	0	15.8	0	1.6	5.4	16.7	10.4	0	0	7.9	1.4	0	5.9	0	12.5	16.2	11.2	0	11.3	13.9	0.9	13.5	0	5.3	18.2	7.6	0	0.2	0	0	0	6	0	4.3	1.4	1.9	1	1.1	0	0	0	0	3	4.7
10.9	0	16.5	1.1	10.4	16.4	0.2	11.8	0	3.2	4.7	18.2	3.1	0	0	0.7	3.5	0	13.2	0	11.9	31.6	0	2	19.3	18.4	2.5	14.9	0	7	3	11.3	0	1	0	0	0	2.9	2.1	12.1	1.1	0	1	7	0	0	6.8	0.8	0	17.6
8.4	1.2	2.6	0.4	9.4	13	0	16.1	0.8	7.8	7.4	19.7	1.2	0	0	1.5	0.8	0	19.2	0	1	14.3	0	0.4	12.1	12.5	3.6	6.7	2.2	8.5	7.9	1.8	0	0	0	0	0	0.6	0.6	2.5	3.5	0	0	1.1	0	0	1.9	13.8	0	10.6
5.1	0	18.8	2.5	13.4	2.8	0	12.3	1.4	4.1	8.9	7.3	0.2	0	0	0	2.6	0	15.8	0	0	18.3	0	0	9.8	8.3	3.6	5.9	10.8	1.8	1.2	5.8	0	0	0	1.5	0	4	0	3.5	12	0.4	1	0	0	0	4	13	1	1.5
9.8	14.1	19.8	0.7	1.7	3.5	0	12.3	0.6	4.7	4.4	6	0	0	0	0	5.8	0	5.1	0	0	30.3	0	0	5.8	1.8	1.8	9.6	4.2	0.9	6.5	12.6	0	0	0	0	1.7	1.3	0	0.8	0	10	0	2.1	0	0	0.6	0	18.6	15.6
24.1	6.2	30.5	3.2	0	16.5	0	17.9	0.3	18	7	14.1	0	0	2.8	0	3	0	0	0	0.4	17.5	0	5.2	0	19.4	4.4	8.5	1.7	0.3	9.3	0.9	0	0	0	0	1.2	0.4	0.4	0	0	14.5	4.9	0.4	5.1	3.6	0	7.2	9.2	2.1
5.5	3.1	23.1	0.6	0	12	0	22	0.7	14.3	6	14.1	0	0	0.6	0	0.6	0	6.9	0	0	18.9	0	0.9	1.7	6.4	12.4	3.2	0	2.5	7.4	0	0	0	0	0	0.3	0	1	0	0	5	2.4	1.8	4	20.7	2.8	12.5	31.1	25.2
6.8	0.8	24.8	0	0	14.3	15.5	11.6	4.1	9	14.5	17.4	3.3	0	0	0	0	0	4	0	0	11.6	0	0	12.1	16.2	9	3.8	0	0.9	1.5	0	0	0	1.2	0	2.5	0	0	1.4	0	1.7	0	2	0	34.1	0.2	21.8	0	4.2
11.7	7.8	22.4	0	0	12.7	2	18.9	0.9	6.7	9.3	8.3	2.8	0	3.7	3.5	0	0	1.1	0	0	24.4	0	0	2	9.6	3.7	7.7	0	0.4	8.3	1.8	0	0	0	0	0.1	3	0	14.7	0	1.9	0	1.5	0	0	3	4.4	0	23.7
11.3	16.4	27.6	0	3.4	19.8	0	23.4	0	5.6	8.1	20.8	12.7	0	0.9	2.3	0	0	11.6	0	0	26.5	4.5	0	1.8	5.5	9.2	12.5	3.8	3.4	6.5	10	0	0	0	0	1.5	3	0	5.7	0	1.5	0	0	0	0	0	1.1	8.9	3.6
15.1	0.6	27.6	0	3	15.3	0	16.6	1.9	0.9	18.5	7.7	6	0	0	0	0	0	0	0	0.8	22.8	3.7	0	0.8	14.1	5.3	4.9	6.1	0.5	2.1	1.2	0	0	0	4.6	0.6	1.6	0	12	0	7.6	1.8	0.8	5.2	2.8	2.3	3.6	1.9	22.6
1.6	0	19.2	0	10.7	19	0	13	11	1.3	2.5	9.1	0	0	0	0	0	0	9.8	0	0	17.3	4.2	2.9	0	12.7	11.2	4.7	0.9	0	3.8	1.4	0	0	0	1	8.7	3.8	0	1.4	3.6	0.5	2	3.1	12.2	3.8	0	21.4	5.3	9.7
12.9	5	29	1.6	3.6	9.4	0	11.9	24.5	21.9	8.2	7.5	0	0	0	0	0.8	0	19.3	0	6.5	23.4	3	0	0	7.7	10.3	0.8	0	0	3.4	7.2	0	0	0	0	1.9	6.8	0	0	2	2.8	4.1	0	0.8	0	0	4.6	0	22.2
10.9	0	17.7	8.3	0	8.8	0	7.8	10.8	2.6	24.3	12.3	0	0	0	0.6	11	0	6.1	0	5.7	22.1	0.6	0	4.7	6.3	4.2	1.8	0	0	12.5	3.2	0	0	0	0	3.3	2.9	0	0	0	1.4	3	0	11.8	0	1.1	0.8	4.6	25.4
22.8	0	29.8	0	0	22.7	0	7.8	15.3	0.8	7.7	22.9	1.4	0	1.6	14.5	2.5	0	3.7	0	6.6	18.9	3.7	0	0.8	7.1	3.5	0.6	0	0	1.3	0	0	0	1.5	2	5.9	0.2	0.8	0	0	0.4	5.4	0.6	13.4	0	0	0	6.8	5.6
15.1	0	14.3	0	0	15.6	0.4	15.4	11.1	0.8	10.6	11.2	0	0	0.6	1	1.1	27.9	4.1	0	0.7	28.9	0.8	0	0	4.5	1	9	0	4.8	3.9	2.5	0	0	0.8	19.5	1.6	0.6	3.3	0	15.4	1.6	2.4	0.2	9	5.3	0	0	0	19.8
15.7	19	20.1	0	3.6	20.2	0	14.2	8.8	2.6	4.5	12.3	0	0	0	0.2	0.8	7.5	1	0	0	26.4	0	0	0	15.2	4.2	4.7	0	0.5	15.8	5.4	0	0	0	2.6	0	2.1	3.1	0	10	12.8	1.4	0.6	1.9	0	0	0.2	6.8	19.7
2.5	16.2	11.4	0	1.1	18.2	5.9	19	16.5	0	17.4	14	0	0	0	0	1.6	0	6.2	0	0	19.4	5.2	0.4	0	18.3	6.4	9	0	0	2.7	0	1.4	0	0	0	0	3.9	0	0	0	6.3	2.1	0	0.9	19.5	0	0	5.7	16.7
3.3	6.4	22.8	0	9.6	11.7	1.6	15.7	10.7	16.8	10.4	16.1	0	0	0	3.1	0	0	7.4	14.7	0	11.7	3.2	0	0	13.7	3	5.3	1.2	2.4	0.2	4.7	0	0	0	0	0	0.4	13.7	0	8.1	9.7	1	3.2	5.7	0	0	0	2.5	1.3
2.8	0	14.7	0	2.8	8.7	0	10.6	8.1	11.1	3.1	7.6	0	0	0	4.1	0	0	0	1.4	0	11.5	1.4	13.9	0	3.6	1.1	1	8.6	0	0	0.2	0	0	0	1.5	0	0.2	1.7	0	1	5.2	6	4.7	6.6	0	0	0	0	30.2
1.2	0	18.2	4	4.4	14	5.3	13.9	2.2	9.8	6.1	13.3	2.6	0	0	4	1.1	0	14	0	9.5	18	10.7	10.7	0	16.4	2.9	26.1	17.4	0	10.4	0	0	0.2	8.2	6	0	1.2	4.4	0	1.2	3.6	4.7	6.9	4.9	2.7	3	0	0.6	20.4
0.2	0	11.7	18	3	13.4	8.2	19.9	10.5	12.1	8.7	12.7	3.2	0	0	0.8	11.1	0	4.8	0	1.8	16.8	0.3	1.3	0.4	29	2	9.4	3	9.6	3.1	0	0	0.4	1.3	1.2	1.4	1.2	0.4	0	0.4	8.6	1.6	1.5	1.9	0	0	3.8	1.5	5.3
10.7	4.3	15.4	12.7	1.2	21	0	14.5	18.1	3.5	8	11.1	1.4	0	0	1.5	10.6	0	0	0	0.5	11.5	0	0	0	14.2	5	13.3	3.6	0.2	1.8	0	1.4	7.7	0	0	0.4	0	0	0	0.5	1.2	0.6	0	5.9	0	0	3	5.3	23.9
19.4	1.3	9	19.8	3.2	14.9	0	17.9	5.4	11.9	3.9	12.9	0.8	0	11.3	15.1	0.6	3.3	7.3	0	0	22	0	0	0	16.6	0.7	14.5	4.7	0	0	0	1.3	0.2	2.4	0	0	2.7	0.2	0	0.7	0	0.4	0	0	0	4.9	0	5.1	9.4
5.5	0.2	15.5	20.6	0	17.6	0	12.4	8.3	10.9	0	11.1	13.7	0	10.5	20.9	0	0	0.2	0	0	24.5	0	0	0	15.7	4.1	13.2	0.7	0	5.9	0	0	0	3.8	0	0	0	0	0	0	0	0	13.9	0	0	0	0	0.6	20.1
21.7	4.2	18.8	1.2	0	15.1	0	26.2	3.3	0.7	8.1	9	1.9	0	10.7	2.5	0	0	3.3	0	0	15.7	0	0	0	12.8	4	8.7	0.7	0	0.4	0	0	0	3.7	4.1	0	0	0	0	3.4	2.1	2.1	1	0	0	1.5	0	20.5	7.4
20	2.4	18	3.5	0	14.9	0	9.6	3	5.9	4.1	15.3	3.3	0	1.2	13.6	0	6.1	25.3	11	6	20	0	0	0	20.4	2.7	18.2	2.5	4	2.8	0	1.1	0	12.2	0	0	0	0	0	1.6	7.7	1.5	1	0	0	0	0	3.4	21.8
14.9	1	15.9	17.8	0	17	0	1.6	1.8	14	20.4	8.5	0	0	0	14.7	0	0	11	0	0.5	10.7	0	0	0	2.2	1.5	17.2	10.2	0.9	0	0	3.2	0	6.2	0	0	0	0	1	0	7.2	0.2	5.8	3.4	0	0	0	10	13.5
13.8	0	13.8	25	0	24.4	2	9.8	4.7	5.2	9	17.1	0	0	0	13.4	0	0	29.1	0	0	18.8	1.8	0	0.2	6.7	0.7	5.4	3.8	0	0.6	0	0	0	0	0	0	0	0	0.9	0	3.9	0	0.4	8.3	0	0	0	24.4	2.3
16.6	0.7	16.7	3.6	0	12.8	0.6	16	11.1	11.9	8.9	16	0	0	0	15	5.4	0	14.9	6	0	13.8	2.2	4.7	0	15.3	0	7	1.3	0	0	0	0	0	0	0	7.3	0	0	20.9	0	1.8	1	2.8	0	0.9	1.9	1.5	5.9	17.8
16.8	2.7	15.5	6	0	2.9	0	18.4	9.6	8.5	16.5	5.3	0	0	0	12.4	5.3	0	0.9	13.7	0	26.9	0	0.6	0	18.3	19.2	8.9	0	0	0.4	0	0	0	1.4	0	2.3	0	0	1.5	0	0	13.3	1.8	0	5.9	0	19.3	11.2	4
4.3	1.6	16.9	2.5	0.2	2.6	0	12.1	9.6	13.5	12.9	10.5	0	0	0	6	1.3	0	23.1	0.8	0	19.5	0.5	0	0	9.2	8.7	10.6	1.8	0	0	0	2	0	11.1	0	0.2	0	0	8.5	1.2	0	1	3.7	3	0	0	10.2	2.3	22.8
24.5	0	23.9	6.4	0	8.7	0	15.9	5.9	9.2	12.3	16.5	0	0	0	0.6	2.6	0	18.7	3.2	3.8	16.3	3.8	0	0	11	0.6	17.1	6.7	0	0	0	2.2	0	0.8	0	3.3	0	0	4.9	16	0	0	1.7	0	0	0.8	4.2	0	0.4
17.3	2	9.3	15	0	1	0	9.2	7.9	11.5	14.8	12.7	0	0	0	0	0	0	13.2	0.7	19.5	29	3.9	3.8	0	10.8	0	11.1	8.4	0	0.4	0	0.1	0	0	0	14.1	1.3	0	1.4	1.2	9.6	0.2	0	1.5	0	0	16.3	0	13.1
11.6	1.8	3.6	3.2	0	0	0	11	6.4	3.7	5.6	13	1.2	5.1	0	0	0	0	17.2	0	21	23.1	1.4	10.6	0	14.7	0	16.1	0.2	3	0.6	0	2	0	3.7	0	0.2	0.7	0	9.9	4.5	6.3	0	3.6	6.1	0	0.6	19.7	19	12.9
3.7	4.1	15.6	1.1	0.2	0	0	18.6	16.2	12.4	5.9	9.9	3.8	16.2	0	13.4	0	0	13.5	0	0	20.9	0.7	14.9	14.7	0.6	0	14.7	0	7.5	0	0	2.6	0	0	0	0	0	0.2	6.9	2.4	3.3	0	1.8	9.7	0	9.9	3.4	0.2	13.3
2.2	0.9	25.9	0	0	11.7	0	13	6	6.8	8.3	9.3	0	24.1	0	5.6	3	0	26.9	1.6	6	17	3.6	10.7	5.9	4.1	0	11.4	0	1.5	0	0	5.8	0	0	0	3.6	2	1.1	10.6	0	4.6	1.1	10.7	0	4	0	14.2	0	10.6
1.2	0.2	23.3	2.9	1.6	16.7	4.4	25.6	1.9	18.4	8.5	18.5	0	24.7	0	8.5	1.1	0	7.7	0	1.5	20.9	2	1.2	0.8	13.6	0	4.2	0	2.9	0	6.9	2.5	0	0	0	11.1	3.4	2.6	2.3	2.9	0	2	20.2	0	6.4	0	12.5	0	28.6
15.2	0	15.8	1.5	0	12.4	32.3	5.5	10.6	9.5	13.3	12.5	0.7	31.3	0	8.5	0	0	10.8	2	0.8	15.6	0	0	1.4	12.2	0	7.7	9.9	2	0	1	2.4	0	3.3	0	0.4	0	0.1	0	0	0	1.3	1.2	1.9	4.7	0	4.7	0	19.7
6.5	0	9.7	15.5	0	6.1	0	8.7	11.7	10.9	11.1	9.1	4.5	32.5	0	26.5	0	0	0.6	0.6	4.1	16.7	3.2	1.8	0	1	0	9.6	10	7.5	4.5	0.6	1	0	7.3	0	0	0	1.6	0	0	0	7.3	0	0	13.7	0.9	1.1	3.6	10.4
15	0	16.3	12.8	0	17.3	0	11.7	2.4	15.2	3.1	26.8	15.9	31	0.7	10	5	0.8	3.1	0.2	1.3	11.8	3.2	0.4	0	6.9	0	2.4	7.7	0.8	6.1	0	1.2	0	1.9	0	0	2.9	0	2.6	0.8	1.1	1.4	0	0	1.1	2.8	1.9	8.7	32.6
9.7	2.4	6.1	2.1	0	14.3	0	14.4	9.7	9.9	1.3	9.6	4.8	15.5	1.1	6.1	0.3	0.2	1.6	2.4	0.7	14.8	6.1	0	2.4	15.3	0	13.3	0.5	6.7	12.1	0.4	0	0	20	0	0	0.8	0	4.9	0	5.8	2.7	1.4	7.4	3	0	10.2	2.1	13.3
8.5	0.4	10	2.6	0	14.2	0	6.2	3.5	3.6	2.3	12.6	0	33.5	3	9.1	0	0	8.5	4.2	0	19.7	17.9	0	0.2	10.4	0	5.8	1.2	8.7	8.6	9.4	0	0	14.6	0	0.8	2.1	0	4.9	1.6	13.4	1.2	0	3.6	0	1.3	12.7	0	13.8
14.8	12.1	13.8	33.3	0	11.2	0	22.5	10.3	17.9	8.2	10.2	0	26.5	5	15.1	2.7	0	3	0.1	6.7	11.8	30.4	1	0	13.9	0	9	0.4	9.3	11.3	6.7	0.2	0	0.2	0	1.6	5.8	0.7	2	1.1	1.5	4.6	2.1	2.7	14	11.8	11.6	0	8.2
4.6	4.4	4.6	12.9	0	23.4	0	15.3	4.5	3	9.9	25.4	0	11.9	4.5	12.8	0.1	15	9.4	0	1	15	2.5	13	0	13.8	9.2	4.8	0	18.2	1.7	0.6	0	0	0	0	4.4	1.9	1.1	0.6	0	0.2	0	3.3	0	20.5	0.4	0.8	0	17.6
14.7	2	0	10.7	0	12.2	0	9.9	1.5	0.7	12.4	15.5	0	0.8	3.3	15.8	3.2	16	2.4	0	0	23.9	0.7	9.7	0	13.7	21.8	7.1	0	1.1	2.8	4.1	0	0	0	0	1.8	4.2	8.2	0.8	2.1	0	0	0.2	0	3	4.2	18.2	0	20.5
12.2	9.8	17.1	0.6	1.2	9.1	0	8.7	5.3	4.5	9.2	11.1	0	0	1.2	12.2	1.3	0	11.9	0	6.2	9.5	7.8	9.4	3.9	12.3	9.8	5.4	0	0	3.5	8.4	0	0	0	0	0	0.8	8.2	0	0	0	0	0	1.5	11.6	3	0	15.9	26.4
21.6	4.9	28.2	2.4	1.7	10.7	0	17.3	2	11.2	21.9	8	0	0	0	3.7	0	0	13.3	0	0.9	19.3	8.3	7.6	17.7	2.4	1.2	15	0	0	6.6	0	2.6	0	0	3.5	2.3	0	0	0	3.7	9.6	0	0	13.5	0	0	0.4	19.7	0
5.9	0	20.6	37.9	8.5	4.3	0	18.7	0	16.8	8.6	8.6	0	1.4	0	1.6	0	0	16.4	0	0	16.8	1.4	0	13.9	0	0	17.9	0	0	4.5	7.1	2	0	0	21.4	5.4	0.2	0	0	4.3	5.2	0	0	9.1	0	0	3.8	0	9.5
0	0	9.1	0	4.7	1.7	0	17.8	0	7.4	5	12.5	1.4	1	0	2.2	2.4	0	15.6	0	0.6	26.2	2.6	0	16.1	2.4	0	2.6	9.2	0	3.5	0	0	0	0	0	2.3	0	0	1.4	0.9	1.9	0.4	0	0.6	0	0.8	3.1	0	9.9
10.9	0	19.9	0	17.6	9	1.2	12.9	2	12.7	13.6	16.3	0	0	0	5	0	0	3.8	0	5.9	20.4	11.6	0	13	11.8	18	16.5	8.5	18.1	21.1	2.6	0	0	0	0	8.1	0	0	0	2.2	1.5	0	3	2.1	0.2	0	7.5	8.9	11.9
9.5	0	21.7	0	19.4	4.5	1.4	13.8	4.7	8.7	8	15.3	0	0.2	0	8.1	3.7	0	12.6	0	0.8	22.8	0.6	7.6	2	10.4	0.7	9.4	0.1	4.2	7.8	0	0	19.1	0.2	0	1.5	0	0	8	14.6	0.4	0	0.9	0	0	0	0.4	4.4	26.7
11.3	0	23.2	1	1.6	18	0.8	18.7	3.4	6.2	20.4	5.7	3.9	0.4	0	1.8	0	0	6.8	0	0	19.1	6.1	0.9	1.4	7	15.7	2.2	0	0.3	2	0	25.2	0.4	0.2	0	2.1	0	0	35.2	0	0	0	0.2	0	0	0	44.8	13.1	28.1
0	0	10	1.4	1.2	5.7	3	3.2	4.5	15.4	22.1	10.1	3.5	4.6	0	6.1	0	0	21.8	0	0	19.6	2.6	2.2	8.3	15.4	7.9	21.1	5.6	0	4.5	0	10.1	0	0.3	0	2.5	0	4.8	4.1	0.6	1.4	3.2	0	0	0	2.7	0.9	0	7.7
0	0	24.5	0	0	12.8	1	18.3	4.2	11.3	8.8	11.8	3.1	0.4	0	3.4	0	0	9	0	4.1	17.1	1.6	4.9	14	16.1	9	39.7	1.1	0	1.2	0	0	26.9	1.1	0	1.6	0	1	19.9	0	2.5	17.4	2.8	0	0	0	31.2	0	18.9
4.8	1.2	11.3	0	0	16.2	0	1.7	0.8	5.6	10.8	15.5	0.9	0	2.4	3.6	0	0	4.1	0	0.8	17.4	0	0.8	8	19.4	2	8.9	0	7.1	0.4	0	0	14.4	0	0	7.6	0	0	1.7	0	21.2	3.4	3.1	0.8	2.8	4	17.5	0	1.9
14.4	0	18	0	0	18.3	0	1.3	1.3	11.4	15.4	12.7	0	1.2	1.8	0.7	0	0	18.7	0	0	14.6	0.8	0.2	11.2	11.7	3.7	2	9.1	0	2	0	0	39.8	0	0	3.3	0	0	0	2.1	1.2	1.7	1.3	4.6	0	3.8	11.2	0	0
10.8	1.6	19.8	0	6.7	8	0	17.7	2.8	4.7	16.7	34.2	2	0.7	0	26.4	0.8	0	12.3	0	0.6	21.6	4.1	0.1	8.4	8.3	9.6	0.8	3.8	0	0.2	0	0	0.2	0	0	0	0	0	0	2.1	1.9	0	0	0	4.6	0	2.1	5.5	20.7
6.7	0.2	0.2	0.4	0.8	14.9	0	10.9	2.1	9.2	12.5	9.7	0.8	19.3	0	9.6	0	0	15.1	0	0.2	20.1	3.3	0.5	3.7	7.7	2.7	2	0.8	9.9	0	0	0	0	0	0	0.4	0	0	0	0	0	0.2	0	0	37	0	6.4	3	6.1
10.1	0.1	14.3	0	0	6.7	0	14.1	1.2	8.7	11.6	10.7	0.6	7.7	0	4.7	1.8	0	17.6	0	2.7	17.7	2.6	0	12.2	11.6	8.7	0.2	0.8	0.3	5.7	0	0	0	0.9	0	0.2	0	0	0	0	1.5	0	6.6	0.2	8.5	0.2	3	0.8	22.6
4.9	0.3	10.2	0	0	11.2	0	17.1	0.4	5.5	15.7	9.7	0.9	14.3	8.5	2.1	0	0	4.7	0	0.7	24	4.2	3.2	14.3	3	0.4	3.1	0	0	11.6	1.2	0	0	4.9	0.7	0.8	0	0	0	0	4.6	0	1.4	0	0	0	0	4	5.3
1.3	0	16.7	0	0	9.9	0	19.5	5.7	3	10	6.1	1.5	1.2	0.4	6.4	0	0	7.1	0	3	19.7	13.8	0.7	4.1	14.4	11.6	0	0	0	5.9	0	0	0	2.7	0.1	0	3.9	0	0	9.7	3.5	0	0	8.7	0	0	0	3.8	10.6
14.9	4.5	15.5	0	0	12.2	0	9.6	0.8	12.5	10.3	7.8	7.1	2.4	1.1	0.9	0	0	12.7	0	1.1	17.8	1.9	0	4.5	11.8	12.1	13.8	0	0	5	0	6.3	0	1.6	0	1.2	0.6	0	7.3	2	3.5	0	2.5	3.8	1.1	0	0	3.4	3.6
7.3	3.4	18	0	0	3.9	0	17.3	0	2.4	7.8	13.4	3	10.5	1.3	14.4	0	0	0.3	0	1.6	16.6	2.2	0.6	2.8	11.9	0.3	17.4	0	0	4.5	0	3.6	0	1.4	0	1	0	1.9	0	0	13.9	0	2.8	0	2.3	0	12.1	0.7	21.1
11.1	2.9	24.4	0	2.5	6.5	10.4	14.9	4.9	0	6.9	22	0	20.9	0	5.8	0	0	0	0	5.7	19.2	5.7	2.5	7.1	3.5	0	10.7	0	0	3.6	0	4.8	0	0	0	0	0	1.3	0	0	1.5	0	1.1	0	0	0.4	0	2.6	2.1
18.8	0.4	25.2	0	3.7	13.8	8	14.1	14.7	0	0	14	0.6	13.2	0.6	0.4	0.6	0	14.3	0	1.7	24.5	0.8	0.3	6	5	2.8	10.9	0	0	8.3	0	2.1	0	0	3.5	0.4	0.2	5.8	0	0	0.4	0	0	3.6	0	0	0	0	23.1
1.2	4.2	23.7	0	14.9	5.7	0	17.7	3.9	9.2	21.1	6.2	0	20.1	0	0	0	0	1.5	0	14.5	16.1	0	8.4	9.7	18.3	1.5	16.2	0	0	2.4	0	0	0	0	2.1	0	1.4	10.5	0	14.3	0	0.8	0	0	0	0	0.9	0	7.6
7.4	5.8	19.7	0	4.8	16.3	0	19	2	11.8	18.2	8.5	0	22.5	0	0	2.4	0	1.1	0	0.7	18	5.7	8.6	11.6	9.1	0	3.2	9.8	0	2.6	0.2	0.4	0	3.5	0	0	0.2	1	1.5	11.6	0	1.4	0	0	0	0	0	0	16.6
22.7	1.7	25.7	0	0	22.3	0	14.9	1	8	11.4	20.4	0	11.4	0	0.2	0.2	0	0	0	34	16.8	9.7	0.8	9.8	12.7	10.2	14	5.2	3.3	5.9	1.8	1.2	0	2	0	0	0.7	4.5	6.4	0	0	0	1.2	0	0	0.2	0	0	15.6
5	1.2	22.2	0	8.1	14.3	4.2	18.2	0.8	13.4	17.4	7.7	0.3	18.9	0	0	0	0	1.9	0	2.6	17.1	6.8	0	4.5	3.6	7	11.4	0.7	1.2	10.9	6.7	1	0	2.2	0	0	1.3	0.7	1.9	0	12.9	3.1	0.2	0	0.4	1.1	0	0.2	25
15.4	1.5	6.9	0	2.4	4.9	1.6	18.1	0	10.1	13.7	6.9	3.2	13.9	0.8	0.4	0	0	13.1	0	3.1	18.3	2.6	0	2.4	7.2	0.3	10.2	1.2	0.4	1.3	0.4	0.8	0	0	0	0	1.2	0	2.3	0	2.3	0	0	0	0	0	9.9	0	9.5
10.6	0.7	20.6	0	0	4.8	0	13.5	0	18.3	9.4	7.3	0.9	12.1	3.2	1.8	0	0	4.9	0	13.8	20.6	3.3	0	0	10.5	0	9.1	0	0	0	2.8	0	0	0	0	0	1.7	0.4	1.4	3.3	0	0	0.2	0	0	4	13.1	0	14
5.4	6.6	15.4	0	0	8.8	0	9.9	0	5.6	21.1	7.4	3.2	15.7	0.8	0.4	0	0	13.9	5.6	1.9	16.9	5	0	9.7	21	5.4	13.9	0.2	0	0	0.6	0	0	0	0	0	5.8	2.8	3.6	0	0	0.9	0	9.1	0	0	6.8	0	23.3
10.7	3.3	4.6	0	0	15	0	13.1	0	8.7	22	5	2.8	7.9	0	0.8	0	0	16.5	1.5	0.7	21.4	0.9	0	2.8	6.1	5.3	13.1	0.6	4.4	0	8.3	0	0	0	0	2.3	0.8	1.3	1.1	0	0	1.1	0	6.1	0	2.1	8.2	0	20.4
14.9	0	14.4	0	13.4	1.9	0	7.7	0	18.6	4.5	17.5	0	15.1	0	3.4	0	0	13.6	28.7	11	23.5	0	0	18.6	15.2	14.7	10	5.7	0.1	0.6	4.6	2.3	0	0	0	10.9	0	0	6	3.4	27.1	1.4	3.3	3.4	0	0	7.4	18	7.3
7.3	0	9.8	0	3.3	13.7	0	2.3	0	11.3	3.3	10.5	0	8.3	0	4.5	0	0	13.7	6.2	0.6	18.4	1.2	3.9	19.3	11.4	2.8	9.6	0.4	0	0.8	6	0.6	0	0	0	5.7	2.7	0	0	2.8	6	0	1.7	2.3	0	0	1.9	0	25
2	0	22.8	0	0	7	0	12.6	0	10.3	14.3	7.9	0.4	5.5	0	5.8	0	0	32.9	4.5	0	16	1	0	2.6	6.1	0.9	5	2.8	0	3	14.4	0.6	0	0	4.1	1.9	1	0	0	0	1.6	1	1.5	0	0	14.6	4.6	14.8	19
1	0.1	22.6	0	0	10.8	0	8.9	0	4.9	16.5	10.6	0	5	0	7.1	0	0	1.8	5.6	5.1	22.3	0	7.4	4.9	6.7	3.5	4.7	1.3	0	6.4	6.1	2.3	0	0	0	1.4	0	0	0	0	0	0.4	1.1	0	0	0.2	11.2	2.8	7.4
13.3	1.3	17	0	1.6	20	0.8	20.1	0	15.4	15	15.2	0	3.4	0	0	0	0	11.8	0	13.4	19.8	0	6.3	2.8	0.6	21	18.7	8.4	0	1.7	0.4	7.9	0	0	0	0.7	0	0	0.4	6.2	0	0	0.7	0	0	0	27.5	1.7	15.6
0	3.4	10.9	0	3.8	12.6	0	4.3	0	0.4	9.8	5.2	0.2	4.8	0	0.6	1.4	1	0	0	7.1	7.7	0	0.7	7.3	5.9	9	11	4.7	11	0.7	0	0.6	0	0	0	0	0	0	0	2.5	0	0	4.8	7.9	0	1.4	5.9	2.2	6.4
0	3.2	20.2	0	9.1	8.6	0	12.4	2.8	0.2	10.4	17.4	3.8	29.1	0	17.8	4.9	0.6	0	11.4	0.4	26.4	0	0	12.5	4.7	21.5	18.4	2.2	8.2	13.7	11.4	2	0	0	0	0	9.4	0	20	0	0.3	2.5	0	9.6	0	2.9	14.2	7.7	11.5
0.4	2.4	15.5	0	22.3	10.8	0	18.1	2	12.3	14.9	16.5	9.7	21.6	0	9	0.8	0	0	0.8	5.9	24.2	15.1	0.6	6.7	4.9	15.5	10.5	0	0.3	2.8	5.7	1.3	0	0	0	0	4.5	0.6	2.9	0.6	0.1	0	0.4	8.7	0	0	27.1	0	17.9
0	0.4	18.9	0	8.4	4.1	0	7.8	2.2	10.7	16.4	10.2	7.7	19	4.8	3.3	0	0	5.4	14.9	0.6	21.8	2.4	3.6	5.4	7.1	2.1	13.8	0	0.9	2.3	1.8	0	0	0	0	0	0	0	0.7	0.4	0	0.4	2.3	1.5	0	0	1.5	0	12.7
0.6	0	43.9	0	1	12	2.3	17.2	0	15.9	12.7	13.1	2.6	2.6	1.2	6.8	0	0	1.7	3.3	0	16.5	0.2	0.7	4.1	5.5	1	18.3	0	0.7	0	1.2	0	0	0	0	0.3	0	0	0	0	2.9	0.2	0	0	5.1	0	0	0	17.5
0	2.8	10.6	0	10.5	11.6	1.5	24.1	0.2	5.4	15.1	17.7	6.1	6	0	7.9	0	0	0	0	0	23.6	2.4	0	8.4	4.5	9.3	7.9	1.4	12.8	2.9	4.8	3.1	0.6	3.3	0	3.8	0.4	3.5	0.4	19.9	6.4	2.8	10.5	3	22.6	0.2	0	0	4.4
0	4.4	23.4	0	1.9	21	0	10.1	21.6	17.3	13.1	14.5	1.8	7	0	8.8	0	0	0	0	0	16.7	0.4	0	10.2	7.7	5.4	19.5	0	2.8	31.2	3.4	1	0	0.2	0	10.5	3.3	0	6.4	1.5	0.8	3	36.8	7	1.9	0	14.1	0	20
5.7	1.4	9	0	1.7	15.4	4	14.6	16.6	13.5	13.1	13.8	1.9	7.7	0	9.3	0	0	0	0	0	20	3.3	2.5	4	7.3	7.7	27	0	0.4	8.6	3.5	0	0	0	0	0.3	1.9	3.8	1.4	0	0	2.9	1	3.4	1.3	0.2	14.7	0.2	26.4
2.8	1	14.9	0	0	10.6	2	13.9	21.2	7.5	9.3	8.7	1.7	0	0	3.2	0	0	0	0	0.9	19.7	3.5	9.9	0.7	5.1	5.2	1.9	0	0	10.6	0	0	0	0	0	0	0	2	1.4	1.5	0	1	0	1.3	0	7.8	7.4	0	1.4
7.1	1.4	12.2	0	0	11.2	0	13.9	2.4	11.8	13.6	8.9	1.6	0	0	2.2	0	0	0	0	0.5	17.6	3.1	0.2	0.4	11.2	1.5	19.9	2.4	2.1	3.6	0	1.7	0	0	0	0	0	0	1.9	0	0	0	0	7.4	0	0	16.3	0	16.6
30.5	2	7.9	1.4	0	19.9	0	24.7	1.9	11.3	15.4	14.7	3.3	0	0	1	0	0	0	0	0	22.7	2	0	0.6	8.3	7	13.3	3.6	16.2	1.1	0	1.2	0	0	0	0	1.7	0	1.9	3.8	3.4	0	0	10.4	1.5	0	20.5	0	10.2
5.7	0	9.3	1.2	0	13.2	0	13.4	0.5	14.8	7.5	15.8	1.7	4.6	0	1	0	0	0	0	40.4	24.2	0	0	2.3	11.9	18.2	11	0.7	16.1	0.2	0	0	0	0	0	0	14.8	0	2.5	0.9	8.6	0	0.4	0	2.8	0	15	9.7	10.6
5	0.2	7	0	0.4	4.6	0	12.3	0.4	3.5	6.3	10.2	0	18.2	0	7.7	0	0	14.5	0	0.3	21.1	0.2	0	2.1	7.1	9.6	9.7	11	0	0.8	0	0	0	0	0	0.2	1.6	0	0	4.8	1.7	0	1.8	0	2.7	0	0	6.8	22.2
2.6	0	16.3	0	4.9	40	0	25	0	1.6	10.3	19.3	0	6.5	0	15.6	1.2	0	29.8	1.2	0	16.5	1.4	0	1.5	11.7	12	17	0.2	0	0	6.7	0	0	0	0	0.8	1.6	0	0	1.5	0	1.2	1.6	0	6.6	0	0	0.6	11.9
1.6	2.4	19.1	0	2.4	3.2	0.8	10.9	0	13.5	14	18.8	11.6	15.7	0	7.4	0.4	0	22.6	0.8	1.2	16.6	4.9	0	0.5	7.9	14.5	1.2	3.7	0	0	0.4	0	0	0	1	0	3	0	0	0	0.6	0	0	1.7	3.6	0	0	0	0
6.1	2	13.4	0	16.2	3.8	1.4	11.6	0	12.3	16.5	14.8	4.9	26	0	1.2	1.4	0	23.8	0	0	17.2	5.9	0	0	2.9	5.8	5.2	2.1	0	5.2	0	14.9	0	2.5	0	0	0	0	0	0	0	0	1.4	0	0.8	0	0	0	0
0	0.6	12.8	1	1.8	9.4	0	16.5	2.7	13.4	7.6	10.2	0	0	0	4.2	1.9	0	19.3	0	28.8	23.6	3.9	0	2.2	8.9	6.1	9.6	11.7	0	4	0.2	4.1	0	0	0	0	4	0	0.6	0	0	0.2	26.6	0	0	0	0	1.9	0
0	0	18	2.4	2.6	13.2	0	25.8	27.1	10.1	15.7	14.4	0	0	0	4.8	3.2	3.1	61.5	0	10.7	19.7	5.1	0	2.4	6.3	12.9	22.7	0.4	0	4.6	0	4.6	0	0	0	0	3.2	3.4	19.1	1.7	6.3	1.6	17.3	5.3	0	0	0	15.4	0
0	0	18.4	0	0.8	20.8	0	12.8	17.8	8.6	6.4	20	0	1.3	0	4.6	1.8	3.7	34.9	3.7	12.4	22.9	1.8	0	0.4	6.7	3.5	13.6	2.5	0	3	0.1	0	0	0	0.8	0	0	3.9	4.1	1.4	10.9	0.1	0	0	0	0	3.2	0.6	0
0	0	16.6	0	8.7	10.1	0	13.7	9.5	11.5	11.6	15.2	0	2.5	7.9	6.1	7.6	0	11.7	0	0.6	23.5	2.4	0	7	11.3	10.4	9.3	3.3	0	0.4	6.1	0	0	0	0.6	0	2.3	1.3	3.7	1.3	4.8	0.6	4.2	0	0.2	0	8.2	0	0
0	4.6	20.4	0	6.1	15.1	2	15.1	0	5.7	8.1	19.4	0	0.8	2.6	3	5	0	0	0	4.2	16.8	1.6	0	13.2	5.1	9.3	16.6	7.5	0	7.3	8.8	1	0	0	0	0.5	4.1	0	1.5	3.3	0.2	12.3	2.3	0	0	14	9.5	4	0
0	0	21.2	22.1	0.6	20.2	2.6	12.1	0	10.4	3.1	16.9	0	19.6	0	0.4	0.4	0	0	0	0.5	19.5	0.8	1.2	1.7	14.1	9.9	6.1	3.2	0	8.1	2.8	0.2	0	0	0	1.1	12.9	0	0	1.4	0	2.8	1.6	0	0	0	7.8	3.2	0
0	0	29.5	14.4	0	10	0	17.6	0.2	12.9	3.2	10.7	0	9.4	0	0.4	4.5	0	11.6	0	0	16.2	0.8	7.5	0	14.5	0.2	6.6	0.2	0	4.8	0	0	0	0	0	0	2.5	0	0	0	0	0	2	0	0	4.2	6.1	0	0
0	0	26.4	13.7	0	8.4	0	18.4	17.4	15.9	3.2	15.4	2.7	17	0	0	2.8	0	3.5	0	0	18.2	0.2	1.7	0.3	11.2	0	11.3	0	0	4	25.1	0	9.3	0	5.8	0	0	0	0	0	0	0.2	0	0	0	1.5	6.3	0	0
0	0	35.5	19.3	0	14.8	0	13.1	9.7	11.2	10.5	13.6	2.7	10.2	0	0	3.3	0	18.9	0	3.7	12.4	3.9	2.8	1.5	15.5	1.4	8.7	0	0.2	5.5	0.6	6.3	0	0.4	0	0	0.2	0	0	0	0	0	0	0	0	0	10.4	10.2	0
0	0	15.3	12.8	4	11.4	0.4	3	7.9	12.1	1.6	21.8	0.7	12.5	0	1	0.6	0	12.7	0	0	18.4	0.2	5.2	0	13.9	0.2	15.6	0	0	4.1	0	2.6	0	1.4	0	0	2.3	0.2	0	0	0	0	0	0	0	8.5	10.3	3	0
0	0	8.8	0	3	11.1	0	5.2	2.8	2.7	0.6	13.7	15.8	11.8	0	0	10	0	6.4	0	2.6	17	0	4.3	10	9.3	4	14.5	0.2	0	0.4	0	0	0	1	0	0	0.2	1.2	10.1	0.2	0	0	0	0	0	0.6	9.2	7.8	0
0	0	26	0	15.5	16.7	0	3	16.7	8.9	8.3	19.1	3.9	25.8	0	0.2	0	0.4	8	0	1.2	15.3	0	0.4	15.4	17.5	2.3	8	1.2	0	2.8	0	0	0	1	0	0	0.2	2.4	14	0	1.1	0	1.4	0	0	1.3	2.5	0	0
0	0.1	10.4	0	3.2	19.9	2.1	6.2	19.5	3.7	7	18.6	1.7	19.5	2.1	7.1	0	0.8	1.9	0	1.2	10	0	0	13.6	13.8	11	2.3	4.3	3.7	12.7	0	0	2.3	1.4	1.2	0	0.4	14.3	11.8	0	20.2	0	0	0	0	0	1.3	25.8	0
0	0.5	20.6	0	0.4	10.6	2	5.1	9.1	3	13.1	17.2	0.8	11.1	4.7	0.2	0	0	8.3	0	0	17.7	2.8	16.3	4.2	11	8.3	0	0	17	8.3	0	2	0	1.8	0	0	2.8	2.2	6	0	1	0.6	0	0.2	0	0	2.1	3.4	0
0	0	11.2	0	0	10.4	1.1	2.4	2.8	0.4	6.8	5.6	0	13.3	0.4	0	0	0	1	0	0	11.4	0.6	9.8	4.1	3.3	0.7	10.4	0	0.3	1	0	0.7	0	0	0	0	4.1	1.4	10.8	0.6	0	1	0	0.8	6.4	0	4	8.5	0
0	3.9	2.4	0	7.3	20.2	0	9.9	1.1	7.4	13.2	11.9	4.4	13.3	3.2	2.5	0	0	7	0	0.7	29.3	5.2	0	6	10.7	3	19.6	0	0	0.6	30.6	3.3	0	1.7	0	0	4.6	3.7	0	3.8	0	0	1.4	0	8.3	0	6.6	4	16.1
2.4	2.7	18.1	0.6	0.8	0.2	2.8	5.8	9.5	8	8.8	14.2	0.6	12.7	2.6	1.7	0	0	3	0	0.9	19.4	0.5	0	11.1	14.6	3.8	10.6	0	0	4.3	9	0	0	3.1	0	0	5.7	0	0	10.9	0	0	2.1	1.7	1.5	0.2	0	0	4.2
7.2	2.6	10.3	1	0	1.6	1	2.9	8.3	7.4	6.1	11.9	0	2.9	0.8	0	6.1	0	3.7	0	0	19.7	1.4	0	17.9	9	0	1.3	3.8	10.9	0.4	0	0	0	2.3	0	0	18	0	0	0	0	0	0.2	0	0	0	0	0	0
9.6	21	31.7	0.2	0	5.9	1.1	5.4	12.2	2.2	11.1	11.1	1.2	10.4	1.2	1	1.4	0	6.4	0	0	24.4	1.5	0	4.9	11.3	2.6	5	0.9	4.1	0	11.8	0	0	0.2	0	0	2.5	0	2.1	0	0	0	0	0.6	0	1.3	0	0	0
3.7	5	22.7	0	9.6	8	2.9	21.2	6.9	7.8	9.9	15.5	0	2.8	3.5	2	0.6	0	7.6	0	15.7	18.1	5	0	7.6	18.6	4.7	0	0.4	0.3	7.1	5.3	0	1.9	0	0	0.8	5	0	0	0	0	0	14.1	3	0	5.1	0	0	0
6.5	3.6	21.9	0	3.1	0.7	0	9.7	20.6	1.8	13.1	8.2	0.8	13.7	6.5	1.8	0	0	0.8	0	40.1	25.2	1.8	0	10.1	7.4	6	0	0	3.1	4.1	2.6	0	3.1	11.4	6.1	0	7.3	0	0	4.5	0	0	2.3	0.6	0	1.9	33.8	14	0
17.5	0	24.3	2.7	0	0	1.9	7.1	11.8	10.4	5.1	12.1	0	20.6	1.5	0.8	0	0	3.5	0	24.5	9	3.3	0	0.2	8.3	1	0	1.2	8.6	8.3	14.8	0	0	1.2	0.9	0	1.5	2.2	0	1.6	0	1.9	0	0.2	0	0.4	4.2	5.1	0
7.5	9.5	25.2	21.7	0	0	1.7	16.5	2.1	8.4	16.2	7.1	0	8.7	0	0	0	0	3.6	0	5.5	20.2	0	0	1.9	5.7	0.7	0	1.4	0	3.4	0.1	0	0	26.6	7.1	0	0	2.8	1.2	0.4	0	1.5	0	1.3	0	0.9	0.2	16.1	0
7.3	25.8	24.5	4.5	0	1.9	0	5.8	11.8	1.4	3.4	17.4	0	8.9	0	0	0	2.2	8.6	0	0.5	27.8	0	0	11.2	17	16.5	4.3	0.8	0	15.6	10	0	0	25	1.5	0	0	0	2.3	0	12	0	1.1	0	1.5	0	4.9	15.7	0
5.5	8.1	26.2	2.5	0	13.1	7.6	4.6	19	5.1	11.6	21.2	3.2	4.8	0	0.4	0	0	7	0	8.9	27.3	0	0	1.7	7.1	25.1	16.5	0	0	0.5	0.2	0	0	11.1	0	0	0.2	0	4.8	4.2	2.1	0	1.3	0.2	0	0	0	0	9.5
28.3	1	33.3	0	0.6	17.5	3.1	20.6	7.9	2.7	7.8	13.8	12.6	8.5	0	1.8	2.8	36.7	3.3	0	0.3	30	0	0	2.9	10.1	0.8	18.7	0	0	1.4	0	0	0	3.5	0	0	11.6	0	10.7	1.7	0	0	0	0	0	0	0	0	14.6
15.6	14	23.2	0	15.6	13.5	0	4.8	15.6	1	5.9	9.3	1.5	13.3	0	1.4	10.8	0	1.4	0	5.1	21.6	0	0	3.8	14.4	0	11.8	0	0	11.3	0	0	0	0.2	0	0	2.9	0	5.3	0	0	1.5	52.3	0	0	0	0	0	26.5
7.8	7.9	29	2.4	7.1	17.2	0	3.8	20.8	0.8	9.1	12.7	0	19.6	0	0	11.1	0	4.1	0	0.2	24.5	0	0	9.7	4.7	0	5.3	4.6	0	1.9	0	0	0	0.2	0	0	1.2	0	16.5	0.9	0	0	2.3	0	0.4	0	0	0	21.1
15.3	9.7	26.8	0	1.8	12	2.6	27.9	13.1	3.4	16.3	3.7	0	17.4	0	1.5	1.6	0	14.5	0	18.5	17.1	2.5	0	10.6	10.7	0	11.8	0.5	0	0.4	0	0	4.8	4.1	0.2	0	9.4	0	3	3.5	0	0	0	0	7.6	0	0	0	15.2
8.7	12.8	27.5	0.2	7.1	17	1.2	14.5	10	4.8	7.7	10.9	15.9	22	0	5.3	0	0	0	0	7.5	18.3	3	0	9.9	10.4	0	0	0.1	0	6.3	0	0	0.4	2.4	0	0	12.1	0	4.3	2.4	1.4	0	1.4	0.8	14.4	0	0	0	1.5
15.1	0.2	18.6	11.7	1.7	15.2	0.6	7.4	9.2	16.2	10.8	14.5	0.8	6.8	0	13.7	0	0	5.1	5.8	0.6	31.2	7.2	0	7	8.6	0.4	0	7.2	0	0.6	0	0	0	5.6	27.7	0	4.8	0	9.6	4.3	9.5	0	0.7	0	4.4	0	16.5	8.7	26.6
11.5	0	21.8	18	7.7	24	0	9.7	9.7	11	11	8.5	0	2.2	0	18.5	0	0	3.7	3.2	3.5	18.4	4	12	6.6	19.9	0	4.7	0	0	0.4	0.4	0	0	1.9	3	0	4.1	0	3.4	1.3	1.7	1	0	0	3	0	16.7	18.8	13.2
16.6	0	13.4	5.4	5.2	19.8	0	6.5	7.5	14.4	18.2	16.1	0	0.7	0	11.5	0.4	0	0	8.1	4	14.4	0	2	12.9	4.6	0	0.2	0	0	0.2	0	0	0	0	2.1	0	10.7	0	7.8	0	0	0	0	0	1.1	0	0.6	9.9	34.1
10.7	0	25.8	19.3	1.8	20.4	0	6	8.9	11.4	9.9	12.3	0.8	2.9	1.1	1.1	0	0	0.8	0.2	6.2	26.2	0	1.4	4.1	0	4.3	0.2	15.7	0	0	0	0	0	0	0	0	3.1	0	7.4	0.5	1.4	1.4	2.9	0	0	0	0	0	29.8
7.1	0	14.4	6.6	6.2	14.9	5.4	2.5	11.3	14.7	9.7	12.5	0	3.3	3.7	0	0	0	0.4	0	7.4	21.6	0	10	0.8	0	0.4	0	0.4	0	2	0	0	0	0	0.6	0	4.3	0	2.1	1.4	1.5	1	0.6	1.1	0	0	0	0	27.7
18.8	0	17.2	4.4	6.4	5.5	0	16.2	13.6	10.9	14.2	11.8	0	0	0.8	1.3	3.1	0	9.4	0	8.3	20.8	0	6.1	8.1	4	0	0	0	0	0	0	0	0	0	0	0	10.6	0	0	0	0	6.8	0	0	3.2	0	0	0	0.1
10.2	0	7.4	1.4	4.6	5.9	0	17.4	16.1	6.9	11.6	9.4	0	2.6	0	1.3	1	0	5.4	1	2.1	32.6	0	0.8	12.2	5	1	0	0	0	0	0	0	0	0	0	1	2.5	1.4	0	0	0	10.4	3.7	0	0	0	0	2.7	16.8
7.8	0	26.5	0	0.6	10.9	0	15.3	4.9	2.8	12	14.7	0	0.4	0	12.9	0.8	0	14.6	2.9	25.2	11.7	1.2	0	10.5	5.6	19.5	0.4	0	0	12.3	0	0	0	6.8	12.4	1.7	2.8	0	0	0	0	3.9	0	0	0	0	0	6.8	0
11.4	2.7	15.6	0.2	0	3.6	4.8	18.7	13.8	2.3	22.9	18.1	0.4	0.4	0	3.8	0.2	0	22	3.7	23.9	15.9	5.5	0	17.3	7.7	3.6	0	2.4	25.4	7.5	0	0	0	0	5.2	0	2.9	0	0	0.6	0	4.4	0	0	0	2.8	0	3.9	8
13.6	1.9	21	0.6	0	3.4	1.2	10.4	5.3	1.9	8.3	11	0	10.3	0	1	0.6	0	24.2	4.9	3.4	21.7	9.2	0	13.4	5.9	2.8	0.8	0.4	2.8	4	1.6	0	0	0	1.2	0	1.8	0	0	0	0	1.9	0	0	0	0.4	0	9	20.3
6.1	0.8	13.1	0.2	0	3.9	0.2	14.9	7.3	0	9.7	29.1	2.3	15.6	0	0.6	6.6	0	10.9	5.7	0.2	20.5	0.4	0	3.8	8.6	0.9	0.6	8.4	0	8.4	2.8	0	0	0	2.5	0	2.8	0	0.4	0	11.6	10.3	0	0	0	1.5	0	0	1.5
7.8	1	7.5	32.1	0	13.8	31.2	7.2	6.1	3.5	21	19.7	2.4	6.6	0	2.9	5.4	0	24.9	5.5	0	13	0	0	4.5	4.6	1.1	0	4.3	1.8	0	1	0	0	0	1	0	0	1.9	0.2	0	6.2	1.6	0.2	0	0	0	0	0	9.3
9.4	1.2	19.4	0	0	13.1	1.1	17.7	9.6	2.7	8.7	13	0.5	16.8	0	2	2	0	2.8	1.2	2.8	17.2	1.2	0	3.3	11.9	1.1	17.4	3.5	0	0	0	0	0	13.8	0	0	0.2	0	0.4	11.8	10.2	0	1.5	0.9	1.1	1.7	0.9	0	22.6
0	2	17.6	0	0	9.4	0	3.9	25.1	0	7.7	15.9	0	3.7	0	2.6	4	0	27.4	10.2	0.5	12.2	2.2	0	1	4.2	0	2.8	0.8	0	0	1.8	0	0	6.6	0	0.4	0.2	3.4	0	0	1.9	1.9	3.3	0	16.3	0.2	12.5	0	9.5
11.7	5.2	7.5	0.4	0	11.8	0	3.5	6.7	6.9	13.1	5.7	0	12.6	0	2.5	4.2	0	13.3	6.9	0	14.7	3.3	0	3.3	1.4	1.4	0.8	2.4	0	0	0.8	0	0	0.9	0	0.8	1.5	1.4	0	2.7	0	0.8	2.1	0	1	5.9	6.8	0	13.5
3.8	17.9	12.3	0	13.6	19.8	0	6	13.5	17.5	14.8	7.5	1.3	19.1	0	4.7	5.7	0	18.6	6	5.5	25.1	2.9	3.3	14.5	17.2	4.5	35.5	4.8	0	19.6	0	0	0	2.4	0.8	0	0	0	0	3	0	6.9	0.8	0	2.2	0	2.5	0	7.4
6.9	5.7	14.7	0	9.7	13.7	0	9.7	6.2	6.1	10	11.1	0.7	24.3	0	1.3	0.6	0	25.2	1.8	0.2	25.3	0.2	0.2	12.3	8.8	0.4	1.1	4	0	9	1	0	0	1.4	3.7	0.8	0	0	0	0.9	2.8	1.5	1.9	0	0	0	3.1	0	15.8
19.9	1.1	33.9	0	14.3	14.8	0	21.3	6.7	21.4	16	17	0	19.2	0	0	5.3	0	15.1	0.5	9.3	25.4	4.5	0	9.7	5.8	1.8	0	0.2	0	0.6	5.9	0	0	4.2	10.9	0.8	3.9	0	5	0	1.4	3.2	0	0	0	6.8	8.4	0	6.7
8.2	2	16.2	0	2.9	1.7	0	15.9	0.1	11.8	7	6.7	0	12.5	0	0.8	0.4	0	3.1	2.5	1.1	24.1	0.8	0	14.5	11.7	0	0	0	0	0	12.4	0	0	2.6	39.4	0	4.7	0	13.3	2.3	0.8	0.9	6.9	0.8	0	1.7	14.4	5.5	28.8
10.8	2.2	11.2	0	4.6	13.7	0	7.8	0	12.6	12.3	13.8	0	4.3	0	0.8	0	0	14.4	4.2	6.8	24.2	0	5.5	6	8.8	0	0	0	0	0	0.2	0	0	1.7	2.4	0	1.1	0	0	2.2	4.1	3.4	0	0	3.6	2.8	4.2	2.1	9.9
18.7	8	18.2	0	1	14.3	0	12.1	5.2	13.1	8.2	4.7	0	6.8	0	1	0.8	0	8.5	1.5	0.5	13.7	7.1	7.1	4	7.8	0	0.4	3.7	0	0	0	0	0	11.5	0	0	1.3	0	0	1.6	1.8	2.8	0.9	0	0	0	0.2	0	0
5.5	0.7	30	0	0	10.4	1	8.1	8.7	15.2	7	18.6	0	17.8	0	7.8	19.6	0	8.1	0.9	0	21.4	14.7	0.4	7.2	5.3	19.3	0	2.2	15.9	0	13.9	0.4	0	8	0	0	1.6	3.1	0	0	0	0	1.3	0	0	0	4.7	0.9	0.6
8.7	13.7	25	0.5	0	17.8	0	13.5	12.9	2.5	22	11.8	0	1.6	0	7	0.2	0	17.5	0	0	25.6	1.4	0	7.8	8.9	29.7	0	7	0.4	20	0	1.7	0	10	0	0	0	9.4	0	1.3	0	0	1.2	0	0	0	9.3	0	8.5
6.3	0.4	6.6	0.7	0	7.4	2.2	4.5	23.8	2.7	11.4	13.4	1.7	2.1	0.6	0.2	0	0	7.1	2.5	0	24.9	6.9	2.3	13.5	9.8	4.4	0	2.8	0	3.3	8.3	0	0	17.4	0	0	0	2.2	0	1.1	3.7	0	4.2	0	2.8	4	3	0	10.2
9.2	2.4	29.1	0	0	14.5	0.8	8.9	7.1	10.1	12.4	12.1	0.7	1.5	10.1	3	0	0	8.4	1.5	20.2	21.4	8.1	1.1	19.4	6.5	6.6	0	0	0	0	0.2	0	0	0.6	20.6	0.6	2.3	0	0	0	20.2	0	2.7	0.2	9.1	1.5	9.1	6.3	12.5
3.7	1.6	16.4	0	0	16.3	0.4	6	1.6	16.2	15.7	6.2	8.6	5.3	0.8	5.9	0	0	2.2	0	11.7	14.9	1.2	0	1.6	14.2	0	0	0	0	1.5	3.5	0	0	1.5	25.2	0	2.7	0	0.7	0.2	4.9	2.9	0	0	0	0	6.4	0	8.2
2.8	0	18.3	0	0	19.9	18.3	11.5	8.9	11.6	13.6	12	8.8	3.6	5.1	2.4	0	0	1	0	14.7	34.8	25.8	0	5.3	6.8	3.1	0	0	0	16.6	2.9	0	0	3.3	0	0	4.2	0	2	1.8	5.2	1.5	0	0	0	0	4.6	3.4	2.3
0.8	0.4	23.2	0	7.4	9.7	0.3	13.3	1.6	12.8	5.3	15.3	5.5	13.7	2.9	0.4	0	0	15.1	0	4	15.3	7.4	0	11.7	6.7	0.6	0	0.4	0	11.4	0.6	0	0	0	0	0	1.4	0	23.4	2.4	1.9	0	0	0.2	0	0	10.7	0	8.3
15.4	0.6	19.4	0	3	14.2	0	7.2	4.4	11	12.5	10.5	1.7	17.9	22.7	4.5	0	0	7.4	0	18.5	21	4.3	0	15	3.8	8.3	0	5.6	0	4	3.1	0	0	0	0	0	5.6	0	2.2	6.5	0.2	0.6	0	0	0	0	1.5	0	15.6
5.5	1.5	9.6	6.5	5	19	0	14.4	4.8	18.6	16.8	14.8	0	6.5	1.3	8.1	0	0	8.5	0	4.8	19.3	2	0	13.4	8.1	12.6	0	0.7	0	1.3	5.3	0	0	0	0	3.1	12.8	6.2	0	2.8	0	2.6	0	0	0	2.7	14.8	0.8	5.8
0	10.7	21.3	7.9	3.1	15.3	0	14.2	11.6	16.6	11.4	8.6	0	1.7	0	5.8	0	0	2.4	0	1.1	13.5	0.4	0	4.2	5.1	19.8	0	0	2.3	0	7.5	6.3	0	0.4	0	3.7	1.3	1.5	0	0	0	0.9	1	0	0	8.7	12.7	10.8	3.3
1	21.8	10.6	0	0	12.6	0	11.5	8.6	17	17.4	29.2	0	3.5	0	1.2	0	0.6	12.7	0.4	0.6	20.7	5.1	0	0	3.5	15.9	0	0	11.1	0	1	23.2	0	0.6	0	0	0	8.2	4.3	0	0.8	5.1	0	0	0	3	2.1	0.2	12.9
0.6	22.1	21.9	3.1	0	9.4	1.4	15.9	18.9	1.6	21.7	9.8	0	1.4	0	0.8	0	5.9	2.4	0	0.4	15.9	5.1	0	0	2.3	14	0	0	0	0	0	32.3	0	1.2	0	0	5.4	13.4	2.4	3.5	0	2.2	0	0	0	6.3	0	6.8	10.6
2.9	1.4	19.4	8.8	0	1.8	9.5	26.9	6.6	15.1	9.1	11.8	0	5	0	0	1.5	0.4	24.9	0	16.5	26.8	1.8	2.6	2.1	12.7	12	0	0	0	3.8	0	2.5	0	0	0	0	2.5	1.7	0	2.5	0	0	2.4	0	0	4.7	8.2	0	16.1
3.9	8.2	22.2	0	1.8	15.3	0	15.3	1.5	4.8	12	8	10.5	19.5	0	2.3	0.5	0	16	0	15.8	24.3	4.3	0	1.7	7.2	0	0	0	0	11.3	0	0	0	0	0	0	0	0	0	1.2	0	0	2.2	0	0	13.5	0	0	4
6.3	10.8	15	0	4	11.2	0	10.3	7.8	12.7	13.1	6.8	1	14.6	0	1.9	2.7	0	8.8	0	8.3	33	1	0	0	19.9	4.4	0	2.3	0	6.9	2.7	0	0.6	0	0	0	0	0	0	0	0	0	0.4	0	0	9.9	0	5.1	10.2
14.6	1	20.4	0	1	15.1	0	11.1	1.4	9.9	6.6	11.3	1.8	13.9	0	1.6	1.3	0	6.1	0	9.1	24.9	2.8	0	0.4	12.6	5.7	0	5	0	12.2	3.4	0	0	0	0	0	0	1.2	8.2	23.9	0	0	0.2	1.3	0	3.2	0	6.6	16.3
13.8	2.7	13	0	0	9.5	0	6.8	11.5	17.3	11.1	12	0.4	6.3	0	1.4	0	0	12.1	0	0	23	1.7	0	0	13	5.6	21.6	1.3	0	5.6	1.2	0	0	3.8	0	0	0	0	1.8	0.8	2.7	0	0	14	0	0	0	0	12.5
2.6	7.8	26.9	0	0	4.3	0	16.8	0.2	14	27.3	17.4	0.6	0	0	1.8	0	0	10.3	0	8.4	30.7	0.2	0	0	17.7	11.2	1.4	0.1	0	0.7	4.9	0	0	1.6	0.3	0	0	0	0	1.4	7.4	0	0	0.9	9.1	0	0	0.4	0
13	7.9	28.2	0	0	26.1	0	12	0	11.1	20.9	11.9	0	1	0	0	0	0	0.8	0	3.1	21.3	0.4	0	0	12.2	25.8	0	0	0	0	0	0	0	0	0.1	0	3.4	0.4	0.2	3	2.6	0	0	0	2.7	0	6.8	0.9	0
13.7	1.5	19.5	0	0	22.6	0	14.7	0	11.1	21.4	8.5	0	1.6	0	0	0	0	0	0	2.2	19.9	0.4	3.9	23.9	8.4	12	0	1.5	0	0.7	0	1	0	0	0	0	4.7	0.8	1.9	1.9	0	0	6.5	0	0	0	2.8	0	0
2.1	5.5	27.5	0	0	10.7	0.4	13.2	0	19.2	17.6	12	0	0	0	0	0	0	0.6	0	0	16.3	2.2	12.6	5.9	4.6	13.2	0	1.4	0	3	2.6	1	0	0.1	0	0	1.4	0	0	2.9	0	0	3.9	1.7	0	0	0	0	0
0	3.8	28.6	0	4.6	11.5	0	17.9	1.4	12.5	9.6	8	1.6	0	0	0	0	0	0	0	14.8	15.3	4.8	14.3	0.5	11.9	7.3	0	0.5	3.7	2.8	0.2	1.4	0	2.6	0	0	12.9	0	0	0	12.6	1.4	1.3	0	0	0	0	7.8	0
0	1.6	22.1	0	28.5	14.9	0	21.3	2	16.5	13.4	14	1.6	1.9	0	0.2	0	0	0	0	2.8	23.4	4.5	1	3.7	2	15.5	0	2.7	0.6	10.5	0	0	0	0	0.1	0	0	0	0	0.6	2.4	0.7	3.7	0	0	2.7	0	0	0
1.2	4.8	15	0	10.5	0.7	0	18.6	0	4.1	2.2	7.8	1.2	9.4	0	0	0	2.8	2	0	0.9	5.5	2.5	0	0.6	0	5.6	0	5.8	0	3.2	0	0	0	0	15	0	0.2	0	0	1.2	0	2.8	2.5	0	0	0	0	0	0
0	3.8	16.8	2	5.7	6.3	0	8.5	6.8	7.9	6.6	10.3	2.1	3.4	0	0	3.5	57.7	33.5	0	0	23.2	6.6	0	2.2	0	7.5	0	7	1.8	3.7	0	0	0.6	0	0	0	10	4.4	0	5.7	0	0	0	0	0	0	0.2	0	0
0	0	3.2	0	0.6	15.1	5.7	14.2	6.6	0.4	12.4	16.7	2.1	0	0	14.8	0	0.5	19.5	0	5.3	21.2	2.9	0	0.4	0	17.9	0	9.1	0.8	0	5.9	0	0	0.2	0	0	4	15.5	0	1.6	0	0	4.1	0	0	0	0	6.3	0
0	0	17	0	0	3.6	5.8	11	0.6	0	5.9	11.5	0.2	0	0	30.7	0	0	7.9	1.6	1	22.6	2.3	0	4	3.8	18.7	0	8	6.7	0	2.7	0	0	1.2	0	0	8	2.2	20.6	0.4	0	0	1.7	0	0	0	0	5.7	15.2
1.4	0	16.9	0.5	0	3	3.4	10.1	1.4	0	10.7	17.5	0	0.6	0	20.3	0	0	10.8	0.2	5.3	23.4	1.2	0	15.7	12.9	5.1	0	23.1	0	4.1	0.9	0	0	0	0	0	1	0	8	0.6	0	0	0	1.7	0	0	0	4.6	17.1
4.2	0.4	26.2	0.7	0.7	13.4	3.3	4.7	4	0	17.3	16.1	0	0.8	0	0.4	0	0	20.8	0	14.3	22.2	0.8	0	1.7	7.4	7.3	0	0	0	4.5	0	0	6.3	1.4	0	0	0	0.2	25.4	0	12.6	0	0.4	0	0	0	10.8	4.2	0
12.8	3.1	15.6	0	0.9	19.5	0	11.9	1.7	2.2	15.3	14.6	0	0	0	0.8	1.1	0	0.6	0	1.5	25.1	5.9	2.8	2.9	8.8	15.1	0	0	4.5	0	0	0	13.4	4.8	0	4.1	1.1	0	11.2	0	2.6	0	0	0	0	0	6.4	4.2	0
16	1.9	19.8	0	0	9.4	0	9.6	0.5	2.8	24.5	12.6	0	0	0.6	1.2	2.7	0	7.9	0	2.5	16.7	0.6	8.5	16.7	5.7	6.3	10	0	1.6	0	0	0	0	4.7	0	30.2	0.9	2.5	9.5	0.4	1.2	0	1.6	0	0.6	4.9	6.4	0	8
0.8	1.2	11.1	0	0	6.4	0	19.9	2.7	0.4	23.2	11.6	0	0	0	0.8	4.9	0	12	0	5.6	15.5	1	5	2.1	12	3.2	45.8	0	5.7	0.2	0	0	0	2.1	0	1	0	10.4	7.1	0	0	0	2.4	0	0.2	0	7.6	0	24.8
0.4	1.6	18.8	0	0	9.7	0	9.4	2.2	0	20.8	12.8	6.3	0.6	0	1.1	0	0	2.8	0	5.9	20.9	0	2.7	1.5	8.6	9.7	2.2	0	0.8	0	0	0	0	2	0	6.6	3	4.2	8.9	0	0	0	0.3	0	0	0	0	0	1.1
0	0.8	14.5	0	0	10.1	0	17	1.7	1	11.9	8.7	4.8	0.2	0	4.2	0	0	8.1	0	16.4	14.4	0.4	0.2	0	6.7	4.7	0	0	0.4	0	0	0	0	0	0	0	10.4	0	0.6	0.8	0	0	2	0	0	0.2	0	0	13.7
0	0	21.4	0	0	12.3	0	2.9	5.6	0	18.6	9.7	3.4	0	0	1.7	2.1	0	6	0	0	27.5	0	0	6.1	17.2	1.9	0	0	0.8	0	4.7	0	0	1.7	0	0	2	0	0.6	0	0	0	1.6	0	0	0	14.4	0	0
0	2.8	21	0	0	9.1	0	14.6	17	0.2	4.2	9.5	1.1	4.1	0	0	0.5	0	11.1	0	2.7	27.3	1.4	0	5.3	9.5	5.7	0	0	0	0	0	0	0	0.2	0	0	0	0	19.9	0	0	11.6	1.6	0	0	0.4	4.7	6.3	0.2
0	2.9	14.5	0	0	17.1	0	9.1	12.6	0.8	8.5	21.7	1.1	13.4	1.9	1.4	0	0	1.6	0	1.7	28	1.8	0	2.8	13	3.9	0	0.2	0	0	0	0	0	0	13.1	0.2	1.1	0	5.8	0	6.4	5.2	0	0	0	0	1.5	0	9.3
0	0.5	16.7	0	0	9	0	10.9	15.3	0	17.3	8.8	0.8	17.8	0.1	5	0	0	11.2	0	0	18.5	0	13.8	8.6	8.8	15.5	0	4.6	0	0	0	0	0	0.2	0	0	4.3	0	11.8	2.2	1.2	1.2	0	0.8	0	0	9.1	0	12.9
0	0.6	39.9	0	0	10.2	3.6	1.6	29.3	0	6.4	16.8	0.8	12.2	0.2	15.5	0	0	2	5.1	2.4	25.7	8.3	1.2	6.3	5.3	12.9	0	13.5	0	0	3.1	0	0	0	0	0	16.6	0	12.4	0.5	0.2	0	0.4	0	0	0	11.9	0	2.9
0	11	22.5	0	0	10.2	2.2	20.5	0.2	9.4	12	12	0	53.2	0	0.8	0	0	10.3	5.7	13	28.1	2.5	0	7.7	5.6	1	1.3	0.8	0	0	8.8	0	0	0	0	0	3.5	0	11	0	0.4	0	0	0.8	0	0	4.9	0	3.9
0	5.3	12.5	0	0	14.9	0	5.6	0	11.5	1.7	10.6	0	20.8	3.2	20.9	0	0	5	4.1	17.5	24	6.9	0	15.5	5.3	0	0.1	0.4	0	0	0	0	0	0	0	0	1.2	0	0	1.2	0	0.6	0	14.8	0	0.2	0.6	0	15
0	11.1	22.8	0	1.6	9.7	4.8	13.1	0	9	8.4	16.6	0	1.6	1	1.9	0	0	7.9	0.2	4.5	18.4	1.3	0	4.3	27.7	0	0	0	0	0	0	0	0	0.2	0	0.8	0	3	8.3	4.6	16.8	1.2	3	5.9	0	4	13.5	1.3	3.8
0	0.4	14	0	0.4	9.5	1.6	5.1	0	10.5	11.6	16.5	0	1.8	0.6	0.8	0	0	4.5	0	1	23.3	0.2	0	3.5	7.9	2.2	8.4	2.5	0	0	0	0	0	2.7	0	0	0	11.5	1.9	1	4.2	1.8	2.2	0	0	0	1.5	0	11.6
0	2.8	16.3	0.8	0	16.2	0	5.2	4.5	10.3	9.3	12.1	0	0.8	0	2.9	0	0	7.5	0	4.7	15.9	4.1	0	4.9	6	1.6	23.2	0.7	0	11.3	0	0	0	0	0	0	0	13.6	1	0	0	2.2	0.2	0	0	0	0	1.5	7.6
0	3.6	11.1	0.4	0	15.9	0	14.6	1.3	2.2	4.6	17.5	0	0	0	1.9	0	0	10.4	0	16.9	26.3	28.9	0	20.6	23.5	6.5	43	0	0	21.9	0	0	0	0	0	3.9	0	4.9	0.4	1	0	1	0.7	0	0	0.2	0	11.9	0
0	1.8	17.2	0	0	10.3	1	9.5	0	0	12.4	11.9	0	0	0	1.4	0	0	3.2	0	2.9	7.9	5.2	0	3.1	2.8	11.1	19.6	3.3	0	1.2	0	0	0	0	1.9	0	0	1.5	0	0.4	0.8	0.8	2.2	0	4.2	0	6.6	3.3	2.1
0	0.2	10.9	0	0	17.6	0	19.5	0	0	6.3	13.9	0	0	2.7	1.8	0	0	2.3	0	2.6	24.6	4	0	0	2	7.2	18.5	3.5	0	0	0	0	0	1	5	0	0	0	0.3	3.2	30.5	0	0.4	0	0	0	0.8	3.2	17.6
0	0	5.9	0	4.4	13.9	0	16.7	2.1	8.8	17.1	17.1	0	9.9	0.9	0.2	0	0	4.4	0	11.2	24.2	2.3	7.5	0	2.1	4.6	30.1	0	0	0	0	0	0	1.5	0	1.7	0	0.2	1.1	1.8	1.4	0	17.2	0	0	0	0	0	3.4
0	0.2	13.8	0	0.6	13	0	10.3	2.1	15.2	14.6	18.9	0	14.5	9.4	1.1	0.6	0	8.5	0	2.6	16.7	4.4	0.4	0	3.8	3	9.8	2.4	6.9	0.8	0	0	0	0	0	0	0	0	0	3.2	0	1.4	2.3	0.2	0	0.8	0.2	2.3	10.2
0	0	26.6	0	2.6	21.6	0	24.1	10.3	7	24.9	17.2	0	13.4	16.8	2.5	0	0	0	0	6.1	17.6	2.3	0	0.4	0	15.1	3.8	0.8	2	0.2	0	0.2	0	0	0	0.8	0	1.5	0	0.9	0	0	0	2.7	0	0	0	0	14.6
0	0	5.8	2.8	4.9	14.7	0	14	0	15	13.9	28	1	17.3	3.5	3.9	4.7	0	4.2	0	7.3	19	1.3	0	1.3	0	11.1	5.4	0	0	0	0	0	0	0	0	0	0	1.4	0	2.5	0	0	0	0	0	0	7.6	6.6	10.4
0	0	13.8	19	3.3	14.9	0	21	1.4	7.5	8.3	26.7	0	16	0	7.8	6.7	0	3.2	0	10.8	14.1	0.6	0	0.9	0	8.8	4.9	0	0	0	0	0	0	0	0	2.8	0	0	0	4.3	0	16.6	39.7	0	0	0	10.4	10.2	4.6
0	0	19.3	19.4	1.4	15	0	14.1	2	13.1	10.1	27.3	1.2	27.3	0	0	0	0	8.9	0	1	4.7	0	3.8	16.3	0	6.2	10.5	1	0	5.7	0	1.7	0	2.1	0	0.9	1.2	0.2	0	4.3	0	1.2	18.8	0.8	0	0	6.4	3	4.6
0	0.2	14.9	12.9	0.4	10	0	7.7	0.2	5.9	13.7	11.2	0	15.1	0	0	0	0.2	9.1	0	2.4	4.2	0.2	0.7	7.3	0	0.8	6.2	0	0	0	0	2.7	0	1.2	0	0	1.5	0	0	0	17.4	0	0	0	0	0	0.8	0.3	1.8
0	3.2	24.5	19.4	0	17	0	20.3	0	6.5	9.6	19.4	0	18.9	0.2	0	0	4.1	8.4	0	3.8	18.9	1.2	0	11.6	0	8.6	6.8	0	0	1.8	0	0	0.8	0	0	0	0	15.7	0.8	3.3	10.5	0	7.7	0	0	0.8	0.8	5.8	15.2
0	0.4	11.9	20.9	0	16.5	0	11.6	12.5	0	9.4	23.1	0	18.1	22.6	1	0	0	17	0	4	19.2	0	1.9	0.2	0	8.3	0.9	0	0	0.8	0	0	0	0.4	0	0	6.2	3.9	4.2	1	3.1	0	30.3	0	0	3.4	4.2	0	7.6
0	0	8.6	14.2	0	18.4	0	17.8	0.6	7.2	14.5	25.1	0	7.8	12.9	1.6	0	0	2.8	1.4	1.6	24.4	0.4	0.1	2.3	0	19.8	3.3	0	18.2	3.7	9	6.2	0	0	0.4	0	5.6	1.6	14.7	0	1.8	0	0	0	0	0	0	0	2.4
0	0	22.4	9.4	3	18.1	0	2.4	0	13.3	14	22.1	0.1	4.1	0.2	1	0	0	4	0	0.6	21.3	2.2	0	5.3	0	9.8	6	0	5	0.8	7.5	1.5	0	0	2.1	0.6	11.1	0	14	0	0	0	0	0	0	6.1	0	7.2	12.1
0	0	7	12	2	20.7	0	19.8	0.8	9.8	19.5	14.8	1.1	6.7	1	0	0	0	0.2	9.2	17.2	25.5	2.2	15.2	0.9	8	5.3	2.8	0	2.6	0	0.2	0	0	0	21.6	1.2	3.8	15.6	12.8	0	4.2	0	0.6	0	0	0	3.6	6.1	7.3
0	0	6.4	19.8	20.9	17	0	5.5	1.9	4.8	17.2	35.6	0	1	12.8	0	0	0	0	17.7	27	22.7	1.4	6.2	0.5	10.8	8.6	6.5	2.8	0	0	0	10.9	0	0.4	1.4	0	7.9	6.3	0	0	15.1	0	0	0	0	0	27.9	1.3	2.3
0	0	17.7	5	3.1	10.8	0	18.3	2.9	1.5	14.5	22.4	0.2	1.5	2.1	0	1.6	0	0	0.4	0	24.5	4.9	1.1	0.9	11.5	8.5	5.3	0.9	0	0	0	0.7	0	0	0	0	0	1.3	0	0	0.4	8.5	0	0	0	0	24.9	0	14
0	0	17.6	2.9	0	15.2	0	9.3	1	1.1	8.9	6.9	0.2	3	0.2	0	0.2	0	7.1	0	9.1	17.9	2.4	16.2	18.4	20.5	15	21.7	0	0	0	0	0	0	0.6	0	2.5	0	0.8	1.7	1	0	4.5	1	0.4	0	0	3.9	0	13.7
0	0	31.8	8.7	0	14.5	0	14.6	0	18.4	19.5	23.8	1	0.5	11.7	0	0	0	20	0	1.3	11.6	2.2	0.4	4.8	19.7	8.7	14	0	0	0	0	0.2	0	1.4	0	9.8	0	0	2.5	0	2.3	2	0	0	0	0	0	0	14
0	0	13.6	22.4	0	16.5	0	9.7	5.4	0.4	10.8	21.7	1.2	0	10.3	0	0.3	0	7.8	0	0	28.1	0.4	1.6	3.7	12.4	6.9	15.1	0	0	0	0	0	0	0	0	11.4	0	0	0	1.8	0	0.6	6.1	0.2	0	0	0	0	17.1
0	0	19.4	9	0	10.1	0	8.7	1.4	13.5	3.8	29.9	0	0	13.5	0	0.7	0	15.1	0.6	3	15.4	5.4	0.4	2.2	15	18	12.5	3.9	0	0	0	0	0.2	0.6	0	0.7	0	0	0	0.9	0	0	21.3	0	0	0	11.6	7.8	18
0	2	20	2	0	17.9	0	15.3	13.5	14.7	8.1	14.5	1.8	0	1.8	0	0.4	0	7.4	0	0.5	17.4	0.5	0	0.4	3.1	10.6	6.7	8	0	0	0	0	0	0	1.2	8.4	0	0	2.3	0.8	0	0	1.7	0	0	1.7	0	0	7.2
0	0.2	34.6	7.7	0	14.1	0	18.3	13.3	9.2	15.9	17.4	0.4	0	3.4	0	0	0	8.1	0	0	23.3	0.2	0.9	0.8	22.3	10.4	10.1	1.7	0	0	0	0	0	4	1.7	0	1.2	0	1.4	0	0	0	0	0	0	0	0	5.7	19
0	0	24.6	3.2	4.7	20.3	1	15.5	21.5	13.2	22.2	5.6	3	0	0	4.1	0	0	0	0.2	8.2	15.7	2.1	15.3	0	15.3	9.8	15.9	0	3.5	0	0	0	0	10.1	0.8	1.7	2.3	0	0	0.6	1	8.5	0.6	0	0	0	0.9	0	7.2
0	1.4	24.2	15.7	31.4	15.9	0	20.8	8.3	8.1	26.3	21.7	0.4	0	0	11.4	0	0	0	0	4.6	18.1	1.9	0.5	0	1.2	3.9	10.7	7.2	4.3	0	1.8	0.6	0	22.7	7.8	3.8	1.2	0	10.5	0	0.8	1.7	4.4	0	0	0	7.4	4.7	3.8
0	0	22.6	10.3	1.2	17.6	0	17.2	7.4	10.8	19	14	0	0	9	13.3	0.2	0	0	0	3.7	16	0.4	0	0.5	10.2	8.3	11	3.2	0.2	0	0.4	0	0	30	2.2	5.3	2.4	7.1	1.4	0	0	0	8.5	5.3	0	0	1.5	0	1.3
0	0.2	25.6	16.4	0	15.4	0	13	0.6	14.4	26.5	22	4.7	2.2	1.3	19.7	9.3	0	10.1	0	3.1	16.4	2.4	0	2.5	5.9	13.6	7.6	0.6	0	0	0	0	5.2	0.8	0	2.1	4.3	5.4	0	0	0	11	0	8.7	0	0	8.9	0	5.3
0	1	21.5	6.8	4.5	14.6	0	18.5	5.8	1	9.1	17.7	0.7	2.2	4.1	15.8	8.5	0	76.7	0	2.5	21.9	2	0.4	2.9	5.5	13.7	18.3	1.1	0	3.7	0	0	1.2	0	0	0	12	14.5	0	0	0	0.2	0.2	0	0	0	11.2	0	0
0	0	15.7	10.4	1.5	18	0.4	13.2	9.5	2.8	9.3	17.9	0	0	10.1	13.3	4.1	0	0.2	4.1	1.1	20.6	0.8	14.7	18.4	8.2	9.1	12.1	0.7	0	17.2	0	0	0	2.7	0	0	4.7	1.7	0	0	0	0	0	0	0	0	1.5	0	0.4
0	0	11.3	9.4	0	17.4	0	21.3	20.1	4.6	7.6	21.1	0.2	0	1.1	16.1	0.4	0	3.7	5.3	29.1	26.1	0	0.4	10.4	13.7	10.3	17.6	0	0	6.6	0	0	0	1.5	0	1.5	1.3	1.5	0	1.2	0	7.3	1	0	0	0	13.3	0	12.9
0	0	21.6	9.8	0	14.4	0	18.4	25.1	1.5	16.2	18.6	0.8	0	0	4.2	2.4	0	0	0	24.5	21.7	2.2	0	22.2	12.2	4.9	14.3	0	0	0.8	0	0	0	3.4	2.5	15.9	0	0	0	15.8	2.7	1.4	2.7	0	0	0	7.6	5.3	16.9
0	0	26.4	9.9	0	16	0	16.5	10.2	3.5	17	10.9	1.2	0	0	6.1	5.3	0	10.7	12.9	25.2	21.4	0.8	0	0.5	6	13.8	12.4	0	6.5	0	0	0	0.2	3.7	1.5	12.4	0	0	0	2.5	1.7	1.2	2.9	0.9	8.3	1.5	11.2	3.8	0
0	0	20.5	0.9	0	11.7	0	11.5	2.3	2.8	7.3	24	0	0	0.2	9.1	0	0	8.5	0.3	1.2	13.2	1	1.8	2.9	3.9	13.5	15.5	0.2	0	1	0	0	0	2	1.4	17.8	3.7	0	0	0	0	4.6	9.6	0	9.3	0	17.6	1.5	10.8
0	0.4	15.3	3.6	0	0	0	12.4	7.1	6.1	8.5	18.3	0	1.2	0	4.9	0	0	12.3	0	2.8	26.8	1.8	14.5	2.8	3	2.9	8.3	0.7	0	13.6	0	0	0	1.9	2.7	1.9	2.1	0	0	1.2	0	3.9	2.5	0	0	8.9	0	0	15.6
0.9	0	31.3	0	0	0	0	16.3	20.1	11.9	10.3	18	0	1.2	0	3.3	0	0	1.5	0	3.1	15.4	2.8	4.5	3.3	12.2	7.4	0.3	0.5	0	9.5	0	0	0	0	0	0	0.4	0	0	0	0	6.9	1.4	1.5	0	0	0.6	0	21.6
5.5	0	19.1	1.1	3.4	1.4	0	8.5	2.8	16.3	8.5	17.1	0.4	0	0	4	0	0	7.3	0	0	19.5	5.6	0.4	11.6	19.4	13	0	0	0	3.4	0	0.6	0	0	0	0	2.4	0.4	0	1.4	0.2	6.4	0.6	3.6	15.4	0	0	8.9	22.2
6.9	0	18	3.5	7	3.7	0	17.7	17.2	3.6	5.5	16.9	0	0	0	0	0	0	2.7	0	3.9	21.1	0.4	0	2.9	3.9	9.4	0	0.8	0.3	6.2	7.9	0	0	0	0	0	3	11.4	0	0	0	4.8	0	0	0	0	0	3.2	2.1
0.4	0.6	14.5	0.4	14.8	13	0	17	18.8	4.2	8.6	12.9	0	0	0.2	2.2	0	0	28.2	0	8.5	24.2	0	0	0.8	21.5	9.6	10.3	0.4	0.7	4.3	0	0	0	0.4	13.9	0	0	4.4	0	0	0	0.4	0.6	0	0	0	0	9.1	4.9
0	0	11	4.8	3	16.5	1	20.8	18.6	1.6	11.6	13.6	0	0	0	3.6	4.6	0	6.9	0	14.6	21.4	1.4	0	8.4	9.1	10.8	7	0	1	7.7	0	0	0.8	3.9	0.8	0	0	16.8	0	0	0	0	0	0	3	0	0	1.7	0.6
9.7	0	27.5	6.5	0	14.7	1.2	6.8	5.2	5.5	15.1	6.1	0	0	0	14.7	3.2	0	0	0	1.4	9.7	0	0	14.7	5.5	10.9	0	0	0	0.9	0	0	0	1.2	0	0	1.7	1.9	0	2.3	0	1.4	0	0	0.4	0	0.3	0	2.1
29.1	0	6.2	1.4	0	13.1	0	20.3	12.1	8.5	16	22	2.3	0	0	22.3	12.6	0	6.8	0	19.9	29.9	0	0	10.9	5.1	17	13.7	0	0	0	0	0	0	7.3	0	1.4	1.2	4.4	3.1	2.3	5.2	0.6	5.3	0	0	1.9	16.2	0	5.3
19	0	16.5	3	0	16.3	0	17.3	26.9	4.3	6.1	20.4	0.5	8.2	0	17.6	0.2	0	3.8	0	1.3	22.7	0	0	0.5	11.4	4.9	8	0	0	1.8	0	0	0	2.7	0	0.4	1.4	1.2	8	0	23.3	15.8	3.7	0	0	0	2.7	0.5	0
0.2	0	11.9	12.4	0	2.8	0	12	6	0.9	10.8	14.3	15.3	9.4	0	14.2	0.9	0	0.6	0	2.2	13.3	0.4	0	7.2	9	8.5	4.1	0	9.2	7.3	0	0	0	0	0	0.8	2.7	0	3.2	0	1.4	4.7	3.4	0	7	0	0.6	2.9	4.6
0	1.2	29.7	7	2.2	15.8	0	12.2	18.9	4.7	16.8	19.9	5.2	27.4	7.6	15.8	0.9	0	0.6	0	8.7	18.7	1	0	6.9	16.3	9	22.6	2.5	6.3	0	0	0	0	0	0	0	6	0	12.5	3.5	0	2.4	1.4	4.9	0.2	0	9.7	4.4	0
3.5	5	4.4	4.6	1.6	19.7	0	19	14.8	5.8	10.2	15.6	5.4	17.8	1.3	15.1	6.5	0	9	0	18.8	19.1	0	1	7.1	18.1	0.6	5.5	0.5	0	0	4.9	0	0	0	0	0.2	0.2	0	2.5	3.1	0	0.8	1.1	0	0	0.6	3.6	6.8	3.4
11.3	1.2	22.2	8.5	0	24.2	0	6.9	24.3	3.5	16.9	20.6	1.2	11.6	0	19.6	2.2	1.6	1.2	0	11.3	27	0.4	0.8	0.3	13.2	1.6	2.9	0	0	0	0	1.9	0	0.2	0	0.4	1.9	0	0	0	0	0	0.2	0	0	0	8.7	0	6.1
17.2	0	11.7	8.8	0.9	14.7	5.5	1.8	13.1	1.7	8.7	16.4	0	12.8	0	8	0	0	5.4	2.8	13.1	16.2	1.6	0	3.4	13.9	11.2	7.2	8.8	0	2	1.2	0	0	0	0.8	2.5	0.8	1.4	0.2	0	0	0	0.8	0	0	0	4.9	0	0
25.2	1	23.8	37.4	6	18.6	1.1	16.3	6.4	0.5	16.5	15.2	0	26.4	0	1	6.7	0	3.2	0.2	10.6	13.2	0.6	0	12.9	14.4	14.1	8	1.4	0.2	0.2	2.6	0	0	0.4	9.6	1.7	0	3.1	0.8	5.6	0	0	12.1	0	0	8.5	0	0	0.2
25.9	2	7.7	6.8	14	9.9	0	11.1	2.6	6.6	7.5	15.3	0	6	0.6	6.1	0.4	0	18.7	0	2.8	11.5	0	0	11	6.2	7.7	8.4	3.5	0.4	0	0	0	6.9	0.2	0.2	3.5	0	1.7	1.5	1.7	0	0	5.9	0	0	4.7	12.3	0	0.4
16.8	0	22.4	14.5	1.5	14.8	0	15.9	0.9	3.2	11.1	11.7	0	2.3	4.5	5.4	2.8	0	0	0	3.5	18.5	0	0	16.7	12.7	12.7	18.5	0.4	0.2	0	0	0	11.4	0	0	4.7	0	0	0	0	0	9.6	3.7	0	0	0	1.9	2.7	0
15.9	0.2	13.8	8.1	0	13.2	0	10.9	0.9	10.9	10.6	0.4	1.4	0.6	1.5	1.2	3.4	7.2	5.5	0	7.8	19.8	0	0	7.9	14.1	2.5	1.2	0.9	14.5	0	0	3.3	0	0	0	1.4	3.7	1.2	0	0	6.5	1.3	2.5	0	0	0	2.6	0.2	1.3
20.8	0.2	16.8	6.4	0	15.7	0	17	2.4	6.2	9.9	0	0	3.6	4.4	0.4	0.7	1.1	0.2	0	2.6	22.4	0.8	0	10.7	17.6	8.3	0	0.7	0	1.1	0	3.4	0	0.8	11.1	1.5	1.4	6.2	0.7	0.2	5.1	2.6	3.8	0	1.1	1.5	4.1	0	6.1
14.6	0	25	3.4	0	17.9	0	11.6	14.8	0.9	26	0	0	1.4	9	4.8	2.4	0	7.1	0	12.9	20.1	0.4	0.2	4.2	0.8	2.1	10.3	0	13.2	1.6	0	5.4	0	3.3	0.5	0.6	3.4	0.8	6.5	5.3	0	2.8	0.3	0	22.6	0	0	0	0
15.2	0	12	11.7	0	7.2	0	12.7	3.3	0	23.6	14.2	0	6.2	1.3	3.6	1.2	0	1.4	0	12.3	21.4	0	0	9.3	0	4.9	11.1	0	5.6	0.3	0	1.6	0	0	0	0	1.1	0	7.6	26.6	0	4.1	0.4	0	3.8	0	0	0	0
4.2	0	28.1	10.8	8.3	8.9	0	17.1	5.3	4.1	9.3	20.9	1	20.2	0	2	0	0	0	0	4.1	24.4	0.6	0	8.8	21.8	15.6	3.1	0	1.3	0	0	0	0	0	0	0	0	1.4	18.4	2.2	0	4.5	0.4	0	2.8	0	18	1.5	0.9
9.4	0	9.7	14.3	0	2.9	0	10.8	11.8	13.2	19.4	20.2	0	21.4	1.5	1.2	5	0	6.1	0	1	14.1	0.6	0	9.2	14.1	8.5	0.4	0	0	0	0	0.2	0	0	0	0	0	0	20.5	0	16.6	10.4	0	0	0	0	6.1	0.4	0
6.6	0.6	5.4	6.3	0	9.6	0	17.3	1.2	9.9	16.7	26.2	11.6	13.8	2.1	4	0.5	0	4.6	0.6	2	23	0	0	8.3	20.9	17	0	0	0	0	4.8	0.6	0	0	0	0	0	0	17.6	0	1.5	11.4	0	0	11.2	0	3	0	0
9.1	0	25.8	16.6	0	2.4	0.4	17.5	4.2	8	2.5	25	6.6	2.1	3.1	3.4	1	0	0.3	26.5	2	19.8	1.6	0	14.9	20.1	9.7	1	0	0	1.7	8	0	0	0.8	0	0	0	12.6	0	1.6	0	5.1	4.5	0	5.3	1.7	4.9	0	3
15.3	3.3	25.2	23.7	0	0	0	14.9	6.7	11.5	7.8	15.5	3.2	0.9	2.5	2	0	0	5.9	0.8	2.4	20.6	1	4.3	7.1	12.4	11.2	1	0	0	1.7	4.1	0.2	0	0	4.2	0	0	12.6	0	2.6	0	2.1	1.6	0	2.5	4.6	0	0.6	0
22.3	2.5	22.5	12.9	0	2.4	0	21.6	1.2	1.9	1	9	0	4.4	0	0.6	0	0	7	0	0.7	22.8	3.7	0.6	2.7	11.7	8.7	4.8	14.2	0	0	0	0	0	0	1	6.7	0	6.2	0	0	0	0	0	0	4.2	10.8	11	7.6	0
15.2	0	18.5	1.2	0	9	0	17.4	13.4	6.5	0	4.2	0	1.8	0	8.1	0	2.9	12.8	0	0.3	18.5	0	0	1.3	11.6	2	0.1	1.1	0	21.3	0	0	0	0	0	0.5	0	0.2	0	0.6	22.2	3.1	0.6	0	13.5	1.3	9.7	8.5	0
4.8	0	22.8	0.1	0	21.1	0.2	7.4	7.6	11.1	0	17.8	0	1.9	0	3.2	0	0	2.8	1.2	0	23.4	0	0	5.5	6.1	5.3	2.4	0	1.4	3.6	0	0	0	0	0	0	0	0	0	1.5	8.9	0	0	0	0	0	0	18.4	3.8
8.6	0	8.7	1.3	0	14.9	0.6	17.2	19.8	5.1	3.4	12	0	10.7	0	0.2	0.2	1	0.4	0	3.6	34	0.6	0	0	5.2	5	0	2.7	0	0	0	0	0	0	0	0	0	0	0.1	6	0	0	1	0	0	1.7	7.4	0.4	0
6.9	2.1	9.9	0.8	0	14.3	3.9	8.8	2.9	10.6	15.7	18.5	0.8	18.5	0	3.4	0	0	3.5	0.2	0.7	0.6	1	0	0	14.8	0	0	1	6.1	0	0	0	0	0.8	0	0	0	0	2.8	0	1.3	0	1.2	0	0	13.1	0	13.8	0
20.5	1.1	23.1	10	9	9.3	1.9	10.6	2.5	6.3	18.2	24.4	2.6	1.4	0	1.4	0.8	0	2.8	0.6	3.3	10	0.6	0	4.3	14.9	0.8	0	11.5	18.5	0.3	0	0	0	2.7	0	0	0	3	1.4	0	2.2	0.8	0	0	0	0	2.3	0	9.1
5.1	1.6	20.9	5.5	0.7	20	6.2	13.7	4.6	14.7	22.8	17.6	0	15.5	0	3.2	2	0	1.9	0	18.1	13.5	4	2.6	3.1	2.1	0.4	0	0.4	1	1.5	0	0	0	0	0	0	2.3	4.6	2.6	0	0	3.7	1.2	0	1.3	48.9	4.9	0	0
1.3	1.4	23.9	26.7	0	8.5	3.9	10.6	5	10.5	17	17.3	3.6	6.9	5.6	0	0	0	12.9	3.7	0.6	17.4	1.5	7.9	0	3.3	1	0	0.7	0	0	0	0	0	0	2.3	0	0.4	4.3	24.4	4.2	0.2	2.1	0	0	1.7	3.6	10.3	0	0
9.7	0	9.6	15.8	16	10.5	0.4	14.3	15.9	4.6	22.4	16.5	3.8	4.2	1.5	1.4	0	0	2.3	0.6	3.7	16.4	5.1	0.4	0	15.7	10.7	0	1.1	0	0	0	0	0	0	1.4	0	0	5	4.6	0	0	0	1.5	2.8	0	4.2	5.6	1.9	0
2.4	14.1	34.4	24	0.9	3.4	0	18.3	19.8	0	19.5	14.4	2.4	0.6	13.9	0	0	0	7.6	0	0	17.1	3.1	2.5	0	10.2	14.4	0	0	0	0	0	0	16	0	0	0	1.5	1.4	0	0	11.4	0	1.2	16.1	0	0	0.6	0	1.5
2.4	0	8.4	4.6	1	2.2	0	12.3	15.7	2.6	21.7	9.9	0	2.2	12.1	0	0	0	1.8	0	0.6	0.5	0	0.9	0	7.3	3.7	0	5.1	0	1.8	0	0	0.6	0	0	0	0	1	0	1.9	5.4	0	1.7	0	0	1.7	0.3	0	7.5
12.1	0	4.4	3.4	19.8	15.3	1.2	20.8	18.3	10	6.4	11.3	0.9	7.7	3.2	2.6	0.4	0	15.7	0	10.6	13.6	0.8	0	0	8	10	1.9	3.6	0	25.4	0	0	0	1	0	0	0	4.6	15.6	3	19.7	0	4.6	0	0	7	12.8	0	10.1
14.3	0	11.3	10.5	8.7	17.2	0.4	10.1	20.5	2.7	3.5	7.7	0.3	2.4	9	0.2	0.4	0	3.9	0	0.6	23.3	0.8	0	0	17.3	4.3	0.5	0.7	0	0.5	0	0	0	1.5	0	0	0	4.1	7.9	0.7	0.8	2.5	1.9	0	0	10.7	15	2.7	0
6.4	0	10.7	14.5	11	6.2	0.3	20.6	8.7	7	17.2	12.1	0	1.8	3	0.6	0	0	2	0	0.6	22.5	0.2	0	0	14.9	5.7	0	5.4	5.8	0	5.5	0	0	0.4	0	0	0	4	1	2.4	0	1.9	0	0	0	5.6	11.2	0.9	47.8
13.2	0	30.6	10.3	16	6.8	0.1	11.3	18.9	25.6	21.2	21.4	0	13.8	5.5	0	0	0	6.1	0	0.4	20.3	4.4	3.9	0	14.8	1.2	0	8.9	0.8	0	0	0	0	2.9	0	0	0	9.3	0	2.2	0	0	2.1	0	0	0	1.5	0.2	4.2
3.2	0	37.9	0.8	11.1	8	0	25	20.2	11.4	25.4	16.1	0	8.8	16.1	4.6	0	0	1.6	0	0.4	13.4	1.8	0	0	19.2	2.7	0	2.8	15.7	2.2	6.9	0	0	5.1	1.7	0	0	1.5	0	3.6	16.6	0	0.6	0	0.4	0	8.3	2.5	24.7
5.5	17.3	20.1	2.1	4.3	11.4	0	19.3	17.7	5.5	11.1	8.8	0	0.2	7.3	0	0	0	15.4	0	0	18.1	0.7	0.2	0	8.2	1.7	0	0.7	0.7	0	0.2	0.6	0	0.1	0	0.2	0	0	3.3	2.2	7.8	0	0	0	1.9	0	4.2	0	15.9
18.3	5.1	25.8	2.5	12.7	18	0	12.6	21.5	9.7	5.6	2.3	0	1.2	14.5	0	0	0	1.5	0	22.4	20.9	1.1	0	0	16.5	1.6	0	10.4	0	0	0	0	0	0	0	0	4	0	1	0	1.4	0	0	0	8.2	0	2.7	0	15.6
21.4	6.3	19	0.6	19.7	10.1	2.6	5.4	14.6	10.9	11.2	18.9	0	0	0	1.8	0	0	0	0	3.5	26.4	4.3	0	0	6.6	4.2	0.2	1.1	0	0	0	0	0.3	2.7	0	0	14.1	0.1	0	2.1	0	0	0	0.4	5.2	0	0	0	18.3
7.1	17.2	15.7	3.7	7.4	4	0.6	4.2	14.9	4.5	11.3	6.8	2.5	0	0	1.4	6	0	0	0	2.8	12.9	0.5	0	0	1.5	0.1	26.1	12.9	0	0	0	0	2	11.6	0	0	1.4	7	0	2.5	0	0	0.2	0.9	6.2	1.9	0	0	11.4
14.1	8.5	23.8	3.3	9.1	12.9	0	22.6	16.8	5.5	3.8	15.8	26.5	0	0	2.6	0.9	0	4.2	0	0.1	16.6	0	2.2	7.4	9.3	5	25.1	9	0.2	6.2	0	0	1	21	0	6.9	13.7	6.8	0	0	3.2	4	0	0	0.6	0	7.4	0	19.2
0	10.2	11.7	2.7	19.6	7.4	0	8.1	8.5	10.3	7.1	14.6	5.9	0	1.5	0	0	0	0.9	0	10.6	10.7	0	1.6	2.3	21.2	4.9	43.9	6.8	0	0.7	0	0	0	3.3	0	3.1	4.2	5.5	0	0	4.9	13.9	0	0	4.4	0	9.7	0.4	15.6
14.8	21.3	5.7	1.7	1.3	16.7	2.2	17.1	12.3	15	9.2	13.8	0.2	0	0.5	1.4	0.6	0	1	0	17.7	20.7	3.1	0	0.6	7.9	15.6	19.3	1	0	3.8	0	0	0	4.3	0	0.6	0	4.3	0	0	0.4	4.8	0.2	0.6	1.7	0	5.5	0	1.5
5.5	8	18.2	6.7	13.4	25.9	0	11.6	12.1	15.4	17.6	12	3.6	0	8.3	1.4	0	0	6.5	0	10.5	16.6	7.5	0	5.3	19.7	8.1	23	0.6	0	15.2	0	0	0	3.8	0	6.4	23.7	3.3	1.9	0.6	0	1.6	34.3	0	4	1.9	6.1	0	2.7
10.6	9.2	13.5	1	12.8	9.3	0	13.1	13.7	14.2	13	11.8	0.2	0	4	0.6	0	0	6.3	0	0.9	18.9	0.2	0	0	14.5	10.7	28.5	0.8	11.5	6.5	0	0	0	3.5	0	2.3	28.4	5.8	2.7	2.2	0	10.9	24.6	0	0.6	0.2	9.1	0	6.6
1.2	1.5	5.2	4.2	1.4	10.8	0.1	15.4	16.6	4.2	12.1	16.6	0	0	0	0	0	0	1	0	7.1	13.2	0.4	0	13.8	14.9	1.9	19.8	0.2	0.5	4.5	0.6	0	0	7.2	0	0.2	1.9	3.5	6.2	2.2	1.3	2.9	0.8	0	0	0	11.2	0	3.8
14.9	1.3	7.8	1	2.6	9.5	1.9	13.6	23	6.9	16.7	13	0	4.2	0	1	0	0	0	0	0.4	15.7	4.1	0	12	12.7	0.4	17.7	0	0	27.3	14.1	0	0	7.4	12.2	0	0	0.4	0	0	2	0.7	9.8	0.6	0	0	8.9	3	11
20.6	0	20.6	0	8.3	19.1	0	11.9	15.8	2.4	13.6	15.3	3.3	6.4	0.8	6.8	0	0	7.7	0.2	0.8	12.2	2.5	0.4	8.9	18.3	1.8	3.9	0	0	5.5	0.8	0	0	9.2	8.3	0	0	0	0	1.9	0	0	2.9	3	0	1.1	0.9	2.1	27.9
3.1	0	13.2	0	9.5	11.9	5.6	14.3	5.2	2.5	13.6	14.6	63.7	7	1.3	0.9	0	0	19.2	2.2	0	19	0.9	0	14.9	8	0.2	0	0	0	5.8	0	0	0	6.7	10	0	0	0	0	3	0	0.4	0	0.9	0	2.7	0	1.3	6.4
4.1	0	16.7	0	10	13	1.7	8.4	20.1	14.3	25.4	11.7	0.8	5.5	10	5.6	0	0	2.3	0	1.8	23.6	0.8	0	13.5	17.5	6.3	7	0	2	20.1	0	0.6	0	13.8	1.5	0	4.3	0	0	0.7	0	9.8	0	0	0	14.2	2.7	4.9	21.4
2.6	1.4	16.5	0.2	1.9	10.6	0	17.7	11.3	8.5	14.4	12	0	3.6	3.6	0.9	10.7	0	6.5	0	1.8	23.5	0	1.3	14.7	22.6	3.5	6.2	0.7	0.2	11.8	0	0	0	8	0	0	0.7	0	21.8	3.6	0	1.4	0	1.3	0	2.3	13.5	0.4	0.2
1.2	4.4	11.9	0.8	0	10.4	1	17	5.7	8	21	18.9	0	1	1.6	0.2	6.7	0	10.1	0	5.1	18.5	0	12.5	11.4	9.8	0.8	8.3	1.1	0	8.4	0	0	0	0.6	0	0	0	0	4.5	2	1.2	0	0	0	2.6	0.6	11.6	1.1	0.8
1.6	0	11.8	0	0.9	11.5	0	14.7	22.9	3.4	16.7	16.5	0	0	0	4.9	14.6	0	2.4	12	24	33.8	0	0.6	15.5	11	0	18.5	0	0	10.5	0	0	0	0.4	0.8	0	4.7	0	24.3	6	0.2	1.7	0.2	0	7.3	3.6	0	7	0.8
5.9	0	16.8	0	1.7	26.3	1	28.7	5.6	19.5	6.2	11.3	0	0	0	1.3	0.8	0	0.9	3.7	11.4	19.4	3.1	0	13.8	19.6	7	15.9	0	0	7.4	0	0	0	1.5	0.8	0	2	2.1	3.6	0.8	0	0	0	6.1	0	0	0	29.8	0
22.7	5.5	8.5	2.8	0	20.2	0	8.1	9	15.1	18.4	17.8	0	0	0	0.2	12	0	0	6.6	6.7	21.3	0.4	11.4	1.8	14.3	3	4.9	0	1.6	1	0	0	0	0	0	0	1.9	1.9	2.7	0	0	2.1	2	0.9	6.6	11.9	1.1	7.2	3
5.6	5	22	0	0	17.8	0	14.4	12.4	14.8	16.8	16.9	4	0	0	2	3.7	0	0	7.4	13	18.5	0	2.2	16.9	12.1	1.4	11.3	0	1	9.5	0	0.8	0	0.2	0	0	0	0	1.2	0	0	3.7	1.6	2.8	8	0	0	5.7	0
6.5	13.1	14	0	3.6	14.3	0.2	14.2	12.7	4.4	10.6	15.5	1	0	0	1.4	0	0	0	0.2	3.7	24.8	0	0	15.8	11.1	0	2.7	0	0	6.9	0	0.6	0	1.4	4.8	0	4.9	0	2.3	0	0	0	0.8	0.4	4.9	0	4.4	2.3	0
10.3	5.5	8.8	0	3.2	11.4	0	10.2	9.6	21.1	13	16.7	1.7	0	0	16.5	0	0	0	0	14.9	21.2	0	0	16.2	11.5	6.9	3.4	2.8	0	0.5	0	0	0	1.4	1.5	0	2.2	0	12	0	0	0	0	0	0	4.2	0	0.4	0
7.9	3.1	27.3	0	0.2	13.7	31.5	7.1	28.4	13.5	11.3	13	5.5	0	0	18.7	0	0	0.4	0	6.3	14.8	0.2	0	14.3	18.2	4.3	4.7	0.9	0	1.2	0	0	0	0	0	20.8	2.7	0	7.5	0	3.8	0	1.4	0	1.5	0	0.8	0	4
6.9	7.1	25	0	2.7	14.3	3	17.2	15.9	10.4	0.4	15.6	2.4	0.2	0	12.2	3.4	0	0.4	0.3	4.3	16.6	11.1	0	5.5	10.4	6.8	3.3	0	0	8.2	0	0	0	13.1	0	1.5	5.6	0	13.9	0	2.2	0	3	0	0	0	7	5.7	0
1.6	17.8	11.7	0	0.3	9.1	0	9	4.4	0.2	3.6	11.1	0	0	1	2.2	1.1	0	4.5	0.7	0.2	8.8	1.3	0	2.6	5.5	7.4	1.3	0	0	0.3	5.5	0	0	2.5	0	0	7.7	0.4	4.6	0.4	0.8	0	2	0	0	0	8.5	2.1	0
16.3	5.7	18.6	0	6.1	12.8	0	20.8	21.3	17.5	16.8	10.9	0	0.4	4.4	11.5	3.3	0	10	0	5.1	20	4.1	0	10.2	14.6	15.5	2.9	6.1	0	10.5	13.4	0	0	4.6	0	0	4.4	0	11.1	2.5	0.6	0	2.9	0	0	0	7.6	1.7	0
0	0	29.2	0	1.2	14.4	0	15.7	10.8	7.7	7.1	13.4	0	0.4	4.6	0.6	0	0	0	0	8.6	23.3	0.4	0	7.8	13.7	9.4	10.2	11	0.8	9.7	11.6	0	0	6	0	0	1	0	6.6	1.2	8.7	2.1	1.9	15.2	0	0	0	0	0
12.4	0.2	15.2	0	0	13.8	0	10.5	23	11.7	8.2	16.6	0	0	0.8	1.7	0	0	1.4	0	3.4	13.8	1.7	0	0.7	5.4	11.1	11.8	1.2	0	4.7	0	0	0	4.1	0	2.9	0	3.2	2.2	0	1.5	0.4	0.4	0	0	6.3	0	11.1	0.2
17.7	0.4	27.7	0	1.9	10.5	0	9.5	12.5	11.9	12.8	8.5	1.5	0	0	0.1	0	0	11.4	0	3	14.9	0.5	0	6.2	10.6	9.7	13.4	5.3	0	9.8	0	0	0	6.3	0	0.4	0	4.1	10.4	0	0.8	3.2	0	0	0	11.6	0	8.4	0
4.9	5.5	12.9	0	4	12.3	0	18.6	14.9	19.7	9.5	11.2	7	0	0	8.9	0	0	1.4	0	3.8	30.3	9.1	0	6.1	14.3	17.5	17	2.3	0	2.9	0	0	9.8	5.7	0	0	2.7	12.7	9.8	3.7	0	7.8	0	1.5	0	1.1	0	8.9	0
15.8	5.2	25.2	0	3.4	13.7	0	2.6	16.1	18.1	5.3	18.5	2	0	0	0.6	0	0	8.6	0	16.6	14.7	12.5	2.7	3.6	10.9	6.3	10.6	0.7	0	16.7	0	0	5.3	17.6	0	0	2.3	0.9	13.4	1	21.6	0	0.4	0	0	0	0	10.2	1.5
5.9	2.3	13.3	0	13.5	16.1	0	15.5	8.5	11.7	10.5	16.4	0	1.8	2	1	0	0.6	5.4	0	2	18.2	18.1	0.7	3.3	2.9	5.9	9.2	0	0	11.6	9.2	0	2.4	14.1	1.5	0	0.2	0	3.8	0.7	6	1	4.1	0	0	3	0	20.3	0
9.1	0	23.9	0	3.7	5.3	0	10.7	15.1	11.2	17.9	24.9	2.2	1.4	0	0.8	0	0	2.2	0	10.6	19.1	7.3	0	7.9	6.3	5.9	16.3	0	0.5	0	0.4	0	0	1.7	0	0	0.9	0.8	11.2	0.5	1.4	1.4	2	0	0	13.7	0	11.4	0.4
21.2	1.9	14.1	0	2.4	5.2	0	3.4	8.7	10.8	9.8	10.8	0.4	7.9	0	0.4	0	0	3.4	0	0.4	11.6	0	0	1.9	8.9	1	5.8	0	0.6	8.4	0	0	0	22.1	0	0	3.8	6.9	2.9	0	0	0	5.5	0	2.5	4.7	0	1.3	0
21.3	2.3	34.8	14.4	2.6	9.2	0	5.1	17.3	15.6	15.1	15.3	0	15.6	0	0.2	0	0	0	0	0.2	21	4.3	0	11	9.2	0.6	2.4	7.3	13.3	3.1	0	0	0	5.1	0	0	0	1.4	19.8	0	6.6	0	8.4	3.6	4	0	0	1.7	0
6.2	0.2	11.6	15.3	8.4	1.1	0	3.9	13.8	1.4	10	24.9	0.6	36.3	0	3.7	0	0	3.7	0	0.5	25.6	0.4	0	20.2	12.9	0.9	20.3	4.3	0.6	3.4	0	0	0.1	6.5	6.4	5.4	0	0.4	25.9	1.8	12.8	0	0.8	0	1.7	0	0	0	0
6	3	10.6	8.5	10.4	12.4	0	2.8	9	7	8.8	14.4	8	20.5	0	2.3	0.2	0	1.6	14.5	0.9	25.3	0	0	15.6	11.8	8.1	15.3	0.2	0	9.1	0	0	2.6	2	6.1	11	0	0	2	2	1.1	3.7	0	3.4	2.5	4.4	0	1.9	2
22.5	2	0.2	13	7.8	8.4	0	10.3	13.6	17	12	17.5	3.9	12.8	0	0.3	5.1	0	7.6	1	14.8	18.3	2.9	0.7	19.4	3.9	7.4	6	0	0.4	5.5	0	0	0	0	5.7	0.4	0	0	0.9	0	0	1.4	1.8	0	8.7	0	0	2.1	15.5
8.1	1.2	33	11.1	2.1	11.6	0	8.3	15	12.6	15	16.5	2.2	14	0	1.1	1.7	0	3.2	0.2	7.7	22.1	0	0.9	13.8	34.5	5.5	6.2	0	0	5.3	0.5	0	0	0	0	0	0	2.5	1.8	1.3	0.2	0.6	4.8	1.9	2.8	1.7	0	2.8	0
22	7.1	11	13.8	16.6	12.6	0	8.4	20.7	16.6	19.7	23.9	0	10.5	0	0	0.1	0	0	0	0.9	9.7	0.4	0	10.6	14.8	4.1	25.4	4.3	0	2.7	0.1	0	0	8.5	0	3.1	0	17.4	0.9	0.5	0	1.5	4.5	0	0	0	0	0.4	0.9
20.4	4.8	17.2	10.1	1.8	16.1	0	3.5	9.7	15.9	15.9	21.7	0.4	9.1	0	4.6	0	0	0	7.8	8.7	12.2	2.9	0	17	12.5	8.5	7.5	0.4	25.6	10.2	0	0	0	13.9	1.7	0	0	3.6	6.5	0.8	0	0	1.7	0	6.3	0	0	3.4	0
11	1.4	23.8	0.3	0	18.2	0	4.9	9.3	8.5	22.6	28.1	0	12.2	0	0.2	0	0	0	12.1	0.9	8	4.5	0	21.7	28.1	14.1	0.9	0	1.3	0.3	0	0	14.5	0	0.2	0	2.5	2	7.5	1.9	0	0	1.7	0	0	0	0	0	0
11.2	0	21.9	3.3	0.6	10	2	15.2	12.8	6.4	5	23.8	0	4	4.6	1	0	0	0	0.8	0	16.7	8.8	0	9	5.2	8.7	4.4	7	1.2	15.5	0	0	26.6	0	0.5	0	3.1	0	22.5	0	25.9	0	0	0	4.2	2.5	0	4.2	0
19.6	9.4	19.7	2.7	1.1	17.6	10.7	21	20.5	15.8	9.2	12.3	0	10.2	1.6	0	0	10.8	0	0	0	20.6	0.2	8.7	7	8.2	5.9	14	4.2	0	2.4	0	0	3.5	0	28.7	0	18.6	0	18.4	0	20.8	0.2	0	0	0	2.5	4.9	0.8	0
1.3	0.1	14	1	5.2	16.1	20	10.7	7.6	14.7	12.7	22	0	0.4	0	0	0.6	7.2	2	0	2	16.6	1.1	0.3	23.3	2.8	11.3	6.3	8.2	0	0.2	0	0	0	0	5.8	0.2	6.9	0	0.2	5.4	4.1	1.7	0	0.9	0	5.9	3	4.2	0
16.2	0.6	20.1	0	7.9	12.7	0	5	14.8	12.8	10.9	24.5	0	2.2	0	0	0.4	1.3	41.9	0	80.9	18.3	2.6	0	15.4	3.5	5	18	11.2	0	0	0	0	1.2	0.3	2.7	0	0	0.9	7.7	0.6	1.2	4.9	0	11.8	0	0	0.4	4	0
5.4	0	21.6	5.5	4.7	16.2	14.9	19.9	16.5	16.4	10.9	21.7	8.5	5.4	0	0	0	2	9.7	0	76	24.1	0.9	0.6	23.1	8.3	9.6	24.2	2.9	0	7.1	2.4	0	6	0.5	10.2	0	0	0.7	7	0	2.9	12.7	0.2	1.9	3.8	4.9	4.2	0	1.9
5.2	0	8.1	11.6	2.2	16.5	1.2	9.5	11.7	15.9	19.8	8	0	14.8	0	0.2	0	0.6	1.8	0	10.1	27.1	0.4	15.8	6.8	1.1	11.8	8.3	0.3	0	2.6	4.1	0	6.8	0	0.2	0	0	0	2.2	2.7	1.1	1.8	0	0.2	0.4	0.6	10.8	4.6	3
10.7	0.4	23	1.6	0	12	0	13.1	16.9	7.3	12.7	17.1	0	1.9	0	0.9	0	2.9	7.6	0	0.5	8.8	2.6	13.6	7	18.7	12.1	12.3	4.5	0	4.3	1.2	0	0.2	0	0	0	0	2.1	0	2.9	4.1	0	0.6	11.2	0	6.1	0	1.7	0
1.6	0	8.3	0.4	0	7.4	0.7	23	10.2	4.4	10.5	11	0.5	6.4	0	9.7	0	0	4.6	0	0	22.4	2.5	2.1	3.9	1.6	4.4	15.9	7.3	0	5.3	0	0	0	0	0	0	0	13.7	0	0	13.6	0	12.1	10.6	0	0	18.4	3.6	0
0	0	16.1	4.9	3.5	16	1.5	15	17.8	5	20	14.7	2.4	11.4	0	11.2	0	1.4	0.2	15.5	15.9	7.9	6.5	0.8	14.3	0	6.5	15.6	2.6	1	6.8	0	0	0	2.4	0	0	3.7	1.2	0	0	19.1	0	1.8	1.3	1.3	0	14.6	11.8	0
25.4	0	16.5	2.7	6.6	16.1	0	12.8	8.9	6.9	14.5	14.6	2.8	2.4	0	5.3	0	0	5.6	6.6	1	10.2	1.5	0	17.1	0	8.9	1.9	1.8	6.7	9.3	0	0	0	1.6	0	0	3.9	2.1	0	0.8	2.2	0	0	1.1	4.7	0	12.3	2.8	4
2.6	3.1	28.6	9.4	5.5	17.7	0	23.7	10.7	3.6	10.9	12.1	2.7	11.5	1.5	2.9	0	3.7	0.9	8	0	20.9	2.8	5.1	13.5	0	10.5	18.6	0	12.6	6.6	1.7	0	0	0	0	0	2.8	2.3	0	0	17.8	0.4	0	1.5	0	0.2	15.4	11.4	4.6
8.7	3.7	20.2	12	8.6	9.6	0.2	27	16.8	3.9	9.2	15.8	7.7	6.9	3.2	0.8	0.6	0	13.8	0	0	15.2	4	0.8	13.6	0	9	9.4	1.7	0	0.7	1.1	0	0	0	0	3.9	1.6	0.6	0	1.4	5.9	4	0	5.9	0.2	0	6.6	2.5	1.3
20	0.8	17.4	9.7	2.2	5.5	0.8	4.4	10.5	2.5	7.1	4.9	0.8	6.7	1.1	6.3	0	0	0.4	0	3.7	6.3	1.9	0	7.2	0	3.5	5.2	0.5	0	1	0	0	0	1.7	0	2.3	2.5	0	0	1.8	10.3	2.2	3.3	1.5	8.3	0	11.9	0.9	0.2
17.7	6.5	17.8	0	14.7	11.3	0	14.9	20.7	13.7	14.7	24	4.7	5.9	4.7	0.4	0	23.2	6.7	0	5.8	22.3	5.2	0	14.1	7.4	4.1	17.6	5.5	0	3.5	0	0	0	0.8	14.8	0	3.6	0	10.8	1.8	6.5	2.8	2.1	0	3.1	2.7	7.8	11.7	7.4
15.7	3.9	18.4	0.6	6.3	7.9	3.5	8.8	6.8	5.8	7.9	2.6	0.5	18.3	4.1	2.8	0	5.6	5.7	0	0.7	12.6	2.3	0	19.5	0.1	0.6	7.4	0	0	3.7	0	15.4	0.4	2.3	1.1	0	1.4	0.6	18.1	1.4	4.7	1.1	6.9	0	3	0	18.4	4	3.6
12.7	6.5	43.1	4.8	4.6	1.4	2.3	26.3	22	20.7	0.6	10.2	0	15.7	16	1.7	0	8.8	4.3	0	2.2	15.1	6.6	0.4	15.4	2.5	0	15.9	1.6	1.7	6.5	0	5	5.3	3.5	0	0	0	1.9	11.9	1.7	7.5	0.4	1	5.3	2.1	0	10.6	0	0
0.3	19	21.4	0.6	0	10.3	0	11.6	13	6.8	1.3	12.5	0	4.7	1.1	1.5	0	13.4	0.8	2.2	1.8	13	10.3	0	9.5	7.3	12.7	10.1	1.8	6.5	3.8	0	0	3.4	5.5	2.3	0	0	0	15.1	7.4	25.3	1.9	3.5	0	7	0	0	3.6	1.3
7.7	0.9	11.8	0	0	17.9	0	1.7	3.9	20.6	10.3	16.7	0	11.5	0	0.2	0	7.4	0	6.5	0.6	13.9	3.1	0	15.2	18.4	9.9	7	4.7	8.8	13.6	11.2	0	0	5.7	7.2	0	0	0	12.5	4.9	9.6	0.6	1.9	0	12.9	0.4	0.7	7.6	0
18.2	4.4	11.9	27.1	0	13.1	0	8.3	18.1	8	12.6	9.9	1.2	5.2	0	5.7	0	1.1	0	15.6	3.9	23.9	0	0	14.5	16.6	14.4	17.3	0.6	0.5	0.5	0.7	0	0	2.7	14.1	0	0	10.5	21.5	1	22.6	0	0	13.5	4.2	0	16.6	13.5	7.4
5	2.1	22.2	5.3	2	14	0	17.4	11.7	10	15.5	9.5	0.2	11.1	5.2	0.6	0	0.7	0.2	3.6	2.8	20.4	0	0	17	15.6	17.8	16.5	0.1	0	0	0.3	0.8	0	9.7	3.4	0	0	4.1	8	0	7	0	2.1	0	0	0	0.5	11.2	5.1
6.3	0.9	18.8	2.2	0.8	5.8	0	11.3	15.6	15.7	9.9	14.3	0	19.1	1.8	1.6	0	0	6.5	0	3.3	13.1	3.1	0	15.8	10.8	2.6	4.3	2.4	1.8	7.9	0	0	0	4	7.9	0	0	1.4	19.7	4.2	1.7	0.2	0.8	0.2	3.8	0	12.2	5.3	18.8
12.2	1.8	23.2	0.2	0	19.3	0	19	10	18.7	10	26	0.1	6.3	3.8	0.8	0	0.2	5.7	0	0	14	3.1	0	11.3	13.8	3.5	6.5	0.6	0	15.3	0	0	0	0	7.1	0	1.1	0	7	0.9	5.4	0.4	0.4	0	3.5	0	18	13.8	0
13	3.5	15.9	1.8	3.3	13.5	1.7	9.8	14.3	3.4	8	20.3	0.3	2.7	6.9	1.8	0	0	0.2	0	3.1	13.9	3.2	0.8	15.4	8.3	0.6	2.2	3.4	0	2.6	0	0	0.1	0	3.9	0	14.2	9.5	4.9	1.6	0.8	6.7	2.7	0	2.6	0	0	6.4	0
14.7	0.5	18.8	0.8	0.3	18.4	0.5	24.9	14.6	15.7	10.9	16.9	0	0.4	0.8	2.5	0	0	2.9	0	0.8	17	0.7	0	9.6	13.4	8.6	3.4	0	0	1.2	0	0	1.1	0	2.5	0	17.6	8.2	10.3	6.9	5.1	0.9	1	0	4.7	0	10.8	6.4	1.2
12	0.2	29.6	1	0	12.1	5.9	6.4	14.8	14.1	2.3	20.7	0	9.4	0.4	8	0	0	0.4	0	3	7.3	4.6	22.4	15.5	4.5	11.6	5.9	0.6	5.2	2.2	0	0	0	0	17.9	1.5	4.2	7.7	22	14.1	0.3	0.6	3.7	0	5.3	0	14.8	5.9	13.4
18.7	3	9.8	9.6	0	11.3	2.4	8.4	15.2	2.4	7	22.1	0.8	9.6	0	13.1	0	0	0	0	13.8	15.4	13.8	7.4	16.1	6.5	0.2	15.4	0	0.7	0.2	0	0	0	0	3.1	10.3	12.2	10.5	8.5	3.4	2.9	0.8	7.9	0	0	0.2	0.6	0	4.9
14.1	3.8	21.6	13	0	16.3	0	18.1	14.3	4.2	19.8	20.7	0	2.4	0.1	14.7	0	0	0	0	24	20.2	0.6	7.8	14.4	20.6	2.9	10.8	0	5.2	3.3	0	0	0	0	1.5	2.2	2.7	7	5.8	2.2	2.3	6.9	2.5	0	3.4	0	1.9	1.5	8.2
7.3	0.4	13.3	14.6	2.6	15.7	0	5.9	5.5	1	19.6	16.7	0	10.1	2.2	7	0	0	3.7	0	2.7	7.6	0.9	0	16.8	10.7	7.7	6.9	0	0.7	8.8	0	0	0	0	0	0	14.2	0.3	11	0	12.2	10.7	0	1.1	0.2	0	5.7	0	0.8
7.1	0	22.2	3.5	12.6	15.4	0	20.2	13.2	7.7	17.6	16.3	2.5	13.3	0.3	1.1	0	0	6.3	0	1.2	15	0.3	0	10.5	12.5	8	9.6	0.4	4.3	2.6	0.2	2.7	0	0	2	0	3.8	0	10	0	19.1	1.1	1.7	0	6.8	0	14.8	7.8	0
3.2	0	26.8	4.1	5.6	12.9	1.1	11.5	16.1	10.3	7.9	24.7	1.7	27.7	13.7	0.6	0	0	3.6	0	0.4	10.4	0.2	2.5	14	9.3	3.6	11.7	1.7	1.3	3.6	0	2.5	0	0	3	0.8	0	4.9	3.8	1.4	14.3	0	1.4	0	9.3	2.3	6.8	0.8	0
19.5	0.4	27.1	2.1	0	22.2	1.5	9.4	14.3	9.9	9	25.9	0.2	15.3	2	0	4.1	0	10.5	0	1.4	11	0.2	0.3	11.4	16.7	12	16.8	1.3	0.5	10.6	1	0	0	0	7.4	0.4	0	10.8	8.4	1.4	4.9	0	2.1	0.6	0	6.8	3.8	0	0
2.3	0	23.7	1.9	15.4	9.2	0	5.6	5.4	13.2	9.9	23.4	0.6	11.1	0	0.8	0	0	0.2	0	0	16.1	0	0.2	4.6	6.3	13.4	6.7	0.6	0	7.6	0	0	0	0	10.3	2.3	0	15	4.4	0.4	13.1	0	0.2	0	0	0	15.7	4.7	0
5.7	0	31.1	1.3	3.6	9.9	3.4	6.8	11.2	6.4	11.3	11.3	0	6.7	0	0.4	0	0	0.8	0	0	9.2	3.2	0.8	8.2	11.2	5.4	9	0	2.6	23	0	0	0	0.2	2.7	1.3	0	6.7	5.7	0	7.4	1.2	8.1	0	6.1	0.6	7.2	14.8	0
12.6	13.1	14	0	7.8	0.7	1.4	11.5	22.3	5.4	3.9	20.4	0	1.6	0	0.2	0	0	8.5	0	0	15.4	1.9	0.4	11.1	1.9	3.9	9.9	0	0	27.9	15	0.2	0	0	1.2	1.1	0	0.9	20.9	0	4.6	17.8	3.1	0	2.8	2.7	3.2	2.1	0
6.8	0	14.3	0	11.6	0.7	0	11.1	9.5	18.6	8.1	25.9	0	7.1	0	0	0	0.6	0.3	0	0	7	5.5	0	10.1	7.1	8.2	2.5	0	0	7.5	4.2	4.2	0	0	0	0	0	0	4.2	1.7	8.7	0.4	2.3	1.5	28.8	0	0.2	0	0
7.8	0	9	3	2.5	0	3.5	9.5	11.2	8.7	12.9	27.5	0	15.7	0	1.5	0	0.6	1.5	9.2	5.3	10.4	8.1	1	14	10.8	8.1	5.5	0	2	4.3	0.2	0.6	0	0	11.8	0	0	6.9	1.5	0.4	11	3.9	0	0	7.6	3.2	0.8	12.3	11.8
1.3	0	7.8	3.1	15.7	0.6	1.5	2.8	8	14.5	14.1	8.8	0	21	0	5.5	0	0.6	3	0.2	2.9	18.6	2.8	0.8	14.7	13.4	13.6	12.9	0	0	10.7	24.9	0	0	0	2.9	0.8	0	18.7	0	0	5.2	5.6	1.2	0	0	6.3	6.1	1.1	0
14.2	2	6.7	4.7	5.7	0	0	9.6	11.6	12	13.2	14.5	2.7	24.9	0.4	2.6	0	0.8	0.5	0	1.4	2.5	0.6	0	4.8	3.5	7.3	15.1	0	0	14.4	4.7	0	0	0	5.1	2.1	0	1.4	0	0.6	2.3	0.8	1.7	0.2	0	21.6	5.3	0.8	0.9
5.3	3.2	28.5	12.5	8.6	0	0	6.6	26.6	15.7	25.9	29.1	7.6	25.1	0	1	0	0	20.3	0	5.3	9.6	28.2	0	12	10.5	4.7	7.4	2.2	0	5.7	0	4.1	0	0	0.3	0	0	0.6	1.5	1.5	8.5	2.7	0.6	0	11.9	9.9	15.9	0	0
9.5	2	8	0	3.4	0.5	0	5	14.3	13.2	14.3	21.1	8	28.8	6.5	5	0	0	3.7	0	3.8	11.7	7.8	13.9	14.9	16.8	2.4	11.9	0.6	0.8	28.2	0	0	0	0	0	2.2	0	1.2	3.7	0	1.5	6.8	2.9	0	5.9	4.7	0	1.3	0.4
1	2.6	4.6	1	3.1	14	0	1.2	19.8	7.6	15.3	9.9	3.5	27.2	9.7	1.4	0	0	0.4	0	6.7	10.1	11.1	1	16.8	10.1	6.8	8	1.2	0	0.7	0	0	0	0	7.1	2.4	0	2.5	8.7	0	10.8	3.3	1.8	0	15.2	13.5	0	0.9	0
7	1.2	17.8	5.8	5.4	8.6	0	8.9	20.4	14.8	16.4	19.7	3	20	2.6	0	0	0	2.9	0	1.1	12.3	7.7	0	23.4	11.5	2.3	10.8	3.1	0	9.4	0	6.2	0	0	6	2.3	0	10	9.7	0	7.5	9.3	2.2	0	0	8	0	3.4	79.8
3.3	0	19.6	3.7	9.5	7.4	0	9.3	25.5	10.9	6	9.1	1	6.8	2	0.2	0	0	1.2	0	0	14	4	0	11.3	12.6	2	1.2	0	3.1	0.8	0	1.5	0	1.4	6.2	0	0	5.8	1.8	0	1.5	0	0.2	0.5	0	1.5	0	0	0
12.8	0	17.8	10.4	11.2	14.1	0	15.9	10.3	16.6	15.3	19.5	5.4	16.4	18	0.6	0	0.1	0	4.8	0.4	22.1	3.5	3.8	15.9	4	13.6	2.6	4.1	6.1	2.6	0	21.1	0	0	12.9	0	4.4	2.1	15.1	3.4	16.2	0	4.3	32.9	0	4.8	15.5	0	0
1.3	0	25.3	5.3	1.1	15.9	0	5.5	9.6	18.4	3.1	21.5	0.6	10.2	2.6	3.8	0	0.3	0	0.7	15	25.4	0	0.5	14.4	0.3	20.2	12.8	0.4	0.6	2.6	2.7	1.4	0	0	11.8	0	1.2	0.8	13.6	0.1	2.9	0	1.8	8	0	6.7	4	0	0
6.1	2.4	13.6	2.8	8.5	15.3	10.7	18.8	2.9	13.7	27.2	20.4	0	23.1	0	1.6	0	0	0	0	9.5	18.7	2.8	4.5	9.3	10.9	3.1	8.4	0.7	0	4.8	15.5	1.7	0	0.8	1	0	0	1.9	14.1	4.4	9.4	1.4	0.8	4.7	0	0	14.7	0	0
1.4	0	28.3	6.6	9.4	18.3	2.6	15.2	8.3	13.3	13.8	22.2	0	13.3	0	0.2	0	0	0	0	2.2	20.9	0.7	13.4	20.4	8.1	6.1	14.5	0.9	0.3	6.3	2.6	0	0	1.7	0	2.9	0	19.5	33.8	9.5	19.2	9.6	1.7	0.6	0	0	15.7	1.9	2.1
6.7	1.2	17.5	6.6	3.1	7.1	0	2.9	6.2	11.2	20.8	8.1	0	12.5	0	0	0	0	9	0	0	16.1	0.8	0.2	6.8	19.3	12.2	13.4	7.6	0.7	9.9	0.3	0	0	0	1.2	0	0	10.8	8.4	0.5	11.3	10.2	0	0	0	0	4.2	0	0
5.4	1.8	27.2	4.2	1.4	15.7	0	14.6	6.4	15.7	21.1	19.6	0.3	9.4	0	0	0	0	0.4	0	0.4	12.2	1.2	0	18.6	16.9	8.3	19.8	3.9	0	3.4	0	0.7	0	7.3	0	0	0	0.8	13.4	14.8	8	0	0.4	0.9	0	0	10.7	0	0.4
8.6	2.2	19.3	15.7	0.7	12	0.8	15	10.4	16.4	13.9	18.5	2.1	18.1	0	1	0	0	0	0	0	16.3	1.4	2.1	8.8	10.8	12.3	7.8	4.4	0	2.7	0.3	2	0	0.4	10.8	0	0	1.2	11.9	3.4	6.4	2.7	1.7	0.8	0.6	0	14.5	0	1.5
10.2	0.4	25.2	30.2	1.5	10.5	11.5	12.3	12	14	10	25.3	0	6.6	0	4	0	0	8.9	0	0	8.3	0.8	0.5	11.1	13.2	21.6	3.3	0.4	0	4	9.8	0	0	2.7	18.8	0	0	0.6	2.3	2	0.4	1.2	4.8	0	0	0.9	0	14.4	0
0	3.1	12.9	3.1	0	23.4	0	13	15	3.4	29.8	8.7	1.4	19.2	0	3.8	0	9.4	6.6	0	0	14.9	6.9	0	18.2	9.1	10.3	25.1	0	0	6.3	1.1	0.7	0	3.2	11.9	1.2	0.8	12.8	7.1	0	0	0	2.1	7.4	0	4.6	14.2	19.8	0
0.2	10.7	30.9	7.3	0.4	16.6	1.6	22.1	13.8	8.6	20.1	23.4	0	24	0	4.9	0	0.6	0.6	2.6	0	26.8	0.3	0	13.8	6.3	19.3	7.4	0	0	2.6	0	1.3	0	0.9	1.2	1.5	10.8	9.2	6.5	1.2	3.1	1.7	0.6	0	0	0	14.6	9.4	0
5.5	4.1	26	2	0	26.8	0	22	17	12.1	21.9	20.6	0	16	3.4	3.9	0.3	0.6	0	11.4	0	10.8	4	0.4	20.1	14.6	6.7	9.4	0	0	17.6	0	0	0	0	0	4.9	12.7	9.7	8.3	0.4	15.5	0	17	0.8	0	0.8	4.5	2.1	0
11.2	0.8	9.7	1.6	0	19.7	0	6.2	17.6	14.1	10.3	12.9	0	11.5	0.2	4.8	0.9	0	0	1.2	0	30.4	7.3	0.4	9.6	24.3	19	16.4	0	0	5.1	0	0	0	0	0	1.5	2.3	7.3	5	1.3	18.6	0.8	5	0	0	11	13.4	3.8	0
14.2	15.5	9.4	6.3	0	22.7	0	15.2	11.3	15.4	13.7	13.6	1.4	17.4	0	8.4	0	0	0	0	0	29	0.8	1.6	0.6	17.1	10.9	10.5	0	0	3.1	0	6	0	0	0	21.5	0	7.9	3.2	1.6	7.4	0.4	2.9	0.6	0	22.4	9.3	2.8	0
7.9	3.4	4.9	4	5.4	14.2	0	2.8	11.6	15.5	14.7	12.8	2.8	15.2	5.4	12.4	0	0	2.4	1.2	0	16	8.5	3.9	13.5	9.1	10.1	8.3	0	0	10.7	0	1	0	0	0	1.7	0	3.2	11.6	0	3.6	1.8	13.5	0.9	0	2.1	25.6	9.2	0
5.5	0	22.6	4	6.1	13.3	0	3	15.1	20.2	12.9	22.1	1.9	24.8	1.4	0	0	0	1	0.4	0.4	18.2	0.1	5.1	18	6.4	13.8	21	0	0	12.4	0	4.4	0	1.1	0	0	0	0.6	13.6	0	14.9	0.5	2.1	1.8	0	0	3.4	2.8	0.2
9.7	0.4	12.7	2.6	1.2	18.4	0	6.4	15.4	16.5	14.8	12.2	5.8	4.3	5.1	0	0	0	0.4	0	7.1	39.1	1.4	10.7	8.7	13.3	7.1	10.1	2.6	0	1.9	0	0.4	0	1.6	0	0	0	3.9	5.5	0	5	0	0	0	0	0	2.7	0	0
0.2	0.6	28.5	3.8	0	16.6	2.3	3	28.2	16.5	2.5	16.7	6	0.9	9.2	0	0	0	4.2	0	4.6	14.7	1	3.1	13.1	16.4	5.7	6	5.4	0	20.4	8.4	0	0	0	0.8	0	0	10.8	8.7	0	13.9	0	0	0.9	0	0	17.4	3.4	0
3.6	2.3	25.9	10.9	0	15.6	6.4	6.5	12.7	6.8	17	10.1	2.5	10.7	0.6	0	0	0	7.5	0	4.7	17.5	1.4	2.7	20.6	10.6	6.5	3.9	0.5	0	9.4	8.4	0	0	0	0.4	1.4	0	6.6	22.2	0	5.6	0	0	0	0	0	10.2	5.3	0
0.4	1.9	18.4	6.5	0	18.6	1.2	3.8	7.5	16.4	7.8	18.4	0	20.3	0	3.3	0	0	13.1	0	9	15.8	2.7	3.1	11	10.7	13.4	11.9	0	0	11.1	2.5	0	0	0	0	0	0	1.5	21.6	1	13.3	0	0.2	0	0	0	0	26.6	4.6
12.4	0	10	2.8	0	35.2	1.8	5.4	20.3	14.6	1.2	31.4	0	16.3	0	0.9	0	0.2	17.1	0	7	24.6	1.1	3.3	16.5	17.9	7.8	12.1	0.9	2.5	0.7	4.9	0	0	0	0.4	0	0	7	28.4	0.8	15.8	0	8.7	0	0	10.5	0.8	3.8	0
7.6	3.4	4	4.8	0	30.6	0	20.3	12.1	1.4	0	18	0.6	29.6	0	1.8	0	2.9	0.6	1.2	12.8	22.2	3.6	0.6	14.6	6.5	9.1	19.9	6.1	7.8	24.6	12.9	0	0	0	13.6	0	0	10	13.5	2	9.1	0	0.4	6.6	4.4	5.6	9.7	8.2	15
2.6	0	4	2	3	17.7	0.5	5.9	14.5	7.3	0	15.7	2	11.7	0	0	0	0	0	0	15.9	16.4	1.5	2.9	14.4	15.5	2	16.9	0.7	2.2	3.7	5.3	0	0	0	2.6	0.2	0	9.3	8.1	9.3	3.3	14.5	0.8	0.4	7.6	3.4	6.1	9.7	4.2
10.1	0.6	11	3.4	2	18	1.1	6.9	11.9	12.6	0	16.5	1.6	9	0	1.8	0	0	0	0	8.5	17.1	1	10.6	5.5	12.8	5.3	1.8	0	0	5.1	22.4	0	0	0	0	0.4	0	4	18.9	2.4	15.5	8.3	3.8	0.6	1.5	10.1	3	2.8	3.2
3.8	3.5	18.3	2.6	0	9.7	0.2	11.3	19.8	18.3	0	10.3	0	8.2	0	2.2	7.2	0	0	0	6.1	9.2	0	1.3	24.7	21.4	3.9	9.5	0	0.2	19.7	5.9	0	0	0	0	0	2.1	8.3	14.8	0.4	17.8	1.4	5.9	0.2	0	6.1	8.7	2.3	5.1
0	23.5	14.5	3	3.7	15.8	1.1	8.7	10.7	19.3	0	15.9	0	6.6	0	0	23.7	0	1.2	0	12.2	19.6	0	6.7	23.1	19	3.9	4.5	0	0	8.9	9.9	0	0	0	0	0	2.7	8.5	9.5	0.4	13.1	0.2	2.6	1.1	0	0	0.2	4.9	8.9
0.6	10.9	20.1	8.3	14	1	1.9	4.7	14.3	5.5	0	10.9	0	6.1	0	1.2	5.7	0	5.1	0	1.9	15.9	5.9	1.9	16.3	10.3	1.3	21.5	0	3.6	18.3	5.8	0	1.3	0	0	0	1.9	8.9	22.2	0	8	0	3.2	23.9	0	0	6.4	6.6	3.8
0.5	0.4	23.4	27.4	9.9	27	17.3	9	11.6	2.8	0	19.1	0	1.3	0	0.2	0	0	0	0	0	26.8	8.4	0	15.1	13	3.2	13.5	2.4	0.5	11.4	6.3	0	0.7	0	0	0.6	0	10.9	6.2	1.7	5	1.2	1.5	7.2	0	0	21.1	4.2	1.7
21.7	0	12.3	7	5.5	15.8	2.1	6.3	13	6.3	0	9.9	0	0.1	0	0	9.8	0	0	0	0	18.7	10.6	0	17.7	13.9	4.6	5.5	0	7.3	4.5	1.4	0	0	1	0	0	0	16.7	5.9	0.4	7.1	1.7	0	0	0	0	14.4	5.3	0
15.7	5.5	15.4	7.2	8.2	15.4	0	7.9	11.3	17	0	26.3	4.4	8.2	0	0	1.2	0	1.4	0	0	21.4	0	0.2	7.9	15.7	2.1	17.5	1	15.2	10.2	0.2	1.4	1.7	0	0	0	0	4.6	7.1	0	14.9	8.1	0	30.7	2.7	11.8	0.6	4.9	0.9
0.6	4.8	7.7	7.3	1.9	10.3	0	6.5	13.3	2.2	0	12.5	1.4	2.2	0	0	0	0	2.6	0	0	12.9	5.5	0.6	8.1	8.6	0	9.3	0	1.9	17.5	1.6	0	1.5	0	1.7	0.4	0	0.6	18.5	1.9	17.6	1.7	1.7	0.3	0	10.5	0	0.7	0.6
3.4	6.6	19.6	7.7	0.8	21	5.8	16.5	13.1	11.4	0	21.9	2.2	13.9	0	2.9	2.7	3.4	0	0	0.8	8.6	23.5	3.5	31.8	6.3	0	17.7	4.9	0	12.4	8.3	0	7.9	0	6.4	3.3	9.6	0	10.1	2.1	17.5	0	4.7	4.1	1.7	26.3	15.4	1.2	6.1
2.9	3.1	10.7	1.4	0.4	11.5	2.7	24.8	6.9	16.7	4.4	9.7	0	7	0	1.3	7.8	0.8	0	0	0.2	14.6	3.2	0.6	3.6	9.8	3.8	10.2	1.6	2.6	0	0.2	0	20	0	1.7	0.2	11.5	1.4	11.1	3.2	10.1	0.8	2.4	0	0	0	16.9	0.6	0
10.2	3.4	25.3	0	0	25.2	0	5.6	17.4	13.2	17.8	12.1	0	14.9	0	0	0	2.8	0	0	1.8	17.3	2.8	2	5.5	0	6.7	16.1	13	11.4	3.5	0	0	11.2	0	15.9	2.4	1.1	2	14.8	3.5	9.1	1.2	0.4	3	0	0	8	0	0
4	2.4	2.5	6.6	1.4	1	0	17.9	22.4	21.1	18.7	23.5	0	14.4	0	0	15.5	0.8	0	0	1	18	8.8	10.4	18	1.4	5.6	8.3	0.6	0	3.9	0	0	19.4	0	5.2	3.2	7.4	7.1	6.4	6.8	8.9	0	0.6	14.2	0	0	12.2	3	0
2.8	18.2	18.7	7.9	12.9	5.5	0	14	21.1	16.3	13.4	16.7	0	17.6	0	0	3.4	2.6	10.2	0	17.9	23.8	4.7	9.5	18.2	4.3	11.3	6.2	12.4	1	0	0	0	1.4	0	5.5	0.4	0.9	10.6	34.7	0.9	5.1	0	0.6	6.4	0	0.2	8.3	6.6	0
0	0	9.4	10	0.6	9.2	0	17.3	23.1	17.1	11.8	18.9	0	12.3	0	0.2	0.9	0	2.9	0	11.3	16.7	0.8	0.5	20.2	10.2	4.4	7.8	3.5	0.6	0	8.6	0	5.3	14.1	5.8	0	0	9	17.6	0	28.6	0	1	12.3	0	7	6.8	6.3	0
0	0	23	2	0	19.1	1	10.1	17.5	16.8	17.5	10.8	0	8.8	0	0	0	0	2.8	0	9.9	10.7	5.5	4.1	3.4	14.3	5.9	15.4	0.4	0	0	3.3	0	3.6	0	25.5	0	0	6.9	12.1	0.4	2.2	0	15.1	0	0	0.9	0	10	0
0	0	23.6	6.8	0.3	5.5	0	6.7	20	12	20.1	12.6	0	23.1	0	0	0	0	0.5	0	7.5	17.6	13.8	0	15.3	6.9	5.5	4	7.1	0	0	9.4	0	6.3	0	4.7	10.1	1.4	2.4	22.8	0	8.2	0	1.7	0.3	0	0	10.4	7.1	0
0	2.2	14.9	1.7	2.5	5.2	0	8.2	19.3	14.3	14.8	21	0	13.9	0	0	0	0	0	0	10.6	20.3	9.9	7.3	12.2	7.3	14	15.1	1.4	0	16.6	0.6	0	13.4	0	18.4	28.8	0.5	0.2	26.5	0	12.3	0	0	7.7	0	0	0.5	3	1.3
0	0.8	8.4	1.2	0	23	0	7	8.5	15.2	16.2	27.4	3	32.3	0	0	3.8	0	2.8	0	1.4	19.7	3.9	0.4	10	17.1	11.4	8	4.1	9.3	20.7	3.3	0	1.9	0	4.8	5.5	13.9	2.5	27.5	0	10.8	0	0	2.7	0.6	6.8	17.4	13.8	0
0	0	8.6	0	0	10.8	0	3.4	12.9	12.4	20.2	14.2	1.2	9.9	0	0	0.7	0	2.2	0	23.7	19.4	0.7	0	17.1	13.7	5.6	8.7	0.8	5.8	0.1	0.8	1.7	0	0	1.8	0	5.1	13.7	2.5	0	3.9	1.5	0	0	0.2	5.5	18.6	2.5	0
0	3.5	4.8	1.3	0	15.2	0	18.5	12.9	8.9	24.2	18.5	4.3	30.4	0	0	1.4	0	4.3	0	4.4	30.6	0	0	21.7	16.2	2.6	11.9	3	1.4	0.5	3.1	0	0	0	0.5	6.2	1.6	1.2	11.6	1.8	4.6	0	0	22.2	0.4	0.8	13	0	0
0	6.8	20.2	2.7	0	11.1	0.2	5.5	16.8	24.7	17	24	2.1	6.7	0	0	0	0	3.1	0	4.7	11.6	0	0	0.9	9	6.7	12.8	0.5	0	0	0.2	0	5.4	0	1	0	6.8	0	9.2	3	8.4	0	0	3.4	0	1.5	2	1.9	0
0	3	15.5	9.9	0	19.3	0	7.6	10.6	23.9	13.2	17.4	7.6	16.3	0	0	0	0	5.1	0	8.3	19.2	0.2	0	1.2	4.9	8.7	13.7	1	0.8	1.8	6.9	0	0	0	10.8	0	1.9	1	29.6	0.8	16.1	0	0.4	0	0	0	15	3.8	1.1
0	2.9	15.2	2.1	0	9.4	1	7.4	27.1	5.5	15.2	22.5	17.1	10.2	0	0	12.4	0	0	0	0.4	26.4	0.8	0.6	17.7	14.5	7.6	14.1	1.9	6.5	0	7.5	0	0	0	2.9	0	0.2	0	4.1	2.7	13.5	0	0	3	0	0.2	13.8	2.3	0
0.9	0.3	21.3	6.6	0	3.4	1.4	22.4	26.4	6.3	18.5	26.2	0.3	4.4	0	0	2.8	0	0	0	0	24.1	0	2.6	17.8	12.4	2.9	3.8	2.8	15.7	0	8.1	0	0.4	0	0.4	1.2	0.4	15.2	6.6	15.9	4.4	4	0	0	0	0	9.9	8.7	0
7	1.6	16.3	6.5	0	10.7	0	22.1	8.9	5.7	19	10.7	4.3	3.8	0	0	0	0	1	0	1	10.3	0.2	2.5	19	22	19.2	25.6	2.7	0.6	0	5	0	6.8	0	1.2	1.2	4.5	20.7	5.8	11.8	13.8	4.1	3.8	0	18.4	2.8	20.3	4.7	0
8.6	0	16	3	3.6	27.5	0	22.5	20.4	0.4	19.2	27.8	15.4	3.6	0	0	0	0	9.7	0.6	0	19.7	0	8	21.5	15.6	7.1	4.1	5.9	0	0	5	0.6	1.5	4.7	0	1.7	1.6	2.8	4.2	0.9	6.3	6.7	2	0	2.7	0	7	4.2	0
12.5	0	20	2.2	9.8	14.5	0	15.6	14.1	6.3	12.2	27.2	1.5	15.5	0	0	0	7.2	16.2	0	0.2	29.6	3.7	0.4	20.2	6.6	6.4	10.3	5	0	0	0.4	0	0	0.9	0	4.7	0	0	2.7	0	11.5	5.6	1.5	0	6.4	2.7	15	9.9	0
18.8	0	21.2	3	10	15.9	0	15.7	19.1	10.1	3.1	24.8	0	7.7	0	0	0	11.3	11.2	0	0.5	21.1	3.9	0.4	11.2	12.8	3.7	13.7	3.3	0	0	0	0.4	2.1	0	0	13	0	1	1.4	1.1	6	9.6	1	0	1.5	12.1	0	0.2	0
19.2	10.2	14.3	0	3.6	0.8	0	15	11.1	15.4	9.4	29.2	0	9.7	0	0	0	2.5	2.6	0	3.3	22.5	3.5	0	13.8	5.7	0.7	4.3	9	6.9	0.2	0	0.8	0.8	0	0	0.2	0.6	0	3.7	2.5	7.6	0	0.8	0	0	6.4	5.2	0	1.1
20.5	18.2	20.2	0	1.2	6.9	0	13.2	13.2	7.1	2.3	14.4	0	1.9	0	0	0	9.4	23.7	0	1.5	17.6	0.6	6.1	0.2	8.4	6.2	4.6	2.9	1	0.4	0	2.5	0.4	0	0	0.4	0.4	1.9	13.6	0.5	8.9	0.2	4.4	0.9	1.5	7	19.4	0	0
12.9	4.3	10.8	0	1.7	23.2	0	6.2	7.6	10.2	1.6	27.2	0	4.5	13.3	9.8	3.1	8.1	1.1	0	0	27.1	3.1	2.9	9.8	6.3	2	1.8	2	8.2	0	0	2.9	0	0	1	0	0	0	4.1	0	17.3	8.1	1.9	0	3.4	5.1	11.8	4.2	0
4.8	7.1	24.7	2.7	4.5	5.5	0	15.3	17.1	21	1.8	21.3	0.2	4.8	3.9	25.5	0.2	0.9	0	0	9.1	19.7	2.1	5.9	9.9	5.2	6.5	1.3	1	0.9	0	0	2.5	0	0	2.9	0	2.1	6.9	7.9	0	10.1	3.6	2.4	0	3.8	0.6	16.7	4	0
4	1.6	26.9	10.4	5.4	16	0	18.2	9.1	19.6	1.6	29.7	0	3.2	3.3	1.3	0	0	0	0.1	4.5	27.5	0.7	2.7	18.9	8	7.4	2.7	0.6	4.1	0	0	0	0	0.4	11.8	0	1.7	21.7	8.7	0	3.9	15.9	2.6	8.7	8	6.3	4.9	4.4	0
4.8	2.9	16.4	7.8	4.3	12.8	0	20.2	20.7	13.3	8.3	25.8	5.9	3.6	23.6	22.7	0	17.5	0	4.9	4.8	16.4	0	1.3	13.3	11.4	5.2	2.5	0.6	8.9	0	0	0	12.9	0	4.2	0	4.7	6.5	7.2	0	11.4	2.1	0.4	0	2.1	0.4	0	0	0
11.3	1.9	24.8	17.1	10.6	16.3	4.7	18.4	14.5	15.5	17.4	31.9	5.5	14.7	9.5	19	0	1.8	0	2.3	6.2	14	0.4	5.6	6.7	7.4	15	24.8	1.6	1.3	0	0	0	1.7	0	0	0	0.7	16.9	19.3	1.2	1.8	8.4	0	0	7	0	7.4	1.3	0
12.7	0	23.1	6.5	5.7	5.2	7.8	17.6	11.8	13.9	15.8	18.7	0.6	8.3	16.7	3.6	0	0	0	0	2.2	19.3	1.9	19.3	17.9	5.4	7	1.8	0	3.3	0	0	0	0	0	1.3	0	0	7.8	20.7	9.5	23.1	9.3	8.7	4.9	8.9	5.3	11	0	0
5.8	0	14.8	4.4	9.6	17.4	7.9	12.3	12.8	16.2	23.2	24	0.2	4.4	10.2	18.5	0	0	1.2	3.6	1.5	26.5	1.9	0	21	6.4	6.4	0	4	0.6	0	0	0	0.8	0	1.1	0	1	20.6	20.5	0	3.8	13.4	7.2	1.3	0	0	14.6	0	3
8	0	17.7	0	9.6	11.5	6.3	13.1	15.4	12.6	13.8	18.2	0	2	3.2	11.8	0	0	0	12.7	1.6	9	0.2	2.6	8.6	2.7	1.9	0	2.1	6.9	0	0	0	2.5	0	7.9	0	3.5	0.8	15.2	0	3.6	2.1	3.4	0	0	0	0.9	1.1	0
6.2	0	17.7	5.2	7.7	16.3	0	15.5	10.7	9.4	16.5	10.5	0	4.2	9.4	0	0.8	0	73.4	10.4	0.6	27.9	3.1	8	20.3	17.4	5.1	0	3.1	4.1	0	12.1	0	2.3	0.6	6.3	0	3.6	9.8	10.1	0	21	0	8.7	0	0	0	5.7	6.2	0
5.6	0	20.1	1.8	1.5	35.3	0	15.1	11.6	11.4	4	14.2	0	6.5	2.3	13.6	0	0	8.5	1.4	7.2	12.1	1.6	5.1	26.3	14.7	0	0	2.9	0	0	15.6	0	17	0	8.2	0	2.5	16.2	15.5	0	9.7	0.3	2.1	1.1	6.3	0	8.9	2.8	3
0.2	0.2	9.3	0.2	1.9	10.6	1.2	13.5	14.9	31.7	17.5	13.8	0	4.7	4	24.3	0	0	3.9	0.2	0.5	27.4	1.8	5.2	17.3	8.4	4.4	5	0.6	0	18.3	8.1	0	16.7	0	17.3	0	5.5	2.5	14.6	0	5.7	1.3	1.4	0.8	1.1	0	11.4	2.3	0
9.7	0.8	18.4	5.4	13	15.6	0.4	26.6	6.5	9.9	18.9	11.3	0	5.1	12.7	17.6	0	0	0.6	0	0	26.7	0.5	10.4	16.8	22.2	5	0.1	3.5	0	17.5	0	0	6	0.4	4.7	0	2.2	13	17.1	0	10.8	0	1.4	0	0	0.8	0.6	4.7	3.8
2.8	0	14.8	1.4	7.7	19.2	14.7	4.3	10.4	11.9	20.1	18.3	0	2.6	4.9	2.5	0	1.9	13.8	0	0	12.6	0.3	4.4	9.9	13.9	5.3	0	0.2	15.1	31.3	0	0	4.7	0	10.9	0	3	32.3	22.5	4.1	6.9	1.6	0	15.2	1.7	0	2.7	5.9	24.7
5	0	8.4	22.2	4.7	18	6.6	8.7	7.9	22.9	15.9	17.4	0	6.3	0.9	6	0	0.7	8.8	0	5.1	10.5	1.4	10.6	14.1	11.2	20.2	0	1.7	3.1	7.9	0	0	1.7	1.4	0.3	0	0.8	15.7	4.9	1.9	4.1	7.8	1.9	0	0	0	15.4	1.5	0
1.9	0	0	93.9	0.2	12.3	16.4	10	13.1	11.6	18.4	11.4	0	9.7	0	26.4	0	0	0	0	4.8	21.7	2	6.4	21.3	19.3	19.7	0	4.2	0	6.8	0	0	0	1.2	0	0	0	8.3	5.5	0.9	20.5	7.5	0.4	0.2	0	0	8.9	4.9	2.1
3.4	0	18.5	12.9	0.2	9.5	0	10.7	15.9	2.9	20.6	19.1	3.3	0.8	3.5	25.2	0	0	5.3	0	8.9	11.7	1.2	28.6	17.4	19.1	18.8	0	0.8	0	0.8	0	1.5	0	1	0	0	1	10.4	4.6	4.6	13.3	0	3.7	0	0	0	0.2	11	0
20.5	0	10.7	0	0	11.5	0	16.4	13.8	4	7.2	16.4	3.7	3.6	2.5	15.3	0	0	1	0	25.8	33.4	0	28.8	25	15.9	12.3	0	0.2	0	0	0	2.9	0	8.8	0.8	0	0.6	14.7	12.7	11.4	14.9	2.4	3.9	0	1.7	0	2.8	8.5	0
10.6	7.9	24.2	9.8	0	9	0	17.7	14.5	3.2	5.2	12.2	0.8	15.5	4.6	23	1.4	4.4	2.9	17.3	7	13.8	2.2	0.8	14.9	8.1	12.7	0	2.6	1	0	0	0.5	0	3.4	1.2	0	0.8	7.8	21.6	1.4	10.5	1.6	5.4	0.4	0.2	0	4.5	1.1	2.8
16	7.3	26	3.5	0	8.8	0	16.7	16.7	14.7	13.7	16.2	0	27.4	5.9	19.2	0	0.9	1.2	0.2	0.4	31.1	0.2	12.6	13.8	18.7	21.3	0	2.6	0	0	2.2	0.9	3.1	1.4	0	0	5.2	19.4	4.3	0	4.2	0	7.8	7.2	0	0.8	20.8	0	1.3
5.5	2.6	16.3	0.4	0	13.5	0	20.2	12.8	19.6	22.7	12.7	0	1.8	1.6	12.9	3.5	3.4	14.2	0	6.1	22.6	1.7	0.4	23	19.1	23.5	0	2.4	0	0	0	0	0	3.4	0.2	0	3.5	10.8	10.7	0	2.4	9.8	26.1	0	0.8	0	11.4	0.8	3.4
20.7	13.4	22.9	1.2	0	16.2	0	16.8	17.6	24.8	14.1	17	0	4.6	0	22.9	2.4	0.7	46.8	0	6.9	26.3	3	0.9	16.8	15.6	14.8	0.9	0.6	0	1.2	2	0	0	3.6	1.2	0	5.2	21.1	25.9	0	6.5	2.1	5.3	0	1.5	0.4	4.2	0.9	0
1.5	4.5	22.2	9.1	1.7	12.5	0	20.6	9.8	21.5	9.8	12.8	0	6.4	0	20.4	0	0	8.2	0	16.1	30.7	2.8	0.3	15	23.1	9.9	0.1	2.8	0	0.8	13.4	0	0	0	0	0	4.2	4	29.8	2.7	6.6	0	7	0.6	0	2.5	10.8	0	0
16.9	27.5	28.7	2.2	17.1	13.3	25.9	26.7	14.6	6.3	4.5	15.6	0	1.1	0	9.4	0	0	3.6	0	9.2	12.9	2.8	0.4	13.8	19.2	18.9	20.9	2.3	0	0	0.2	0	0	0	5	0	3.6	8.4	26.8	2.1	11.9	0	7.2	0	0.4	12.3	5.5	4.6	0
2.9	3.5	22.1	0.8	13.3	14.7	2.5	7.5	15.3	15.1	15.2	9.4	0	1.4	4.4	2.5	0.2	0	5	0	2.4	21.5	1.6	0	15.9	15.1	7.4	41.2	0.6	0	7.3	1.8	0.2	0	0	28.6	0.6	2.8	2.1	10	0	5.7	0	1.1	0	5.1	0.2	8	41.2	0
6.2	6.9	16.4	24.5	0.6	12.6	0	5.4	23.1	12	7.1	11.7	0.6	0	7.1	16.5	0	0	5.8	0	12	22.1	2	17.1	15.3	7	8.8	33.9	0	13.1	9.5	3.5	0.6	0	0.8	13.7	9.1	1	4.6	5.4	0.6	11.5	0	9.3	0	1.1	0	0	4.6	0
11.7	7	32.9	8.6	2.9	19.1	0	17.5	15.9	18.3	11.7	17.3	4.5	1.4	0	19.7	3.7	0	9.1	0	5.5	24.6	3.8	2.6	19.1	8.1	11.5	34.8	5.1	10.5	4.6	8.3	1.3	0	1.4	49.6	4.5	0.1	17.2	10.4	1	11	0	15.8	2.3	0	0.4	0	0	0
7.9	9.5	25	15.7	1.7	19.8	0	12.8	6.4	8.8	8.3	10.5	1.7	21.7	0	16.8	0	0	7	0	22.6	30.3	4.7	3.7	13.8	11.4	11.8	3.1	0.6	1.2	1.4	1.3	1.3	0	1.9	0.8	7.2	2.1	0.2	10.9	1	16.5	1.2	7.5	0	0	7.6	0	3.2	0
12.1	0.6	26.4	5	2.4	18.8	0	7.9	17.5	14.1	7.3	17	3.6	20.9	4.9	12.3	0	0.3	1.6	2.9	4.7	17.3	2.3	0.6	24.8	11.7	10.8	24.2	0	0	3.4	0.7	1.5	0	2.5	3.1	16.4	1.1	0.4	10.9	2.1	9.5	1.8	3.5	0.8	18.6	0.4	0	2.8	0
10.1	3.6	20.1	2.4	0.8	9.4	6.9	16.6	21.1	21	9.4	12.1	1	3.2	2.1	5.9	0	2.9	0.8	0.6	16.7	30	13.6	1	18.1	1.1	13.8	11.9	1.5	0.4	4	6.2	0.2	0.6	21	6.4	29.9	0	0	16.5	0	0.6	12.4	4.8	0	9.3	0	0	6.3	0
22.8	2.5	18.9	5.5	0	17	2.6	12.9	16.9	18.2	13.8	27.5	6.1	0.6	0	5.7	0	1.4	11.2	0	8.8	17.5	19.9	11.7	30.3	0	14.9	9	0.5	3.8	10.7	13	0	2.9	1.7	8.6	7.9	1.9	15.6	15	0	22.8	3.8	3.1	0	3.6	4.4	0	3.4	0
0.2	3.9	11.6	37.9	0	12.3	0	8.8	15.9	15	15.2	8.7	11.1	16.5	1.4	1.6	0	0.1	18.3	1.5	24.7	17.5	1.1	11.2	7.8	6.3	20.8	9.4	0.1	7.6	8	8.2	0	0	0	5.1	8.8	3.7	13.2	7.3	0.9	14.4	6.1	17	0	11.9	6.7	0	0	59.6
2	2	21.8	18.9	0	13.1	0	15.3	19.3	6.1	9.8	20.8	3.7	16.4	1.8	1.2	0	0	0.4	0.9	20.7	18	12.1	8.9	12.6	20.8	10.4	15.7	4	0.1	8.3	8.6	0	9.8	3.5	0	2	1	16.1	4.9	0.9	17.7	1.5	0	0.2	0.6	1.8	0	0	0
0	9.5	14.3	7.3	4	10.6	0	7.2	24.5	2.6	2.2	25.8	1.7	10.4	1.8	9.1	0	0	1.8	0	10	15.8	12.1	3.5	10.9	16.3	8.1	16.9	0	11.2	15.1	2.5	0.2	7.1	0	0	4.1	5.8	18.5	7.5	0	5.2	0	3.2	0	0	18.8	0	0	0
5.2	0	27.7	7.3	5.7	17.7	0	6	14.2	6.8	20.9	20	2.6	8.5	1.1	11	2.7	0	1.1	3.1	0.4	26.7	4.5	9.7	7.8	30.6	9.8	23	5.5	10.1	1	22.7	0	10.4	1.7	9.8	3	4.1	11.6	20.6	0	10.5	0	1.6	0	2.3	4.9	0	4.6	1.7
3	0.6	15.6	1.1	8.3	9	2.4	16.6	12.5	21.1	15.3	23	1.8	14.5	1.5	2.1	0.7	0	10.3	0	10.4	29.1	3.7	8.9	21.2	11.5	14.3	2.9	2.4	14.6	15.8	10.2	3.6	3.9	0	8.3	3.3	3.8	5.2	8.1	0	9.3	0	8.1	0	0	5.9	13.8	0	0
1.8	13.1	17.5	3.2	2.6	12.1	0	21.2	15.6	6.7	12.4	14.1	0.8	13.8	0	23.5	0	0	0	1	12.6	24.6	0.6	6.7	17.8	12.9	10.7	20.3	15.1	1.3	14.4	13.4	2.2	0	0	20.1	6	1	2.1	20.2	0	5.7	0	6.6	0	0	14.8	6.3	0	0
3.9	10.9	18.6	3.1	13.3	14.2	3.2	23.2	12.3	8.4	6.3	16	2.2	19.8	2.8	19.5	2	0	9.2	13.2	26.5	26.2	0	2.5	21.8	15.3	4.4	16	2.8	3.1	4.2	22.6	0	0	0	12.8	2.9	8.1	0.5	20.7	0	13.3	5.6	2.5	0	0.4	0	7	0	0
4.7	0.8	7.2	0.9	4.6	5.4	3.8	9.6	7.1	11.6	6.7	19.1	0.2	11.5	0	1.2	0.2	0	2.8	3.7	0.6	8.5	0	1.9	15.8	18.3	0	7.9	10.6	0.4	4.2	3.2	0	0	0	5.3	0.6	4.8	13.6	11	0	3.5	1.4	2.3	1.1	0	5.7	10.4	0	0
9.7	0.1	18.7	13.8	7.8	11.1	5.9	4.8	13.1	15.3	3.6	29.9	0	19.6	0	10.5	5.7	17.1	0	1.6	30.2	22.3	15.2	4	19.1	12.5	16.1	11.4	7.7	8.3	11	1.4	0	0	0	1.9	2.7	8.9	10	20.7	4	7	0.2	0	0	0	2.1	8.7	0	1.3
12.6	0.5	30.4	73.4	9	6.8	1.6	16.2	12.9	10.3	22.5	30.9	1.2	20	0	4.7	2.3	0.2	0	0	0.1	23.2	7.4	4.9	18.9	18.3	10.1	20.6	33.8	2.2	4.7	14.4	0	7.8	0	10	3.3	2.4	1.9	7	6.8	14.5	8.4	3.2	0	0	9.9	0.2	14.8	0
6.8	0.7	13.9	0	13.5	9.9	0	15.5	9.8	0	7.8	19.9	2.4	9.7	0	2.9	2.5	0	3.7	0	13.9	30.1	5.1	19.6	27	13.2	14.5	14.5	3.3	8.2	19.3	11.2	0	0.9	0	0.8	2.9	3.5	7	16.3	18.7	16.9	3.5	4.1	0	0	20.7	9.1	3.2	0
11.3	0.3	26.5	1.3	9.1	15.1	9.9	21.8	8.1	11.5	16.4	28.1	0.6	7.7	0	6.5	0	0	0	0	7.9	17.1	9.2	2.4	24	17.2	13.3	16	0	4.8	4	1.1	1.4	21.8	0	0	12.9	19.5	4.7	16.2	7.3	20.4	2.6	28.6	0	0	4	15.7	10.6	0
10.5	21.1	45.3	11.8	42.9	33.7	25.2	34	40.2	1.7	19.9	34.6	2	55.4	19.8	15.7	31.6	18.7	15.5	13.8	37.8	65.7	54.2	39.6	50.6	41.8	24.2	26.9	27.9	26.3	31.5	11.8	1.4	32.8	33	0	10.8	3	2	29.1	16	18.8	6.9	45.7	28.8	3.8	2.7	31.9	38.9	38.7
21.4	3.9	45.6	19.7	55.1	43	20.9	42.2	9	6.8	19	14.1	8.1	19.2	54.8	40.4	13.2	0	13.8	0.6	16.6	71.3	47.6	22.4	2.9	47.4	13.8	28	5.5	9.5	46.4	4.1	1.9	0	30.3	39.4	14	1.2	31.5	14.4	4.1	44.2	13.5	79.4	10.1	30.9	6.1	24.6	20.8	14.6
23	27.6	24.4	11.2	3.3	11	46	26.3	2.7	8.6	18.9	14.7	25.7	10.4	36	17.8	7.5	0	1	16.9	0	45.5	35.8	24.4	40.4	67.9	19.1	30.6	0.8	5.6	193.4	5.4	0	18.8	21.8	11.1	7.2	16.2	30.8	15.9	15.7	23.6	24.2	33.5	28.4	0	22.7	13.9	23.6	27.2
15.9	11.6	16.9	20.2	1.6	19	1.7	9.2	4.5	18.9	6.5	58.6	15	20.8	15.5	7.5	29.3	3.9	29.3	15.1	0	28.6	20	91.7	33.3	35.9	27.8	47.2	0	25.2	127	13.5	19.3	4.7	34.5	1.3	22.9	20.7	7.4	43.4	30.4	21.9	12.6	34.8	9	20.8	24.7	11.2	24.1	37.1
21	4.6	6.9	28.1	0.8	26.8	26.4	16.5	7.8	20.8	8.9	71	7.2	6	7.1	1.4	38.8	1.8	11.3	39.9	19.4	11.2	34	86.6	35.8	40.6	39.1	65.5	0	14.4	10.1	20.7	0	18	74.3	37.6	13.5	4.5	1.9	35.5	39.9	24.4	20.7	44.3	22	21.5	27	7.8	28.2	36.4
14.3	0.6	17.7	34.6	0	24.4	104	20.7	4.3	14.7	4.3	33	6.5	22.3	6.3	7.2	32.3	18.5	10	41.1	21.4	33	23.1	145.7	25.5	35.2	112.6	16.2	0	1.3	46.9	7	0	12.7	81.6	25.7	8.4	13.1	47.3	18.1	7.1	17.3	38.7	63.6	2.3	15.7	26.6	10.2	55.3	70
19.6	0	6.9	41.6	11.7	7.7	66	17.2	7	27.9	4	17.6	28	17.2	14.7	4.7	35.6	1.5	8.3	59.9	7.4	21.7	9.4	111.7	35.7	78.4	165	4.2	32.4	19.3	96.1	8.6	0	19.9	73.6	45.9	10.6	6.9	54.9	20.9	19.9	35.8	20.6	50	21.1	13.1	4.6	4.7	80	76.8
22	0.3	26.7	57	22.2	21.8	14.4	13.9	11.1	34.6	6.9	46.7	34.1	19.6	20.3	4.6	26	33.7	0	12.6	70.9	27.6	23.5	119	18.2	55.5	138.6	29.5	13.6	16	30.8	30.3	0	5.2	81.3	8.1	6.3	18.5	66.6	38.4	36	34.3	27.2	44.1	12.1	6.2	9.5	5.7	70.4	72.4
6	24.2	18.4	65.3	42.1	20.7	6.7	29	12.2	30.4	3.8	26.8	20	15.7	8.4	7.3	50.8	1.4	10.2	63.1	93.7	29.8	14.9	101.8	21.3	86.2	142.8	15.7	20.2	38.8	0	19.3	0	7.1	92.9	6.2	4.1	38.5	60.8	17.8	27.8	33.6	18	38.2	38.5	1	0	9.3	63.5	44.9
8.3	27.8	17.5	71.2	14.7	20.3	24.3	55	28.6	34.9	4.6	13.3	9.7	2.8	10	30.8	55.4	36.2	9	17.3	63	22.2	14.1	117.9	33.9	126.7	96.9	74.9	12.4	52.3	7.1	11.4	0	12.9	91	28.6	2.3	20.7	85.6	1	17.1	83.9	20.9	6.3	53.5	7.6	1.7	28.3	55.2	55.9
3.7	19.1	11	66.9	24.7	28.7	5.2	56.4	44.7	76.8	10.2	61.5	43.4	7.3	23.5	8	55.5	70.4	4.5	18.6	50	26.3	34.8	104.5	51.2	111.4	85.3	51.5	40.8	7.2	3.5	25.2	0	28.8	55.5	57.9	0	24.9	125.7	0	32.9	48	29.4	40.5	3.4	14	0	28.5	18.8	75.3
13.8	15.8	22.2	86.6	12.9	27.2	25.9	48.8	59.5	78.4	18.4	43.5	63.3	4.2	22.7	21.6	58.4	72.7	14.4	41.8	58.9	72.4	52.2	123.6	33.7	126	100.9	115.1	82.5	7.3	0	42.2	0	12.5	28.9	97.9	21.4	24.4	99.5	0	33.7	58.2	48.1	17.2	58.8	6.6	0.4	48.1	72.8	8.3
9.2	28.1	24.2	48.3	9.3	37.4	22.2	72.1	68.1	89.7	7.8	47.9	53.5	1.8	6	63.2	56.3	59.3	16.4	53.1	27.8	61.7	48.5	84.5	78.7	101.4	79.2	135.5	68.6	9.4	9.6	43	3.6	20.1	21.3	70.2	11.8	3.2	50.1	0	39.9	87.5	55.5	19	74.2	16.3	2.3	41.7	12.2	47.7
4.4	25.9	24.1	74.7	35.1	24.7	7.7	96.1	79.8	83.1	7.1	68.6	50.5	7.4	0	25.4	67.5	0.8	24.5	44.2	39.1	53	37.2	105.2	63.3	115	117.9	139	63.7	7.7	2.6	68	1.8	44.1	41.6	26.6	8.2	10.6	37.8	0	30	39.3	42.6	85.1	8.9	33.9	10.1	27.9	14.1	69.7
14	17.9	5.2	66.1	62.1	37	10.8	106	101	64.4	1	40.8	72.5	8.1	3.1	49.1	55.4	40.5	17.4	66.6	61.5	42.4	13	110.2	76.7	98	107.3	123.1	53.4	18.1	6.3	33.4	5	50.6	19.4	31.8	11.9	27.9	13.1	0	34.4	61.6	74.2	28.8	33.8	6.1	0	51.2	31.1	40.4
24.4	33	15.3	68.5	38.2	19.3	2.5	111.4	95.1	89.2	11.1	60.6	48.7	8.1	22.4	15.8	98.2	104.7	63	71.4	50.5	40.1	17.1	123.8	83.3	117	149.6	89.6	52.8	13.4	17.9	29	37.1	12.4	8.5	27.5	32	3.2	0.8	16.2	52.7	83.7	65.7	57.6	16.2	19	49.5	63.2	62.4	12.3
22.9	20.7	22.3	113.5	50.9	23.3	0	75.9	104.9	51.1	12	97.1	45.5	21.4	23.5	5.5	84.1	66.6	45.1	105.7	24	29.7	70.8	127.2	80.8	136.5	103.3	94.2	54.1	14.1	17.5	56.8	59.1	38.4	11.6	14.2	11.2	39.9	6.5	56.9	45.8	35.7	62.1	80	46.9	42.2	44.4	80.8	42.9	3
4	7	16.7	117.8	56.5	25.7	0.2	64.3	77.1	41.8	10.7	74.4	59	13.9	19.2	4.2	44.4	40	23.9	97.5	52.1	42.5	57.7	111.2	73.2	100.5	162	82.9	62.8	33.4	49.1	1.1	18.4	31.4	91.6	25.6	5.2	48.7	0.1	26	44.9	51.9	74	111.5	4.9	6.5	79.8	61.3	0	15.7
2.5	44.7	9.7	89.8	44.9	33.9	1	57.7	59.1	52.7	18.8	51.4	46.6	0.3	28.9	12.2	50.1	88.3	32.7	127.2	21	52.7	56.3	138.6	96.9	104.7	125.2	86.6	57.8	32.1	103.5	2.8	24.7	40.3	71	0.6	6.6	27.8	0	11.2	47.1	74.5	49.9	100.9	10.4	29.5	44.4	77.1	3.2	83.1
1.7	27	19.4	86.9	38.9	29.3	0	45.1	57.5	41.1	32.3	27.1	18.6	9.5	20.2	6.1	87.3	27.1	29	111.9	29.4	75	48.9	154.3	75.1	101.8	188.3	56.2	94.9	7.3	113.8	38.5	36.9	8	40.1	4.2	2.1	49.9	20	16.4	51.8	63.2	41.2	54	29	57.4	107.3	76.9	0	55
12.4	14.8	7.7	75.7	59.9	24.2	0	54.8	93.4	41.6	40.7	92.5	16.5	7.1	28.5	5.4	87.2	0.8	62.4	104	56.2	40	60.4	102.1	49.8	100.5	132.7	73.7	49.8	59.8	138.9	40.4	64.9	6.9	33.1	1.2	0	30	49.4	31.2	58.9	66.3	43.6	71.5	27.5	25.4	101.2	62.8	0	44.8
6.4	28.6	20.8	83.8	17.8	30.1	5.6	59.8	43.3	25.4	46.2	74.6	20.9	22	32.9	1.2	71.7	0	16.5	109.7	45.3	65.2	96.5	86	93.9	85.7	139	66.5	79.8	49.1	125.7	18.4	58.9	37	52.7	33.5	0	25.5	27.1	32.3	81.2	34.1	33	23.9	0.9	5.5	96.6	90.1	13.7	53.9
12.3	0	10.1	80.9	6.1	17.4	29.4	53	33.5	56.6	42	44.9	53.3	22	33.6	1.8	57.6	0	51.7	121	81.7	62.3	37.3	76.7	86.1	116.8	157	78.6	52.5	57.8	115.5	36.8	52.4	21	0	62.2	5.7	48.9	28.9	77.1	52.3	53.3	53.1	43.7	1.5	21.1	65.1	71.2	17.8	92.7
19.1	13.5	2	88.9	2.8	24.3	6.9	55	27.7	50.3	26.8	40.2	62.2	16.6	33.5	0	43.9	0	43.6	81.5	81	59	33.1	113.3	65.3	108.9	166.6	57.1	0.5	47.3	118.6	64.8	49.2	47.6	0	67.3	54.8	23.8	113	25.4	67.2	58.5	22.7	51.9	0.2	53.1	66.9	51.3	67.5	42.7
15.3	11.9	7.9	95.5	66.7	15	0	66.6	26.2	15	42.9	57.8	26.3	25.8	9.8	3	32.8	0	59.5	90.2	27.9	40.8	52.3	71.8	62.3	102.4	120.2	54.7	0	41.3	95.6	18.6	39.4	36.5	0	25.5	39.9	11.5	102.8	34	35.2	74	30	77.9	5.9	10.1	43.1	61.7	44.2	28.2
5.5	4.2	3	81.8	22.9	29.5	0	47.8	11.8	9.8	26.3	25.7	24.9	20	22.8	2.6	29.5	0.6	63.4	54.4	42.5	29.2	8	50	50.5	58.9	109.9	50.2	0	12.7	38.7	42	32.2	18.8	0	1.6	52.1	3.2	57.7	60.3	51.1	29.2	39.7	25.5	10.2	11.8	21	40.6	13.7	5.7
7.5	22.4	51.1	76.7	8.5	22.4	0	53.9	34.8	17.5	12.3	48.6	14.1	13.6	13.3	10.3	58	23.7	36.9	82.4	59	47.1	41.6	105.7	73.5	96.5	131.2	95.5	23.2	26.3	58.5	57	27.2	16.4	0	0	51.9	31.7	72.6	34.5	42.6	35.4	42.8	50.2	1.7	3.7	45.7	62.7	9.7	44.6
3	36.2	24.7	91.8	28.9	39.9	0	66.6	34.4	13.8	11	16.3	62.9	22.6	15.1	11.7	65.5	3.6	106.7	77.3	91.3	69.4	24.2	89.1	53.2	106.6	158.7	81.7	54.2	36.4	49.9	42.1	39.2	3.1	0	0	67.8	16.2	94.1	76	66.1	41.5	34	16.7	20.3	6	53.1	71.5	3.8	38.1
10.6	18.9	27.3	83.9	5.2	34	0	70.8	82.9	36.7	17.3	71.5	60	12	5.3	1.4	68.6	39.9	69	52.3	91.8	61.1	20.5	145.3	34.7	72	177.4	49.8	68.9	24.3	0	24.9	34.8	3.7	0	28	55.5	13.8	146.2	47.4	64.1	22.5	34.3	12.9	23.5	6.7	37.4	53.4	22.4	5.2
38.9	32.5	13.6	87.8	8.1	31.2	0	88.3	58.4	17.6	30.2	28.2	79.7	7.9	3.1	2.2	63.1	19.4	46.3	1.1	66.8	50.4	92.4	132	0.7	114.4	176.8	39.4	59.2	28.6	0	33.9	28.8	12	2.4	26.6	57.9	5.7	133.6	11.5	42.1	21.3	45.9	67.9	13.1	42.8	20.7	50.5	23.7	60.7
24	63.4	10.2	86	17.8	10	3.3	94	19.6	39.3	25.4	30.5	66.4	23.2	6.4	14.3	51.3	10.4	59.9	0	47.6	40.5	66.5	122.5	0	131.3	191.9	37.5	113.6	32.3	0	48.5	29.6	35.3	1.6	5	44.5	10.8	115.2	45.4	45.6	15.5	51.1	53.9	23.4	3.4	40.6	44.4	0	34.9
24.1	42	12	93.5	19.3	23.6	1.6	80.2	49.4	29.2	31.1	50.9	45.2	10.1	2.1	4.6	74.4	0	45.4	3.4	103.2	47	38.6	151.1	0	87.2	174.6	41.7	69.7	26.2	0	14.5	29.9	5	0	39.4	0.1	8	124.9	11.6	56	20.5	47.1	47.5	42.7	33	40	42.2	0	16.5
22.3	58.5	25.5	89.5	38.9	42.7	8.6	61.6	35.1	26	28.9	27.5	50.4	25.5	0	16	67.4	22.2	85	0.5	59.4	42.1	96.3	88.7	0	83.5	208.1	46.1	52.9	65.4	0	1.4	16.4	2.1	0	12.9	3.7	0	68.7	3	55.9	12.3	51.4	114.5	17	3	29.8	46.7	7.2	21.2
21.4	60.3	22.1	65.7	76.8	46.2	2.4	77.1	61.9	23.4	28.8	54.2	10.7	17.7	0	10.4	78.7	8.6	81.1	0	60.8	49.1	72.1	130.8	0	146.8	189.2	40.6	100.3	0.9	0	18.8	48.8	0.2	0	0.4	1	12.9	55.4	11.9	83.9	37.3	30.3	81.7	39.4	27.9	44	49	0	21.1
22.1	40.2	19.3	95.8	9.4	13.4	6.9	72.9	66.7	27.4	37.1	55.8	41	8.3	0	9.9	85.6	20.2	75.5	2.8	52.6	51	89.6	126.1	0	90.5	211.8	61.3	64.9	5.8	1.8	12.8	31.4	0	0	5.6	0	44.1	97	15.3	56.8	30.1	37.2	100	36.4	11	52.1	31.5	0	26.3
31.8	32.5	8.7	99.1	1	15.8	4.4	83.7	60.7	49.1	51.3	22.9	28	19	21.6	3.6	73	8.3	87.4	16.5	44.2	49.5	43.2	103.3	17.2	85	125.4	63.1	111.3	26.5	0.2	36.1	49.3	1.9	0	34.6	0	9.2	74.6	15.7	42.1	64.9	53	75.5	39.8	0.5	48.2	53.6	0	35.1
35.1	49.4	7.3	106	0.1	18.7	0	90	38.9	48.9	28.8	16.4	24.3	22.6	19.6	3.6	82.2	11.3	42.4	47.2	58.3	61.5	42.1	108.1	45.2	30.7	178.7	98.2	94.1	26.4	0	36.9	19.3	10.2	0	49.8	0.8	23.9	73.2	21.1	44.6	27.7	44.7	85.5	37.9	26.1	38.4	52.3	0.2	62.8
30.7	41.4	13.2	86.2	4.3	31.1	2.3	79.3	39.6	91.9	17.6	24.6	42.7	3.7	40.4	14	48	20.3	58.8	42.1	89	54.5	66.1	114	90.1	24.3	191.5	57.9	55.6	9.4	0	27.5	31.3	47.3	0	38.5	0.6	11.2	50.1	3.8	51.8	48.3	42.2	57.3	39.8	17.8	53.5	58.6	4.9	37.4
33.9	56.1	16.9	58.3	0	31.7	2.1	95.9	34.1	92.7	10	19.6	36.1	8.3	37.3	10	73.4	3.5	50.1	74.5	28.4	57.1	47.6	101.5	85.3	22.6	200.2	88.4	89.6	8	0.2	3.5	20.7	49.8	0	11.6	0	15.9	33.8	0	59.6	17.1	26.1	50.2	28.8	0.8	41.3	49.2	15.8	8.9
28.4	17.8	8.5	97.3	15.5	28.7	0.2	74.3	25	89.4	14.5	60.1	39.1	8.8	12	53.1	53.5	2.6	50.8	68.2	33.3	74.3	28	122.2	93	27.7	175.4	54.1	79.1	19.7	0	5.7	26.5	34.1	0	24.9	4.1	20.6	48.8	4.7	36.2	24	45	65	30.9	39.4	19.1	54.1	58.5	12.1
31.7	41.5	15.8	76.4	48.6	29.9	0	88.1	28.9	58	26.9	34.6	64.7	20.4	8.7	8.6	12.2	2.3	61.9	80	46.6	25.7	61.7	138	103.7	43.1	191	68.9	104.5	28.3	4.1	1.3	26.1	29.7	0	22.7	1.8	5	53.6	5.1	24.1	9.5	55.1	52.5	25.6	42.5	39.9	72.1	16.3	21.9
39.5	57	23.8	117.8	45.8	13.4	0	103.9	34.7	54.2	15.4	21.6	68.7	15.9	1.1	7.7	49.7	7	25	86.3	44.4	51.8	52.3	107.3	81.5	23.1	224.4	61.9	73.9	10	57.8	0.8	41.6	1.1	0	3.4	0	4.1	46.8	3.1	31.7	75.3	72.1	39.8	55	18	25.7	81.8	33.4	40.3
23.4	46.6	12	101.7	39.2	35.6	0	78.9	38	35.1	19.9	43.7	28.8	28.1	0	26.9	46	1	30.5	107	51.3	52.2	66.9	131.9	58.9	21	201.5	44.2	101.2	11.9	7.9	0	33.8	8.4	0	26.2	0	3.8	47.2	0.2	40.4	77.4	49.7	55.5	8.2	9.1	37.3	65.4	21.8	33.2
43.9	21.4	25.2	79.2	36.3	21.1	0.2	71	40.1	55.9	4.5	64.3	36.9	5.7	1	10.9	57.2	0	83.3	88	32.4	28.4	46.3	134.2	35	23.6	187.4	56	87.4	8.1	51.8	0	46.3	31.7	3.4	53.1	5.9	18	43.7	8.6	17.6	106.8	32.8	66.8	42.5	0	37	49.2	14.4	56.8
45.2	59.5	14	104.5	13.5	14.8	0	96.3	32.4	30.7	15.8	60.5	51.6	24.4	14.7	18.6	39.3	0	67.1	115.5	50.7	72.5	90.4	88.6	41.6	20.2	88	36.8	99.9	2.4	41.3	2.7	50.9	41.9	2.4	40.5	13.4	1.5	26.6	10	0.6	152.4	21.6	88.2	58	16.1	21.2	79.7	21.1	16.8
44.2	25.7	23.3	93.9	19.3	25.8	0	81.3	52.7	39.3	24	24.5	98.1	26.5	27.6	25.2	31.6	0	30.6	67	40.7	68.8	67.9	103.9	48.8	25.7	136.9	22	87.4	23.3	50.7	49.9	44.3	37.4	0	77.4	15.2	0	44.1	46.3	21.9	115.2	57.7	25.3	50.6	0.6	48.6	66.2	8.7	26.9
29.7	23.6	16.4	72.4	43.6	6.5	0	65.5	48.5	27.6	34.4	26.3	6.5	59	14.4	10.5	48.7	0	57.1	82.7	33.4	62.9	107.4	78.4	31.1	20.1	84.9	32.5	90.4	5.1	49.9	58.4	37.3	21	0	113.3	4.6	0	85.8	22.8	26.3	152.7	35.5	27.3	24.7	0.8	61.8	57.6	30.3	60.8
26.3	47.4	0.1	98.2	33.4	12.1	0	94.1	43.4	65.7	33.5	27.2	74.2	61	20.5	5	51.1	0.8	13.4	84.9	61.5	37.8	77.2	121.9	43.5	55.2	123.4	84	79.4	0.8	44	54.8	35.7	32.4	0	88.2	0	0	44.9	44	59.9	98	39.2	70.6	30.4	4.2	53.2	63.4	27.1	52.1
37.4	44.6	7.7	83.4	14.5	22.8	1.4	100.1	34.4	11.4	21.1	38.1	33.5	11.9	3.1	16.3	29.3	0	34.9	76	66.7	64.1	92.9	97.2	34.9	55.3	184.1	83.6	74.7	6.7	12.8	80.5	35.1	41.9	0	116	0	0	55.7	43.8	66.6	49.6	31.3	73.8	79.9	8	39.6	55.8	55.8	38.6
16.7	44.1	8.9	119.7	59.7	19.4	0	89.8	71.5	1.4	33.8	40	21.8	51	0	9.7	31.2	0	16.1	94.1	13.7	90.8	75.3	40.9	52.4	53.6	160.8	64.7	113.6	1.4	1.2	70.1	30.4	6.2	0	42.5	0	8.4	50.4	26.2	86.6	20.6	24.5	45.5	30.3	0	63	53.4	25.6	14.9
18.7	23.6	25	121.7	47.4	27.1	0	92	28.8	5.3	42.6	45.2	4.2	96	9.9	13.9	58.3	0.1	8.2	93.5	12.8	56.1	47.8	100.1	61.3	37.3	200.3	83.1	76	10.4	41.3	82	15.1	19.1	0	29.2	10.8	18.2	57.1	44	65.4	41.5	25.5	79.9	15.4	0	40.2	59.4	19.9	13.8
33.6	44.5	8.7	85.5	22	30	7.5	86.8	22.6	69.3	46.5	19.9	0	44.2	16.6	5.7	31.9	2.2	57.8	58.7	23.4	73.3	73.9	119.4	42.1	69	222.7	80.2	65.6	2.5	24.3	69.8	20	39.8	0	28.4	23.4	16.6	64.8	19.6	72.9	41.1	27.5	57.2	49.1	22.4	0	63.2	10.4	2.1
35.9	37.6	5.6	100.6	9.8	23.2	24.6	88.5	11	61.9	68.9	26.7	0.2	36	9	14.9	79.8	1.7	38.3	82.1	2	53.9	73.9	150.7	42.1	59.1	198.9	66.8	118.4	0.9	24.2	55	11	32.4	3.3	22.3	13	57.7	64.5	1.4	43.4	46.2	50.9	39.4	61.8	17.4	3.2	72.4	23.7	39.1
32.7	22.4	19.8	100.5	9.3	9.3	17.1	81	11.6	48	61.2	36.8	0.4	45.8	38.9	33.9	72.3	2.9	58.9	52.3	34.2	65.8	63.8	134.8	35.9	51.1	184.8	72.8	54.8	53	9.6	40.7	18.4	30.7	0	26	3	63.1	49.7	0	56.6	34.4	34.9	36.4	82.7	32.1	0	70.7	39.8	26.6
42.6	44.8	6.3	108.1	44.2	23	7.6	81.2	22.2	52.2	18.1	20.3	12.8	15.5	18.4	24.5	58.2	16.6	32.8	91.7	53.4	71.3	71.7	137.3	46.1	30.3	228.5	18.7	76.2	0.8	46.3	36.3	36.3	41	0.8	1.4	4.7	57.5	36.7	0	59.8	21.3	20	73.8	49.1	19	0.6	61.4	28.4	22.6
22	30.1	5.3	83.3	37.2	6.1	2.6	81.6	10.2	56.3	16.9	22	31.4	5.1	18.8	8.4	36.4	1.3	13.8	58.9	43	34.7	55.6	101.1	36.4	39.8	161.6	0.9	24	13	16.2	26.9	31.8	34.1	0	0	18.3	46.3	30	0	51.6	27.5	28.5	43.6	78.6	9.1	0	45.3	17.9	19.9
26.3	46.8	20.7	57.1	8	13.1	7.3	89.4	13.1	60.3	15.1	12.8	7.1	8.1	20.8	29.3	41.1	1.2	37.6	61.3	14.9	33.9	44.5	153.8	46	68.3	178	0	100.6	18.3	19.9	42.7	24.5	9.6	2.7	21.3	11.4	43.4	45.7	1	32.5	14.7	31.3	39.3	92.4	1.5	0.6	85.7	3.2	53.1
52.4	30.1	17.1	109.4	2.5	15.3	0.4	90.6	19	99.1	38.4	16.6	14.7	14.2	29.3	32.7	29.7	7.4	2.9	103.9	65.7	46.5	61.4	114.3	50.2	64.3	272.6	0	85.4	10.7	14.6	28.6	13.9	5.2	11	2.8	18.9	58.1	65.5	0.2	63.8	29.3	41.6	74.8	45	32.1	26.2	65.3	13.4	59
45.4	30.7	3.8	61.3	8.7	26.4	3.5	69	28.3	74	43.5	23.5	8.1	15	34.9	11.9	0	47.6	0.3	83.7	106.8	41.3	67.4	152.9	40.6	66.1	191	0	87.9	13.6	10.8	32.1	19.8	12.9	15.5	12.1	55	37.3	77.8	17.5	49.8	29.2	30.1	64.6	13.1	0.2	33.9	45.6	31.4	41
36.9	41.6	16.2	71.8	18	14.8	1.1	71.8	41.4	89	37.1	60.5	40.7	5.2	18.1	1.6	0	1.3	27.3	69.4	96.3	61.6	87.7	118.7	48.8	63.6	162.8	0	70.4	16	14.3	12.1	23.4	39.8	8.9	1.4	20.9	27.1	73.5	27.9	45.6	21.6	35.6	44.4	40.3	9.5	19.9	47	26.6	52.4
36.5	29.5	19.6	74.4	51.4	25	0	87	16.7	39.8	37.9	41.8	95.2	18.6	33.5	3.4	0	0.5	53.3	48.8	66.8	63.7	81.3	144.2	38.4	101.4	217.5	38	123.5	3.2	17.5	2.6	6.9	0	8.1	0	73.4	59.9	44	29.1	47.2	38.1	24.7	62.1	47.9	0.9	41	65.2	32.1	24.2
44.9	31.1	13.2	87.5	31.8	22.9	0	75.7	23.8	48.7	35.5	28.3	36.4	2.4	20.8	12.5	0	0	37.4	81.7	99.2	58.9	6.8	140.1	36.8	97.3	121.3	84.2	96.4	0.9	33	25.3	20.6	0	3.8	8.6	2.1	61.5	19.3	51.7	36.2	49	37.2	58.1	60.7	26.2	54.4	66.7	11.2	7.4
51.8	29.9	7.8	80.2	2.8	17	1.4	67.2	47.5	64	49.7	53.1	11.4	2.8	12.4	7.1	0	20.2	65.9	66.6	64.4	97.2	62.5	133.8	55.7	78.8	227.6	90.7	73.4	2.2	9.9	22.9	7.4	0	0	45.4	0	19.6	28.7	43.9	47.3	50.8	24.3	40.9	75.6	16.6	39.3	50.4	21.2	8.9
42.6	32.9	16.6	84.7	8.4	22.2	0	84.9	42	52.3	40.5	20.4	22.6	4	17	9.9	1.3	4.6	7.6	46.2	80.4	92.6	29	155.8	57	59.2	237.1	80.4	56	15.9	38.2	39.7	9.7	0	0	47.6	2.5	19.1	40.3	38.8	23.8	40.7	36.7	46.5	33.8	44.6	35.7	65.4	9.1	13.7
15.2	36.4	17	100.7	7.7	21.9	0	63.1	33.9	69.3	57.4	16.4	24.2	7.8	13.1	5.3	38.6	2.1	0	61.8	65.9	76.1	77.9	139.9	33.2	38.8	249.5	96.5	48.5	2.4	1.2	28.7	15.6	15.9	5.8	14.5	16.2	6.8	57.9	43.2	36.7	39.9	15.3	49.9	28.9	1.9	43.8	71.5	17.2	31.8
37.6	42.1	26.6	104.2	1.1	18.9	0	73.9	18.5	3.1	56.7	62.2	54.8	8	1.2	4.3	12.6	29.5	18.2	49	5.4	63.5	46.5	139.9	26.4	54.6	235.6	109.1	75	11	2.1	42.1	7.5	21	61.9	9.4	0	16.1	67.2	33	39	28.8	19.6	29.5	2.5	6.6	63.7	75.9	9.8	21.9
45.4	14.1	18.3	61.1	58.9	7.7	2	79.5	22.9	30.9	72.2	38.5	57.4	9.5	8.2	1.4	28.9	0.4	31.4	68.6	1.6	56.7	30	161	45.7	91.5	210.4	135.4	75.8	19.3	5.3	74.3	14.3	19.3	51.4	46.8	10.3	5.4	60.1	45.4	33.7	31.5	42.8	37.3	1.5	7.8	53.4	66.4	0.2	28.3
55.3	0	33.1	84.6	3.2	13	22.1	88.2	34.6	66.4	29.6	33	66.4	8.1	15.2	27	42.2	0	65.7	101.8	4.8	42.6	52.3	137.3	52.1	135.1	164.1	95.6	105.9	28.6	29.3	57.5	6.2	49.5	26.1	12.5	22.5	1	47.1	43.6	44.9	49.2	0.2	70.1	1.9	8.2	41.3	101.9	1.3	26.2
42.4	6.9	21.7	122	1.4	19.6	0.7	90.6	36.2	89.9	48	13.4	96.9	34.1	7.4	10.4	47.4	0	32.9	51.3	1.4	72.5	43	152.8	71.1	151.1	199.1	66.2	92.3	62.9	6.8	33.7	18.3	39.6	24.9	32.7	18.6	21.6	70.7	42.2	58.9	58.3	4.2	58.3	1.7	0	52	78	11.8	42.1
65.8	21.8	13.5	94.6	22.9	47.6	0	86.5	39.4	76.7	57.6	36.3	46.4	7.4	12.9	18.6	39.4	0	22	30.6	29.7	55.2	54	149.8	46.2	100.4	195	75.3	66.2	31.4	0	27.4	9.5	0	63.1	11.5	1.3	7.9	100.5	21.8	49.5	26.3	23.6	28	0.2	4	51.8	76.8	17.8	11.8
44.5	27.8	21.5	109.4	8	18	6.5	83.4	54.1	63.4	49.8	27.8	88.4	6.4	28.8	18.4	40.1	10.2	22.3	65.4	49.5	61.6	61	123.9	41.2	120.5	196.8	79.8	46.8	17.8	16.7	28.2	16.3	4.8	30.2	0.2	2.1	5.2	80	44.8	66.8	43.4	26.4	29.7	5.3	0	46	67.4	11.4	25.8
45.3	25.6	22.6	105.8	13.5	24.9	6.3	96.9	24.7	72.5	57.3	33.8	91.5	2.2	8.5	16.6	20.6	23.6	26.1	117.3	20	57	67.4	145.9	48.2	114.1	137.5	70.8	67	0.8	45	45	18.5	2.2	61.6	0	0	20.6	48.1	29.7	60.5	34.1	38.7	90.8	20.3	0.9	41.8	79.2	51.4	21.7
62.6	23.9	4.6	107.3	33.4	14.1	0	88.2	70.9	97.1	70.6	65.1	69.9	6.3	8.3	12.2	16.8	0.2	30	76.5	10.3	87.8	38.2	142.9	67.9	94.4	90.4	64	46.6	46.2	70.8	3.5	3.2	4	5.3	17.9	0	17.7	58.7	15.6	63.5	18.3	26.6	72.3	64.1	7	41.4	51.2	35.8	20.6
75	12.1	10.4	78.7	63.8	8.1	5.7	84.2	29.8	75.9	50.6	28.6	35.1	18.9	5.1	14.8	48.7	0	32.5	76.9	26.5	87.7	47.1	112.4	37.7	103.8	181.8	61.8	53.3	0.4	28.4	61	15.2	17.4	0	63	2.9	3.5	1.2	23.5	77.5	50.1	30.1	66	6.4	2.1	61.6	84.7	27.9	12.3
43.4	41.2	16.1	69.5	36.4	35.3	3.6	80	58.5	76.5	64.1	25	45.2	9.5	2.9	5.2	43.3	0	30.1	67.7	27.7	59.1	49.1	151.6	63.9	42.8	140.2	83	90.4	23.9	24.5	17.6	14.7	1.2	56.7	56.7	1.2	2.4	42.7	39.9	62.3	26.8	63.7	68.4	4.6	15.9	70.6	83.2	23.6	13.8
42.8	18.7	12	93.2	27.5	19.8	0	72.7	65.8	85.2	43.6	12.8	73.7	14.2	1	27.3	52.4	0.3	19.9	50.9	80.3	64.7	44.7	143.6	40.1	43.1	171.9	58.6	69.8	31.7	17.1	48.1	9.6	38	55.1	1.8	9.6	6.8	37.7	30.3	38.8	5.9	53.8	49.3	21	26.1	91.4	86	37.9	13.3
56.4	22.2	5.5	82.9	24.8	23.7	0	101.2	56.3	80.1	53.8	16.3	39.1	4.6	0	3.2	12.2	16.3	31.2	47.2	43	104.1	60.3	133.9	54.9	59.5	140	42.9	53	3.7	20.9	48.5	31.6	28.7	28.9	9.4	9.2	37.9	74.4	26.1	60.6	14	38.9	38.3	40.7	7.3	49.6	57.5	61.5	4
39.2	10.3	23.5	94.1	16.4	7.8	0	90.8	24.1	86	53.2	16.3	67.5	1.6	0	12.4	35.1	4.6	24.9	56.2	19.7	90	98	152.3	78.3	34	209.2	35.5	43	2	60.2	30.3	26.3	26.3	32	17.2	11.3	15.6	102.4	27.7	48	24.6	59.3	93.9	55.9	5.7	62	82	38.6	33.6
32	36.8	44.2	51.5	5.4	11.6	0	82.3	26	82.2	40.4	34.4	59.8	5.2	1	1.7	31.8	0.8	49.4	44.3	0.8	59.3	77	126.5	79.4	31.6	226.2	56.4	108.6	18.5	46.8	38.7	30.8	33.2	7.7	0.5	12.1	17.4	44	39	26.1	42.1	70.7	49.4	66.6	8.7	60.1	74.6	33.7	34.5
33.8	29.3	6.6	83.1	15.9	10.2	7.5	79.9	34.2	49.5	34.6	38.3	48.9	12.3	0	6.1	39.5	0	23.6	48	35.8	82.3	82.8	121.1	64.3	35.9	140.4	65.6	73.1	31.8	40.1	24.5	23.9	33.7	37.8	5.4	0.3	11.9	33	21.9	31.3	40.5	65.7	69.6	53.5	14	70.8	75	12.3	8.5
29.5	57.8	12.2	88.4	19.3	15.8	10.4	61.9	36.3	85.1	32.6	21.8	52.8	1.2	3.2	6.3	6.4	0	37	24.1	6.5	60.4	59.5	42.6	64.1	37	140	73.1	56.4	0.8	19.8	9.1	19.5	24.2	23.2	5.4	0	24.2	42.9	33.3	48.1	32.9	50.8	99	21.4	5.1	34.1	70.3	30.3	21.8
43.9	33.9	5.5	74.8	63.8	6.9	2.7	87.8	53.3	74.2	50.2	34.2	54.7	0	14.3	8.7	30.9	13.6	55.6	42.1	44.2	51.4	79.8	45.2	69.7	30.1	120.8	37.5	88.5	0	23	3.9	24.6	6.2	12	9.2	0.2	10.1	36.6	14.4	96.5	42.2	33.2	141.6	67	38.1	61.7	90.5	16.9	29
49.5	63.6	14	86.7	44.1	7.5	2.6	101.8	35.9	82.6	55.2	31.7	42.1	0	41.1	4.2	7	1.2	31.1	60.6	45.2	70.3	46.6	49.4	64.9	33.4	226	65.1	91.9	6.1	15	0.6	16.7	28.5	23.5	11.5	0	15.9	40.7	18.6	110.9	25.5	44.5	84.9	65.9	0.2	60.6	60	10.2	29.4
40	24.3	10.4	98.2	15.8	4.1	2.2	93.5	32.3	49.7	28.4	29.5	16.5	0.3	18.5	0.8	2	14.4	35.8	58.9	42.5	68.4	47.2	49	50.3	23.4	132.4	53.1	93.7	9.4	37.7	18.5	27.4	20.8	9.9	39.7	3.2	5.2	45.3	14.6	90.4	54.3	65.3	36.6	48.4	1.3	40.5	61.3	23.1	22.9
34.8	20	35.3	54.2	5.7	7.6	0	67.3	55.3	80.4	1.1	26.3	25.2	17.5	23.7	0.5	0	22.7	42.3	1.5	18	24	73.2	70.4	50.1	12.9	105.1	119.5	83.9	9.2	38.5	20.7	11	19.9	51.4	12.7	8.3	14.6	36.8	26.6	144.8	35.1	34.9	52.1	53.4	31.5	63.3	58.9	17.1	24.9
11.9	20.6	40.7	45.8	8.8	13	0	60.9	28	95.3	0.2	26.9	8.3	6.7	11.6	12.2	0	35.6	26.7	0.2	0.9	32.5	50.5	33.5	24.8	20.6	140.6	58.9	31.5	14.7	22.2	19.3	8.3	30.4	1.7	20	2.4	7.6	20.6	32	129.4	59	14.7	55	24.8	3.4	36.7	35.2	15.8	6.1
29.1	40.9	13.6	58.2	6.1	4	2	96	23	77.5	40.8	19.3	18.2	20.8	16	2.4	30.4	0	40.9	42.2	23.9	82.8	58.9	49.7	51.6	58.7	116.9	66.8	74.4	14.9	29.8	10	14.1	10	0	27.4	4.8	7	24	33.9	123.5	58.1	16	42.6	48.8	22.6	50.6	36.8	5.8	25.6
22.2	45.6	21.1	108.9	0.6	9.1	7.2	93.1	24.1	109.8	19.5	33.7	16.1	33.5	10.5	2.8	0.2	0	47.4	27.6	27.1	64.3	49.7	61.7	40.6	42.4	66	95.9	93.2	10.8	43.5	13.4	5.2	36.8	0	4.7	10.7	4.4	6.9	25.6	137	38.6	19.1	71.6	62.5	9.8	34.3	63.2	0.9	14.5
18.8	61.1	12.7	46.8	0	5.9	0.9	77.2	47.7	93.4	22.8	40.1	22.5	24.1	23.6	6	10	55.4	26	10.5	16.7	48.3	7.4	47.1	68.8	46.9	0.8	68.6	88.3	0	14.3	4.2	35.4	9.5	5.1	22.3	11.3	33.3	1	22	41.5	54	28	26.2	21.1	26.6	55	64.2	11.9	6.4
22	37.1	30.4	81.2	0	7.9	10.1	97.1	33.3	87.4	21	23.6	17.3	60.1	6.6	21.1	13.8	0.7	37.2	9.6	6.8	64.9	64.9	77	83	53.4	0	55.5	92.5	0	19.4	0.7	44.5	1.7	12.4	34.7	47.3	12.9	0	16.7	43.9	19.7	15.2	40.4	55.3	17.4	37.1	74.8	43.1	12.5
26.2	29.7	26.1	62.3	0.2	11.1	11.3	81.2	42.3	104.2	62.1	33	16.6	44.9	17.9	18.1	14.3	0.7	31	24	24	63.1	85	77.2	53.2	64.8	62.3	1.3	82.5	2.2	1.6	0.2	34.9	1.8	0	45.2	28.6	11.4	33.5	24.2	26.6	26.9	6	60.7	48.8	29.5	41.9	73	20.9	12.3
10.9	24.8	15.7	58.5	3.3	6.1	3.2	61.2	44.8	113.1	46.9	23.5	25	14.7	16.5	14.9	31.9	10.2	56.1	39.4	30.4	72.5	60	85.8	20.5	42	151.9	0	61.8	0	15.1	0	10.8	35.4	0	30.3	1.4	13.3	38.8	23.8	23.3	95.2	27	63.9	43.6	8.3	37	61.4	36.8	18
22.6	20.1	11.4	88.3	31.3	8.1	3.5	73	55.1	85	33.1	24.1	19.8	52.8	10.1	18.7	17	37.3	103.9	3	7.6	56.9	87	35.1	35.7	44.1	165	0	76.1	2	14.8	1	43.8	35.2	2.1	8.1	0.8	14.2	70.7	22.4	31.6	33	29.8	35.1	70.6	31.5	31	75.6	25.9	5.2
52.6	3.8	27.7	61.5	32.2	14.7	1.3	88.3	53.5	104.8	55	16.5	19.5	19.7	7.1	4	28.9	46	67.2	65	24.7	44.3	42.7	46.8	35	45.8	166.8	0	80.8	12.1	24.5	0.2	25.5	2.3	0	81.9	0	1.8	53.9	46.8	29.5	79.7	20.3	57	40.6	36.2	29	68.5	25.1	2.4
44.8	18.7	14.2	78.9	38.5	38.5	3.7	104.1	21.5	117.4	67.2	22.2	30.5	8.5	0	2.6	4.6	51.7	26.7	36.4	78.7	39.6	73.4	87.3	78.1	55.6	166	0	83.2	3.9	12.1	0	19.3	0	3.5	67.4	0	1.8	55.6	33.4	19.9	41.7	6.9	86.6	66.8	38.9	55.9	67.7	21.3	11.2
22.1	39.1	10.2	101.8	39.5	7.4	1.9	105.3	30.3	83.6	60.5	22.6	23.3	14.9	0	11	10.9	0.4	20.2	66.7	77.5	94.3	56.5	122.9	65.2	69.2	173.8	0	94.7	0.3	7.8	0	3.7	0.2	7.5	58.2	0	7.5	39.7	25.3	28.3	50.8	34.1	59.7	25.6	18.9	13.8	80.2	14.5	39.3
23.4	38.5	27.5	82.9	75.9	16.1	0	92.1	45.4	81	30.5	24.8	33.1	10.3	0	5.6	3.9	26.1	37.7	85.3	77.7	60.2	72.5	136.6	32.5	91.3	202.2	1.5	40.4	0	24.9	0	10.6	2.7	5.4	66.9	0.8	19	27.7	12	45	75.8	45.7	69.4	49.9	14.9	0.9	65.3	51.9	41.4
18.8	20	34.9	76.6	4.9	4.4	6.2	104.9	70.6	111.7	34.8	12.8	30.3	13.8	0	5.3	19.6	8.4	61.4	73.1	43	75.5	64.1	113.3	35.6	32.7	170.5	0.5	0.5	0	18.4	0	13	0	12.4	79.9	9.1	8	55.7	33	35.8	39.3	30.1	66.3	79	20.2	1.5	101.3	27.3	59.3
41.2	36.8	30	76.2	2	5.4	0.3	54.8	13.1	153.5	54.8	24.1	34.3	24.3	2.2	4.7	1.4	46.2	26.2	79.6	32.5	35	52.7	39.5	39.1	63.5	217.4	0	1.8	21.9	30.3	0	1.6	10.5	27.1	56.5	23.4	27.4	64.2	13.8	26.1	47.3	30.7	65.7	69.8	27.4	49.8	91.5	26.7	57.7
30.7	50.8	23.9	70.4	1	13.9	5.4	80.5	7.8	100.4	55	13.9	43.6	25.5	9.4	3	17.4	50.7	60.8	59.1	51	42.6	59.9	39.2	47.1	54.4	167.4	65.6	48.9	2.7	42.8	0	2.3	1.6	2.6	63.6	36.8	34.3	55.8	6.5	42.6	28.3	33.4	103.9	52.4	30.7	41.4	81.5	32.8	46.5
33	21.8	12.7	62.8	11	28.8	1.8	96.9	25.3	112.9	55	53	68	9	20	1	4.1	83.2	69.1	68	75.4	61.2	59.4	93.7	50.5	76	99.6	52.4	62.7	10.8	38.1	0	16.8	0	32.8	62.2	101.4	3.1	48.6	16.6	35.3	37.9	48	74.5	62.4	10.4	22.9	76.7	52	33.6
33.2	42.1	13	58.1	9.6	21.5	6.7	91.8	21.2	107.1	53.7	21.2	21.8	18.7	5.7	8.7	15.4	34.1	81.8	87.5	27.1	71.7	51.1	107.4	50.1	46.6	117.7	81.3	70.1	16.4	30.4	0	17.6	19.4	28.8	58.6	82.4	3.5	85.5	21.7	36	40	47.7	83.9	74.5	22.7	42.1	74.7	41.3	26
60.1	24.7	20.8	48.2	2.8	22.8	0	68.2	25.8	106.7	52.5	34.4	63.2	19.6	8.4	4.1	3.7	86	26.5	87.4	11.5	75.6	54.8	123.3	50.6	48.4	170.1	123	47.3	13.7	66.6	14.5	12.5	27.2	60.1	83.3	25.3	5.2	69.4	24.3	26.2	32.1	52.5	73.2	68.1	24.7	52.3	73.2	32.2	18.6
22.2	24.9	14.2	68	0	17	0	100	26.2	127.1	46	33.2	25.8	10	4.5	15.5	0.2	6.9	125	79.3	21.3	68.3	26.4	122.4	42.5	70	57.4	56.7	66.6	17.5	56.7	65.9	19.1	33.6	92.1	86.1	67.8	10.5	79.5	31.7	45.4	31.9	32.8	57	43.3	14.1	43.7	61.5	33.4	46.5
35.2	23.7	6.1	96.9	1.2	9.5	0	85.2	11.3	142.8	77.1	49.8	18.7	8.9	2.1	5.5	25.1	60.3	80.8	78	65.9	54.1	50.4	63.1	44.7	71.9	112.9	79.6	59.5	8.4	24.8	57	11.2	35.1	94.8	11.8	84.5	32.6	45.4	16	50.8	35.6	36.7	86.9	76.9	9.6	39.3	70.7	16.1	35.1
41.7	18.8	21.7	66.5	24.5	6.2	0	87.9	31.3	143.2	42.8	64.8	12.1	20.5	1.8	7.7	29.6	8.4	82.5	101.8	87.4	73.9	35.2	18.8	52.1	75.8	200.8	92.3	81.7	15.6	30.1	82.8	7.3	44.2	85.1	0.4	4.9	11.3	64.5	28.5	51.7	47.6	30.9	94.1	63.9	50.5	24.2	85.7	38.7	38.1
32.4	29.9	6.6	48.7	6.6	16.2	17.6	69.3	42.9	65.7	66.2	60.2	21	12.4	1.8	0.1	24.5	1.8	49.2	68.8	106.1	98.7	77.6	52.9	49.3	77.7	121.7	106.9	82.4	9.2	15.2	46.7	8.2	18.2	32.4	27.3	50.9	4.6	43.5	5.7	33.7	42.3	24.9	79.3	67.1	41	47.7	63.7	14	26.2
40.3	25.8	6.9	48.7	0	16.5	13.9	75.5	36.7	84.3	80.8	38.5	45.6	13.3	0	19.3	7.5	3.7	57.4	77.2	72.3	76.4	75.8	55.6	57.1	80.7	55.3	87.6	114.4	2.6	20	24.3	12.6	50.9	18.4	32.1	4.2	27.3	95.4	0	27	29.6	23.4	78.2	83.6	19.2	41.7	82.2	35.5	24.1
51.1	64.4	18.4	61.2	3.4	9.4	0	82.4	50.6	130	45.2	30.8	32	18	0	10.4	26.5	0	86.6	46.4	50.9	80.4	50.8	50.4	39.7	89.4	113.5	52.5	95.9	0.1	26.6	34.8	12.8	37	21	2.9	1	50.3	71.7	5.9	53.6	35.1	39.7	83.4	69.2	7.6	38.8	81.4	31.7	40.4
38.7	41	9.2	93.3	1.2	14.6	0	76.6	27.5	38.3	27.7	37.9	27.5	5.7	0	9.5	14	4.9	90.8	63.1	29.7	99.1	82.8	22.7	51.2	76.2	151.5	90.4	92.8	13.2	9	25.5	9.1	56.2	40.6	36.3	1.5	45.9	51.2	28.7	35.2	43.7	66.3	49.8	124.8	0.6	44.9	75.6	17.4	27.3
42.4	51.7	9	98.4	5.5	18.7	3.2	71.7	42.6	97.7	22.8	72.2	5	21.7	26.5	9.4	22.5	0	42.6	55.2	38.9	37.9	65.1	22.1	56.6	61.6	151.9	97.3	131.9	6.9	16.4	4.4	41.5	28.7	55.3	0	4.1	36.4	82.6	24.8	39.9	65	45.2	51.9	78.7	20.5	39.6	67.8	59.6	22.9
53.8	24.2	6.5	77	28.3	15.4	0	102.9	15.9	73.4	35.3	38.4	0.4	24.6	21.1	16.9	9.8	13.4	50.3	78.5	109.8	59.5	75.4	59.5	53.8	50.6	117.5	119.3	109.4	2.6	25.1	7.5	34	4.2	25.1	15.7	3.1	37.9	66.7	13.8	26.8	46.9	53.3	80.8	80	19.9	33	60.1	49.5	19.3
20.6	56.5	11.9	52.5	79.9	4.6	0.3	100	24.2	82.4	22.9	34	63.8	11.6	29.4	13.3	14	2.8	1.1	90.2	90.9	63.7	74.3	20.3	45.9	105.8	118.3	67	74.3	7.5	31.8	27.6	8.3	73.7	20	18	0	3.8	88	22.6	26.4	48.1	38.9	55.8	57.8	23.5	36.6	44.8	33.2	4.6
38.7	41.2	15.3	86.6	10.8	2.8	3.6	56.5	32.6	99.7	8.7	62.2	48.5	3.3	8.7	13.1	36.8	0	23.6	52.5	50.4	69	28.1	54	35.4	109.9	158.5	102.4	60.3	0.8	12.3	34.8	6.5	86	36.9	0	0	18.2	57.5	15.6	17	32.9	50	72.8	93	17.4	26	51.6	81.9	15.3
29.6	39.2	2.7	83.8	22.1	12.5	6.2	55.5	24.4	89.6	27.1	68.7	29.8	4.7	11	4.2	36.9	0	11.3	89.3	49.9	58	31.7	52.3	31.4	117.6	134.6	115	88.3	1.8	15	42.2	15.1	79	25.1	0	4.2	7.3	56.5	32.4	26.5	41.6	33.8	56.7	89	23.4	24.8	44.7	39.6	28.7
19	10.9	4.7	74.3	6.5	0.6	0.4	71.7	9.2	114.9	10.7	39	23.6	3.8	13.7	5.3	5.9	0	22.6	49.6	20.5	37.8	15.4	23.3	20.8	40.7	92.9	77.6	44.7	0.8	18.3	18.1	6.5	66.4	2.8	12.5	1.2	2.1	75.5	16.2	29	21.4	21.2	52.4	43.3	5.1	19.4	43.1	5.4	4
57.1	29.4	11.1	78.8	9.9	10.1	10.5	52.1	18.5	113.6	20.5	15	56.7	7.5	27	1	27.4	0	42.3	101.7	7	8.8	75.5	80.5	38.9	165.2	172.6	43.8	66.3	10.3	20.5	35.4	34.7	26.6	32.2	3.4	0	13	51.7	27.8	27.8	22	29.1	54.2	125.7	3.6	35.6	71.9	45.1	28.3
41.6	37.5	20.2	74.4	3.8	18.3	4.6	69	14.1	81.8	19.8	49	83.1	17.7	18.2	5.9	17.8	0	39.8	85.9	15.8	45.8	36.8	120.9	47.8	173.7	191	45.9	72.4	4.6	13.9	42.5	6.6	47.3	41.8	18.4	0.4	4.6	58.9	22.5	27.6	45.6	17.6	60.5	131.8	21.4	62.3	66.3	37.2	16.6
22.2	16.1	13.9	75.1	3	8.7	4.3	101.4	16.5	82	22.1	39.1	53.7	8.8	11.5	11.5	24.9	0	32.6	70.3	24	41.5	54.8	151	54.7	167.1	165.3	26.8	112.2	28.6	6.6	21.8	7.1	72	28.2	14.3	0	2.8	67.1	33.1	11.4	20	31.6	50.5	87.6	22.6	64.4	56.6	37.1	15.6
31.3	47	11.7	84.2	14.5	4.1	3	113.6	14.7	54.5	36.4	44.9	4.3	11.9	25.6	19.2	0.2	3.3	39.8	77	14.1	67.2	32.2	164	50	126.8	198.3	39.5	76.8	39.3	22.8	33.4	9	50.2	35.1	58.6	1	11.8	58.7	29.8	31.6	6.9	14	99.5	84.9	14.8	49.5	81.8	30.7	45.9
50.6	36.6	13.3	79.7	33.5	24.9	1.5	77.6	15.4	77.7	37	38.5	20.2	20.5	17.9	0	32.4	1.2	38.6	43	1	65.8	26.4	129	30.3	179.5	68.6	53.5	96.4	11.5	9.3	18.4	25.1	16.6	57.9	72.7	1.9	6.5	39.6	23.6	10.3	62.9	13.6	42.6	60.4	9.7	72.3	88.1	19	8.1
[truncated: 41 more columns]
