# Supplementary material for: Osmotic Stress Uncovers Correlations and Dissociations Between Larval Zebrafish Anxiety Endophenotypes
Source: Front Mol Neurosci. 2022 Jun 24;15:900223. doi: 10.3389/fnmol.2022.900223 (PMC9269111; doi:10.3389/fnmol.2022.900223)
Supplement: Supplementary file 8 [file Data_Sheet_7.zip › Supplementary material S2/Fig.S2D_SaltStress_5s_AverageBoutLength_ON_All.csv]

Night1 0mM	Night1 50mM	Night1 100mM
4.81	3.72	4.08
3.95	3	4.9
3.06	1	7
10.19	5.26	2.08
4.92	4.03	6.29
3.23	1.57	14.54
6.05	5.53	6.61
4.19	1.2	13.05
4.13	2.38	5.67
3.61	3.03	3.94
3.29	2	2.3
5.66	1.67	1.27
3.93	4.05	4.09
3.76	4.85	3.83
13.95	7.53	2.32
6.15	2.87	1.92
3.65	4.47	4.83
5.3	15.16	7.61
5.22	2.52	4.89
2.6	10.88	2.74
4.16	2.5	1
1.64	4.33	5.84
8.19	2.3	1.72
2.23	4.74	2.34
2.31	2.48	4.37
6.55	1.92	6.28
3.13	2.32	6.09
2.55	3.27	4.57
3.44	2.98	1.44
3.07	4.68	1.9
5.84	3.16	5.56
5.71	4.53	8.85
11.96	6.86	5.91
7.2	12.11	10.73
4.47	5.99	5.19
6.11	7.37	10.81
3.96	6.18	3.19
4.18	3.65	3.08
6.3	4	6.65
14.73	3.79	2.33
8.98	2.8	3.98
9.83	3.53	7.54
5.58	3.29	7.56
6.49	2.58	6.7
3.4	4.45	4.51
5.1	4.93	2.24
3.27	3.55	7.11
1.39	2.44	3.88
3.36	2.88	4.44
3.22	3.06	5.54
20.32	4.08	4.44
3.65	5.45	6.82
2.14	3.19	5.53
4.88	1.89	4.31
2.65	2.86	6.44
2.71	4.85	4.16
7.22	8.15	4.13
5.65	2.48	3.49
4.18	2.82	6.99
4	2.5	3.72
7.33	10.14	4.61
7.51	6.32	4.42
31.89	3.45	10.62
10.71	5.44	3.61
13.69	5.92	3.61
4.63	3.72	5
3.29	3.38	2.61
8.64	1.52	3.11
5.95	2.43	2.01
6.94	7.3	3.74
4.98	4.46	3.76
3.28	4.85	3.34
4.27	5.98	4.1
5	3.84	4.6
5.79	5.07	3.12
4.2	5.68	5.93
9.26	10.92	26.55
9.63	7.04	6.75
7.13	8.55	5.83
6.62	1.61	8.37
15.57	11.61	7.04
11.68	14.56	9.05
10.41	13.85	9.26
15.77	9.55	10.06
3.69	7.36	7.6
2.94	4.45	10.7
7.9	2.49	8.15
20.1	3.05	12.44
15.72	5.84	3.9
35.88	3.05	2.11
12.81	9.5	5.25
4.73		9.58
