# Supplementary material for: Osmotic Stress Uncovers Correlations and Dissociations Between Larval Zebrafish Anxiety Endophenotypes
Source: Front Mol Neurosci. 2022 Jun 24;15:900223. doi: 10.3389/fnmol.2022.900223 (PMC9269111; doi:10.3389/fnmol.2022.900223)
Supplement: Supplementary file 8 [file Data_Sheet_7.zip › Supplementary material S2/Fig.S2C_SaltStress_1s_TotalSleepTime_ON_All.csv]

Night1 0mM	Night1 50mM	Night1 100mM
0.359	0.157	0.179
0.419	0.306	0.495
0.378	0.003	0.519
0.398	0.367	0.179
0.521	0.395	0.533
0.146	0.017	0.563
0.524	0.668	0.267
0.149	0	0.787
0.037	0.076	0.41
0.352	0.13	0.425
0.254	0.027	0.027
0.476	0.005	0.029
0.324	0.446	0.433
0.384	0.24	0.467
0.808	0.637	0.11
0.508	0.23	0.079
0.417	0.537	0.502
0.586	0.814	0.7
0.538	0.238	0.489
0.117	0.732	0.275
0.414	0.243	0.005
0.09	0.017	0.535
0.363	0.183	0.062
0.154	0.505	0.235
0.225	0.133	0.463
0.641	0.048	0.476
0.357	0.133	0.629
0.187	0.178	0.254
0.398	0.343	0.044
0.352	0.521	0.081
0.446	0.251	0.611
0.565	0.506	0.668
0.151	0.116	0.105
0.137	0.143	0.103
0.103	0.076	0.122
0.235	0.032	0.295
0.079	0.216	0.187
0.052	0.024	0.235
0.011	0.005	0.27
0.271	0.038	0.03
0.102	0	0.319
0.019	0.008	0.137
0.144	0.002	0.097
0.119	0	0.078
0.492	0.544	0.573
0.613	0.61	0.24
0.224	0.527	0.633
0.054	0.262	0.519
0.468	0.424	0.66
0.444	0.27	0.54
0.838	0.405	0.468
0.44	0.648	0.562
0.117	0.476	0.63
0.568	0.167	0.538
0.403	0.384	0.724
0.344	0.594	0.517
0.762	0.697	0.625
0.694	0.302	0.435
0.54	0.4	0.687
0.538	0.417	0.484
0.698	0.757	0.556
0.668	0.629	0.448
0.784	0.408	0.77
0.771	0.59	0.378
0.802	0.502	0.444
0.537	0.49	0.54
0.489	0.357	0.292
0.698	0.057	0.354
0.616	0.24	0.144
0.678	0.695	0.483
0.614	0.517	0.268
0.403	0.541	0.352
0.503	0.478	0.467
0.554	0.46	0.521
0.602	0.489	0.271
0.473	0.6	0.616
0.727	0.754	0.887
0.695	0.654	0.537
0.587	0.625	0.548
0.589	0.138	0.679
0.862	0.598	0.546
0.51	0.783	0.748
0.784	0.797	0.633
0.816	0.713	0.668
0.387	0.621	0.527
0.273	0.26	0.614
0.649	0.154	0.544
0.851	0.248	0.798
0.781	0.522	0.152
0.902	0.306	0.056
0.786	0.743	0.449
0.495		0.706
