# Supplementary material for: Osmotic Stress Uncovers Correlations and Dissociations Between Larval Zebrafish Anxiety Endophenotypes
Source: Front Mol Neurosci. 2022 Jun 24;15:900223. doi: 10.3389/fnmol.2022.900223 (PMC9269111; doi:10.3389/fnmol.2022.900223)
Supplement: Supplementary file 8 [file Data_Sheet_7.zip › Supplementary material S2/Fig.S2B_SaltStress_1s_SleepBout_ON_All.csv]

Night1 0mM	Night1 50mM	Night1 100mM
54	23	15
81	85	76
87	2	50
21	51	66
84	68	63
23	7	18
70	90	26
16	0	50
4	24	49
78	21	70
48	6	5
60	2	13
52	85	88
97	26	89
54	60	22
57	52	30
103	85	78
91	51	75
81	54	79
30	60	61
77	83	3
36	1	71
31	60	26
61	87	75
85	27	86
74	12	50
70	38	82
51	34	38
81	86	20
69	87	17
55	57	92
68	75	55
38	27	33
31	33	33
25	19	29
35	15	62
19	60	37
21	11	40
4	3	38
46	11	8
40	0	54
7	5	23
26	1	16
37	0	29
119	107	90
84	90	78
33	124	66
30	64	103
121	99	113
87	60	54
53	76	68
107	99	52
32	105	82
84	58	89
115	81	90
79	101	80
89	68	106
99	91	108
88	115	87
110	130	90
77	60	92
72	83	63
76	83	73
52	88	78
49	55	102
90	100	88
114	79	77
64	27	84
75	67	58
72	69	94
97	117	45
87	84	77
84	59	102
85	84	84
88	70	62
86	87	73
59	52	28
51	81	54
68	60	73
72	50	81
58	53	61
41	39	70
55	55	44
45	60	46
85	64	52
74	27	43
69	41	50
52	74	48
65	74	23
20	80	9
51	63	59
85		64
