# Supplementary material for: Osmotic Stress Uncovers Correlations and Dissociations Between Larval Zebrafish Anxiety Endophenotypes
Source: Front Mol Neurosci. 2022 Jun 24;15:900223. doi: 10.3389/fnmol.2022.900223 (PMC9269111; doi:10.3389/fnmol.2022.900223)
Supplement: Supplementary file 8 [file Data_Sheet_7.zip › Supplementary material S2/Fig.S2E_SaltStress_5s_SleepBout_ON_All.csv]

Night1 0mM	Night1 50mM	Night1 100mM
58	36	37
88	100	78
99	5	55
26	57	97
85	77	63
40	21	26
66	85	31
31	5	41
8	39	54
79	39	96
65	15	10
65	3	64
69	92	94
94	39	92
39	60	44
61	84	49
107	98	81
87	37	66
83	87	84
40	49	92
89	114	7
88	3	75
31	109	64
96	90	111
123	56	97
73	25	57
104	62	79
82	48	44
105	115	57
109	94	52
57	77	88
80	89	53
45	70	78
66	44	48
85	71	67
74	62	48
99	74	74
80	91	97
76	85	54
37	67	105
54	118	64
52	74	59
80	107	62
73	118	73
113	92	93
84	87	97
55	114	62
62	94	104
113	111	106
104	67	68
28	77	77
93	83	56
49	111	79
84	80	91
124	103	78
102	91	93
72	59	105
88	109	98
95	119	69
103	141	101
67	51	90
63	72	74
19	94	50
49	82	87
39	63	103
86	106	80
114	92	97
56	73	92
75	95	78
68	66	98
90	96	55
101	84	86
86	60	93
85	97	84
77	76	74
86	81	76
54	48	22
51	69	57
61	55	72
66	88	60
37	36	57
31	36	58
51	40	47
35	53	47
93	66	50
88	51	40
59	59	47
29	83	43
36	69	29
16	99	35
42	54	69
88		53
