# Supplementary material for: Osmotic Stress Uncovers Correlations and Dissociations Between Larval Zebrafish Anxiety Endophenotypes
Source: Front Mol Neurosci. 2022 Jun 24;15:900223. doi: 10.3389/fnmol.2022.900223 (PMC9269111; doi:10.3389/fnmol.2022.900223)
Supplement: Supplementary file 8 [file Data_Sheet_7.zip › Supplementary material S2/Fig.S2G_SleepTrace_0mM_v2.csv]

0mM-Fish01	0mM-Fish02	0mM-Fish03	0mM-Fish04	0mM-Fish05	0mM-Fish06	0mM-Fish07	0mM-Fish08	0mM-Fish09	0mM-Fish10	0mM-Fish11	0mM-Fish12	0mM-Fish13	0mM-Fish14	0mM-Fish15	0mM-Fish16	0mM-Fish17	0mM-Fish18	0mM-Fish19	0mM-Fish20	0mM-Fish21	0mM-Fish22	0mM-Fish23	0mM-Fish24	0mM-Fish25	0mM-Fish26	0mM-Fish27	0mM-Fish28	0mM-Fish29	0mM-Fish30	0mM-Fish31	0mM-Fish32	0mM-Fish33	0mM-Fish34	0mM-Fish35	0mM-Fish36	0mM-Fish37	0mM-Fish38	0mM-Fish39	0mM-Fish40	0mM-Fish41	0mM-Fish42	0mM-Fish43	0mM-Fish44	0mM-Fish45	0mM-Fish46	0mM-Fish47	0mM-Fish48	0mM-Fish49	0mM-Fish50
12.8	65.2	56.6	107.1	114.2	1.5	44.1	110.5	127.8	82.1	101.3	49.6	25.9	27.1	23.3	64.4	2.4	0	0	43.2	0	15.6	42	51.7	65.8	4.4	0.8	81.1	63.9	107.6	63.2	118.5	56.7	0	108.5	0.6	9	0	5.3	19.1	45.5	74.6	0	23.3	1.3	91.6	3	0	3.8	74.2
2.5	57.6	64.8	88.9	140.8	0.4	47.1	83.1	45.6	88	124.8	46	93.5	24.5	0.3	69	13.9	8	0	21.8	0	40.4	7.1	68.1	37.7	23.5	0	75	56.3	81	80.5	119.7	22.6	2.1	122.8	4.1	44.2	0	8.1	52.7	86.3	43.3	0	2.6	11.4	80.4	2.5	3	16.5	112.4
0	43.6	72.1	79.7	124.5	38.5	107.8	101.8	22.3	78.3	95.9	59.3	58	45.3	0	42.4	10.6	0.5	0	9	0	67.4	23.7	25.4	30.8	42.4	0	79.9	61.1	54.9	121	130.6	43.5	15.7	57.7	0	48.1	10.8	4.3	43.2	79.6	94.8	11.9	19.2	13.5	76.3	26	0	6.3	120
24	43.9	88.3	84	130.6	1	69.3	116.2	33.7	90.7	94.9	65.2	57.2	177	21.8	54.1	31.5	0	0	8.8	0	96.6	58.7	9.8	21.8	21.4	0	75.5	68.2	84.2	97.5	134.4	7	56.7	83.5	20.9	6.2	0.3	10.5	60.3	69.2	73.8	13.5	46.7	34.7	53	38.9	1.7	27.6	98.6
15.1	42.9	67.5	74.4	155.1	0	33.3	114.8	27	82.2	95.8	60.5	87.6	13.6	46	89.2	48.1	9	0	8.6	0	100.1	80.9	18.5	17.5	53.6	10.5	67.6	65.1	35.2	110.1	113.5	11.1	29.2	70.1	4.3	10.3	31.4	7.8	75	65.7	73	8.3	28.7	76.1	71.3	28.7	0.2	9.6	97.7
8.3	87.6	73.5	128	139.7	0	22.2	91.2	40.6	88	107.5	106.3	86.4	1	44.2	66.8	19.1	26.2	0	2.6	0	97.7	77.5	28.8	44.3	64.6	0.5	61.3	95.1	47.1	69.9	92.2	53.5	10.5	77.3	43.1	17.2	6.9	8.7	74.3	89.7	68	11.7	16.3	106.1	58.5	25.3	0.2	6.4	73.8
5.5	47.7	77.2	94.3	158.4	0	72.5	72.5	22.8	99.8	102.4	94.9	29.9	21.4	54.3	57.6	34.5	27.8	0	2.4	0	13.8	38.1	19.2	7.3	46.4	0	77.1	32.7	47.3	71.7	106.6	49.1	0.3	46.8	13.4	45	0.2	8.4	61.9	46.5	40.4	4.8	20.4	88.6	43.1	16.9	0	5.9	156.6
5.7	77.7	72.3	71.9	126.6	65.3	61	27.5	28.8	107.3	94.2	46.8	36.7	32.8	0	68.3	38.5	0.4	0	0.4	0	74.7	71.2	3.4	15.4	37.4	0	58.4	60.2	2.7	79.2	78.5	32.4	8.1	52.5	24.1	57.1	0	5.3	18.3	56	52.9	2	41.1	81.9	63.2	33	0.4	8.2	131.2
13.6	67.1	78.8	58.1	104	67.1	65.8	5.4	31.4	77.4	119.7	23.5	32.7	4.3	13.7	72.5	26.5	0.6	0	3.1	0	133.4	20.8	18.6	33.4	28.9	0	59.8	75	0	53	60.5	34.9	8.6	19.7	35.8	52.6	26.1	8.6	17.3	87.1	74.6	35.5	1.5	89.2	59.4	28.8	0.8	14.8	103
15.2	59.2	76.2	75.7	131.6	0	38.4	0	32.1	99.7	93.4	37.7	39	2.4	34.9	36.4	66.4	0	4.3	4.1	7.9	108.2	90.3	7.7	1.2	33.6	0	64.2	74	0.2	71	71.5	68.8	2.6	10.4	30.4	58	56.1	24.5	16	43.8	29.9	24.8	36.3	57.8	23.5	28.4	2.8	14.9	105.4
2.1	20.3	86.6	79.2	170.4	2.2	68.3	1.8	41.5	102.1	116.7	40.7	37.3	20.2	54.3	72.7	77.7	0	79.9	6.5	14.9	126.1	48.4	14.4	0.4	55.2	0	69.1	71.5	0	76.7	42.5	42.6	0	2.6	35.8	0.3	45.3	29.3	12.1	0	5.5	3.4	20.4	60.3	55.9	23.5	28.4	27.8	89.5
21.5	64.6	82.9	65.6	63.7	86.1	31.7	1	2.1	100.3	89.4	43.3	35.8	39.7	0.8	82.9	41	0	96.5	3.9	4	108.4	33.4	76.9	28.7	26.2	0	93.3	107.4	0.2	75.6	66.8	27.1	4.1	30.7	2.7	0	23.4	55.1	14.1	0	0	16.5	7.6	56.7	48.5	21.4	5.3	31.5	73.6
25.6	57.1	78.2	49.4	62.8	4.5	53	25.6	7	92.9	110.2	38.9	48.5	325.4	0	61.7	32.3	0	79.2	8.3	6.3	96.4	26.3	59.2	1.4	16.7	0	98.2	87.8	0	52.3	75.8	67.9	3.9	80.3	13.7	15.2	46.9	52.6	34.2	0	0	21.8	0	71.9	58	27.7	24.1	16.3	93.7
0.2	45.6	81.7	53.3	54.7	66	37.3	36	42.1	90	34.6	37.9	19	61	12.1	83.3	45.2	0	38.8	1.4	43.5	7.7	55.8	66.1	59.1	14.1	7.9	80.4	61.9	0	59.8	78.8	38.4	48.2	76	29.7	59.1	17.1	51.8	13	0	41.2	0	27.2	94.1	84.5	24.1	1.1	21.6	64.8
34.4	33.5	75.2	44.4	71.7	46	33.9	56.4	20.7	65.8	82	42.6	46.5	156.5	0	37.5	50.4	18.5	66.7	0	22.2	11.7	88.8	48	24.8	18.5	2	64.7	95.1	0	84.2	78.5	39.5	7.9	60.7	28.9	35.5	23.8	4.6	2.3	28.9	35.3	27.1	38.2	87.2	85.8	23.9	2.5	21.8	83
10.2	35.9	81.4	47.5	37.9	15.5	61.7	56.2	6	88.4	64.8	61.1	39.8	126.1	17.8	56	62.7	13.5	97.8	1.4	1.8	16.6	78.6	51	49.5	14.5	0	82.9	71.1	0	92.7	92.8	26	14.8	42.2	18.8	21.9	9.6	0.9	0.6	53.5	25.2	45.3	13.5	44.3	45.5	4.7	0.6	10.6	103.7
24.9	22.1	91.6	58.8	24.2	99.9	40.2	68.2	0.8	82.7	68.9	78.3	39.8	128.6	7.3	42.6	32.8	9	51.5	0	26.9	72.7	81	55.1	14.2	11.4	0	60.6	67.1	32.8	52	115.9	42	1.6	20.8	23.4	46.9	8.9	12.5	0	77.8	36.4	10.2	1.7	41.3	40.2	14.2	0.6	6.8	99.9
24.9	40.7	82.1	58.8	16.7	18.6	67.2	44.1	3.9	76.9	68.7	66.9	46.1	254.8	0.1	50.1	32.6	0.9	61.8	0	53.6	53.9	34.5	81.2	41.6	5.3	48.9	64.3	62.1	53.4	38.7	100.2	28.3	0	21.4	43.1	13.6	29.4	15.4	0	37.1	19.4	0.4	0	8.6	60.9	20.7	1.3	24.5	80.6
28.3	22.4	84.3	61.8	69.8	20.8	8.7	69.2	1.3	90.4	69.4	78.7	30.5	76.8	19.3	54.6	35	29	53	0	49.9	11.1	9.4	32.5	64.9	7.4	37.5	52.6	56.4	54.9	42.3	74.3	17.3	15.3	0	32.5	32	0.2	9.9	0	45.1	27.1	1.5	3.5	15.6	38.3	19.2	11.8	22.2	66
5.8	35.8	90.5	64.8	44.7	7.5	44.4	65.1	19.8	99.1	51.7	66.2	54	211.3	38.3	53.7	45.8	33.5	5.5	0	71	0	3.1	13.1	23.2	2.3	11.8	56.4	63.9	78.2	13.1	79.4	35.2	28.2	0	42.3	66.7	0	15.1	28.7	43.5	0.3	48.5	4.2	4	23.7	19.2	16.7	30.9	167.8
14	49	104.6	33.8	44.3	27.7	75	90.2	12.9	81.3	83.5	46.6	43.2	71.7	111.8	81.1	44.1	26.9	0	1.4	40.7	15.5	70.2	13	3.9	25.9	73.9	66.4	38.1	53.7	9.8	97.3	42.6	11	0	42.5	90.6	0	18.2	60.9	32.5	0	52	18.4	4.9	42.5	15.2	0	45.5	49.7
49.5	15	87.7	66.9	69.8	39.1	115.5	51.4	0.6	75.8	53	47.7	40	173.3	23.4	47	57.3	43.2	0	1.6	39.3	45.5	34.5	9.1	1.6	25.5	53.1	98.1	14	49.2	40.1	122.6	43.7	16.9	39.9	43.5	67.1	0	12.6	40.4	20.4	7.6	0.4	26.1	0	60.5	4.9	1.7	29.6	44.5
53	58	96.1	64	123.1	23.6	102.5	61.6	0	94.1	95.5	38.5	38	215.5	0	39.9	25.1	52.1	0	18.5	42.1	29.4	68	20.2	0.1	62.3	56	64.4	50.8	63.3	42.3	100	25.2	53.1	143.9	58.3	31.9	0	12.4	39.8	17.9	0.7	2.9	1.6	0	56.5	23.7	4.2	11	62.2
45.4	34.4	87	54	105	89.5	51.8	90.5	12.5	110.9	70.3	31.5	44	173.4	8.9	42.1	21.4	59.6	0	6.5	44	50.2	37	35	2.3	36.9	55.2	73.5	5.7	94.5	6.9	118.8	39.4	16	106	59.1	37	0	24.5	38.9	11.7	24.9	8.5	2.8	0	57.5	13	3.6	9.7	73
22	36.7	70.6	46	67.6	15.1	31.6	66.5	14.9	94.6	15	11.6	39.6	125.3	0	41.6	24.4	17	0	0.2	24	33.7	19.5	19	0	22.6	31.9	25.6	16.9	57.2	3.8	88.7	16.6	70.1	72.7	27.6	9.6	15.2	21	17.4	28.9	40.7	4.6	1	0	19	29.7	0	2.7	47
32.4	21.2	67.4	62.1	87.1	1.5	2.3	74.1	54.1	93	56.5	43.2	19.2	35.7	0	57	71	48.3	0	9.5	38.4	4.7	5	7.1	0	77.4	48.1	52.6	28.6	71.7	12.5	86.1	28.6	52.9	84.9	10.5	9.6	13.1	35.4	7.3	15.7	57.5	6.9	1.3	0	39.8	77.8	0	15.6	43.6
5.6	62	77.6	78.2	103	2.7	13.6	45.6	27.4	107.3	77.8	25.3	55.3	141.1	0	74.1	38.5	52	0	40.8	50.9	70.2	31.2	8.8	51.1	48.9	41	54.5	20.8	65.8	3.7	138.2	24.3	52.9	54.5	28.9	33	11.6	54.3	10	39.4	56.1	89.2	13.7	0	66	87.1	0	2.8	48.6
70.1	66.6	101.4	77.1	66.5	1.2	100.2	1.6	8	143.3	95.3	30.6	55.4	131.9	0.6	50.2	32.2	44.3	0	1	44.8	39.6	41.2	24.3	4.3	108.1	41.9	71.4	32.4	74.4	1.3	131.1	45.6	52.1	32	39.7	72	0.4	78.6	0	45.9	55.9	53.7	34.8	4.7	65.3	78.2	0	4.7	36.4
28	65.2	122.5	60.6	26.8	0	132.2	80.6	7.4	117.4	96.7	34.1	68.1	218.7	1.2	77.6	24	0.4	0	5.7	46.4	121.4	35.2	6.2	36.6	106.2	49.9	69.6	25	99.7	0.4	97.8	39.3	46.8	38.3	14.6	76	0	84.6	0	48.5	40.7	67.4	26.7	12.7	53	33.7	1.3	3.6	43
9.8	58.7	116.8	66.4	13.2	0	148.9	97.1	3	98	84.4	30.2	45	231	3.9	53.7	56.7	9.1	0	4.2	34.3	93.4	17.1	23.8	35.5	61.6	13.7	84.7	45.4	78.4	13.2	103.5	20.3	50.9	68.2	52.8	104.3	9.3	16.5	0	25.7	31.9	64.4	26.9	5.5	76.4	34.3	18.2	16.5	39.6
11.8	57.6	88.9	64.9	7.5	50.8	124.4	84.4	16.4	87.1	88.2	43.8	21.8	111.9	0.9	39.9	36.7	52.2	0	2.9	34.7	95.3	0.6	8.8	36.6	21.5	23.6	82.5	47.3	89.6	8.6	101.2	12.2	41	85	50.6	77.3	18.3	7.2	0	60	59.3	47.8	1.7	15.4	43.1	26.6	10.8	26.6	37
32.2	89.6	52.1	62.5	0.2	1.5	121	69.9	55.5	80.9	42.6	20.5	30.4	230	0	38.3	60.5	32.8	0	0.7	53.2	90.8	0.8	17.7	6.6	0.2	54.7	42.9	43	75.7	1.9	125	39.9	40.8	79.1	37.1	64.5	3.7	14.1	0	31.3	63.6	17	3.9	8.2	35.6	19.7	28.8	15.6	39
35.1	63.2	80.8	57.3	1	0	129.7	52.3	39.1	74.8	76.7	49.9	46	143.4	6.8	47.1	61.9	39.9	0	15.9	47.4	41.9	0	30.4	29.5	3.5	23.2	41.3	35	65.4	0.7	99	21.5	77.9	99.2	61.1	49.8	0	10.4	0	41.7	43.2	22.5	44.6	15.4	44.4	16.2	2.5	38.1	45.1
26.3	52.4	56.5	48.5	25	0	65.5	40.4	2.1	81.3	65.8	36.2	49.5	308.1	17.8	39.4	36.9	30.1	0	34	56.1	9	0	37.3	2.4	2.4	33	73.5	42.3	47	0	116.8	31.8	78.1	30.1	45.9	38.6	7.9	9.8	0	17.8	49.1	42.4	0.8	7.8	50	23.4	5.7	43.9	50.1
8.7	54.4	66.8	75.5	16.3	0	19	17.3	39.3	87.7	42.4	50.2	36.5	179.6	34.2	54.4	33.3	79.4	0.4	1.4	37.6	14.6	0	24.4	4.8	12.4	8.7	57.8	29.6	66.7	2.4	107.7	54.5	23.9	18	26.9	77.7	9.3	7.6	5.1	39.3	31.1	85.6	0	0	52.9	28.4	2.5	21.9	48.5
42.4	52.1	49.9	56.2	53.2	0	12.9	17.7	5.4	96.6	82.6	40.6	20	98.6	35.3	48.7	29.6	35	0	18.7	37.3	13.2	0	25.2	1.3	4.3	12.5	72.1	47.6	77.8	62.9	128	44.1	0	27.1	49.2	64.8	17.3	41.3	56.8	72.7	50.2	61	0.9	7	25.6	28.6	1.5	20.3	35.2
52.4	49.5	72.8	45.8	67.6	0	28.9	0	2.8	87.8	120.9	42.9	36.7	32.1	0.2	66.6	40.4	66.8	3.9	17.7	61.3	38.2	0	21.5	32.2	6.9	35.9	79.7	26.8	50.1	45.6	84.2	47.3	0	58.6	28.4	57	26.6	16.7	13	51.9	83	15.4	1.4	6.3	68.6	27.9	0	18.8	52.5
36.5	57.2	60.1	63.2	35.3	0	31	5.3	3.8	85.1	126.6	55	48.4	14.9	50.7	53.6	34.1	58.4	0.4	1.6	68.8	11.4	0	29.5	9.8	7.7	26.9	70.9	27.7	54.7	92.8	73.5	60.5	31.6	42.8	36.4	8.4	6.3	59.1	18.8	20.1	84.1	38.8	33.2	3.4	67.8	21.1	0.4	0.6	54.1
39.8	42.7	64.7	55	52.9	0	9.6	2.3	2.8	82.3	100.6	47.8	31.3	8.7	0	61.3	45	75.3	0	13.8	50.2	12.1	0	22.7	29.6	0.6	13.9	85.3	29.3	62.7	38.4	102.9	37.4	0	53.6	33.9	34.6	0.4	32.7	0	38.6	81.8	107.7	69.6	28.7	15.7	33.8	0	12.5	45
16.5	58.3	66.7	57.5	24.8	38.8	11.9	18.9	14.6	78.4	125	49.5	49.4	1.2	0	72.9	46.9	34.4	0.2	22.4	57.9	59.9	0	27.8	22.9	3.2	27	72.5	63.5	49.7	88.4	57.5	23.6	0	48.5	30.4	52.9	19.1	14.2	0	47.9	50.2	107.9	22.5	26.3	0	17.3	0.4	7.6	58.7
9.7	60.3	77.2	59	22.6	25.4	30	76.4	3.1	89.1	138.7	56.6	40.5	0	0	44.8	56.3	21.4	0	14	48.3	115	0	38.9	6	32.8	24.5	65.7	48.2	85.9	66.6	73.9	26.1	0	123.6	27.3	19.5	1.2	28.8	0	73.4	129.7	1.5	31.6	25.4	0	31.3	0	34.1	44.5
6	44	60.8	76.7	19.4	0.8	25	82.6	0	82.1	114.2	60.2	52.9	0	0	47.5	55.7	20.8	0	2.8	75.8	120	6.1	40.7	32.7	17.4	41.4	60.5	82.3	50.3	115.7	144.5	33.9	0	128.3	22.7	18.7	20.9	35.3	0	77.3	93.9	12.4	31.6	20.7	0	48.9	1.9	13.7	36.2
6.7	62.2	56.8	50.6	20.8	37.7	22.1	77.1	28.7	114.1	99.5	51.9	82.7	0	2.6	44	58.4	8.1	0	28.1	46.5	139.6	7	26.7	30.1	13.1	50.8	53.7	13.8	51.8	62.1	85.6	19	0	112.9	18.1	14.7	23.6	49.1	0	35	57.9	87.6	28.4	7.2	0	30.7	7.7	20.3	44.2
17.2	55.8	64.2	77.8	27.4	7.7	49.3	102.5	54.8	91.5	93.8	64.9	64.6	0	2.6	34.6	28.1	18.1	0	0.6	36.6	25	6.1	26.5	21.8	11.4	57.8	60.7	37.6	73.2	68.2	72.8	30.8	20.6	106.7	4.9	34.6	23.4	44.5	7.7	22.4	59.1	117.7	1.4	14.2	0	0	30.4	23.1	39.4
3.3	63.1	61.3	64.9	37.5	13.3	7.7	106.8	32.4	75.3	84	75.1	45.4	0	38.1	23.2	51.9	16.4	0	4.3	17.5	55.5	15	16.9	26.9	36.5	50.9	69.7	52.9	60.7	96.5	80.9	28.6	44.9	83.1	28.5	61.8	4.6	35.2	29.9	1.4	54.8	21.6	0	8.1	0	17.3	33.4	23.1	62.4
15.1	71.8	66.8	57.4	35.3	0.4	15.6	108.4	19.7	107	93.5	79.4	32.1	0	0	81.1	38	36	0	2.5	26.9	127.6	75.8	0.2	3.9	33.9	25.1	84.6	45.9	37	87.1	93.3	41	53.6	125	16.9	63	29.8	10.5	7.9	4.4	52.4	109.8	0	19.6	0	0	14.6	24.1	47.9
10.2	62	67.9	57.6	77.3	0.2	24.9	123.7	9.9	88.4	65.1	129	56.7	0	34.3	55.4	46.8	18.2	0	5.3	47.7	78.6	86.6	0	15.7	42.7	27.4	65.4	35	81	74.3	120.7	36	58.9	109.3	21.7	29	39.6	43.3	9.5	1.4	45	107.7	12.2	7.2	0	63.7	0	8.3	56
11.2	54.7	52.4	41.9	32.8	20.4	50.7	145.7	6	76.4	40.6	126.5	42.8	0	31.5	24.1	48.6	15.8	0	5.2	46	89	81.4	0	17.2	62.4	35.3	73.7	64.9	68	112.9	82	13.1	58	109.7	23.4	14.6	30.8	39.4	20.6	0	107.2	116.7	55.7	5.3	0	55.6	1.3	7.4	56
11.7	52.3	88.5	17.8	56.4	1.4	16.9	117.1	27.5	81.3	65.5	117.4	60.3	0	0.6	18.7	55.7	20.8	0	2.7	30	83.5	45.3	16.5	4.4	70.7	26.2	39.5	50.3	50.6	86.4	90.6	9.2	82.4	130.8	20.2	24.1	27.3	76.8	32	0	90	82.9	32.5	4.4	4.4	26.2	2.8	6.6	70
0	43.5	49.9	39.9	78.6	0	32.9	108.3	8.1	86	94.6	99.2	36.1	0	0.8	42.5	48	1.6	8.6	11.2	41.9	36.7	85.8	28.7	0	35.8	27.1	57.9	44	61	51.9	82.5	22.3	82.5	107.2	34.6	36.7	0	45	1.9	0	127.8	104.3	5.4	7	20.5	25.8	1.5	9.5	53
2.6	38.7	44.4	50.1	49	0	11.6	101	7.7	91	73.5	52	65.4	0	0	23.1	45	0.9	28.8	17.3	27.7	56.6	78.5	29.5	4.7	4.4	35.8	62.8	62.9	66.7	80.1	62.4	28.9	149.9	116.2	23.3	2.5	0	13.5	0	0	116	75.4	2.3	5.5	21.7	50.3	0.8	12.1	49.2
0	17.4	62.3	51.6	28.5	0	14.5	104.4	1.2	73.1	82.5	80.5	39.9	32.7	1.4	51.5	48.7	6.8	52.3	1.3	52.3	38.3	90	33.2	16.7	28.7	41.7	85.7	59.9	43.5	82.4	49.2	24.5	71.8	117.4	40.1	26	1.6	6.4	0	0	162.2	71.9	2.3	4.7	29.3	16.5	0.6	8.2	99.5
0.2	23.2	66.7	54.8	17.3	2.8	24.8	82.3	8.1	65.2	88.5	67.9	50.3	57.3	0.4	32	44.3	8.3	58.9	4.3	55.3	83.9	66.9	17	5.4	52.3	22.7	70.1	42.8	89.6	64.9	64.2	33.5	33.6	76.1	26	31.1	7.8	6.6	0	26.3	132	108.5	37.5	12.6	90.7	16.9	0.2	16.1	87.2
0	33	81.6	44.5	23.4	0.4	24.9	102.4	7.7	115.1	104.7	56.7	66.6	51.3	0	38.3	57.5	0.9	57.8	0	52.3	133.3	66.2	22.3	5.8	22.9	18	62.1	70.5	82	66.4	73.1	26.2	13.8	65.8	21.5	41.1	20.8	6.8	0	17.8	111.9	89.8	56	3.5	75.4	30.5	0.4	21.4	75.6
0	24.2	31.8	35.7	21.7	0	19.2	69.6	2.8	56.1	87.2	70.2	42.3	189.3	25	14.4	41.2	0	52.5	4.3	31.8	62.1	38.1	16.1	0	32.6	19.5	42.2	17.7	40	17.1	33.3	26.1	1.8	60.3	31.6	38.5	1.4	7.5	0	24.8	101.4	33.6	1.3	2.8	44.3	19.2	0.7	4.5	50.5
6.5	22.2	61.9	42.5	30.7	0	18.1	14.4	5	64.9	77.7	20.9	65.3	56.3	46.2	35.2	51	0	56.6	6.6	57.5	13.8	20.7	30.4	9.7	35.4	12.6	52.6	34.8	67	103.5	45.9	42.1	0	47.9	24.7	23	0	23.8	29.5	7.6	151.5	55.4	0	28.1	91.6	44.6	6.4	22.1	45.7
36.7	51	64.8	30	52.3	0.8	41.2	3.7	14.1	91.9	124.3	54.8	47.3	20.4	0	83	27.2	0	91.2	0.7	31.9	28.5	19.3	54.2	41	37.8	22.7	64.6	76.4	75.4	72.5	72.7	42.8	17	32	21.8	28.9	1.7	10.6	66	1.3	125.8	90.9	1	13.3	88.2	45.5	0	4.6	42.6
25.8	3.3	83.9	60.5	33.4	1.2	25.5	0	46.5	93.5	94.6	39.5	58.1	0	0	28.5	37.8	1.8	82.4	75	36.7	19.2	12.7	51.1	16.2	49.5	24.3	30.3	65.4	42.8	50.3	72.3	30.7	1.2	30.7	65.2	50.1	3.8	2.4	43.1	2.1	160.7	6.9	4.7	10.2	90.1	40.6	18.8	22	60.7
24.4	33.1	73.2	48.4	27.1	53.5	20.2	0	1.3	102.1	173.2	19.2	55	0	0	18.1	56.1	8.1	75	22.4	41.7	7.9	8.4	41.8	6.9	9.1	35	74.8	49.3	53.2	80.2	69.4	32	0.4	55.6	122.7	76.5	15.9	35.5	58.4	8.8	209.5	3.6	39	1.7	82.5	14.6	12.1	4.9	63.7
44.4	66.2	72.5	83.1	89.7	51.5	55.6	39.4	37	68.7	132.6	65.3	115.2	25.8	88.8	32.5	61.7	62.3	117.9	67.3	49.6	79.1	63.1	41.8	55.6	64.8	70.4	98.9	96.3	93.2	138.6	124	80.4	12.7	64.5	100.4	61.9	43.2	40.3	50.2	44.2	202.7	3.7	82.6	84.2	112.7	77.1	73.6	124	101.2
82.8	56.5	113.3	113	104.3	99.5	85.3	121.6	118	67.1	102.4	95.5	168.5	260	91.6	89.8	93.4	97.8	121.6	114.8	128.6	163.2	122.9	63.6	138	108.6	76.5	126.1	67.8	150	108.6	152.3	31	85.6	211.6	77.7	83.1	128.5	79.4	29.4	35.2	181.3	0	154.9	76.4	98.7	98.9	76.8	186.7	130
38.7	113.5	94.5	104.2	113	111.6	111.1	110.4	196.4	69.6	105.2	134.9	171	214.9	64.7	127.3	128.8	90.4	112.9	140	163	164.5	122.3	67.7	165.2	143.3	87.4	154.8	71	175	123.6	166	48.6	110.9	128.8	124.4	94.2	143	79.2	64.2	70.5	126.2	0	140	31.3	103.2	92.9	79.8	159.3	131.9
31.9	113.5	100.9	104.5	115.5	143.2	84.4	119.9	172.5	86.8	110.6	183.8	161.8	205.1	68.7	93.7	118.1	98.6	135.6	117	101.6	174.2	146.4	11.3	111.1	174.2	120.5	165.4	126.8	224.8	108.5	207.1	46.9	42.1	150.4	103.2	127.9	123.8	57.3	92.3	110.3	118.1	8.7	120.1	83.2	100.7	116.8	61.1	210.2	119.2
96.4	91.6	111	79.9	131.8	97.6	147.7	108.8	162.1	71.2	115.5	162.5	112.4	225.1	57.2	92	127.9	40.7	109	145.9	132.1	180.7	150.1	5.9	126.2	173.8	131.7	157.7	165.3	224.3	117.4	229.9	60.2	47.2	110.3	100.3	88	106.7	135.2	87.8	86.2	118.2	28.1	170.4	94.4	137.2	140.4	25.8	198.2	70.6
45.6	99.5	92.6	81.6	110.9	135.7	139.1	107.3	188.4	82	150.9	170.4	104.5	208.7	62.5	43.6	81.2	66.6	179.8	136	92.5	149.2	136.3	2.9	154.4	156.9	158.3	120.9	178.6	262.9	78.4	248.6	43.6	36.5	133.7	74.5	96.9	96.9	87.1	93.7	97.9	125.1	101.6	129.9	83.1	106.8	167.6	47.6	212.1	98.7
38.5	85.8	124.7	75.9	67.3	94.8	116.3	105.6	115.5	43.4	174.4	140.5	80.4	182.1	68.4	5.6	76.7	26.3	137.8	153.9	97	159.2	105.5	0.2	124.8	193.9	145.2	118	148	190	52	206.2	66.2	109	130.6	73.4	152	57.1	104	82.7	119.2	170.9	34.5	129.9	93.9	140.9	135.4	1	165	90.6
43.4	88.1	105.2	92.8	78.8	103.7	93.1	79.4	63.9	43.8	139.2	112.1	93.7	252.8	39.3	0.6	86.8	53.2	80.8	124.2	72.4	165.3	129.7	5.3	103.8	153.5	192.2	122.1	247.3	170.3	92.1	201.6	53.5	72.9	110.4	71.4	122.3	36.7	47.3	96	80.2	137.8	64.4	125.6	38.3	90.5	148.5	3.6	165.1	109.9
68.6	91.4	115.7	77.4	36	109	97.2	74.1	46.7	30.7	134.5	72.7	25.1	258.5	56.6	0	61.9	67	79.2	128.6	77.3	150.8	99.5	0	96.8	173.8	153.7	108.9	148.5	147.9	87.3	165.8	31.8	64.5	108.2	93.7	115.5	37.3	112.2	59.1	126.2	126.3	76	105.6	49.2	45.2	102.7	19.6	170	83.4
77.9	83.7	93.5	84.9	15.9	120	128.4	51.7	9.8	30.2	147.5	76.7	31.8	178.1	36.1	0	57.8	39.2	96.1	151.4	77.3	157.5	73.1	2	122.8	200.3	132.2	87.7	158.6	163.9	45.1	122.9	29.5	97.1	86.3	118.1	122.4	26.4	82.5	30.2	98.7	192.4	111.4	104.8	40.7	85.6	115.2	6.1	157.7	65.1
50.9	58.6	42.9	71.5	21.2	158.9	82.9	18.4	13	25.7	166	57.1	14	187.7	7.7	0	80.1	40.4	48.3	110.5	75.6	122	69.2	6.2	116.1	117.9	127.5	59.7	163.3	146.7	59.6	84.9	32	8.5	132	53.1	111.4	0.8	40.9	43.1	86.7	175.8	62.4	94.4	49.3	15.5	90.3	0.4	157.4	90.3
43.7	40.4	66	41.2	6.2	158.7	112.7	14.2	52.3	10.9	112.9	63.7	18.6	227.1	36.9	0	68	0	42.7	82.6	59.2	121.4	65.1	8.2	78.7	115.6	110.4	77.5	160.1	115.6	43	162.3	14.3	0	122.4	66.7	92.1	0	70	31.2	79.8	115.5	0	99.9	26	25.9	113.2	0	117.8	57.6
59.7	44.7	68.6	27.2	0.2	97.6	83.2	17.3	11.9	20.2	153.2	35.6	20	151.6	20.5	0	69.6	16.3	30.7	72.2	51.4	88.4	48.2	0	73.5	96.7	90.4	44.8	141.9	142.1	66.2	126.2	45.1	0	91.8	83	152	0	63.4	38.9	79.9	158.2	34.2	123.8	0	2.8	86.3	1.7	142.4	64
22.8	38.6	45.5	28.1	2	115.7	26.8	23.7	19.2	20.4	99.8	4.2	10.4	119.4	5.8	0	60.9	1.6	2.8	113.9	64.2	65.6	84.5	0	94.6	102.7	116.3	75	96.6	136.3	45.1	99.7	42.4	0	137.3	61.9	135.9	0	96.1	11.5	64.2	167.9	0	78.9	0	8.4	77.9	5.5	206.8	104.6
18.7	44	49.9	43.2	2.4	101	45.7	21.3	44.6	28.5	107.1	13.9	13.2	212.1	0	0	45.1	0.4	1.2	66.5	36	68	82.4	1.4	93.1	106.8	59.7	62.8	166.1	108.3	64.1	125.9	24.8	0	118	27	96.2	0	70.4	0	22.8	173.3	11.6	54.9	0	9.2	54.8	4.9	162.8	58.6
17	22.2	41.4	48	0.9	106.5	32.7	40.7	50.3	32.5	104.7	0	15.8	233.4	23.8	0	26.7	0	3.3	73	18.3	66.5	53.7	1.8	82.5	119.3	66.9	68.8	137.6	73.5	48.6	121.5	5.5	0	58.9	43.7	70	0	39.9	0	35.3	200.6	38.6	38.2	0	0	59.2	0.8	126.1	34.8
37.5	35.9	64.9	44.8	14	103.1	22.7	31.1	41.5	18	116.9	0	22.1	140.4	1	0	30.9	0	8.3	77.7	37.2	82.5	76.5	2.6	72.6	77.3	38.5	56.1	117.4	66.4	69	92.7	0	0	74.8	26.4	52.9	0	35.8	0	32.8	178.9	0	44.5	0	16.9	64.7	5.1	114	40.7
2.2	18.2	47.2	30.7	0.8	136.3	14.6	43	59	23.6	102.7	1.6	35	174.4	0	0	29	0	4.9	102.3	23.1	55.4	58.1	0.6	76	45.6	37.4	30.7	117	66.4	66.5	137.1	0	0	70.1	28.1	58.5	10	94.2	0	32.9	200	2.1	37.9	0	0	90.7	0	149	61.6
0	19.1	40.2	28.7	8.1	106.2	27.1	13.3	39	14.3	77.4	0	14.1	249	0	0	44.9	0	21.6	94.1	26.7	57.8	56.6	0	78.3	116.7	27.6	60.9	78.7	45.3	26.2	119	21.2	0	62.2	13.5	29.3	0	67	0	24.8	197.3	49.2	34.4	0	0	56.7	0	133.5	61.7
4.2	34.4	36.4	37.1	0.8	128.8	23.1	39.7	28.9	13.9	87.4	2.4	32.3	144.4	0	0	19.6	1.8	13.9	77.2	23.5	58.5	61.4	0	82.7	103.3	21	76.3	125.1	45.6	27.1	144.6	8.7	0	11.5	7.3	35.5	0	55.5	0	0	131.9	6.2	47.7	0	0	40.4	0	116.4	83.1
5.2	21.2	56	31.5	3.6	111.6	12.4	20.3	10.9	12.5	86.8	2.4	17.3	104.7	26.2	0	28.7	0	7.9	61.7	35.2	58.1	52.2	0	92.5	89.2	21.3	73.8	132.8	73.5	45.4	98.2	10.8	0	8.1	60.6	3.5	0	29.2	0	0	138.8	0	64.1	0	0.5	70.5	0	114.6	53.8
14.9	13.5	41.4	24.4	6.5	139.4	26.7	28.6	10.3	12.3	90.2	5	19.6	0.9	0	0	22.2	2.7	3.9	63.3	12.5	48.7	45.9	0	67.2	89.8	25.9	49	104.1	100.1	48.3	87	1.4	0	13.3	53.6	2.1	4.2	28.4	0	0	124.6	0	70.4	0	7.1	50.2	6.8	112.8	113.4
0	25.6	31.7	27.1	7.9	130.5	35.2	35.8	24	11.5	106.2	0	20.4	2.3	0	0	18.1	9.5	0	104.3	25.1	34.5	59.4	0.4	71.1	88.3	13.6	51.6	52.9	43.5	47.1	92.8	37.2	0.2	12.5	55.4	29.7	28.5	42.6	0	0	129.3	0	75.9	0	0	64.9	1.1	121	63.3
0	33.7	47.8	37.3	0	98.7	21	3	14.5	16.3	57.5	15.5	18	0	0	0	23.6	1.8	0	83.1	14.9	20.1	50	8.1	109.3	105.3	11.8	65.6	97.2	91.6	41.9	56	18.5	0	27.4	42.1	4.4	9.9	46.9	0	0	172.8	0	76.3	0	17.1	63.8	0	99.8	41.3
4.4	10.5	35.1	38.2	0.8	101.5	27.8	10.3	38.3	10.1	50.1	4.6	18.6	0	0	0	21.6	0	2.6	82.1	6.6	21.9	35.3	0	66	87.5	1.4	66.4	69.9	108.8	41.7	73.6	1.2	0	31.5	0	7.5	0	32	0	0	143.6	0	34	0	2.5	45.3	0	169.3	48.9
0	17.8	24	25	1.2	74.2	18.4	2	32.1	30.7	27.7	4	11.7	0	0	0	2	0	3.9	32.2	28.6	8.9	23	0	34.3	35.4	10	25.1	64.1	48	36.7	9.4	7.9	0	12.4	9.8	12	0	22.3	0	0	0	0	0	0	0.9	26.3	0	86.8	23.8
0	16.6	27.4	30.7	2.6	59.8	23.7	1.8	20.3	12.7	36.2	6.7	26	0	0	0	8.8	1.7	10.3	37.3	2.4	7	51.8	1.6	52.8	79	33.6	42.2	33.8	71.8	52.4	53.4	3.4	0	5.2	7.3	26.1	3.9	29.7	1.9	0	0	1.5	29.3	0	11.6	48.7	0	89.1	27.5
29.5	16.2	18.1	36.4	2.6	92.7	30.5	9.6	13.4	14.5	29.3	3.6	8.6	0.2	0	0	18.7	0.3	22.3	91.1	0.6	40.8	41.9	0	30.3	85.8	23.1	56.1	81.1	76.3	23.5	46.9	1.8	0	2.1	1.2	67.5	9.5	23.4	0.8	0	0	0.4	56.5	0	11.8	90.3	0	88	21.8
5.5	36.1	35	28.3	11.8	65.1	21.6	7	45	2.6	22.4	13.5	13.4	0	0	0	0	0	13.9	76.1	0	6.6	26	5.1	16.5	90.5	21.4	19.9	56.5	68.2	49.1	34	0	0	10.9	17.1	34.4	3.9	14	0	0.4	0	0	35.6	0	0.2	33.1	7.4	58.6	16.9
6.4	25.4	20.8	32.4	0.3	107.3	27.5	7.6	13.7	22.6	25.8	4.6	14.2	0	0	0	1	2.8	8.4	187.4	3.5	27.5	42.1	1.6	22.7	93.6	17.1	9.9	94.6	69.8	21.7	2.6	0	0	6.7	1.4	17	0.4	30.4	0	0	0	0.6	36.5	0	23.7	63.4	0	61.9	24.3
1.1	40.3	0.8	27.3	0	86.3	31.6	20.9	15.8	12.5	34.2	1.2	33.9	0	0	7	0.6	6.1	14.1	46.2	12.9	29.3	30.6	11.2	29	70.7	2.3	37.4	51.2	36	28	7.7	16.2	1.4	0	7.8	26.1	28.8	79.4	0	0	34.4	1.9	34.3	0	25.5	15.4	3.6	52.3	15.9
0.8	4.6	0.2	34.1	0	22.8	44.3	5.3	25.3	7.7	0.2	0.5	21.5	0	2.3	41.4	1.4	7.3	5.3	5.4	6.2	7.2	16.1	0.4	2.1	1.7	0.2	1.2	25.7	0.2	14.4	0.5	1.7	1.7	47.2	2	52	32.8	5.4	0	30.3	25.9	6.1	43.7	0.5	8.8	0	0	37.8	1.7
3.3	49.2	1.3	27.5	0.4	17.3	25.3	2.9	17	9.5	0	2.1	13.7	0	10.3	6.9	0	0	3.1	0	5.5	11.8	14.5	2.3	9.5	0.5	0	26.3	25.3	22.6	6.9	0.9	0	0	2	0	24.9	8.5	21.4	0	2.5	1.7	24.7	1.4	5.4	0.4	19.9	0.4	0	7.6
1.3	61.6	20.4	37.8	0.6	16.5	21.1	15.9	11.7	19.1	0	0.2	23.4	0	25.2	3.1	0	23.2	2.6	0	0.6	13.3	18.8	2.3	2.5	0	0	32.1	20.2	8.8	1.2	0	5.7	0.8	0	29.1	2	0.6	44.9	0	0	6.8	17.8	10.8	2.1	0.6	24	0	0	66.6
0	47.1	41.1	33.7	6.9	34.6	15.1	8	15.8	25	0	2.4	38.3	34.5	0.1	5.7	0.8	3.9	0.4	0	0	10.3	48.3	2.9	0.4	0	0	50.3	27.4	2.6	10.8	0	23.1	0	33.8	54.9	0	0	68	0	0	1.4	8.8	34.9	0.8	0	42.8	0	0	16.1
0	36.8	50.1	44.5	9.2	49.6	12.5	8.2	11	64.4	0	2	26.8	0	31.3	20.9	0	12.4	7.9	0	7.4	6.9	36.8	6.9	0	0	0	38.1	19.1	0.6	4.3	3.1	1.3	0	36.7	48.7	0	75.7	68.3	0	0	16.6	40	38.2	1.5	0	20.9	0	0	13.7
0	46.1	52.3	37.1	17.5	29.8	20.1	3.2	16.5	53.9	0	0	36.9	0.2	52.1	43	0.8	6	0.4	0	5.9	6.5	29.5	17.1	1.8	0	0	18.2	38.8	0	12.4	0	6.3	0	80.9	13.2	0	25.7	70.1	0	0	58.1	56	88.6	14.8	1.7	21.5	0	0	23.9
0	38.5	56.4	38.4	8.5	38.5	39.9	4.9	27.8	48.2	0	22.8	45.5	0	76.3	28.8	0	0.5	8	0	16.2	10.2	16.3	1	1.1	28	0	47.3	58.2	0	16.3	1.1	0.4	0	83.9	28.9	2.3	10.1	70.7	0	0	1.2	9.7	96.7	0.4	4.4	13.9	0	0	10.6
17.3	52.7	66.2	21.6	24	69.5	6	2.3	22.9	26.6	0	3.6	67.9	0	44.6	28.5	0	4.7	1.5	0	7	22.8	2.6	3.7	4.3	14	0	68.2	63.3	0	15.3	0.3	8.7	52.3	71.7	66.2	3.7	13.3	12.2	0	0	0.4	22	87.2	6.6	0	2.3	0	0	29.5
27.3	55.4	78.1	53.7	35.1	73.2	7.2	17.7	25.6	45.2	0	1.4	91.1	0	81.3	55.7	0	7.7	1.8	0	31.9	8	9.7	33.6	2.8	13.8	0	89	104.3	13.8	8.4	39.3	15.7	3.5	82.7	108.5	56.8	13.6	29.3	0	0	113.8	24.2	73.6	8.7	0	1.5	0	0	26.8
13.9	32.9	75.6	29.6	6.1	68.5	48	5.5	55.2	43.4	0	0	50.4	0	25.2	23.4	0	16.5	0.4	0	11.6	11.9	12.4	73	5.8	12.2	50.4	99.9	80.2	22	18.5	3.5	10.6	0	65.6	68.5	16.1	15.4	1.3	0	9.6	68.1	31.7	73.8	12.9	0	12.1	0	0	39.8
9.5	37.5	78.4	28.5	12.7	85.3	72.3	1.6	102.9	72.2	0	0.2	73.6	8.3	59.7	41.3	2.1	12.4	0	0	8.4	5.5	22.1	66.2	0.9	3.2	15	69	109	7.4	5.4	0	7.8	0	49.3	88.6	11.2	2	5.9	0	1.4	124.1	25	98.1	15.6	0	47.7	0	0	35.8
5.6	64.7	80.8	46.2	19.3	84.9	83.8	3.3	99.5	63.4	0	17.5	51.3	0	0.2	29	24.4	12.8	0	0	9.4	7.4	21	75.7	4.6	9.3	15.1	79.7	69.7	9.2	4.3	9.4	0	9.6	21.2	27.9	52.7	0	3.4	0	0	115.3	14.2	38.4	17.8	0	46.6	0	0	54.4
22.5	62.1	94.3	19.2	4.5	49.5	94.4	1.7	114.9	72.1	0	43.3	79.9	0	0	23.7	15.9	9.5	0	0	9.9	3.7	10.6	57.4	6.5	16.9	2.4	82.6	105.6	4.9	6	2	0	7.5	37	13.8	43.4	0	2.4	0	0	132.6	39.3	21.4	1.3	0	7.6	0	0	10.4
14.7	45.7	96.7	37.1	6.9	79.8	91	1.4	5.9	77.2	10.1	31.2	85.1	0	1.3	33.5	4	31.5	0	0	26.8	20.1	22.1	46.8	8.8	15.3	3.3	49.2	66.7	19.5	63.7	5.1	25.5	0.6	12.4	14.9	48.1	0	0	12.2	24.3	133.9	25.4	3.2	15.7	0	18.8	0	0	35.2
10.3	37.5	88.9	36.6	8.3	95.6	86.5	22.8	6.1	58.6	0	38.5	39.8	0	0.3	30.8	10.2	27	0	0	12.8	16.7	3.2	53	7.6	14.1	62.2	21.6	58.5	2.8	60.2	32	20.8	0	44.6	23.7	12.6	0.4	5.4	1.5	44.8	139.5	0	1.9	38.7	0.6	21.2	0	0	55.9
5.7	57.6	67.7	40	7.6	69.5	71.5	13.7	10.7	61.9	14.2	81.2	58.2	0	0	26	17.4	8.8	0	0	18.3	17.1	1.6	48.5	14.4	4.3	48.7	16	53.9	4.5	47.2	71.4	28.4	1.8	20	0	45.5	0.6	1.7	0	68.9	120.2	0	0	10.4	0	4.6	0	0	33.6
1.8	34.7	64.5	28.7	18.9	47.7	90.9	11.5	44.9	59.4	32.1	124.5	57.2	0	29.3	46.7	36.2	6.8	0	0	25.7	30.6	4.1	44.6	0	16.6	89.9	15.9	80.1	13.3	34.7	26.3	34.2	59.3	16.3	0	25.6	21.8	5.9	0	19.3	45.9	18.8	0	10.6	7.6	6.4	0	0	53.3
21.4	30.5	61.4	32.4	9.7	61.6	61.2	13.2	22.5	68.8	27	89.7	66.8	0	30.2	20.9	15.9	8.7	0	0	12.7	9.4	0.8	45	23.5	20.1	47.7	8.8	49.6	28.7	59.7	30.3	20.1	22.9	22.8	0	23.6	13.7	4.1	0	0	58.3	2.6	0	22.6	9.3	0	0	0.4	43.3
34.7	28.9	55	40.1	41	95.2	120.9	1.9	2.8	57.5	60.4	80.3	55.9	0	18.5	52.9	28	7	0	0	9.7	10.3	24.4	39.5	61.2	36.1	93.5	0.2	85.5	0	20	103.4	53.6	41.7	1.8	0	52.2	9.5	4.1	0	0	101	8.5	0	0	10.8	0.4	0	0	51.5
38.8	45.9	51.1	29.6	54.9	72.8	100	7.5	53.8	44.4	61.3	84.3	79.9	4.2	25.2	52.2	37.5	16.3	0	0	31.8	7.8	14.5	43.2	52.4	9.2	76.7	0	58.2	26.9	23	74	48.9	22.2	1.4	0	30.1	17.9	6	0	0	77.3	15	0	2.8	5.1	6.3	0	0	60.4
51.2	65	36.6	49.5	30	58.5	121.7	4.6	46.7	59.1	79.6	84.5	63.4	176.2	9.9	56.2	41.1	14.1	0	0	30.7	1.4	32.5	24.6	50.3	21	83.8	32.9	73.6	11.2	14.5	75.6	32.5	6.8	1.9	0	21.9	10.8	7.3	27.8	0	100.6	2	0	0.2	21.2	8.5	0	0	59.1
28.4	83.1	35.6	40.1	58.6	58.1	54.8	21.7	5.5	63.8	108.2	72.8	74	5.7	5.1	33.6	39	9.3	0	0.6	25.6	26.9	19.6	5.3	42.7	11	109	37.1	39.7	49.1	9.5	60.2	3.7	4	8.7	0	38.5	15.3	1	39.1	0	120.2	0	0	0.4	41	2.7	0	0	56.7
21.5	30.9	26.6	49.4	43.4	91.6	54.3	45	3.7	44.8	117.6	78	87.6	0	32.5	36.4	51.8	14.2	7.9	0	27.7	11.4	46.8	28.9	39.9	7.4	114	5.4	22.3	45.4	24.9	83	1.4	0.2	5.5	0	23.4	14.2	1.3	24.2	0	52.8	2.2	0	0.4	58.4	17.3	0	0	81
2.2	60.7	37	44.4	60.3	87.8	6.4	3.2	7.1	70.8	62.7	63.8	72.2	0	46	18.6	85	23.2	40.3	0	45.4	28.5	39.7	6.5	78.5	10.3	145.1	25.1	37.6	10.8	11.1	64.5	0	3.2	0.7	0.1	41.1	35.3	6.8	1	0	39.2	17.1	0	4.2	54.7	2.1	2.8	0	46.4
5.8	37	36.4	33.7	40.8	50.7	29.4	2.7	2.5	68.8	62	62.9	39.8	0	27.3	18	73.3	15.9	17.1	0	22.6	7.9	20.8	31.4	63.4	12.4	100.2	2.8	27.1	27.3	4.3	48.6	0.4	1.4	11	0.1	50.6	7	5.8	0	0	27	3.5	0	0	25.4	0.4	1.7	0	49.1
5.2	31.1	60.4	38.8	49.4	15.3	8.1	27.7	17.1	79	76.3	84.6	47.2	0	49.4	33.1	64.6	14.1	46.6	0.4	33.4	14.8	48.9	22.5	51.1	20	85.3	8.6	53.5	46.4	2.8	37.4	0	0	5.5	3.3	20.4	8.1	21.8	0	4.3	20	0	0	0	39.3	12.6	7.8	0	101.5
2.5	49	60.9	46.8	40	32.7	12.5	20.3	32.3	76.2	107.5	96.4	73.9	0	45.4	20.6	43.6	24.8	82.6	0	40.6	27.3	66.3	12.6	48.8	8.1	65.5	5.5	53.8	71.5	28.1	43.9	0	33.3	37.8	1.7	51.5	50.8	23.2	0	1.4	73.9	15	1.2	3	15.1	41.1	13.5	0	59.8
19.1	57.3	66.7	45.2	10.1	28.8	5.7	41	24.1	70.5	79.6	87.1	92.9	46.6	28.5	12.4	68	30.7	121.6	0	12.9	41.8	57.3	16.9	81.2	4.5	78	16.1	47.4	72.1	37.5	55.3	0	1.8	33.7	0	16.2	17.7	15.3	0	1.2	45.4	15.5	18.6	1.5	17.8	2.1	17.4	0	49
41.2	42.6	77.3	42.1	7.3	32.7	57.9	11.8	0.6	87.6	97.6	51.7	81.6	18.6	0.8	17.7	52.8	17.1	112	4.9	33.2	45.7	72.9	14.2	65.3	5.3	108.8	14.2	34.6	51.7	23.4	88.8	0	0	6.3	1.5	18.2	5.9	9.2	0	0.6	34	0.8	51.3	1.5	0	11.2	0	0	39
18.2	64.4	100.7	83.3	37.8	67.4	31.7	39.2	53.6	58.7	93.6	95.1	105.7	25.3	35.2	39	62.7	46.4	121.5	62.6	45.2	106.7	105.2	20.8	99.2	41.8	73.1	62.7	60.7	112.1	84.1	100.4	10.4	3.7	80.7	30.4	62	39.4	11.8	1	2	58.5	34.4	59.3	32.5	53.7	95	63.9	86.8	102.4
73.2	79.8	125.1	114.9	71.6	118.4	101.1	104.3	126.4	43.4	127.3	132.6	166.5	196	86.3	80.5	76	87.2	121.3	141.6	76	154.4	81.6	55.8	127.9	136.6	55.7	106.4	80.9	168.6	140.6	159.5	51.3	37	183.3	87.5	177.8	148.9	83.8	36.7	96.6	165.9	79.7	196.8	108.7	74	105.5	31.7	193.3	111.8
40.3	91.4	141.1	109	72.5	122.8	128.4	141.4	123.5	74.3	113.2	162.8	129.1	178.5	38.4	79.8	110.7	62.1	135.8	130.3	120.6	143.4	83.2	62.8	87.2	134.3	74.2	123.7	90.5	150.1	82.7	162.9	46.9	73.9	136.1	64.4	84.4	114.1	103.1	74.8	64.1	172.8	92.5	166.5	126.2	76.3	108.8	68.8	165	94.3
77.3	86.1	99.7	110.1	67.3	153.5	131.4	109.5	121.2	63.7	115.5	161.1	101.2	198.4	48.3	82.7	95	97.6	160.3	109.7	116.5	125.2	66.9	8.7	118.6	136.9	115.8	142.2	166.4	172.8	110.4	141.4	48.9	76.7	127.1	59.9	67.4	109.4	69.9	72.6	84.1	222.5	79.1	150.5	119.5	103.8	103.6	19.9	132.1	97.2
18.6	65.4	109.9	77.1	46.5	104.1	92.8	105.6	113	65.9	114.4	122	77.8	160.9	49.5	57.9	84.5	57.6	107.3	87.3	79.9	93.8	122.2	19.4	93.8	146.3	106.3	151.2	138.2	133.9	80.8	154.9	36	100.7	114.4	79.9	93.4	84.7	72.8	90.4	98	230.7	125.2	59.8	44.8	79.3	128.3	70.7	119.3	106.2
27.7	64.2	99.7	69	17.6	128	123.4	82.1	70.4	56	139.7	138.6	51	170.1	34.7	36.5	74.1	59.9	88.9	83.7	96.2	137.1	134.4	4.7	126.5	128.8	130.7	144.4	179.3	140	81.8	144.7	29.3	82.9	115.5	69.8	86.5	112.6	69.5	109.6	76	251.6	125.1	0	87.7	63.7	101.6	6.1	120.4	69
27.5	105.4	104.1	56.3	5.2	155.6	137.4	69.7	30.8	14.6	122.2	101.6	22	259.2	46.2	4.9	66.7	77	133.7	108.2	69	118.1	129.8	4.5	150.3	158.7	129.7	140.6	168	147.8	83.1	180.3	21.7	45.6	116.5	78	58.2	48.3	81.2	73.2	73.7	146	131.4	24.1	74.2	14.9	99	25.6	170.4	84.4
38.7	96.7	109.7	29.4	4.5	101.2	145.7	36.5	27.4	9.5	67.5	52.9	21.9	114.4	40.2	15.6	46.3	86.2	136.6	117.2	60.8	139.4	93.5	6	101.8	151.8	61.9	101.6	169.9	121.5	99.6	149.9	26.7	64	71.1	75	45.5	16	87.7	71.8	87.6	156.4	73.9	99.1	63.2	13.6	96.3	3	127	138.1
32.6	35.1	73.2	35.2	3.7	72.4	121.5	29.4	31	32.1	33.4	26.6	16.1	253.6	60.8	15.8	59.3	50.6	107.9	90	43	135.8	69.1	5.4	74	147.1	45.8	93.9	151.4	151.4	67.2	107.8	39.2	90	38.4	43	53.1	12.7	115.6	42.9	58.9	108.6	106.2	115.8	71.9	16.2	80.1	0.9	149.1	118.4
10.9	37.7	55.5	24.6	1.8	95.2	104.4	44.2	37.4	19.9	29.8	26.2	12.3	100	37.8	14.8	81.5	40.1	69.8	90.6	22.7	89.4	38.9	5.7	77.4	133.7	35.2	67.9	177.4	122.4	76.8	131.4	4.3	58.8	17.9	73.2	31.6	4.1	45.7	57.8	20.1	156.8	70.1	74.2	63	27.5	39	6	171.7	105.8
7.9	25.5	50	32.6	3	96.8	75.3	40.3	24.8	18.6	32.9	6.5	14.1	174.4	20.5	18	68.9	51.3	63.3	67.9	10.6	91.9	47.1	0	58.4	135	15.4	43.5	151.7	135.4	104.3	119.1	19.4	73.3	20	45.6	1.2	7.2	52.9	21.7	47.8	105.9	38.9	78.1	21	11.8	30.6	0	154.9	97.1
0	20.2	46.4	23	3.4	81.6	45.5	45.3	31	16	15.3	0	8.3	141.2	16.3	12.1	36.3	28.9	26.6	62.3	28.6	117.7	55	12.9	73.5	104.5	12.8	53.1	142.7	114.9	71.1	111	27.8	6.3	16.3	33.9	0	0	61.7	40.1	34.9	146	0	74.1	28.9	12.8	26.8	12.3	156.2	87.9
0	16	41.3	21.8	0	92.9	17.5	62.2	27	15.5	14	0	21.1	137.4	7.1	12.7	15.9	31.1	7.8	70.9	19.5	100.8	42.4	5.5	63.9	105.1	22.1	20.3	102.9	108.5	62.5	79.9	14.9	0	9.3	75.2	1.2	6.2	70.9	35.5	74	123.9	0	94.5	2.4	5.9	36.8	8.5	178.8	60.3
0	28.7	29	23.4	0	96.1	7.3	53.9	24.9	8.4	11.7	7.3	28.5	0.9	2.8	26	20.3	9.8	3.9	63.4	7.5	104.1	64.5	9.9	71.8	69.6	15.8	9.6	90.9	47.8	68.4	74.8	0	0	9.3	10.8	0	14.1	66.2	23.6	61.3	118.3	0	96.1	1.7	13.7	28.3	2.1	162.8	63.5
0	7.3	25.9	39.7	0	58.4	1.8	34.2	17.2	7.7	11	0	16.5	0	0	14.3	31.5	0.8	9.7	63.8	1	71.6	36.8	16.5	59.4	55.7	15.3	43.4	117.2	60.9	48.2	95.6	0.6	0	4.6	20.1	1.4	17.2	83.7	18.8	87.4	172.8	0	58.8	25.2	14.6	22.3	0	75.6	67.3
0	30.5	17.9	36.8	0	95.7	5	28.6	0.2	4.2	30.9	0	35	0	0	11.1	0.4	0	12.9	45.2	2.6	52.2	59.9	0	28.2	28.4	11.4	55.3	65.9	46.6	28.5	61.3	0	0	6	21	18.1	3.7	41	14.4	93.5	73.2	0	46	12.5	16	25.9	4.4	91.1	60.9
0	38.1	30.4	33.1	0	76.2	0	18.9	7.9	5.7	26.7	0.8	23.6	0	0	16.1	17.1	0	0	44.1	0.8	11.5	31.3	2.2	54.7	18.3	3.7	41.9	52.7	67	41.5	23	0	0	11	21.1	6.8	0.9	47.9	39.3	84.2	120.8	0	58	3.6	8.8	22.3	20.7	111.8	32.7
1.2	17.6	27.6	36.9	3.6	88.8	24	17.4	6.5	1.4	17	25.2	11.3	0	0	29.7	24	0.6	0.6	25.2	1.8	33.7	32.9	4.8	10.5	3.2	0.6	44.6	61	12	68.3	15.3	0	0	0	7	12.4	2.6	27.2	16.8	87.7	87.3	0	44.9	0	45.8	30.3	0	173.3	73.1
0	21.4	20.5	39.2	0	44.9	7.9	23.5	5.5	5.9	15.6	1.2	9.5	0	0	8.1	12.4	0	0	15.9	7.4	21	34.6	5.8	2.8	9.7	0	24.9	59.5	72	35.8	23.5	0	0	0	18.7	0	4.4	6.8	0.4	62.4	76.8	0	20.3	0	6.6	50.4	0	166.9	59.1
0	23.5	10.7	39.2	6.1	79.2	4.4	22.8	4	8.3	18.3	0	7.9	0	0	7.5	8.6	0	0.8	24.6	5.4	11.4	38	7.2	9.2	12.9	2.9	25.5	44.8	56.2	37.5	6	0	1.7	0	12.2	0	5.2	1.5	2.1	73.7	94.9	0	0	4.5	2.8	17	0.8	176.9	46.6
0	23.1	10.4	28.2	0	69.3	15.3	28.2	3.8	1	21.9	0	5	0	0	21.8	4.9	0	1.8	19.7	7.3	13.2	47.7	6.2	42.6	4.4	3.5	39.3	18	11.7	47.6	20.1	0	0	0	6.6	0	14.2	12.4	0.4	50.9	163.6	9.6	0	6.2	0	37.3	23.5	118	30.7
0	25	23.7	20.5	0.8	79.1	1.4	10.5	5.9	0	17.8	0	15.1	0.6	0	4.6	0	0	6	18.2	2.9	7.6	49.1	8.2	16.8	0	10.8	22.2	14.4	0	43.9	6.8	0	0	0	0	0	5.1	9.3	0	73.1	101.4	21.8	0	11.3	0.9	16.6	5.1	56.4	11.9
0	39.2	18.6	24.7	13.1	85.6	5.4	7.2	12.5	5.9	16	1	17.4	0	0	15	0	0	19.7	4.9	10.8	9.8	29.5	10.6	2.5	0.8	1.4	10.2	12.9	0	28.4	4.8	0	0	0	28.8	0	2.1	5.6	0	10.8	100.1	16.8	0	3.1	0	27.8	0	46.2	54.6
0	15.3	9.5	30	1.6	70.6	7.3	17.4	0	0	18.2	0	11.7	0	0.7	5.8	0	0	2.9	7.6	8.4	5.2	28.4	2.1	13.4	0	2.2	16.7	40.5	12.4	36.5	25.6	0	0	0	17.3	0	11.2	22.6	0	0	115.5	0	0	4.9	0	28.9	0	37.2	54.9
0	17.6	9.5	39.5	0	51.8	0	19.6	0	3.6	18.4	0	5.7	0.6	5.3	14.1	0.6	0	1.6	16.8	20.2	16.1	30.8	3.7	0	0	0	43.6	16.6	37.1	42.1	2	0	0	1.9	10.1	0.6	6.6	6.2	0	0	128.1	0	0	3.4	5.9	30.5	1	96.3	15.6
0	3	0.2	19	0	20.4	3.2	8.9	7.1	0	13.5	0	8.1	0	0	1.6	3.7	0	2.2	0	2.6	1.6	13.6	12.8	0	0	0	23.4	14.2	32.6	28.5	0	0	0	0	0	1.2	0	1	0	0	86.8	5.4	0	0	6.6	20.5	17	62.1	14.5
0	11.2	11.9	18.6	0.1	17.6	2.6	16.5	1.2	2.5	17.4	0	15	13.3	1.4	10.5	0	0	20.3	4.3	1.2	17.2	25.5	16.9	0	0.2	19.9	29.4	33	10.8	22.9	9.8	0	0	1.9	11.5	3.7	10.5	4.5	0	0.2	90.7	6.3	0	0	6.5	14.2	6.1	75.7	16
0	6.9	17.9	26.8	6.5	20	3.4	26	28.7	9.6	16.6	0.8	6.4	1.4	1.8	19.8	1.4	0	3	3.5	0	9.5	14	0.6	0.6	0	5	19.2	10.1	20.5	17.2	13.8	0	0	0.8	6.7	0.6	12.1	4	0	1	88.4	1.8	0.4	3.2	7.7	18	8.3	107.7	13.3
0	22.3	28	32	3.9	23.3	0	24.8	27	1.1	17.2	0.4	8.2	0	0	12.9	2.1	0	0	10.4	0	3.3	33.4	0.6	2.8	0	14	25.6	10.7	16.1	44.9	7.6	0	0	0.6	0	0	3.7	1	0	0	127.6	15.6	39.8	0	17	30.3	0	18.2	12.5
0	7	2.4	33.8	1.1	19.4	17.5	29.3	9.2	7.6	16.6	0	16.4	0.8	0	10.8	1.1	0	0.2	0.2	0	7.6	35.7	6.4	25.5	0.8	7.8	23.5	7.1	30.7	33.7	0	0	0	0	1.7	2.4	1.2	0.6	0	0	49	0.2	0.4	0	5.6	22.4	0.8	0	11.9
3	18.7	6.1	24.2	9.3	25	10.6	3.6	30.8	24	0.2	4.1	10	1.6	0	20.4	2.4	0.6	8.1	0	25.2	42.9	21.4	7.6	2.8	0	9.1	33.8	33.3	38.3	32.3	9.3	0	0	2.1	2.1	8.2	6.7	19.1	0	0	0.6	15.7	16.6	0	33.6	27.6	8.2	9.7	0.9
1.2	7.5	7.3	0	14.1	29.8	1.9	21.2	25.1	5.9	0	11.5	16	0	20	10.3	4.3	7.6	0	3.7	20.3	8.4	8.5	23.9	0	0	6.5	12.8	1.1	18.1	12.5	2.6	0	0	23.2	0	21.6	24	9.6	0	1.2	0	2.5	23	0	2.3	10.5	6.1	0	0
1.4	20.6	2.4	0	1.3	33.6	1.5	27	15.7	5.5	0	10.4	3.5	0	33.8	2.1	1	13.7	0	1.4	2.4	9.9	10	73.7	0	0	0.5	1.1	0	0.6	0	1.1	0	0	25.9	0	22.2	30.1	2.6	0	0	0	9.2	7.7	4.2	0	5.3	0.8	0	0
0	5.7	2.8	0	0.2	19.9	0	42.4	9.2	22.2	0	2.6	6.5	0	4.7	0	0.6	13.9	2.8	10.7	0	6.8	15.2	51.9	0	0	0	3.3	15.3	0	6.3	0.2	0	0	9.4	0	10.1	53.8	11.6	0	0	0	6.7	6.6	1.7	0	17.4	2.5	0	0
0	8.3	0	0	0	10.9	9.7	14.8	32.3	8.1	0.1	6.1	24.7	0	0.8	0	1	14.8	0.9	0.9	0.3	1	6.9	26.8	0	0	0	10.2	11.3	0	20.5	4.2	0	0	24.1	0	11.2	25.1	14	0	0	0	23.6	0	0	0	18.7	2.5	0	0
0	26.4	0	0	4.8	8.5	1.6	8.1	20.3	25.4	3.5	2.4	0	5.9	0.2	0.6	0	0.1	0	0	1.1	7.1	1.8	45.4	0	0	2.8	19	9.3	14.9	17.8	4.2	6.8	0	16.7	0	13.6	6.2	12.2	0	0	0	8.9	0	1.5	0	10.2	4.2	0	13.2
0	29.2	21.3	0	3.3	8.7	1.6	3.3	17.2	34.5	5.2	6.9	16.8	0	30.5	1.4	1.5	0.1	0	0	0	8.6	5.6	42.6	0	1	0	10.8	9.4	13.8	4.7	2	6.6	0	14.8	0	21.1	5.4	6.2	0	0	0	28.9	0	2.5	0	16.5	0.9	0	26.2
0	37	14	0	5.7	11.7	2.6	0	15.6	38.9	0	12.9	46.3	11.4	39.8	0	0.3	7.4	3.5	0	2.5	5.4	8.3	71.2	0	1.2	3.8	5.3	18.1	0	29	19.4	4.5	0	43.5	0	5.9	1.4	4.6	0	0	0	0	0	0	0	3.2	4.6	0	10.3
0	30.7	25.5	0	1.5	11.1	16.5	0	7.4	50.9	3.4	15.9	56.8	37	55.5	0	14.5	2.2	0.2	0	0.1	5.2	2	55.1	0.2	4.8	13.2	9.5	20.8	0	33.3	10.3	12.7	0	19.9	0	2.6	1.7	16.2	0	0	0	4.6	56.4	0	0	0	4.4	1.3	12.8
0.2	16.3	50.5	5.7	5.8	12.1	8.8	2.9	21.6	51.3	23.2	23.4	35.3	0	51	5.4	11.3	12.2	0	0	3.3	3.2	4.5	50.2	2.8	9.8	12.8	0.9	12.1	0	4.2	15.3	29.3	0	15.7	0	10.5	1	15.1	0	0	0	34.9	0.4	0	0	6.6	15.9	0	33.2
9.1	34	45.7	36.9	2	15.6	0	10.4	12	49.3	74.8	9.1	19.3	2.4	46.3	25	21	4.1	0	0	0	15.5	3.2	22.4	16.1	11.4	7.4	17.1	2.5	0	3.6	53.5	16.3	20.5	8.9	0	1.2	0	31.9	0	1.3	0	1.5	0	0.9	0	14	4	0	7.7
0	23.2	51.1	33.9	0.7	17.7	4.6	24.1	22	58.1	73.3	8.1	35.1	1.4	0.2	20.6	9.3	9.4	2.7	0	0	7.2	13.1	0.9	0.2	14.1	9.4	1.8	33.8	0	6.7	67.4	12.2	47.9	8.3	0	1.4	0	35.6	0	1.1	0	0	0	8.9	0.9	5.5	9.5	0	0
13.1	31.7	53.6	39.1	0	21.9	16.8	15	1.2	51.7	41.5	1.2	49.1	5.4	0	29.2	16.4	15.7	1.3	0	0	2.4	9.4	0.6	27.9	2.7	3.5	11.4	13.9	4.6	0.8	84.9	14.6	26.7	11.3	0	3.7	0	64.2	0	0	0	0.3	0	4.9	0	8	0	0	16.7
16.8	56.8	31.2	60.8	0	21.9	17	1.2	40.6	43.4	43.4	28.9	55.9	1.2	0	32.2	22.1	18.3	0	0	0.4	5.9	15.2	4.2	0	16.1	14.1	4.2	17.3	5.6	0	58.2	30.8	2	21.2	16.9	0.3	0	77.2	0	0	15.8	0.5	0	0	39.6	9.3	0.2	0	7.5
35.1	49.7	3.6	41	19.1	28.8	25.4	10.7	23.8	21.4	66.9	31.7	42.5	0.8	3.2	20.2	24.2	5.6	12.1	2.4	0	8	12.9	22.5	0	6.1	17.1	6	24.4	11.4	0	55.4	7.7	0	13.1	27.2	14.2	0	3.4	0	0	87.5	1.7	0	0	18.4	2.7	7.2	0	6.9
27.6	35.7	35.1	41	17.5	16.6	39.4	22.6	35.1	50	54.6	49.5	69.7	4.7	24	42.5	35.8	12.3	10.2	1.2	1	6.1	4.4	8.6	4.4	4.5	8.1	29.2	13.8	2.5	0	39.6	9.6	0	11.8	55.7	22.8	0	16.9	0	0	73.2	41.6	41.1	0	0	8.2	2.8	0	14.6
45.9	43.8	45.9	48.6	23.5	13.1	14.7	19.7	28.9	32.9	44.8	76.8	51.7	1.3	0.2	25.3	35.7	11.4	4	4.3	0	4.2	17	12.2	12.8	34	5.4	30	24.9	2.7	0	27.7	4.1	0	24.7	8.6	7.3	20.5	12.4	0	17.1	79.3	24.8	52.9	0.8	0	4.4	1.9	0.2	23.5
9.5	52.1	64.9	58	19.1	8.8	25.7	5.8	49	51.3	65.3	60.8	53	0.5	21.7	27.5	46.8	12.9	1.6	0	1.2	0.2	17.9	17.3	20.2	14.3	5.4	34.4	20.9	0	3.8	62.7	1.7	0	19.5	31.6	7.6	25.2	3.5	0	1.8	0	32.4	50.6	0.9	0	4.5	3.8	0	30.3
27.4	61.1	46.7	66.2	29.9	5.8	23	10.9	58.6	73.1	100.5	57.9	67.9	3.5	41.3	41.9	34.4	21.9	0	0	0.6	8.5	5.1	12	28.6	5	7	46.7	35.2	0	43.2	74.5	0	0	23.7	21.8	2.8	4.1	13.4	7.9	0	0	3.9	0.4	0	0	4.3	3.4	0	19.4
17.2	51.4	53.1	48	25.4	16.6	19.1	6.5	12.4	57.6	79.7	75.1	80.1	1.4	68.7	24.6	31.6	17.1	5.1	0	18.5	70.9	5.7	18.5	39.7	2.1	5.6	36.7	0	0	46.8	87.6	23.4	0	30.2	59.1	4.5	7.6	0	1	0	0	25.7	0.8	0.6	0	13.5	10.6	0	14.2
11.1	55.1	76.7	53.2	42.3	29.2	18.6	11.7	1.3	86.9	60.4	80.7	55.7	0	53.2	23.4	30.7	26.5	10.2	0	14.9	46.4	20.9	4.5	21.6	12.6	5.9	7.5	29.8	0	44.4	56.5	3	11.8	52	4	1.6	6.5	21.7	0	0	21.6	1.9	0	14.2	0	11.9	26.4	13.2	12.8
15	23	47.7	52.2	38	6.4	28.3	32.6	30.8	85.8	39.2	76.5	63.5	0	0.4	29.3	16.6	20.1	5.7	0	32.5	52.3	3	34.8	36.6	12.4	7.1	40.5	53.8	0	76.8	81.1	4.6	58.3	57.1	0	0.6	1.5	7.5	0	2.2	41.4	0.2	0	5.5	0	10.7	15	32.3	19.6
8	54.3	54.2	81.8	41.5	11.8	20.4	3.3	9.9	98.4	43.1	66.1	49.5	0	39.7	16.6	33.9	47.7	20	0	18.5	44	4.9	24.6	59.4	9.6	1.2	28.3	37.7	11.9	56	85.1	24.9	48.4	69	0	4.8	4.2	10.3	1	2.4	29.7	36.7	0	8.7	0	12.1	3.6	32.6	26.6
5.9	34.3	43.7	50.5	48.5	30.6	31.1	2.6	7.1	83.8	63.4	61.7	73	25	33.8	4	39	16.6	32.2	0	21.1	17.5	4.7	24	41.3	25.9	1.8	70.6	67.5	30.3	31	85.9	31.6	45.5	51.5	0	6.6	0	9.5	35.1	0	47.5	16.8	0	20.3	0	13.3	2.1	14.5	8.9
40.6	35.7	80.4	48.6	58.4	14.1	12	10.7	5.3	48.5	56.8	82.5	79.6	2.6	0.6	5.5	58.4	29.9	41.6	0	19.5	56.2	6.4	45.5	48.6	2.4	2.9	8	56.7	28.9	45.8	42.6	3.7	49.6	67.2	0	15.3	4.7	1.7	16.5	2.1	5.9	32.4	0	0	0	4	0.9	85.1	22
46.6	58.5	48.9	46.1	28.6	13.8	7.2	2	3.7	53.6	61.4	49.9	35.9	7.9	0	6.1	19.3	10.4	12.2	0	14.6	9.8	12.7	30.3	39.8	0.4	0.8	3.6	25.6	39.2	45.6	29.4	0.6	34	27.1	0	6.5	3.8	4.2	12.1	0	4.2	15.6	0	0.2	0	3.5	0.6	16.7	17.8
6.8	20.2	53.9	39.2	25.8	13	15.7	12.7	10.9	69.1	64	65.3	62.3	0	0	6.9	35.8	16.9	3.7	0	37.7	89.7	11.2	45.8	77.3	2	0	15.7	31.5	64.6	50.6	13.2	2.9	15.1	31.7	0	1	3	10.3	33.5	0	104.2	35.3	0	1.7	0	11.9	2.8	7	41.3
25.7	36.1	45.9	43.8	41	11.2	7.8	16.5	4.2	51.9	49.5	72.4	53.8	2.8	0	12.3	74	23.6	18.1	0	29.5	54.1	35.6	31.2	31.6	13.4	0	37.7	55	58.7	70.2	12.8	4.4	1.5	41.8	0	0.6	5.1	7.8	55.7	10.4	78.8	42	0	2.3	0	0.9	3.2	0.6	34.1
13.1	29.4	63.8	27.5	36.1	15	12.7	14.6	2.4	58.9	61.8	82.1	44	0.8	1.2	26.9	57.8	13.3	29.8	0.2	31.1	15.1	81.1	19.4	88	11.4	0	33.5	54.9	28	60.5	17.6	6.9	14.8	59.9	0	51.5	15.5	32.7	29.9	6.4	59.1	57	0	4.6	0	11.4	19.7	0	19
13	8.1	86.4	44.2	32.9	22.6	4.6	9.5	37.1	58.7	59.7	71.4	57.4	5.4	36.5	6.2	60.7	27.8	10.4	0	33.4	32.7	8.3	18.7	56.7	18	12.6	6.8	73.9	54.5	21.4	21.4	7.9	34.5	53.5	21.4	47.3	1.8	16.4	1.9	25.2	86	0.4	0	0.2	3.8	33.4	0	0.2	41
25.9	73.1	113.3	48	60.7	39.8	25.4	51	55.5	53.8	65.2	99.2	94.3	34.5	17.2	3.6	48.8	59.9	111.4	50.6	47.2	66.1	55.1	38	121.5	48.3	24.8	52.6	148	91.1	50.5	78.8	32.2	42.5	59.7	21.8	60.8	32.5	69.5	0	46	33.6	2.9	58.3	51.7	51	86.1	83.2	98.4	116.7
52.4	82.2	104.6	84.5	90.4	107.6	113.2	115.3	84.2	69.4	111.8	108.4	162.5	149.4	79.3	82.1	77.8	34	158.8	95.4	101.8	125.7	109	45.7	108.2	159.4	114.5	114.6	89.5	144.5	127.9	138.4	28.6	8.6	155.2	110.5	163.4	111.5	86.7	51.7	66.2	143	0	143.7	97.3	73.6	110.5	45.4	170.4	114.2
80.4	103.1	118.6	81.3	85.3	108.9	101	88.8	108.4	64.4	86.9	104.8	140.3	125.9	51.7	46	78	52.6	90.5	104.4	129.6	115.1	106.9	28.3	117.7	145	87.2	98.9	86.8	148.4	91.6	114.3	23.9	91.7	105.2	101.7	119.4	104.6	67.1	107.2	92.6	130.6	0	169.3	107.3	72.3	93.1	77.8	123.6	96.7
58.1	88.5	57.4	52.8	64.9	108.8	107.7	114.8	102.7	57.4	100.8	97.7	128.5	119.8	33.9	11	94.6	48.9	119.8	95.6	114.9	151.4	126.8	20.6	96.7	104.9	101.7	160.2	125.1	102.4	80.6	94.3	58.1	106.1	100.7	71.1	107.8	117.8	77	74.4	84.3	185.9	6	125.7	54.2	77.6	101.7	87	152.8	118.9
45.1	86.4	76.7	52.8	75	124.1	107	98.3	92.2	65.1	89.2	131.8	92.6	173	66.4	8.8	71.7	37.7	131.2	72.7	91.5	157	100.1	7.3	81.1	133.7	124.4	137.1	175.3	132.8	57	112.4	30.9	71.6	82.8	48.2	90.2	100.5	87.1	97.6	46.9	160.9	0	139.9	76.6	101.3	149	22.9	136.3	119.4
14.4	60.2	64.9	36.1	59.4	97.8	92.5	69.9	74.5	38.2	77.7	96.4	37.7	146	55.9	0	74.3	96.6	46.1	42.8	63.5	124.6	66.8	4.1	63.4	145.9	116.9	123.8	118.7	59.2	93.3	135.7	13.7	74.5	62.5	78.5	47.4	51.5	49	64.1	77.1	161.6	6	124.5	49.5	75.5	105.9	24.9	98.6	128.6
11.5	48.4	54.6	46.3	26.5	75.7	107.6	47	40.1	17.4	74.3	27.2	18.1	43.5	46.1	0	98.5	81.6	55.2	82.9	50.7	121.3	47.7	0	60.8	151.1	116.1	108.3	166.6	98.6	87.6	88.1	5.8	47.4	34.8	56.1	59.5	16.4	50.2	64.6	58.5	186.6	7.1	94.1	62.6	17.5	76.4	11.9	85.9	124.9
2.2	49.9	41.5	31.4	11.7	78.4	79.8	38.9	15.8	22.5	72.4	22.8	37.7	183.8	8.4	0	58.9	58.8	65.3	68.4	10.3	121.6	30.5	12	80	119.2	91.9	120.5	163.1	107.3	59.6	77.4	0	39.8	25.9	55.7	40.8	16.4	58.2	23.2	81.7	192.4	0	69.6	31.6	15.8	101.6	0	91	121.9
1.2	24	42.3	27.6	9.7	49.2	23.1	25.1	12.3	12.9	47	22.4	18.9	41.8	8.5	0	51	47.6	55.8	58.1	22.8	131.4	26.3	0	63.6	104.8	55.3	83.1	111.3	62.9	58.7	110.9	0	4.7	14.3	48.1	4.3	6.2	24.8	1.4	63.6	171.4	3.1	33.3	24.2	4.9	70.9	0	62.4	65.7
0	21.7	51.2	25.3	6.7	41.8	7.9	24.4	5	9.9	17.8	14.2	16.3	0	0	0	25.8	42.3	34.9	38.9	26.9	119.2	38.5	11	64.2	100	58.1	72.7	129.1	78	57.3	63.4	0	0	9.7	30.5	0	3.7	25.9	6.2	60.1	113.9	4.4	5.8	14.8	28.7	18.8	4.2	33	68.2
0.2	28	28.9	20.1	1.2	40.9	4.4	22.4	18.7	19.5	24.9	6.2	14.1	0	0	0	40.7	13.2	14.7	58.3	3.7	126.5	30.5	5.1	50	104.4	7.1	38.5	97.7	77.6	59.1	80.6	0	0	7.5	30.5	0	3.2	29.7	0.2	22.1	87.8	0.4	0.8	7.6	3.7	21.6	25.8	16.1	24.8
3.4	28.3	24.4	40.8	2.8	25.1	10.1	23.1	17.7	11.2	23.1	6.1	19	0	0	0	22.9	0	6.5	30.1	0	86.5	33.6	2	28.3	81.1	29.2	29.9	59.3	78.8	45.8	16	0	0	5.6	33	0	2.6	17.2	5.3	34.1	50.4	0	0	4.6	2.8	7.9	0.9	2.9	25.2
2	27.9	30.8	29.9	1	18.4	8.5	18.5	7.7	5	24.8	11.9	22.3	6.7	0	0	10.6	0	0	54.4	11.4	81.1	22.3	2	19.1	54.7	17.6	6.5	24.8	85.4	43.4	15.4	0	0	0	27.2	0.6	7.1	6.9	8.2	6.9	54.8	15.6	0	5.5	10.6	8.1	0	15.5	33.6
0	22	24.2	25.1	1	20.1	4	19	9.7	11.7	22	9.3	29.4	0	0	0	10.4	0	0	54	3.7	36.3	22.8	1	28.4	19.4	10.4	31.5	33	40.1	47.4	7.8	0	0	0	0	0	0	31.8	2.5	3.7	56.8	0.5	0	10.1	10.4	11.9	0.6	1.3	33.8
0	16.6	20.4	19.6	3.2	27.9	2.4	4.6	0	7.3	22.3	5.2	7.7	0	0	0	11.2	1.6	0	32	0.6	25.3	24.2	12.1	13.7	7.6	7.1	34.2	36.1	25.7	31.5	3.9	0	0	0	0	0	3.5	4	0	0	101.1	9.9	0	15.2	13.8	11.2	5.5	5.1	37
0	28.6	20.2	23.1	5.7	18.1	11.3	3	4.7	4.8	19.6	6.9	2.6	0	0	0	29.5	0	0	44.5	7.1	31.4	19.3	21.5	9.6	16.4	8.9	75.3	37.5	26.8	29.5	8.8	0	0	0	0	0	4.1	3.1	0	0	25.1	9.3	0	18.5	9.6	21.6	0.9	10.9	9.8
23	1.7	20.2	23.4	0.6	9.3	9.9	2.8	17.9	14.7	11.5	0	8.9	0	0.6	0	9.7	0	0	51.6	7.7	16.9	26.6	26.9	5.2	0	1.7	59.6	14.8	20.3	53.3	4.1	0	0	0	0	0	2.3	1.5	0	0.4	48.1	22.8	0	7.4	8.2	18	25.5	2.2	13.1
41.2	0	10.6	22.2	3	24.6	1.2	16.9	30.8	11.5	11.9	12.5	21	0	0	0	10.5	0	0	34.4	0.6	29.9	33.9	16.3	2.7	8	6.2	25.4	17.7	9.9	33.6	0	0	0	0	0	0	6.8	14.3	0	0	37.1	0	0	5.9	6.4	27.5	11.1	0.6	0.7
5.9	15.7	15.2	36	0.4	22.8	10.7	9.5	20.5	11.9	20	0	23.6	0	0	0	4.7	0	3	19.8	10.9	19.6	35.3	33	6.4	1.1	7.7	15.1	12.9	1.1	15.4	0	0	0	1.9	0	0	4.2	0.2	1.9	0	41.4	0	0.2	1.3	0	29.9	2.7	31.1	12.5
3.8	3.8	6.5	24.1	0	27.6	0	10.2	18.3	17.8	11.1	0	24	0.2	0	0	0	0	1.9	13.2	5.2	21	9.7	8.1	0	0	1.2	13.6	16.7	0	7.5	0.8	0	0	0	0	0	5.1	0	0	0	46.3	0	0	0	2.8	43.5	0	15.5	13.5
2.4	13.1	18	31.2	0	22.1	0	0	15.2	1.8	15	0	6.1	0	0	0	0	0	0.4	30.6	1.4	11.2	19.9	10.6	0	2.2	0.7	30.1	9.2	14.8	10	8.1	0	0	0	0	0	4.5	0	0	0	28.9	8.1	0	0	2.5	25.1	0.9	11.3	23.6
3.6	3	23.1	35	0.4	31.9	4	0	7.9	1.2	11	0	0	2	0	0	0	0	0.8	23.5	6.1	21.6	44.8	0.4	0.6	0	11.9	17.3	4.7	18.4	7.1	4.1	0	0	0.4	0	0	2.7	0	0	0	37.6	0	0	0	7.2	47.3	0.9	1.6	8.8
0	3	18.9	28.7	3	21.4	0	0	2	9.8	11.5	5.4	2.8	0	0	0	1.6	0	0.8	25.9	9	21.5	27.1	15.9	1.8	1.5	0	11	8.8	8.3	1.2	0	0	0	0	0	0	4.1	0.6	0	0	38.2	26.8	0	0	3.2	16	10.4	4.6	5
0	0.2	22.9	25.7	3.6	23	4.5	2.4	19.4	6	14.3	0	2.2	0	0	0	28.8	0	6.9	18.4	3.5	27	17.8	2	4.9	6.4	0	27.8	11.6	2.9	22.8	0	0	0	2.7	0	12.7	0	0	0	0	31.5	0	0	0	4.9	34.5	0.9	5.7	4.8
5.4	0	13.2	30.2	5.2	20.1	5.6	2.2	4.4	0.2	9.7	7.1	4	0	0	0	7.2	0	16.3	16.5	4.7	7.3	25.8	5.3	3.9	6.1	0	22.2	3.2	10.4	0	11.4	0	4.2	3.7	0	19.5	0	0	0	0	38.5	0	0	0	7.6	40.8	0.8	9.3	5.3
23	0	14.5	22.3	0	14.8	1.6	0.2	10.7	5.5	0	0	5.7	0.2	0	0	0	0	0	7.1	7.3	3.9	23.8	7.7	0	4.3	0	12.3	10.3	6.3	0	0	0	0	0	0	0	0.6	0	0	0	33.5	0	0	0	0.4	16.8	0.2	4	0.9
4.8	0.6	24.3	30.9	2.9	19.8	5.7	5.8	7.7	10	0	2.4	19.1	0	0	0	9	0	0	24.2	8.1	13.3	31	4.1	0	8.6	0	31.4	19.3	2.9	0	7.1	0	0	0	0	0	2.2	0	0	0	17.7	18.9	0	0	8	8.5	2.1	13.5	4.4
2	12.7	33.8	30.4	1.8	23.6	0.4	5	13.7	3.5	14.9	0.4	14.8	0	0	0	3.6	0	0	8.4	8.4	5.2	31.6	3.6	0	2.8	0	11.8	10.9	3.9	0	0	0	0	0	0	0	0.9	0	0	2.1	37.6	1.9	0	4.9	12.5	39.1	8.1	8.2	0.8
9.9	0	9.7	31.5	1.7	22.8	0	13.5	25.5	1.2	16.7	2	14.9	1.4	0	6.2	0.7	0	0	4.4	1.6	9	23.1	10.1	0.9	14.7	0	5.8	4.6	0	0	0	0	3.2	0	0	0	6.9	0	0	0.6	49.6	0	0	0	0.8	33.2	11.9	8.2	2.5
13.4	10.9	18.7	35.8	1.1	26	0	7.4	29.2	2	14.6	1.8	8.4	5.5	0	33.4	8.5	0	0	24.2	0	9.7	33.7	0	9.7	0.5	0	0.9	16.1	0	0	0	0	3.2	0.7	0	0	0	0	0	0	43.8	4.5	12.5	0	6.8	53.3	8.2	7.2	1.5
1.5	2.8	11.7	30.3	2.5	36.1	2.6	24.4	24	20.2	18.6	1	5.6	2.8	7.9	11.1	28.4	0.7	1.4	3.4	25.3	8.2	19.3	3	19.3	10.2	6.9	2.8	18.8	12.9	15.3	14.5	3.9	6.2	31.6	0	0.6	9.1	3	0	0	13.2	16.6	35.1	6.3	50.3	38.6	23.7	0.8	27.5
2.2	5.2	4.7	42.6	20.1	5.9	0.8	4.2	19	7.1	8.9	0	1.4	6.1	9.7	13.4	16	13.1	0	0	5.9	6.6	15.7	23.1	1.7	0	0	10	0.6	1.8	11.1	11.7	4	1.7	34.4	0	23.2	24.6	1.4	0	0	0	2.8	28.2	5.3	25.6	23.8	11.8	0	5.5
16.6	7.3	4.4	26.2	3.1	5.8	0	8.3	6.5	2	3.7	0.5	8.9	0	15.4	10.7	8	3.3	0	0	4.7	15.8	10.2	9.6	0.8	0	0	9.2	0	0.3	0.1	7.6	1.1	0	42	0	4.3	3	0	0	0	0	14.3	61.7	9.3	6.1	7.2	0	3.8	2.3
23.4	9.7	17.3	34	7.8	4.7	0	4.8	15	3.4	3.1	1.1	9.5	0	21.8	13.5	0.4	7.9	0	7.3	0.8	0.4	12.7	8.5	0	0	21.2	6.8	2.4	0	0	1.3	8.7	0	34.5	0	4.9	26.7	29.5	0	0	0	15.9	14	4.4	0.6	4.9	0	3.4	3.4
4.8	0.4	24.6	29.6	1.9	2.5	0	3.4	16.2	7.9	5.2	0	0	0	19.4	4.7	0.4	7.2	0	0.4	0	0	4.7	54.1	0	0	0.2	31.6	2.4	0	0	4.5	1.7	2.2	16.2	0	10.5	14.8	17.9	0	9	0	8.8	1	3.2	0	8	0	4	14.2
11.1	9.7	24.4	31.1	1.8	14.2	0.8	0	14.9	2	3.4	1	0	0	1.3	0.6	10.2	8.5	0	11.2	3.4	0	14.6	36.6	0	0	0	8.2	0.6	0	0	3.4	30.1	2.4	19.3	0	1.8	10.2	13.7	0	8.5	0	13.3	0	1.5	4.2	4.9	13.7	0.4	3.6
8.5	6.5	27.6	29.2	2.1	5.5	6.8	0	7.9	3.1	0	5	9.2	0	17	1.9	0	6.6	1	11.2	0.7	2.9	21.7	25.2	0	0	7.4	8.8	0	0	1.4	4.5	27.4	0	3	0	6.9	5	18.3	0	17.1	0	40.8	0	6.6	0	9.1	6.8	4.2	0.6
3.9	0.6	28.7	32.7	0.9	6.5	0.9	1.4	13.6	11.6	2.2	12.2	11.9	0	0.4	8.4	2.5	7.6	1	0	0.1	0	10.4	45.2	6.8	0	4.1	47.9	0	0	12	0	9	11	11.4	0	18.1	5.5	1.9	0	27.1	0	29.6	0	10.2	0	3.8	4.9	5.7	2.1
13	12.2	36.4	32.3	0	4.7	14	3.2	3.7	13.3	0	6.8	11.3	2.7	0	12.7	4.8	12	1.4	3.7	0.1	7.1	4.3	39.1	8.5	0	5.2	22.6	3.1	0	6.9	6.5	41.7	48.3	3.6	0	7.1	6.1	5.4	0	12.8	0	39.5	0	2.3	0	6.6	0.8	0.6	9.5
5.2	12.4	35.2	31	1.2	3.3	6.5	8.5	0.6	7.3	0.6	1.4	5.8	1.4	0	11.1	11.8	14.5	48.3	4.4	0	15.5	3.3	34.6	5.6	0	0.2	43.6	9.5	0	0	3.1	23.9	4.6	2.6	0.7	13.3	15.3	6	0	9.5	0	9.2	0	4.4	0	20.3	0.8	0	7.6
25.4	15.5	42.6	35.3	0.7	3.8	7	10.5	9.3	7.1	20.8	5.1	6.8	5.5	0	17.8	8.3	21.7	1	7.9	0	8.4	0.6	44.6	1.1	17	0	19.4	7	0	2.9	5.6	9	45.9	8.4	2.2	6.5	6.3	10.4	0	4.4	0	0	0	4.9	0	10.4	5.3	3.6	30.3
11.9	15.8	52.1	36	0.9	13.9	6.9	12.2	19.4	32.3	31.3	8.2	4.3	0.8	0	17.1	14.2	17.1	1.1	8.4	0	3.5	2.2	28.7	2.8	11.5	0.1	26.6	8.3	0	4.7	4.7	10.2	12.5	7.7	0	2.4	11.7	6.1	0	3.3	0	0	0	1.1	0	11.9	1.5	5.9	18.4
28.8	5.3	55	20.5	3.1	9.7	24.6	12.1	9.9	33.6	31	10	14.9	3.5	0	26.5	4.9	7.2	5.2	12.1	0.2	0.2	5.1	15.8	3.9	9.5	13.1	36.8	32.6	0	0.4	1.1	0.8	60.6	13.9	0	0.4	7.6	17.2	0	25.9	0	0	0	0.2	10.4	12.5	4.2	3.8	4.4
11	0	56.2	29.1	6.9	5.5	26.4	4.1	28.9	34.1	39.6	28.5	6.3	6.9	0	0	2.4	15.1	2.2	1.2	1.1	3.9	9	4.8	22.6	6.1	4.1	27	25.7	0	0	12.6	5.7	4.5	1.9	0	4.1	7.7	44	1.7	39.6	0.5	0	0	14.4	3.6	3.5	29.8	0.6	3.6
10.2	5	53.4	21.3	9.4	0.7	12.5	3.4	26.8	45.8	69.1	13	15.3	6.3	0	9	41.3	32.3	4.9	0	17.4	3.2	12.6	2.4	13.1	0.5	0.9	10.9	20.6	7.9	0	44	5.5	11.1	6.9	0	17.3	7.7	8.6	0	8.3	65.7	1.4	0	5.3	0	21.5	13.8	0.8	16.9
16	20.7	48	46.2	1.2	2	6.7	4.6	28.9	38.4	68.7	6.4	28.4	2.3	49.4	17.6	22.7	15.4	0.8	0	3.7	2.9	28	4.4	4.5	0	0.5	24.4	42.9	14.5	0	58.7	0	18.6	5.8	0	20	4.7	3	0	4.4	4.2	0	18	11.2	1.9	11.4	5.9	0	10.1
35.2	41.1	69.4	39.8	5.4	3.4	12.6	6	1.8	34.9	66.9	28.6	16.4	9.2	0.2	14.4	23.9	20.9	0	0	2.2	3.3	16.4	17.9	37.7	0	0	27.8	40	18.3	0	27.3	13.2	2.3	10.3	0	35.7	2	2.4	0	0	20.4	30.2	3.8	8.5	0	5.3	5.7	3.8	28.7
17.2	27.4	45.6	21.9	20.8	0.2	15.8	9.8	5.8	47.9	35.1	45.6	14.9	2.7	0	23.4	27.2	28.4	0	0	2.2	3	2	48.4	53	0	0	26	25.5	13.8	0	68.5	26.4	0	12.6	0	12.4	0.4	0.1	0	0	39.9	4.2	0	0	0	14.8	0.6	4	30.6
20.6	40.4	72.1	25.2	4.4	4.7	14.7	9.1	5.8	59.7	34.5	30.5	38.4	11.3	0	23.3	18.7	10	0.6	0	25.2	1.6	2.4	32	31.3	11	0	33.9	30.6	14.9	0	48	16.3	0.4	4.7	0	1.4	0	0.7	0	0	1.7	2.4	0	2.5	2.7	21.6	3.6	1.9	27.5
29.2	33.5	49.8	32.9	27.5	2.7	2.5	11.8	3.4	76.8	53.9	57.5	40.9	4.5	25.2	24.2	36.5	15.5	0	0	7.4	6.5	6.6	56.6	23.1	8.4	0	36.2	38.5	18.1	0	60.3	13	0.6	23.5	0	0	11	10.1	0	0	18.4	6.4	0	0	0	10.2	2.8	7.4	4.7
8	48.4	62.7	48.5	23.3	13.5	6.4	13.8	0.2	68.4	48.4	74.9	36.7	14.6	1.6	40.1	45.2	32	0	2.3	13.9	17	12.1	47.9	31.6	0	15.1	45.1	10.5	7.1	0	60.5	16.5	24.7	7.2	0	0.8	0.5	10.7	0	0	25.8	2.5	0	2.5	0	8.5	2.5	17.6	44.8
10.9	35.9	50.6	48.1	37.4	18.8	0.2	3.2	2.4	63.4	70.1	15.5	29.1	20.9	0	2.8	37	11.2	11	0.9	16.6	11.8	8.7	48.3	30.5	0	0.4	43.1	23.3	21.3	0	30.1	14.3	37.2	3.6	0	11.7	3.6	32.6	0	0	64.8	17.5	0	4.7	0	23.7	0.9	9.9	55.9
16	14.3	44.5	35	55.2	6.9	7.9	2	0.6	41	41.1	9.9	2.9	44.7	0	25.3	28.2	18.5	28.4	0	8.6	2.4	13.9	47.2	45.2	0	0.7	39.1	21.8	14.5	8.3	31.6	17.2	32	9.3	0	37.5	17.5	45	0.9	0	18.5	32.9	8.4	4.9	0	17.6	3.8	5.9	64.4
11.9	43.4	50.4	46.9	22.5	2.8	5.5	5	6.3	36.5	50.8	11.4	18.7	1.2	4.8	26.4	32.1	40	54.6	0	6.9	14.8	4.2	71.1	1.3	0	0.3	32.4	36.6	11.1	20	42.6	36.1	51.4	16.8	15.8	8.3	5.8	3.3	9.1	0	2.1	16.1	1.6	3.4	0	10.8	6.8	25.4	52.4
4.3	46.5	50.6	33.7	31.4	13.5	13.7	2.8	13.5	38.5	63	13.8	39.4	145.6	13.1	14.8	43.2	30.3	27.9	0	32.4	23.7	9.5	66.6	8	14.2	0	51.5	32.3	34.6	29.3	59.1	24.9	28.5	20.9	0.4	39.7	7.3	18.4	34.3	18.5	0	58.7	0	21.4	0	18.2	22.9	7	54.6
6.6	37.2	14.8	26	20.8	18.2	17.2	0	4.6	4.6	41.5	6.1	28.5	31	55.5	17.6	20.7	6.9	27	0	10.5	11.3	2.8	43.1	7.6	5.8	0	26.1	36.5	1.8	5.7	18.5	1.9	5.6	41.8	0	26.9	7	1.3	12.9	25.9	0	2.4	0	0.8	0	2.9	2.8	1.1	31
9.1	14.7	20.3	34.7	23.1	30	9.5	4.8	3.4	24.1	18.1	7.3	43	1.3	19.7	30.7	53.2	23.6	54.6	0	25.4	32.8	12.8	30.1	0	17.1	0	37.6	27.7	11.6	33.5	66.2	0	2.5	52.7	0	7.9	4.6	9.8	25.9	23.8	31.9	7	6.8	1.9	1.9	9.8	6.5	2.5	30.6
6.2	0	43.5	35.1	40	30.5	9.9	2.4	3.2	40.5	29.8	15.3	64	0.5	5.5	19.7	44.6	29.1	36.5	0	14.2	79.9	7.7	0.4	12.7	6.2	0	26.2	19.9	13.5	50.4	82.4	0	0.4	61.6	0	0.2	5.2	33.3	13.1	8.4	21.7	2.6	56.3	0	3.4	17.3	6.6	0.6	46.8
24.9	6.5	58.7	30.5	45.2	15.1	32.7	4.5	21.8	62	4.9	30.5	50.2	5	41.4	10.6	84.1	22	47.1	0	20.8	71.9	9	15.3	13.8	0.9	7.8	51.3	43.6	23	34	53.1	27.7	0	17.9	4.6	0	2.9	38.6	2.2	0	3.7	19	44.3	5.3	16.7	18.2	1.7	1.9	47
15.1	8	50.3	39	34.5	31.3	5.6	8.4	22.7	59.1	2.1	28.8	45.7	0.4	17	18.9	51.9	13.8	0	0	30.2	64.1	38.4	23.6	33.7	10.8	0.5	39.6	35.8	52	32.8	61	5.4	0	20	5.8	0	16.1	67.4	30.6	7.9	0	46	5.4	11.2	5.7	3.4	0	8.7	35.4
9.5	40.1	83.5	57.3	54	33	26.6	55.5	63.7	71.7	51.7	62.4	99.1	10.1	32.5	61.8	45.6	44	53.7	26.4	31.9	76	65.5	55.3	64.8	68.7	13.4	92.3	52.5	86.9	72.3	104.6	13.2	0	24	58.2	15.1	56.6	78.3	17.9	37.5	0	51	24.5	73.3	40.8	81.2	24.3	114	132.6
41.8	57.7	97.2	65.1	93.8	81.5	89.7	116.7	105.6	92.9	111.6	101.6	201	121.4	79.9	80.8	89.8	53.4	94.4	71.4	104.4	105.7	135	52.8	93.3	124	75.4	167.1	144.4	130.5	139.3	127.3	60	75	189.6	88.7	115.2	104.8	100.2	46.4	91	140.6	146.6	165.2	61.7	62.4	108.8	79.4	172.8	141.1
24.4	72.7	93.7	82.9	69	92	122.2	102.8	108.5	89.5	85.8	75	135.1	169.4	57.6	60.6	70.9	61.6	105.1	85.4	98.3	124.7	103.2	82.7	94.7	154.5	99.6	120.8	128.8	139.6	104.4	123.6	54	107.1	104.8	45.4	45.4	99.9	70.7	53	56.1	162.6	173.6	141.7	72.6	72.1	96.3	53.9	141.4	141.1
20.4	63.2	112.2	54.5	94	81.7	124.1	82	104	68.6	102.1	106	74.4	181.3	36.8	18.3	80.9	59.8	101.2	78.7	100	118.7	108.5	53.5	88.3	114	88.9	104.2	168.7	116.4	86.7	119.5	37.8	92.9	99.3	59.9	52.9	103.8	39.9	53.8	38.9	116.8	119.1	116.7	39.4	81.9	103.6	26.8	165.8	146.7
27.9	77.1	84.7	57	51.8	91.8	98	45.6	76.7	25.8	72	94.9	59.5	162.4	60.8	24.3	80.5	35.9	110.5	117.1	59.7	146.9	60.7	23.2	58.6	108.6	96.3	121.7	112.4	128.5	68.6	118.7	31.3	72	62.4	30.1	71.9	78.6	39	59.6	46.1	130.6	103	84.5	67.9	58.8	105	48.2	152	148.2
19.8	33.7	51.9	45.3	9	49	106.9	18.4	36.4	9.3	48.9	67.5	21.8	73.5	46.9	2.8	109.4	70.5	48.6	19	14.6	86.6	30.9	20.2	56.9	74.7	52.4	108.4	133.1	86.2	69.3	78	20	52.9	47.9	16	64.9	35.4	19	30.5	83.6	80.2	86	97.9	22.4	1.7	78.3	12.7	111.2	92.1
10.3	36.7	41	30.6	5.6	26.3	92.8	21.9	17.8	10.5	15.5	25.7	18	0	47.5	0	42	14.9	34	36.7	13.8	101	14.1	22.6	31.6	31.9	37.1	98.3	71.3	90	59.3	70.8	3	60.8	16.7	0	46.1	9.7	34.4	0	81.8	98.4	70.6	70.1	10	1.5	73.7	55.6	101.6	79
13.9	22.9	22.3	29.3	5.1	15.4	43.4	22.3	17.3	11.3	14.3	7.2	7.7	0	4.8	0	21.4	31	26.4	20.1	16.1	67.8	37.5	8.3	31.7	16.9	18.1	86.3	46.2	38.2	76.2	49.3	0	67.5	15.1	0	26.2	0	10	0	36	53.4	17.1	50.8	8.5	0	49.3	2.3	72.3	87.2
9.5	29.1	17.8	25.5	0	9.7	18.5	10.2	13.7	12.5	11.9	12.9	13.3	0	0	0.6	21.8	30.3	12.9	39.6	1.2	28.1	38.7	14	35.5	27.6	21.2	83.9	30.7	84	37.1	51.7	0	39	0	0	0	0	11.4	0	40.2	46.8	0	16.4	16	0	57.7	0	59.2	23.3
0	15.2	14.5	31.8	1.4	14.5	7.3	10	8.3	15.7	27.2	6.5	1.6	0	0	0	6.5	11.1	3.1	24.9	9	28.8	30.1	6.2	19.8	15.8	13	35.8	22	27.3	27.7	10.1	0	0	4.4	0	0	0	11.6	0	0	33	0	0	5	0	45.9	1.1	66.8	15.4
0	25	13.4	33.3	0.2	8.6	14.1	5.9	10.5	6.7	13.7	11.9	2.4	0.2	0	0	0	0	0	23.9	26.5	16.9	60.8	9	18.4	12.6	8.1	33.7	12.5	17.9	24.6	9.4	0	0	2.3	0	0	0	10.4	0	0	5.4	0	0	0.1	0	25.2	0	30.9	32.2
0	14.8	14.4	24.5	1.2	11.5	9.1	1.4	14.1	17.2	16.4	5.7	0	0	0	0	8.4	0	2.8	21.7	4.5	12.5	33.4	10.6	11.6	8.2	0	45.7	13	2	23.9	6.1	0	0	0	0	0	0	2.5	0	0	7.5	0	0	0	0	25.2	0	5.5	15.6
0	9.6	13.4	32.6	0.2	10.7	2.6	4.2	23.5	8.2	7.8	6.3	2.2	0	0	0	1.4	1.4	3.1	7.9	1	30.9	40.2	1.8	9.5	11.5	5.2	43.7	10.1	28.9	32.8	4.2	0	0	0.4	0	0	0.2	0	0	0	12.2	0	0	3.9	0.4	33.6	2.5	1.9	13.4
1	15.9	9.2	22.5	0	13.7	6.8	1.6	6.3	9.8	12	0.6	10.3	0	0	0	7.1	0	2.8	8.3	1.4	24.2	36.5	11	11	1.4	10.2	36.8	10	23.6	28.7	2.7	0	0	0	0	0	0	0	0	0	0	0	0	9.9	0	31.6	0	0.4	9.9
0.8	15.5	0	22.3	2.4	14.5	19.3	1	24.5	6.1	18.1	12.5	15.5	0	0	4.2	2.2	0	1.2	12.2	5.3	15.1	38.7	4.6	3.1	2	2.5	8.9	23.6	13.2	27.1	0	0	0	0.6	0	0	0	0	0	0	0	0	0	10.7	0	37.8	1.7	0.8	17.1
2	13.6	16.5	28.8	1.8	12.9	16.1	0	19.7	0.8	11.9	2.6	14.6	0.4	0	0	0	0	0	6.7	2.2	23.9	37.5	15.4	5.9	0	0	10	21	19.6	18.1	0	0	0	0.4	0	0.6	0	0	0	0	0	0	0	17.4	0	14.4	20.3	1.1	6.6
0	16.9	24.4	23.5	0	8.4	7.1	0	9.4	13.9	16.5	0	11.4	0	0	0	4.5	0	1	6.8	0.8	17.5	33	1.2	2.6	0	5.9	10.5	9.6	13.8	27.6	0	0	3.1	4.1	0	0	0	0	0	0	0	0	0	7.8	0	38.7	0	0	2.5
0	3	10.1	21.8	0	15.5	12.7	0	16.1	24.3	15.3	6.6	5.1	0	0	2.8	1	0	3.1	6.9	0	21	39.3	24.4	4.9	0	14.5	6.7	11.6	6.9	6.5	0.3	0	0	0	0	0	0.4	0	0	0	0	0	0	5.5	0	18.4	2.7	0	1.9
2.4	1	5.4	24.1	0	14	11.4	13.9	10.3	11.6	17.1	12.8	19.3	0	0	7.7	4.5	0	0	1.3	0	18.9	33.6	30.1	0	0	0	14.5	2.1	5.3	2.8	8.5	0	0	0	0	0	0	0	0	0	0	0	0	3.4	0	11.3	11.7	1.9	0
8.4	0.2	1.8	29.7	0	13.4	4.9	5.5	8.3	2.2	2	0	19.2	0	3.4	14.9	2.6	4.7	0	0.6	0	12	24	50.1	0	0	0	6.2	10.1	8.6	1.2	2	0	0	0	0	0	0	0	0	0	0	1	0	4.5	0	12.3	4.3	0	0
15.8	6.4	0.2	41.2	0	12.9	0.6	11.1	6.4	5.2	1.2	0	6.5	0	0	9.3	22.1	0	0	0.6	0	5.9	29.1	30.8	0	8.6	0	10.9	6.5	0	12	7.9	0	0	0	0	0	5.4	0	0	0	0	0	0	1.8	10.9	2.4	31.5	4.6	0
8.5	11.4	13.1	38.5	0	11.7	5.7	9.1	11.2	5.7	13.7	0	35.3	0	0	19.6	10.5	0	0	0	2.1	16.9	19.3	27.1	3.9	0	0	3.4	3.7	0	13.8	7.5	0	0	2.1	0	0	0	3.3	0	0	0	0	0	0	13.2	24.8	5.9	4	0
2.8	11.1	2.7	9.8	11.3	13.1	23.2	4	14.7	17.6	9.7	3	1.4	0	0	14.4	41.4	4.3	0	0	4.8	4.9	35.5	39.4	5.3	0	0	10.1	15.9	15.1	13.2	0	1.4	0	0	0	0	0	2.3	0	0	0	0	0	0	7.6	36.6	0	1.7	0.4
5.2	10.9	11.2	19.1	4.6	10.3	2.6	9	22.5	10.7	9.2	0	9.7	0	2.6	23.1	0	0	4.9	0	6.5	2.6	28.1	25.6	0	0	2	13.4	3.1	6.5	9.4	0	13.1	0	0	0	0	1.9	0	0	0	0	0	0	0	0.4	15.5	0	8.9	0
0.6	12.3	0	27.3	0	12.1	0.8	9.4	29.5	11.9	6.6	3.4	2.2	0	0	11.1	1.1	0	2	0	4.9	7.8	23.5	24.4	0	0	0	1.6	0.4	6.3	0	0	0	0	9.8	0	4.8	0	0	0	0	0	0	2.3	2.1	0	5.9	0.2	12.5	0
5.7	5.7	0	20.6	0	9.1	10.5	5.9	21.5	3.4	2.4	3	6.9	0	0.6	7.9	5.2	0	0	0	0.8	5	32.5	0	0	0	1	10.4	3.1	2	0	0	0	0	0	0	0	0	0	0	0	0	2.1	43.2	0.6	0	4.6	0	7	1.7
0.8	7.2	0	28.6	0.2	11	4	4.7	19.3	3.6	2.1	2.2	10.4	0	0.4	12.2	7.6	0	3.5	0	5.5	14.4	14.7	6.1	0	4.1	16.9	16.9	8.4	6.5	0	0	0	0	0	0	9.2	2.7	0	0	0	0	2.9	3.5	8.9	0	10.7	0	9.1	0.9
2.8	1.1	8.7	23.5	2.7	10	13.2	7.6	8.8	0	0.5	0	6.3	0	0	6.6	1.8	0	0.4	0	0.6	19.5	29.6	9.6	2.8	0.4	10.2	5.9	0.8	3.1	0	0.3	0	1.1	6	0	2.4	1.2	0	0	0	0	1.7	0.8	1.9	0	2.2	0	2.7	0
0	0	11.1	12	3.5	15.6	19.7	6.9	26	0	2.1	0	6	0	0	6.1	10.6	0	0	0	0	5	32.7	11.7	0.9	0	12.8	16.5	0	12	0	0.3	15.7	4.8	9.6	0	4.8	0	0	0	0	0	0	0	0.5	0	3.8	0.2	1.9	0
0	2.4	27.2	32.4	0.8	9.2	18.1	3	32.1	0	1.5	2.4	2.8	0	0	6.1	0.3	0	0	0	10.1	12.9	22.5	5.8	0	0.3	0	8.5	5.1	2.6	0	0	1.3	6.4	26.9	0.2	1	0	0	0	0	0	0	5.4	6.4	0	27.9	1.9	1.1	0
0	11.9	15.2	26.6	9.6	25.4	32.8	11.6	20.2	8.5	0.6	8.1	9.9	0	0	12.5	10.6	5.5	10.8	0	23.5	21.4	27.2	3.5	42.5	2.5	4.5	10	17.1	27	3.7	19.8	0	2.8	0.1	0.8	0	24.1	9.5	0	0	0	1.4	14.7	8.2	15.7	41	5.9	4.4	0
0	2.6	11.5	6.9	10.7	5.7	10.2	3.5	39.8	11.4	0.2	6.1	1.4	0	21.6	6.8	5.9	22.4	11.7	0.7	18.3	23.4	20.4	35.4	2.7	4.7	0.2	9.3	5.6	10.4	13.4	7.7	0	0	0	0.2	15.3	43.8	0	0	0	13.8	0	37.2	4.7	5.7	14.8	3.8	0	0
0	1	1.1	21.1	0.9	22.6	16	3.7	27.5	4.7	0	14	2.7	39.6	28.5	1.1	5.6	5.7	0.5	8.5	12	14.7	16.9	30.4	0	0	0	15.4	7.4	9.9	2.4	3.1	0	0.5	0.8	0	6.3	16.6	6.4	0	0.2	27.2	0	0.6	8	0	20.2	30	4.2	0
1.6	0	0	12.9	0	4.2	0	13.2	7.5	0.4	0	8.9	2.5	0.2	7.3	0	0.7	5.6	9.8	7.9	2.9	3.5	1.4	48.6	0	1.4	0	10.3	8.4	1	4.5	0	0	20.6	1.3	0	17.7	11.8	42.6	0	0	24.3	0	0	6.1	0	24.9	8.7	0	0
7.4	0	0	18.5	2	6.3	0	1.6	6.5	11.1	0	3.9	1	44.3	0	0	0.8	1.9	0.2	0.4	3.4	4.1	10.4	52.5	0	4.3	0	22.8	3.3	0	0.2	6.9	15	8.2	2.8	0	21.2	1.7	29.4	0	0	16.7	0	0	0	0	9.2	7	0	0
7.2	0	0	20.9	10.9	1.9	0	1.4	20.8	7.1	0	0.6	0.4	3.5	0	0	0	9.8	0.4	0	4	9.3	9	39.9	1.4	1.8	0	16.8	2.4	2.8	7.3	21.4	9.9	18	0.8	0	13.6	4.6	2	0	0	9.7	0	4	0	0	21	3.8	0	6.7
9.2	0	17.8	24.2	1.8	14.5	6.3	0.2	28	22	0	1.2	1	1.8	0	0	0	0.6	0	0	11	6.7	6.8	37.7	0.8	4	0	12.3	2.8	0	0.6	9.6	5.6	33.7	5.1	0	26.6	15.4	5.5	0	0	1.1	8.4	74.5	0.6	0	13.7	4.4	0	14.5
21.7	2.4	1	30.3	1.1	2.7	5.7	9	32.1	16.5	0.4	7.9	0	0	0	11.5	0.2	1.4	11.8	0	27.9	2.7	21.1	26.6	0.4	1.1	0	32.3	6.8	13.1	0	0	8.3	8.8	17.9	0	4	17.9	10	0	0	0	14.9	40.9	0.6	1.9	24.1	2.5	2.5	24.5
12.8	13.3	3.5	21.2	3.2	7.2	0.9	3.7	42.7	16.3	0	5.2	5	0	0	2.6	0	3.7	18.6	0	6.3	9.7	12.2	29.6	8.8	0	0	11.6	5.8	7.4	0	0	5.7	0	6.3	0	16.5	2.4	13.1	0	0	0	21.1	12.4	1.3	0	8	9.7	0	12.5
10	15	2.6	16.3	1.1	7.3	2.4	5.5	38.3	24.7	0	11.3	13.5	17	0	5.6	0	7	21.2	0	5.7	16.3	12	38.5	4.9	0	0	4.4	14.9	6.3	0	0	14.8	0	22.9	0	7.9	0.4	5.7	0	0.4	0	1.5	36.7	13.5	0	2.7	0	0	10.2
16	6.5	16.2	15.4	0.4	5.5	5.5	2.9	14.3	32.2	0	4.2	5.9	0.5	16.2	13.8	0.2	9.1	4.1	0	18.5	5.4	8	61.1	1.2	0	0	14.4	2.4	4.4	0	0	2.2	0	10.4	0	3.1	1.7	4.1	0	0.4	0	0	10.7	10.8	0	4	1.1	0	8.7
9.2	26.3	11	22	9.3	1.4	3.6	3.6	11.1	33.2	0	0	6	1.7	14.8	24	0	22	3	0	14.9	0.4	1.5	41.7	3.1	0	18.4	34.9	10.6	5.5	5.7	0	18.8	0	5.3	0	6.4	1.8	0	0	0	0	1.2	51.3	2.5	0	0.6	2.8	0	7.8
4.1	19.9	12.7	18.6	2.4	0	1	3.2	34.7	29.6	2.3	5.3	0.5	2.8	9.9	4.3	4.7	2.6	2.8	0	13.8	7.9	0.4	36.5	7.9	2	1.1	29.5	12.5	11.1	3.7	0	18.4	0	7	0	4.8	2	3.1	0	0	0	0	83.8	3.6	0	3.7	0.9	0	8.7
11.8	15.7	33.3	17.8	2.1	1.4	2.9	7.5	23.2	26.2	4.7	13.2	0.6	5.5	4.6	4.3	42.4	13.1	34.9	0	0.8	12.9	2.9	29.9	3.1	1.2	13.3	17.3	13.2	2.4	3.3	0	8.8	0	4.3	0	3.4	1.4	10.9	0	1.7	0	0	103.6	3	0	4.8	0	0	17.8
11.3	8.4	42.8	6.9	6.6	0.6	6.4	7.3	12.5	29.9	4	11.4	7.6	2.7	39.5	5	5.6	24.1	12.1	0	20.2	4.8	1	14.6	3.6	0	29	27.4	0.7	1.2	7.7	0	8.7	0	27.2	0	2.8	2.2	10.9	0.2	2.6	39	0	4.2	0.8	2.7	13.3	0	0	0
6.2	2.6	61.3	13.9	1	1.6	3	10.1	12.8	24.4	4.2	1.5	5.5	0.1	7.6	1.6	3.6	4.7	6.8	0	31.1	12.2	0	16.2	0.7	0	22.8	31.9	11.6	1.7	15.5	0	5.8	10.3	34.2	0	2.1	0.2	3.7	15.2	4.4	37.3	0	0	1.3	0	4.4	1.5	0.4	5.3
19.7	5.9	73.9	15.3	6.4	1.6	1	9.7	1.9	16.9	34.7	0	4.8	0	7.1	0	3.7	12.5	9.8	0	32.4	6.5	2.6	1.1	9.9	0	75.4	5.9	10.5	15.4	19.5	0	8.4	23.9	22.1	0	1.9	2.1	1.9	3.5	34.1	19.4	0	3.1	0	0	10.9	13.8	0	7.8
13.6	8.5	54	12.9	24.6	4.4	7.9	4.1	0.4	31.1	21.4	19.6	10	0	6.1	6.2	9.8	17.9	59.1	0	8.7	0	1	32.8	18.3	0	69.5	33	4.4	6.7	6.7	3.2	5	3.2	15.4	0	0	10.1	5.2	0	2.5	17.9	0	4.6	0	0	17.4	11.9	1.7	5.1
5.1	11.5	54.6	19.7	20.5	18.7	0.2	1.1	0.5	72.9	38.6	3	0.3	3.7	0	17.7	25.1	14.1	40	0	8.4	1.2	2.4	102	12.5	6.7	76.4	43.7	5.5	0.8	12.8	12.7	2.5	0	8.5	0	0	9.4	6.6	0	0	0.6	14.9	3.6	5.7	0	9.7	4	0	1.7
21	12.5	46.2	4.6	0.8	2.3	3.6	33.3	1.2	41.5	31.2	0	2.6	13	0	4.9	15.9	14.4	76.1	0	7.7	1.5	3.9	73	16.5	3.7	89.6	15.6	8.3	1	19.3	44	6.1	0	19.1	0	0	0	0	0	0	0	2.1	4.9	11	0	5.9	4.6	0	8
21.4	8.7	55.2	18.4	2	19	3.1	3	8.5	25.9	31.2	3.2	32.8	4.4	2	15	8.1	12.6	28.1	0	16.5	0.3	1.8	44.9	0.6	1.2	62.4	33.1	9.5	0.6	37.6	43.3	0	14	17	0	0	13.9	11.4	0	0	0	4.1	6	2.8	0	22.5	0.2	0	2.1
21.8	26	55.6	8.2	0	5.4	0.3	13.7	3.9	49.9	31.1	1.6	24.5	6.5	0	1.6	12	11.4	0.6	0	3.6	0	6.3	47.3	9.1	1.8	106.8	15.1	9.3	0	31.1	68	0	6.4	21	0	0	2.7	19.5	1.2	0	0	0	1.9	0.6	0	26.6	2.8	1.5	0
21	37.5	50.8	11.6	0	0.6	4.1	8.1	5	103.9	24.4	7.8	19.6	0	4	0	1.2	5.4	3.7	0	6.6	0	1.4	71.2	24.8	6.4	47.2	15.2	7.1	0	13.3	69.3	5.8	19.6	11.3	0	0	11	5.4	13.7	0	53.9	0.2	0.2	0	0.8	19.9	5.9	0	0
7.9	38.3	59.6	8.6	0	3	2.2	8.9	0.8	49.5	16.2	33.6	24.4	0	57.1	0.8	10	20.9	0	0	9	0	0	44.2	24.6	1.3	24.4	11.3	32.9	1.4	18.8	77.2	3.7	37.4	15.8	0	0.6	4.1	1.9	26.6	0	13	30.5	0	0	0	23.5	5.3	0	27.7
27.9	52.2	50.8	20.4	0	2.6	3.3	13.1	0	52.5	40.3	13.1	25.2	0	0	0.8	19.7	10.3	2.8	0	6.7	0	1.5	48.5	27.4	0	5.2	16.2	26.9	17.9	26.5	54	11.6	16.6	37.1	0	13.7	1.5	3.3	9.6	22	0.6	0	0	0	0	30.1	2.5	0	33.2
6.1	26.5	27.1	16.5	0	0	1	6.1	0	26.2	35.7	21.8	25.6	3	0	0.2	11.1	7	0.4	0	6.1	0	2.3	53.2	3.4	0	5.1	2	2.8	0.8	0.8	48.4	7.7	14.7	27.8	8.3	21.8	0.6	1.2	7.1	25.3	2.7	10	0	0.6	0	25.9	4.2	0	21.4
18.4	29	47.4	44.7	0	8.8	1	6.5	21.7	44	7.7	40.2	53.8	12.9	0	0	13.6	9.7	10.7	0	20.7	0	0	25.8	50	0.1	11.1	13.4	10.2	5	8.1	38.4	4	0	17.9	18.1	25.3	12.2	33.8	17.9	5.8	2.8	5.7	6.8	1.5	4.2	17.1	11.4	3.2	3
22.9	39.7	38	28.6	0	27.8	0	20.7	44	47	25.2	17.4	37.6	3.2	10.7	5.7	19.1	38.7	12.7	0.4	22.9	0	0	44.9	21.1	4.5	0.1	34.8	8.1	0.7	4.7	20.4	2.8	0	20.1	25.6	36.7	4.6	9.5	0	1.7	0.3	2.4	0.8	0	18	27.1	11.4	0	13.7
32	27	71.9	14.5	2.2	7.2	19.4	5.1	60.6	42.9	73.4	14	11.4	3	0	16.3	18.1	26.8	4.9	0	11.2	0	2.4	42.8	10.7	7.6	0.8	33.4	22.9	0	0.2	30.9	3.4	0	44.1	28.5	6.9	9.9	67.7	3.1	10.2	0	0	0.4	1.1	15.6	8	25.2	0	2.7
23.1	15.6	62.3	24.6	16.2	9	57.3	5.2	71.9	55.8	44.5	18.7	12.2	2.5	17.2	25.8	38.8	18.3	14.1	0	16.5	0	4.1	33.9	0.9	3	0.8	24.1	6.3	18.2	8.3	23.8	20.2	0	28.3	1.9	7.4	1.8	86.7	22.6	30.1	4	1.2	0.6	0.9	0	14.4	5.5	0	3.4
47.1	59.1	78.3	54.5	53.8	21.2	43.4	38.2	20.9	83.3	51.3	59.9	73.8	17.6	52.5	35.2	51	58.9	86.2	14.2	37.7	54.3	53.6	70.9	71.3	50.9	18.9	94.1	57.7	43.1	106.4	83.5	12.4	0	44.1	13.3	23.1	31.7	79	18.3	7.7	84.5	56	0	52.9	37.8	74.4	40.6	112.8	104.3
87.9	132.1	88.4	57.7	67.6	77	46.4	90.1	115.9	92.1	92.7	136.5	145.7	190.9	37.1	65.7	59.5	44.2	141.8	83	99.2	101.1	106.1	81.8	98	117.5	50.7	111.3	130.1	113.5	107.1	144.1	65	3.3	142.9	59.2	54.2	147.1	67.4	58.2	51.3	165.9	175.2	151.7	49.2	84.9	89.2	46.7	158.9	114.7
27.3	99.3	85.1	95.5	46.8	81.7	108.7	104.6	120.9	68.1	62.7	115.5	107.5	87	61.2	60.9	65	71.9	78.6	105.7	104.1	131.4	103.7	62.7	97.2	124.9	72.2	131.5	89.2	86.1	107.3	115.8	46	0	110	57.6	14	122.2	53.5	48.3	69.9	177.4	145.6	220.2	56.9	46.1	99.9	13	126.2	139.7
15.3	71.4	96.9	49.9	28.1	62.9	78.7	72.7	48.7	35.4	79.4	108.2	84.9	154.8	29.5	41.7	85.3	46	82.5	74.8	81.8	117.1	56.2	16.1	76.6	90.8	104.4	124.5	93.4	56.2	88.6	111.6	15.2	0	111	38.4	12.3	123.6	67.3	51.7	54.9	150.2	56.1	136.7	63.9	16.3	123	47.2	154.1	90.7
5.2	56.2	83	39.3	32.6	55.5	53.2	39.4	46	30.7	52.4	82.5	28.5	9.2	16.5	10.1	53.4	68.9	63.1	55.1	52.3	87.4	52.3	13.2	79.8	110.1	34.4	69	81.3	61.7	98.8	76	0	0	92.5	38.8	0	72.9	23.7	3.7	55.6	128.4	3.9	116.2	19.4	7.7	81.9	1	129.7	118.7
1	50.2	57.6	44.8	17.7	4.8	3.4	20.2	20.5	1.6	35.6	37.5	16	0	29.8	0	44.7	31.5	27.9	43.4	28.2	87.8	34.1	6.3	38.7	68.6	43.5	68.4	74.8	14	67.6	59.4	0	0	48.1	15.9	0	74.8	25.8	0	16.9	93.2	0	77.3	0.4	11.8	66.9	0.9	90.8	56
6.5	24.3	11.7	36.3	0	9.9	5.5	19.3	24.4	5.2	20.7	23.8	10.5	0	4.6	0	6.8	17.6	22.7	45.3	11.5	29.7	29.1	6.9	33.4	64.2	34.5	68.1	19.8	1.2	44.8	34.8	0	0	21.4	0	46.1	54.9	9.9	0	1.4	67.5	0	40.1	0.9	5	17.4	0.4	58.3	21.6
15.9	21.7	8.9	35.3	0	2.8	8.1	14.4	13	5.3	17	12.1	18	0	0	0	2.9	5.1	7.4	35.6	12.9	30	24.7	13	38.5	30.1	21.8	29.4	6.5	0	44.8	11.8	0	0	0	0	2.7	25.3	5.5	0	0	21.4	0	0	6.5	1.3	25.7	1.5	51.6	22.8
10.3	21.8	1.4	35.8	1.4	0.6	3	12.8	12.5	7.8	2.2	15.9	9.5	0	0	0	10.4	8.3	9.7	15.2	12.3	10	24.4	4.2	23.5	10	2.4	13	9.2	0	26.3	2.4	0	1	0	0	0	7.1	0.6	0	0	0	0	0	9.2	3	10.7	0	29.2	7.5
0	24	4.7	28.5	5.5	5.4	1.8	7.8	21.1	8.1	0	5.7	13.7	0	0	0	4.9	4.8	3.4	8.7	6.2	30.3	26.8	10.5	1.3	4.9	0	13.8	19.4	0	29.3	15.3	0	2.1	7.9	0	0	4.3	0	0	0	0	0	0	0	3.6	18.3	0	23.3	6.2
0	24.6	13.4	37.5	0.4	8	0	14.5	26.4	2.2	2.1	2.6	13.4	0	0	0	1.8	8.5	1.4	0	5.3	29.8	27.4	10.9	4.5	0.1	2.4	8	3.7	0	26.1	6.2	0	4.1	6	0	0	4.7	0	0	0	0	0	0	0.5	0	34.6	0.9	12.4	1.5
0	24.3	26.9	24.2	0	8.6	1.4	8.1	19.5	13.1	8.4	0	1.9	0	0	0	0	6.1	0	0.5	1.8	5.3	34.9	5.4	3.3	2.3	0	12	0	0	22.7	2.4	0	0	2.3	0	0	3.9	0	16.2	0	0	0	1.5	2.9	0	17.4	15.2	12.7	0
2.8	27.6	16.5	38.7	0	9.3	0	5.2	29.6	12.3	10.1	0	11.5	1.2	0	0	2	19.4	2	0.5	4.8	29.8	38.5	6	8.9	0	0	9.3	3.1	0	26.6	5.5	1.7	4.2	0.8	0	0	4.8	0	1.7	0	0	0	3.5	0.8	0	34.2	7.2	2.8	0
0	12.9	17.8	39.3	0	2.8	0.6	0.8	20.4	14.9	6.9	8.5	22.2	0	0	0	4.1	4.1	0.4	0	1.9	11.9	30.4	8.2	6.8	0	0	3.3	0	0	22.6	1.8	0.6	0	0	0	0	5.8	2.9	0	0	0	0	0	0	0	21	2.5	1.5	0
4	9.7	16.7	39.3	0	9.9	0	7.7	15.7	18.9	15.2	7.3	8.7	0	0	0	0	24.8	0	0	5.5	9	37.2	4.1	0	0	1	0	0	0	14.8	0.4	0	0	0	0	0	0.8	0	0	0	0	0	0	0	0	28.5	5.9	1.3	0
0	0.8	17.8	33.7	0	11.6	0	0	22.4	12.8	16.8	2.4	26.5	0	0	0	0.6	15.4	0	0	2.4	13.6	35.9	4.3	3.5	0	8.1	13	0	2.8	31.3	2	0	0	0	0	1.4	3.5	0	1.7	0	0	0	0	0	0	16.8	1.1	0	0
0	3	10.1	34.9	1.2	8.2	6.9	4	24.4	24.2	10.2	5.2	5.8	0	0	0	2.6	2.4	0	0	0	19.5	20.4	3.9	2.9	0	0	24.6	0	15.9	24.2	1	0	0	0.4	0	0	0	0	0	0	3.4	0	0.4	4.7	0	17.7	1.9	0	0
0	2.6	15.4	27.9	0	0.6	4.2	1.1	1.2	5.5	18.6	11.4	21.2	0	0.8	0	0.2	11	0	0	2.4	13.8	29.9	22.4	8.3	0	2.6	10	0	10.8	20.9	0	0	0	1.5	0	4.2	0	0	0	0	29.4	0	0	4	0	21	0.9	0	0
1	0	17.7	32.8	0	8.3	0	3.3	6.9	7.1	9.8	6.9	11.7	0	0	0	3.5	1.8	0	0	0	22.3	22.7	3.9	7.8	0	12.5	12.1	0	1.6	17.9	0.8	0	0	0	0	3.9	0	0	0	0	4.8	0	0	10	0	7.9	11.6	0	1.1
0	2.6	25.9	31.5	0	9.5	2.4	1.7	19	8.1	14.9	8.8	4	0	0	0	0	0	0	0	0	10.2	25.2	18.3	0.1	0	11.7	11.9	0	0	14.9	0	0	0	0.6	0	2.1	4.8	0	0	0	0	0	0	6	0	3.3	7.1	0	1.9
7.3	0	9.6	22	0	7.7	0	6.4	17.9	16.6	12.4	5.6	0	1.6	0	0	0	0	1	0	0	8.8	31	36.5	0	0	0.6	11.8	0	3.1	8	0	0	0	0	0	0	5	0	4.2	0	0	3.7	0	0	0	20.3	25.2	1.3	2.1
15.9	0	11.7	15.1	0	8.3	0	8.5	16.2	9.7	9.3	3.9	0	0	0	0	1.4	4.9	5.7	0	0	12.2	35.5	51.1	11.2	0	20	5.3	0	15.6	0	0	0	0	2.9	0	0	9.8	0	0	0	0	0	0	5.8	0	24.1	28.4	2.1	0
0	3.6	15.5	0	0	4.8	4.1	6.7	17.4	3.6	3.5	7.1	0	2.2	0	0	4.7	0	12.3	0	13.9	3.9	38.2	80.7	3.7	0	0	7.7	0.2	12.9	0.6	0	0	0	0	0	0	1.2	0	0	0	0	0.4	2.1	7.9	0	3	0	30.3	2.6
0	0.4	0.4	0	0	1.6	3.1	2.4	10.5	9.1	9.4	1.6	0	0	0	0	1	0.2	26.8	0	0	4.5	26.3	47.6	1.8	0	0	13.1	6.7	13.7	6.5	0	0	0	0	0	5.4	0	8.7	0	0	0	0	0	0	0	0.9	2.1	0	1.6
0.4	6.7	0.2	0	0	5.7	2	8.7	18.4	3.4	4.6	3.4	2.2	0	0	0	2.4	4.3	0	0	20.4	9.4	39.6	44.5	8.1	0	0	18.2	13	6	6.5	0.2	0	0	0	0	13.1	0	0	0	0	38.6	0	0	0	0	0.9	3.2	20.7	0
0	10.7	4	0	0	0	0	7.1	5.2	2.6	4	4	0.4	0.6	0	0	0	0	0	0	3.7	5.3	19.5	6.7	7.7	0	0	14.9	0	0	7.3	0	0	0	5.2	0	1.5	0	0	0	0	4.2	0	0	0.9	0	4.1	2.3	9.4	0
5.5	15.7	22.3	0	0	3.7	0	10.3	22.7	8.9	3.4	9.5	6.7	0	0	0	0	2.8	37.7	0	8.3	13.1	46.8	22.8	9.8	1.4	13.8	13.2	0	0	3.4	1.6	0	0	6.3	0.2	3.2	0.5	4.8	0	0	17.4	0	0	15.7	0	5.9	16.5	4.1	24.8
5.5	25.2	1.5	1.2	0	8.2	0	4.9	21.5	5	12.5	4.8	0	0	0	0	0	0.2	28.2	0	6.7	7	24.8	38.7	1.2	0	41.3	24.3	11.4	0	15.4	0	0	0	2	0.4	0.9	16	0.4	17	0	4.8	0	0	16.9	0	34.8	0.4	3.4	3.2
11.1	4.4	0	24.5	0	5.4	0	1.7	21.7	13.5	6.9	4.7	4.7	0	0	0	0.8	7.3	20.5	0	6.8	11	0.6	24.2	18.5	0	11.9	21.7	0	0	0	0	0	0.8	0	0	0	1.8	0	18.9	0	5.5	1.8	0	4	0	33.1	1.1	1.5	19.2
12.9	20.4	7.3	26.8	2.9	3.5	0	0	6.4	7.9	23.7	4.9	3.3	0	0	0	0.2	23	5.8	0	4	13	15.5	44	17.9	0	8.2	10.8	0	0	0	0	0	0.6	0	0	0	3.5	0	3.7	0	11.5	1.6	25.7	3.2	0	19.5	5.5	0.9	0
13.2	12.8	23.2	26.1	8.4	13.2	11.9	5.2	35.1	9.7	16.1	1.2	7.5	1.6	5.5	0	27.9	15.9	12.3	2	13.7	31.2	24.2	63.4	20.9	1.4	28.6	25.3	5.9	0	0	4.1	4.8	0	10.9	2.5	0	6.2	17.9	0.2	2.7	1.2	9.4	0.4	23.5	22.2	22.5	10.2	0	0.9
5.8	22.1	3.8	25.8	9.9	1.6	6.4	29.7	22.4	1.3	3.4	36.4	1.8	6	16.1	0	25.9	6.2	0.4	0	29.1	14.3	17.9	55.7	1.9	0	0.9	11.8	0	13.7	15.3	0	1.7	15.7	27.5	0	21.5	40.8	7.3	0	31	0.2	1.8	33.3	2.8	16.3	17.1	1.7	1.5	0
0	6.9	0	25	1	5.4	0.3	23.4	18.7	7	3.2	14.6	0	38.3	15.7	0	26.9	4.8	0	0	16.6	13	13.8	61	3.7	0	0	1.8	0	0.9	17.3	2.9	6.1	1.8	32.6	0	0.5	3.9	2.3	0	7.4	0	31.6	48.1	11	10.1	13.5	8.3	1.3	0
0	18	0	12.4	0	7.4	0	18.9	30.4	3.4	1.5	9	0	4.4	0.8	0	4.3	4.6	0	0	11.1	6.6	1.3	51.5	3.2	0	0	22.4	0	0	2.8	0.4	28.7	0	2.3	0	0	16.5	13.3	0	0	0	18.1	45.8	9.5	10.8	4.9	6.1	0	0
0	24	0	37.9	0	2.8	15.5	8.8	19	3.4	1.6	1.7	0	2.6	0	0	0	7	0	0	1.2	5.1	4.6	50.3	2.2	0	0	5.8	0	0	3.9	0	0	0	9.9	0	0	7.5	22.6	0	0	0	36.6	52.5	9.7	0	1.8	1.5	0.9	0.2
0	13.5	0	23.8	5.3	4.6	14.9	5.4	13.2	2.5	6.9	5.6	9.2	0.9	0	0	9.9	4.7	0	0	0.5	4.7	14.6	54.3	1.7	0	0	1.1	0	0	0.4	4.3	18.8	0	13	0	0	4	14.5	0	0	0	35.8	10.6	2.7	0	3.7	2.8	6.4	4.7
0	17.3	13.1	23.1	3.5	1.9	4.7	2.8	29.7	5.9	2.6	2.7	17.9	0	0	0	1.1	0	0.3	0	0	7.9	28.2	26.7	2	0.4	0	8.2	0	0	0	0	6.9	0	0.8	0	6.1	5.8	12.4	0	0	0	22.9	7.2	0	0	8	2.3	1.3	10.1
14.3	17.2	20	28.9	0.8	0.8	8.1	0.6	17.4	10.9	0.7	0	0	17.1	0	0	0.2	19.1	4	4.8	2.4	1.5	31.4	71.8	2.1	0	0	1.8	10.7	0.1	0	0	1.7	0	0	0	27.8	11.3	21	0	0	22.5	4.1	24.3	10.2	0	5.7	6.8	1.9	0
9.5	20.4	16.9	24.5	0	0.9	4.9	7.2	21.1	8.6	2.7	2.2	24.1	5.1	0	0	0.5	0.2	2.5	5	12.3	2.8	26.2	24.3	2.8	1.1	0	18.4	9.6	0.1	3.9	0	3.1	0	0	0	6.3	12	12.1	0	0	10.6	2.9	9.5	0	6.4	1.5	3.2	0.4	0
16.5	11.2	12.3	21.7	0.2	3.9	19.9	4.3	1.8	10.2	0.2	3.1	19.2	2.1	0	0	0.9	12.2	1.7	0.6	0.3	27.6	3.1	28.8	0.4	8.9	0	9.7	13.7	0	2.9	0	13.7	0	0.6	0	0	1.5	4.9	0	0	24.9	0	20.1	0	6.5	3.4	2.3	0.6	0
16.3	17.6	18.9	20.6	0	4.1	24.9	11.1	1.6	10.6	0.4	3	22.4	24.4	0	0	9.1	7.3	1	0	0	9.9	16.4	38.9	3.3	0	0	15.4	12.8	0	5.9	0	8.8	0	7.2	0	0	0	0	0	0	14.3	0	21.1	0	17	10.7	4.2	0	0.6
9.4	4	12.9	22.9	0	12.5	9.2	1.4	0.6	16.1	1.8	0.9	29	4.6	0	0	6.7	10	7.8	0	0	4	17.3	25.9	5.3	6.1	0	9.4	10.4	0	3.1	2.9	7.9	0	12.5	0	1.4	0.6	0	0.4	0	15.1	0	5.6	0	3.2	17	9.9	4	5.9
15.1	11.1	18.1	12.2	0	16.3	8.9	0	0.2	31.7	1.6	0	15.4	1.1	9.7	2.4	15.8	6.7	5.8	0	3.9	5.4	0.7	27.5	0.4	13.1	0	3.6	24.2	0	0.2	0	8.4	0	6.3	0	2.9	0	0	16.2	0	12.7	0	18.4	0	5.5	25.5	1.5	3.2	6.1
21.3	17.6	17.1	13.7	0	4.7	1.7	37.9	0	25.9	18.4	0	28.9	0	33.7	8	9.2	11.6	6.9	0	4.5	9.1	11.6	27.1	0.4	0.5	0	17.4	15.4	0	0	15.6	2.5	0	8.7	0	0	2.3	0	26.8	0	6.2	0	25.8	0	7.6	29.3	1.3	0.9	0.8
19.3	13.9	38.6	18.2	0	12	12.7	19	6.5	22.1	7.4	1.2	11	0	16.1	26.5	13.8	9.7	2	0	0.2	2.9	17.8	41.6	8.6	6.9	0	9	19.1	0	14.9	6.3	0	10.2	9	0	0	2.3	21.7	13.1	0	1.9	0	11.9	0	17.6	10.4	1.9	0	0
9.4	20.8	37.5	4.8	0	13.3	6.1	8.2	3.8	36.1	20	0.2	15.7	0	2.6	4	27.8	4.6	3.8	0	1.6	12.5	4.5	31.5	2	0	0	40	27.8	0	8.6	4.6	0	25.5	6.1	0	7.1	0.8	20.6	0	0	0.2	0	4.1	0	0	11.6	7.4	3.4	0
7.3	2	41.6	15.8	0	2.3	2	13.8	0	34.1	3.9	0	11	0	0	1	36.4	7	7.4	0	30.6	8.4	4.4	45.9	9.8	0	0	17.2	12.9	0	15.7	4.3	0	19.3	16.1	0	26.8	0	10.3	0	18.1	3.7	0	2.8	0	0	0.6	31.7	4.4	4
2.6	9.5	45.4	2.9	0	7.9	10.7	7.5	0.6	29.6	11.5	0	6.8	0	14.2	0.8	41.6	8.9	9	0	13.8	1.4	5.4	38.1	13.8	8	0	25.5	21.1	0.6	0.2	0.4	0	10.3	6.6	0	18.8	0.2	0	0	25.3	2.9	0	4.2	0	0	0.4	8.7	8	0
37.6	12.7	38.3	21.7	0	10.3	17.6	12.1	2.6	43.8	4.6	12.6	27.4	2	2.5	0	11.3	19.3	16.8	0	9.9	3.2	3.6	41.4	2.7	13.7	0	35.8	27.7	21.5	3.4	0	2.5	3.8	4.3	0	12.8	1.9	0.4	0	14.7	6.8	0	3.6	0.9	1.9	3.9	3.8	3.8	5.5
13.2	15.1	55.9	8	0	14.3	5	1.4	17	10.8	6.1	9.4	16	6.4	0	26.6	34.6	11.1	25.5	0	15.5	0	3	39.1	2.9	5.3	0	40	7.4	0.7	2.5	0	0.8	0	6.3	0	16.4	0.6	4.9	1.9	2.9	6.5	0	6.5	0	0	12.4	3.2	4.2	6.3
17.5	5.2	34.1	11.6	0	0.6	2	2.7	40.6	47.8	1.8	3.6	8	5.1	0	10.9	11.3	9	35.2	0	9.6	0	3	40.9	1.4	3.7	0	6.4	22.6	0	4.2	0	1.4	0	2.5	0	32.6	1.5	2.6	0	0	11.6	4.6	10.7	0	0	2.3	3.4	7.2	79.5
17.8	6.8	40.6	6.8	1	6.1	2.4	2.1	2.4	42.6	0	3.8	37	0.4	0	0.2	33.2	5.3	7.6	0	6	0	0.4	42.8	0	1.4	0	45.9	43.8	17	10.8	0	0	0	5.7	0	1.5	5.4	2.5	0	1.2	9.6	1.6	2.1	0	0	0	2.3	0	36.8
10.6	18.1	39.3	16.9	25	9.7	15.3	0	12.9	44.6	2.2	0.2	29.4	0.6	0.9	14.9	15.6	7.6	3.1	0	0.1	0.5	5.1	50.5	0.8	11.7	0	3.2	49.6	15.2	17	0	0	0	11.4	0	0.8	1.9	4.1	0	2.5	8.5	4.7	3.6	0	0	6.3	4.4	0.4	6.4
17	4.7	42.5	18.2	11.6	14.5	9.9	3.9	2.2	35.2	10.8	8.6	22.6	0	39.1	3.7	6.4	7.6	21.8	0	20	0.7	6.8	47.5	0	8	0	14.3	41.9	19.3	19.1	6.5	4.4	0	9	0.2	8	0	6.4	0	0	8.9	0	2.6	0	0	23.3	1.5	2.1	4.7
21.5	1.9	40.1	10	1.1	7.9	7.2	19.7	0.4	31.4	39.1	12.8	31.5	0	11.7	12.2	33	1.2	9	0	13.6	1	5.2	33.2	8.2	10.8	0	32	12.7	35.9	13.2	8.8	3.9	0	7.3	24.7	20.2	4.8	36.7	0	0	14.5	25.3	0.3	14	0	0	0.4	0.4	0
25.7	5.4	35	17.8	0	0	1.9	6.7	6.5	13.5	0.2	14.7	16.1	0	3.2	2.4	12.2	1.4	0	0	12.8	3.9	1.6	23.8	14.4	2.8	0	24.7	22.4	1.8	5.5	12.6	17.6	0	5.5	2.5	41.3	5.4	10.4	0	0	6.9	6.9	26.9	8	0	0.6	3.3	2.1	4.2
13.6	6.5	55	8.1	0	0.6	2.4	8.8	55.9	23.1	5.1	3.6	10.6	2.6	2.6	3.5	22.7	5.1	6.1	0	17.6	5.9	12.5	39.1	7	0	0	22.5	9.7	1.2	42.2	27.7	11	0	11.4	0	3.3	3.3	9.4	0	13.7	6.3	0	13.5	7.9	0	12.3	46.9	0.4	8.9
25.5	41.2	20.6	9.5	6.6	0.8	7.4	14.3	62.8	20.3	7	21.4	39.7	1.2	54.2	7.3	16	6.3	6.3	0	16.5	5.2	4.7	45.5	8.2	0	0	47.6	17.9	3.3	30.7	41.3	2.7	0	1.9	0	0.4	2.9	0.3	26.2	2.8	8.4	3.2	12	5.2	0	6.6	11.8	1.3	14.6
33.7	15.1	32.2	13.9	8.6	14.3	8.5	16.4	4.2	42.4	3.6	10.9	17.6	5	39.7	2.1	37.1	2.6	11	0	10.7	24.8	2.8	36.8	36.7	0	0	38.9	21.1	0	7.5	37.5	4	0	1.4	0	0.2	17.1	21.3	17.9	2.6	7.5	19.6	1.4	0.2	0	2.6	4.6	7.8	0
28.2	9.7	34.1	11.6	20	11.8	1.3	0.4	1.9	52.7	10.7	0	29.1	0	47.4	2.7	17.3	3	10	0	13.6	15.8	4.9	41.7	21	0	0	42.1	26.1	0	3.9	49.5	4.9	0	7.7	0	0	14.1	33.3	1.4	0	10.2	1.7	1	1.1	0	8	3	7	4.6
22.2	39.7	89.9	25.3	49.1	15.9	41.1	34.8	9.6	63.6	3.1	11.5	57.8	19.8	44.6	21.4	57.2	19	57.7	27.9	60.6	3.3	38.3	61.3	68.3	38.3	5.9	107.6	57.4	19.8	46	80.3	16	2.7	31.9	0	50.6	25.5	48.5	0.2	0	38.4	15.1	0	37.6	11.9	55.2	17.8	116.8	74.2
62.5	91.3	97.4	49.8	44.3	97.1	89.8	145.9	71.3	69.7	81.1	112.1	147.5	174.4	54.3	90.1	74.3	50.6	99.7	91.3	94.4	34.7	60.8	48.2	114.9	99.6	49.7	110	86.9	75.3	113.4	98.2	64.8	20.5	93.1	12.5	148.9	123.1	94.3	28.2	100.5	179.9	129	118.8	53.3	52.3	111.4	26.4	176	146.6
31.3	76.1	73.3	38.3	49.7	88.4	53.5	120.1	100.3	24.7	92	131	93	122.2	30.9	54.5	38.4	22.6	71.2	72.7	150.7	79.1	72.4	50.5	86.7	110	66.8	86.1	113.9	58.6	78.2	91.3	41.2	10.3	114.5	36.1	97.7	82.9	58.8	70.1	37.6	147.3	96.4	189.3	58.6	61.4	97.7	3	118	118.5
41	58.9	71	44.9	49.5	57.8	48.7	62.3	77.6	29.5	77.4	65.1	43.9	49	49.2	25.5	95.5	18.4	59.4	34.8	97.2	76.6	38	42.5	72.6	96	81	98.5	81.9	49.9	100.6	62.9	29.2	71.7	131.8	60.7	54	96.6	66.4	67.5	83.2	125.3	106.3	143.1	39.5	27.8	59	3.2	111.1	95.1
10.3	48.6	56.3	31.3	8	41	6.7	10.1	16.7	2.8	58.3	36.3	6.3	25.1	45.6	16.7	41.8	12.8	23.4	26.9	65.8	48	22.4	6.6	47.8	98.7	79.5	115.1	41.6	35.6	65.8	77.1	0.4	43.6	62.4	21.1	27	68.6	21.7	34.4	59.4	94.9	84.4	54	6.4	14.6	29.4	0.6	107	61.9
24.2	10.9	11.2	31.4	2.8	3.8	8.1	13.9	35	6.5	46	12.9	0	32.3	11.1	9.5	26.9	4.5	2.8	25.6	25	20	8.6	19.3	24.7	43.8	51.1	74.7	20.9	29	60.4	21.1	0	5	26.5	0	0	24.1	0.9	15.3	2.9	62.1	30	68.5	0.6	7.1	16.5	2.3	80	55.9
9.9	3.6	10.4	38.5	0.4	0.8	6.9	2	15.9	8.6	8	9.3	1.8	0	0	18	14.7	0	7.1	14	14.6	9.9	18	25.9	10.1	26.1	15.7	57.8	36.3	2.8	40.1	5.9	0	0	5.3	0	0	18.5	12.2	0	0	27.6	0	5.8	0	10	1.3	4.4	64.9	3.6
1	7.9	8.1	25.5	1.8	6.5	4.3	0.4	6.7	8.4	5.6	14.6	8.3	0	0	11.1	30.5	1.2	6.9	17	8.3	6.7	14.3	22.2	16.4	16.9	0.6	35.9	17	0	30.3	3.9	0.4	0	0.8	0	0	0.4	24.8	0	0	26	0	0	0	14.2	18.8	1.9	30.1	0
5.7	14.6	7.6	27.8	2.2	2.2	8.2	9.2	5.9	13.5	15	10.6	1.2	0	0	18.3	15.2	1.6	1.8	19.2	8.8	8.9	16.1	55.4	10.3	7.7	0	17.8	7	0	45.8	0	0	0	1.5	0	0	0	10.8	0	0	6.9	0	0	0	4.6	8.5	0.1	2.9	2.3
1.6	14.6	11.5	29.1	0	1.8	1.8	7	9.3	11.1	16.5	6.1	10.3	0	0	14	1.8	6.5	2.6	17.8	4.5	30.2	34.8	27.3	6.7	5.7	2.8	17.3	4.9	3.7	0.2	0	0	0	0	0	0	1	0	0	0	0	0	0	0	8.2	1.9	4.5	0.4	0
9.5	3.4	15.1	19.5	0	0	0	11.5	9.7	11.4	8.8	7.9	0	5.7	0	8.7	0	5.6	3.1	24	5.5	6.8	19.8	19.3	0	0	0	29.9	2	3.5	0	0	0	0	0	0	0	0	0	0	0	0	0	0	0	9.7	1.1	8.6	0.9	0
16.3	4.2	14.3	26.4	0	5.4	4.8	7.3	17.8	7.8	14.4	3.2	0	0	0	25.9	3.3	1.9	2.8	10.4	2.8	2.5	32.4	39.3	2.8	0	0	11.1	4.8	0	2.2	0	0	0	1.9	0	0	4.6	0	0	0	5.6	0	0	6.4	0.8	6.8	3.1	0	8.1
21.4	0	9.3	25.5	0	2.4	9.1	9.5	7.3	14.8	18.5	1	0.2	0	0	36.2	2.2	0.8	0	4	0	0.9	21.7	25.7	3.5	2	0	15.1	2.3	0	7.5	0	0	0	1	0	0	0	0	0.4	0	0	0	2.7	10.3	0	5.1	0.4	0	7.1
28.8	0	10.5	27.9	4.4	4	3.2	2.8	16.1	4.3	16.3	0.6	5	0	0	16.6	0	0	0	0.6	10	8.9	40.4	49.1	0	0	0	24	0	0	7.3	0	2.3	0	5.6	0	0	1.5	0	0	0	0	0	3.5	3.4	3	19	1.9	0.6	3.7
15	0	4.1	31.5	2	2.6	0.4	2.4	12.9	0	13.7	0	3.6	0	0	2.6	0	0	1.8	2.6	2.2	13.8	35.9	35.3	2.9	0	5.3	10.3	0	0	0.3	0	0	0	0	0	0	0	0	0	0	0	0	0	8.7	5.3	16.1	10.1	0.2	3.3
12.3	0	23.2	43	1.1	1.4	0	1.2	18	0	0	0	2.8	0	0	11.9	1	3.7	0	12.8	0	0.4	12.2	56.7	5.5	0	0.4	12.1	0	0	11.9	0	0	0	0	0	0	4.6	0	0	0	0	0	0	0	4	19.2	4.6	0	0
0	0	19.9	29.8	3.5	0	1.4	26	16.3	0	5.5	10.1	1.2	0	0	13.8	2.8	1	0	2.4	0	7.4	24.6	4.7	0.8	0.4	2.4	13.3	0	0	8.3	0	0	0	5.8	0	0	0.8	0	0	0	0	0	0	0.2	4.3	24.9	11.6	2	0
16	0	5.6	26.4	2.4	1.2	3.6	5.7	12.7	0	0	1.4	4.6	0	0	2.4	0	0	2.6	0.8	0	8.4	28.7	1	16.6	0	4.1	10.6	0	0	0	0	14.1	0	0	0	0	0	8.1	1.9	0.3	0	0	0	11.8	14.8	11.3	0	2.4	0
1.3	0.2	0	37.2	3.8	1.6	1.2	10.9	16.8	0	0	2	11.7	0	4.4	16.4	4.5	0	11	0.4	0	9.3	2.6	3.1	14.9	0	0	8.3	0	0	0	0	0	0	0	0	0	0	0	0	7.8	0	0	0	2.8	7.5	5.3	0.9	0	0
0	0	0	23.2	0	0	0.4	12.3	14.3	0	0	0	1	0	0	9.9	4.7	0	0	0	17	0.6	2.4	7.5	12.9	3.5	0	9.8	0	0	0	0	0	0	0.8	0	1.5	3.1	0	0	1.9	0	0	0	3.2	4.4	7.5	0	0	0
0	0	0	18.6	5.9	0	4.4	7.9	13.2	0	0	0	0	0	0	0	0	2.4	0	0	0.7	6.6	0	13	0	2.6	5.7	11.7	0	0	0	0	4.2	0	0	0	0.8	0	0	0	1.4	0	0	0	10.6	6.4	9.2	0.2	0	0.1
0	0	2.2	21.7	0.4	0	4.2	4.5	16.9	0	4.4	0	0	0	0	0.7	1.4	0	0	0	0	11.1	10.6	1.2	0.4	20.1	0	13.1	0	0	0	0	10	0	0	0	0	0	0	0	0	0	0	0	2.5	9.4	5.7	10.4	0	0.5
1.2	0	14.7	21.4	1	0	0	3.3	8.1	22.3	8.5	0	1	0	0	4.3	0	0	0	12.9	0	22.5	9.4	11	3.7	7.8	0	9.1	3.1	0	0	0	0.4	0	0	0	0	0	0	0	0	0	0	11.8	2.1	1.1	0.9	26.4	0	0
0	0	8.1	34.9	11.8	0	0	16.6	11.5	17.2	3.6	0	9.7	0	0	1.2	0	0	0	15.6	12.2	14.3	26.3	5.9	20.8	0	0	18.8	6.3	0	0	0	0	0	20.1	2.9	0	0	0	0	0	0	0.6	1	1.1	4.5	1.7	4.9	0	3
0	0.8	0	19.5	7.6	0	2.8	13.9	3.7	9.4	7.5	0	0	0	0	0	3.3	2.6	0	17.3	5.9	8.3	58.1	0	18.3	0	2.4	22.2	13.6	0	0	0	0	0	9.3	0	0	6.2	0	0	0	0	0.8	4.6	2.7	9	6.5	2.7	12.5	10.3
0	5.9	0.2	16.4	2.8	0	0.2	12.3	26.5	5.2	7.3	0	1.8	0	0	0	0	0	0	9.2	0	4.1	22.8	12	5.7	0	0	1.8	2.9	0	0	0	0	0	27	0	1.7	0	0.2	0	0	2.1	0	0	1.1	7.8	15.6	0.4	8.3	21.6
0	17.6	0	25.9	3	0	3	10.7	23.9	8	6	0	5.6	7.7	0	0	5.9	3.2	0	19.3	2	16.6	7.1	63.3	2.4	5.9	4.1	14.7	9	0	0	0	0	0	2.1	11.5	6.4	0	0.8	0	0	4.9	0	5.7	7.9	2.7	11.9	5.5	1.3	4.3
0	3.4	0	25.3	0	0	0.2	6.3	15.7	8.4	13.6	0	24	0	35.9	0	1	0.1	0	12.3	11.8	9.9	0	8.5	0	0	0.6	13.4	2.9	0	0	0	0	0	0.2	2.4	8.1	0	0.2	0	0.9	1.1	0	2	7.5	0	9.1	5.1	0	0
0	1.4	5.2	24	1.2	0	0.2	23.4	12.8	0	13.4	0	12.6	0	0	0	0	0	0	8.3	15.5	4.5	1.6	22.6	0.8	0.2	0.2	10.9	2.7	0	0	0	0	0	2.5	1	0	0	0	0	0.7	3.5	0	1.7	13.1	0.8	25.3	4	0.8	0
0	5.7	0	29.2	0.6	0	0.2	15.7	13.5	0	2.1	0	2	0	0	0	4.2	0	0	11.4	0.6	11.4	0	34.9	8.4	4.1	0	14.3	5.2	0	0	0	0	9.2	0.4	0.4	0	21.9	0	0	0	1.4	9.1	6.9	14.2	0	7	2.3	0	0
0	1.4	0	31	0	0.6	0.8	8.9	17.1	0	1.6	0	6.5	8.7	0	0	0.5	0	0	19.6	3.7	2.8	28.2	25.3	1.4	0.4	0	16.5	16.1	0	0	0	0	5.8	0	0	0.2	19	0	0	0	0	1.4	3	6.1	0	18.1	5.1	0	0
0	3	0	26.6	0	0	0	10.3	11.8	2.3	7.1	0	24.1	0	0	0	0	4.7	0	0.4	0.6	33.4	44	27.7	1.8	0	2.6	21.6	2.2	0	0	0	0	1.4	0	0	0.4	9.7	8.6	3.7	0	0	0	0.4	2.5	0	20.5	25.2	8	5.5
9.5	0.4	0	26.6	1.5	0	0.4	1.8	23.7	1.7	2.6	0	19.4	0	0	0.4	0	0.4	0	0	0	3.4	12.9	50.1	3.6	0	0.2	21.3	1.4	9.8	0	0	0	0	0	1	0	4.3	14.4	1.2	0	16.6	0	0	0	0	20.3	14.4	1.5	0
1.2	0	0	42.5	0.7	0	0	0	31.9	0	5.1	0	5.6	0	0	5.7	0	6.3	0	13.8	0	24.1	3.1	0	10	5.4	0.3	5.1	2.6	7.8	0	0	0	0	0	3.4	0	2.1	9.6	0	1	11.1	0	0	0.2	0	17.8	8	6.3	0
0	0.6	4.8	41.5	4.5	20.7	0	0.6	18.5	0	1.7	0	25.8	0	0	0.2	1.6	4.9	0.9	10.8	0	15.4	0	0.1	2.9	0.7	8.8	7.1	0	21.7	0	0	0	0	0	1.4	0	0	24.1	0	0	2.2	6.1	0	1.9	0	16.5	5.9	0	0
0	14.6	36.1	28.9	5.8	12.2	1.8	0	19.6	0	0	0	6	0	0	3.2	10.1	1.6	1.1	10.6	0	12.7	0	0.5	0.9	0	0.7	0	1.8	10.6	0	0	0	0	0	0	0.6	1.9	4.2	0	0	0	15.1	0	0	0	29.6	0.2	0	0
0	15	1	22.6	0	0	1.6	1.4	20.2	14.5	0	5.8	4.4	0.2	0	0	8.7	0.2	0	16.6	0	4.7	0	4.7	0	0	17.2	13.5	0	6.9	0	0	0	0.8	0	0	1.5	1.3	1.5	0	0	0	9	0.4	0	0	20.5	17.6	0	0
0	1.2	0	1.8	0	0	0	13.9	19.8	27.5	0	18	16.5	0	0	0	1.6	5.3	0	1.5	12.7	13	0	3.2	0	0	0.7	10.5	0.9	17.6	0	0	0	0	0	0	0.6	2	0	0	0	0	2.8	0	2.8	16.3	13.8	11.6	0	0
0	0	0	0	0.2	0	0	12.5	8.9	3.4	0	16.2	11.7	8.1	0	0	0.2	0	0	3.3	1.3	16.9	0	0.9	1.1	0	0.6	14.7	5.6	13.1	0	0	0	2.3	0.4	0	16.4	0	0	0	0	0	0.2	0	8.5	1.3	0.6	8.2	0	0
0.2	0	20	0	0	0	0	12.2	11.1	0	0	15	26	0	0	0	0	0	0	1.4	0	24.1	0	6.6	1.7	0	0	10.5	6.3	8.4	0	0	2.6	1.2	0	0	9.5	0.4	0	0	0	0	0	0	6.8	0	8.9	5.1	0	9.7
1.6	0	9.4	0	0	0	0	10.7	15.5	0	0	7.4	16.5	0	0	14.2	0	0	0	0	0	8.9	0	11.1	1.2	1.9	0	10.3	4.4	0.8	0	0	2.2	0.4	0	3.5	1.4	4.8	0	0	0	0	0	0	2.7	0	0	3.8	0	3.4
0	0	15.2	0	0	0	0	9.2	31.1	0	0	5	14.8	0	0	15.6	0	0	0	0	0	3.7	0	8.4	0.2	0.9	3.9	1.9	5	0.4	0	0	2.1	0	2.5	7.3	0	0	0	0	0	4.3	4.4	0	8	0	0	0.9	2.3	3.7
0	0	16.5	0	0	0	0	2.6	25	0	0	6.1	19.1	0	0	9.8	3.3	0	0	0	0	1.6	0	14.2	4.5	0	3.3	10.8	8	2	0	0	7.4	0	0.8	8.5	0	6.6	0	0	0	19.9	1.4	0	7.6	6.8	0	0	9.7	4.5
5.3	0	3	0	0	0	2.3	7.4	9.5	5.3	0	10.5	16.4	0	0	9	0	0	0	0	0	0.8	0	11.4	6.3	0	5.1	9.3	5.4	2.2	0	0	7.2	0	0	0	0	3.5	0	0	0	12.3	0	0.4	0	5.1	9.7	2.1	7	0
2.1	0	7.3	0	0	9.1	8.2	9.1	21.5	3.8	0	7	14.8	0	0	0	0	0	0	0	0	7.9	0	20.8	0.8	0	14.6	18.2	6.5	9.4	0	0	3.2	0	0	0	0	29.5	0	1.9	7.6	3.5	0	5	0.4	0	0.9	0	0	6.3
0	0	0	0	0	2.2	0.4	8.5	24.6	1.3	0.6	6.7	3.2	22.6	0	0	0	1.4	0	0	0	0.6	0	33.3	0.2	0	0.9	20.9	5	12.3	0	0	2.2	1.4	20.1	0	0	0	0	2.3	7.2	0	0	4.8	0.4	0	0	0	1.9	0
0	0	0	0	0.8	0	2	0.5	13.2	0	7.4	6.3	0	0	0	0.9	0	0	0	0	0	8.5	0	9.4	4.1	0	6.2	18.9	10.3	3.4	0	0	0	0.7	1.2	0	0.2	0	0	4.4	0.8	0	0	2.1	1.9	0	0	1.7	0	0
0	0	0	0	3.2	0	1.6	0	6.6	0	14.6	2.7	0	2.2	0	27.6	0	0	1.4	0	0	7.8	0	0	1	0	1.1	19	0	0.3	0	0	0	0.4	0	0	0	0	0	0.4	0	1.4	0	2.9	5.5	0	0	7.6	0	0
0	0	4.6	0	0.2	21.4	0.2	0	15.8	1.3	26	2.6	0	3.4	0	9.7	0	0	1	0	0	1.2	0	33.6	2.8	0	11.9	17	19.6	5.8	0	0	0	0	5.8	0	0	0	0	0	0	0.7	11.4	23.2	3.6	0	0	3	3.4	0
0	0	10.6	0	0	25.1	0	0	22.3	6	6.1	2	0	0	0	18.1	14.7	0	0	0	0	0	0	29.3	1	0	5.1	14.2	3.5	10.9	0	0	0	0	1.2	0	0.8	0	0.6	0	0	0	1.5	2.3	6.3	0	2.5	0	2.5	0
0	1.8	13.3	0	4.8	32.7	0.2	0	20	5.5	6.7	11.2	0	0.8	0	17.5	0	2.6	0	0	0	2.2	0	36.7	8.1	1.3	1.7	15.9	4.2	8.8	0	0	0	0	0	0	3.1	0	1.2	0	0	0	0	0	0	0	0	0.8	2.3	0
0	2.1	2.1	0	0.8	20.5	1.2	0	26	1.6	18.7	1.5	0	0.6	0	4.8	0	2.9	0	0	0	28.9	0	1.2	7.4	0.3	0	6.3	5	0.5	0	0	7.9	17.5	0	0	9.7	0	1	0	0	0	0	0.6	0	0	0	1.3	0	0
0	16.4	0	0	5	13.5	0	0	11	1.3	19	2.1	0	8.5	0	0	0	1.2	0	0	0	3.8	0.4	19.7	0.5	0	2.6	3.6	4.2	12.2	0	0	4.6	10.3	0	0	21.1	0	0	0	0	0.1	0	1.1	0	0	0	0.8	0	0
0	14.1	0	0	1.2	24	0	0	7.5	3.7	12.5	3.7	0	5.9	0	0	0	0	0	0	0	7.6	0.6	26.6	1.2	0	1.8	19	10.9	5.6	0	0	1.5	7.5	0	0	7.5	0	0.5	0	0	13.5	0.4	9.7	12.9	0	0.2	34.3	1.7	3
0	8.5	0	0	0.6	12.8	0	0	14.9	7.3	5.3	1	0	0	0	0	0	0	0	0.6	0	0.2	16.4	24.4	4.1	0	2	14.9	2.4	8.7	0	0	0	8.3	14.7	0	2.3	17.4	1.6	0	0	35.6	17.9	0.8	9.5	0	0	15.4	7.8	2.5
0	6.5	0	0	0	12.8	0	0	8.9	2.4	6.7	0	0	0	0	0	0	1	0	5.7	0	0	19.9	32	0.2	0	3.1	8.3	2.9	0.8	0	0	0	1.9	8.3	0	14.7	15.8	0	0	0	2.9	5.2	0	11.5	0	0.9	2.7	2.7	5.5
0	20	0	0	0	12	5.4	0	20.6	0	15.4	0	0	0	0	0	2.8	1.8	0	13.7	0	0	24.4	28.4	6.5	2	23.8	21.2	4.6	0	18.1	0	0	8.1	0	0	4.6	0	0	0	0.4	0.2	4.9	0	0.1	0	5.6	6.6	16.7	3.2
0	5.7	0	0	3.6	11.2	0.4	0	16	1.2	12.7	9.7	0	11	0	0	0.4	0	0	3.8	0	5.1	44.2	28	0.6	0	1.4	17.1	0.3	15.5	21.9	0	2.4	4.4	0	0	0.8	0	0.4	0	1.4	0.8	1.6	0	0	0	0	16.1	12	0
0	1.4	3	0	19.3	1.8	0	0	13.2	12.6	8.6	2.9	0	34.3	0.2	0	0	0	0	15.3	0	0.6	28.7	42.8	0	0	0	18.7	8.7	4.6	12.5	0	17.5	23.6	0	0	0	0	1.4	19.7	0	0.2	0.8	0	6.8	0	0	1.3	13.6	0
0	0	14.7	0	5.3	16.8	3.8	0	17.6	10	1.8	2.3	0	13.2	0	0	0	0	0.1	9.5	0	1.1	1.8	55	0	0	0	13.4	7.7	4.8	0.2	0	0	6.9	1.3	0	0	0	0.4	2.5	0	0	0	3.7	6.4	0	2.7	1.9	9.3	0
0	0	11	0	0.6	11.1	8.5	0	6.5	0	8.5	1.8	0	20	0	0	1	0	0.5	14	15.4	4.7	0.6	15	0.4	0	0	6	0.3	10.6	0	0	0	0	7	0	0	0.4	0	0	0	0.8	0	0	12.9	0	6.6	1.3	6.4	0
0	0.4	0.9	0	0	12.9	17.4	0	9.6	4.3	5.2	2.6	0	7.3	0	0	0.4	0	1.3	6.3	28.9	4.4	0	41.2	0.4	0	0	13.3	1.2	20	0	0	1.4	0	2.6	0	0	2.5	0	0	0	4.1	0	0	1.3	0	0	0.8	1.3	0
0	4	0	0	0	12.1	5.6	0	18.6	7.1	13.2	1.4	0	3.6	0	0	0	0	3.1	8.3	0.7	0.2	0	4.5	0	0	0	9.2	3.7	0.6	0	0	4.6	0	3	0	0	1.1	2.6	0	0	0	0	0	0	0	0	0.9	3.6	4.7
0	18.9	19.2	0	12.3	17.6	1.9	0	9.4	15.8	14.6	3.8	0	1.8	0	0	0	12.2	0.9	9.2	0	0.8	0	4.4	4.7	0	0	12.7	4.1	6	0	0	0	0.2	7.9	0	0	27.5	0.5	0	0	3.4	0	0.6	0.2	0	0	1.1	0	4.9
1.2	9	2	0	5.5	12.7	0	0	15.3	11.5	7.9	24.4	0	0.8	0	0	0	11.4	15.5	10	0	1.4	13.4	4.8	0	0	0	18.5	8.8	3.6	0	0	0	22.6	2.7	0	0	1.9	0	0	0	1.8	0	0	0	0	6.6	21.8	0	4.4
21.4	0	0.4	0	19.9	14.3	0	0	21.9	19.5	4.4	0	3.3	4.9	0	0	16	8.4	8.1	7.6	0	10.8	27.1	0.8	0	0	0	18	2.2	0	0.2	0	0	11.1	0	0	4.9	0	0	0	1.8	0	0	0	9.3	0	17.9	9.7	2.3	0
0	9.7	0	0	2.2	13.4	0	5.6	12	35.4	1.6	1	2.3	3.3	0	0	11.9	35.4	19.5	2.7	0	5.1	28.2	9	0.6	0	0	8.8	9.7	0	0	0	0	9.5	0	0	10	22.1	0	0	2	0	0	5.4	8.7	17.8	28.9	1.9	0	0
0	19	0	0	1.4	11.6	0	23.8	18.3	0	1.2	12.4	0	1.8	0	0	0	0.4	0.7	3.9	0	0	29.7	21.7	1.5	0	0	10.8	10.1	4.5	0	0	0	2.4	0	0	1.1	29.5	0	0	0	0	0	0.8	6.4	14.6	3.2	2.3	6.3	0
0	2.6	6.2	0	0.2	7.5	0.4	21.7	12.5	11.6	7.5	6.1	0	0.2	0	0	10.6	0	0	0	0	0	36.3	29.2	0.7	0	0	13.9	2.4	0.2	0	0	0	2.6	9.6	0	0	2.4	1.4	0	0	0	0	0	7	3	35.1	4	0	0
0	0	4.3	0	3.4	12	6.1	22.4	6.8	17.7	0.6	14.3	0	0.9	0	0	0	0	2	3.8	0	15.1	37.1	36.9	0	0	4.4	14.5	0.9	0	7.5	0	0	2	7.2	0	0.1	0	18.3	0	0	0	2.5	2.5	12.5	0	13.5	0.4	0.6	0
0	0	0	0	6.9	12.5	0.2	17.8	12.1	1.4	0	5.9	0	1.5	0	0	0	0	1.4	0.7	7.7	0.4	25	44.8	3.5	0	4.4	5.5	2.7	0	15.8	0	0	8.3	0	0	2.2	0	27.8	6.3	0	0	15.6	7	22.2	0	36.6	14	1.1	0
0.2	14.3	6.3	0	0.6	13.1	0.8	37	14.1	2.4	6.8	11.9	0	0	0.2	0	0	1.1	0	0	0	1.3	25.9	45	1.8	0.4	0	0.8	2.1	0	0.7	0	0.1	0	0	0	1.5	0	1.9	0.7	0	0	4.1	1.3	0	0	30	15.9	0	0
4	17.3	30.1	0	0	17.5	1.6	28.1	24.9	0.2	7.4	1.7	0	0.4	0	0	0	0.1	3.4	3.9	0	7.6	27.7	66.4	0	0	0	8.6	8.2	0	0	0.6	4.2	0.2	0	0	0	0	0	0	0	0	0	0.2	0	0	27.7	2.1	0	2.1
0	16.3	3.4	0	1.2	7.5	5.7	14.9	25.9	0	0.2	4.7	0.4	0.2	0	0	0.4	0	2.8	9.4	0	7.5	30.1	93.3	0.4	0	0	17.2	7.2	0	18.8	0	2	1	0	0	0	0	1.2	0	4.6	5.4	0	0	0	0	21.5	0.9	0	0.9
1.2	12.4	0	0	0	11.6	0.2	22.3	28.1	0	13.7	12.3	9.3	0	0	0	0.4	0	0	9.2	0	3	22.2	53.8	0.6	4.4	0	11.6	3.9	0	18.3	0	0	0	13.5	8.9	0	0	0.4	0	0	7.7	0	0	0.2	0	18.9	2.1	0	4
24.6	1.4	0	0	5.5	10.1	0	18.3	21.1	0.6	5	4.1	13.8	0.4	0	0	0	0	1.6	7.2	0.8	8.9	31.6	40.5	3.1	3.3	0	23.1	7.8	0	9.5	0	0	0.2	11.2	12.8	0	1.2	0	0	0	7.5	0	18.6	1.5	0	1.3	7.8	0	2.1
15.9	9.5	0	53.6	4.2	4.9	0	1.7	8.4	3.2	2.7	3.2	28.3	0.8	0	0	0	5.1	0.4	8	0.2	13.5	15	63.1	14.5	16.1	0	10.8	10.5	0.4	0	0	0	0	2.5	0.9	0	0.6	0	0	0	0.6	0	0.3	0	0	20.7	3.8	0	1.9
0	1	0	62.3	4	8.5	0	4.1	23.5	0	4.3	3	13.6	0	0	0	0.6	0.4	24.9	10.4	1.8	11.7	29.5	53.2	5.1	0.3	0	33.8	6.3	0	19.1	0	0	0	0	0	8.9	0	0	0	0	0	0	0	6.4	1.9	20.9	37.9	0	0
0	0	0	30.9	1.6	11.9	0	0.7	13.2	0	0	6.5	6.7	0	0	0	4.8	3.6	1	4.2	0	13.4	15.1	60.8	0.6	0	0	11.3	1.1	16.9	22.5	0	0	0	0	2.6	10.4	0	0	0	0	0.2	0	0	16.3	0	29.1	5.9	0	0
0	1	0	37.2	20.2	6.8	0	0	1	2.2	0	0.8	14.8	1.2	0	1.5	0.1	2.1	0.4	7	0	9.6	7.9	57.1	0	0	0	10.7	1.6	2.3	20.6	0	0	0	0	0.3	0	0	4.7	0	0	0	0	10.6	5.3	20.1	29.9	30.7	0	0.4
9.2	0	0	23	0.6	12.2	0	0	0	0	6.5	8.5	0.7	2.2	0	52.1	0	0	0	4.6	4.3	11	6.7	36.3	5.4	0	0	11	1	0.3	6	0.2	0	0	0	0	4.7	0	4.7	0	0	0	0	1	5.3	8.9	13.1	3.8	21.4	0
10.3	0	0	55.3	0	8.7	0	0	0	0	9.4	2.1	0	0	0	19.6	0	0	0	17.8	5.3	6.1	3.2	13	0.3	0	0	2	3.8	2.1	14.4	0	0	0	0	0	6.7	24.1	0	0	0	0	0	0	1.1	0.8	26.4	3.6	0	0
6	0	0	38.8	0	5.5	0	0	0	0	1.7	1.3	0	0	0	2.7	0	0	0	7.1	0.2	9.6	0	22.2	0.4	0	0	9.4	0.5	5.1	9.8	0	0	0	1.4	0	0	0	0	0	0	0	0	0	0	0	6.1	0.6	7.4	0
2.2	9	0	33.9	0.8	3.9	0	0	0	0	18	3.8	0.8	0	0	0	0	0.8	0	5.5	0.6	0.8	0	7	0	0	0	4.1	0	0.9	26.1	0	0	6.9	2.1	0	0	0	0	0	0	14.8	0	0	0	6.1	3.8	0.2	0	18.2
1.2	15.2	10.9	35.3	0	8.3	0	0	0	0	4.6	2.6	0.2	3.1	0	0	1.5	0	0	6.3	9.6	3.6	0	19.3	0	0	0	17	0	8.3	21	0	0	33.7	0	0	1.8	0.2	0	0	26.5	12.4	0	0	0	0	11	1.1	0	5.5
1	5.5	27.9	21.9	0	6.8	0	0	0	3.6	6.7	0	2.4	0.5	0	0	0.9	2.8	0	4.7	0.8	3	1.4	2.8	0.2	0	0	6.4	0	0.5	12.3	0	0	0	0	0	5.7	0	1	0	4.1	1.2	0	1.4	0.5	0	2.8	2.7	0	0.9
18.5	5.8	23.1	1.8	8.8	16.8	0	0	0.4	4.3	7.5	8.5	3.4	0	0	0	0.6	0	0	10.6	17.9	6.2	3.8	19.6	4.5	0	12.4	20.8	0.2	24.7	13	0	0	0.8	14.1	0	0	5.2	4.6	0	8.1	0	0	0	6	0	12.3	5.9	0	8.9
4	21.3	5.3	4	1.1	5.6	0	1.9	0.2	15.4	7.9	1.5	1.2	0	0	0	1	0	0	4.3	5.5	8	0.9	5.9	0	0	12.1	16.4	0	22.7	4.8	0	0	1.5	0	0	4.1	1.9	6	0	7.1	3.3	0	0	12.5	0	14	21.6	0	7.2
9.8	0	4.3	8.9	2.4	8.4	0	13.7	0	0.6	5	1.3	0	0	0	0	4.1	0	0.3	1.4	4.9	9.6	0	10	0	0	1.1	18.5	0	0.2	17.5	0	0	10	0	0	2.5	0	0	0	0	3.9	2.1	0	0	0	20.2	7.4	1.7	3
0.2	19.8	16.8	0	17.6	18.4	2.8	15.9	0	0.7	6.1	0.6	4.4	0.2	0	0	0.4	0	0.1	7.4	0.6	5.1	0	40.3	0	0	8.5	13.5	0.9	0	16	0	0	6	0	0.8	1.5	0	4	0	2.6	27.5	3.7	0	0	0	3.6	11.8	0	0
0	0.4	5	0	21	9.5	1	7.9	0	19.7	4.2	6.9	15.1	0	0	0	2.1	0	0	13.7	0	2.8	0	10	0.2	0	0.7	21.6	0.3	0	28.9	0	0	0	0	3.2	0	0	1.3	0	12.8	2.2	2.1	15.1	0	2.1	25	2.3	0	4.9
0	0	0.1	0	0.6	4.6	0	6.6	0	17.4	17.5	7.6	0	1.6	0	0	9.2	0	1.5	0	0	9.6	0	19.3	0	0	0	18.6	0.6	0	14.4	0	0	0	15.2	3.6	4.7	0	0	0	2.1	0	0	0.4	0	0	13.4	3.4	0	0
0	0	0	0	0	3.4	0	11.4	0	19.7	14.8	14.4	0.4	1	0	0	6.5	0	0.5	0	0	6.5	0	22.8	0	0	0	9.5	1	0	15.3	0	0	0	15.1	0	1.4	7.6	0	0	0	0	0	0.2	0	0	12	2.8	0	0
0	0	0	0	0.6	2.4	0	13.8	0	2.3	4.4	3	5.4	0	0	0	1.5	0	1.8	0	0	6.9	0	5.8	0	0	0	7.7	0.4	0	16.2	0	0	12.9	10.8	0	1.7	14.5	0	0	0	0	4.3	0	0	21.8	23.4	2.3	0	0
0	0	0	0	0	5.2	2.2	13.2	0	0	9.9	8.7	11.6	9.8	0	2.8	5.3	0	1.2	7.7	0	15.1	0	27.5	0	3.1	0.2	15	3.9	0	15.4	0	0.4	22.5	18.1	0	0.8	1.6	0	0	0	0	1.6	0	0	1.1	5.7	1.9	3	1.9
8.4	0	0	0	0	0.4	0	14.2	0	0	6.9	5.9	19.4	1.1	0	18.5	1	0	0.8	2.3	0	0	9.5	33	0	9.8	0	15.4	16.6	0	10.7	0	0.1	11.2	9.8	0	0	0	0.4	0	0	0	0	0	0	20.9	14.8	11.9	0	0
5.8	9.7	0	0	1.4	0.8	0	5.5	0	0	6.9	0.4	1.7	0	0	10.5	0	0	0.2	2.1	0	0.4	24.7	59.3	0.4	0	0.2	12.4	23.8	7.8	1	0	3.2	1.6	0	0	1.1	0	1.2	0	0.2	0	10.2	0	1.7	0	23.1	16.5	0	0
13.1	3	0	0	0.6	3.6	0	12.8	0	0	8.1	2.6	1.7	0	0	16.7	6	0	0	2.3	0.5	13.4	31.9	77.5	0	0	6.6	19.7	4.4	4.4	1.3	0	0	0.3	0.2	0	2.6	0	0	0	0.2	1.1	9.1	5	0	0	5.3	0	0	0
2	2.5	0	0	0	2	1.4	10.5	21.9	19.6	6.1	2.1	1.3	7.3	0	1.6	2.8	0	0	11.3	4.9	6.5	36	27	1.2	0	3.1	22.3	2.1	19.7	10.1	0	0	1.8	0	0	0	1.2	0	0	0	23.8	1.9	18.3	6.6	0	0.2	3	0	0
2.6	2.7	0	0	0	6.9	0.8	16.8	31.6	1.8	1.8	0.1	0	4.8	0	0.8	1.3	0.5	1.7	6.8	14.8	6	40.7	25.1	0	0	6	20.4	9.9	1.4	14.3	0	0	1.6	0	0	0	0	0	0	0	1	2.1	1.2	3.2	0	8	1.7	0	0
7.5	1	0.6	0	0	4.8	0.2	10.4	26.8	7.4	5.7	7.9	0	0	0	1.8	0	12.2	3.4	2.8	10.8	7.5	40.1	22.6	0.4	0.6	0.6	7.5	13.2	0.1	17.2	0	0	3.8	0.8	10.4	0	0	0	0	0	4.6	2	0	0	3	1.3	2.3	0	0
27.5	1.7	10.5	0	1.2	5.3	0	11.4	25.5	7.7	10.5	5.1	0	2.2	0	7.9	0	0.7	2.6	5.5	0.8	6.6	17.3	25.4	3.6	0	4.1	11.4	0	4.1	21.7	0	0	0	0	1.5	0	0	0	0	0.6	0	6.3	0.8	0	3	2.7	0.6	0	0
5.7	0.7	5.9	0	0.6	1.8	0	12.2	29.7	1.5	7.6	3.7	0.4	1.8	0	22.2	10	0	9.7	4.7	0.8	5.7	29.3	35.4	0.1	0	0.6	5.3	0	17.4	17.3	0.4	1.4	0	0	0	0	6.8	0	0	1	0	0	0	0	8.9	8	6.3	0	0
4.7	0	0	0	0	8.4	0	8.5	24.7	1.6	2.4	0	0	0	0	2.2	0	0	16.6	9.8	10.4	6.9	35.6	16.2	0	0	3.1	8.4	0	14.6	7.9	0.2	0.2	0	0.2	0	0	2.5	0	0	0	1.9	0	0	0	20.5	2.5	9.9	2.8	0
7.5	0	4.3	0	0	1.8	0	9.7	25	0	8.1	8.3	0	0	0	6.1	11.4	0	2.9	6.1	0	4.7	32.8	30.1	0.4	0	7.5	5.1	0	6.9	0.4	0	0	0	1.8	0	9	0	0	0	0	35.6	0	0	0	0	7	0.4	0	3.8
3.2	0	14.5	0	2.3	0.6	0	9.2	23.4	0	2.9	2.4	0	0	0	12.8	0	0	0	6.2	0	8.5	23.7	24.6	0.8	0	0	1	0	2.8	0	3	0	0	1.3	0	7	0	0	4.1	0	25.9	0	0	2.8	3.8	0.9	1.3	0	0
3	0.8	7	0	1.5	2.2	0	14.1	26.5	0	8.3	0	7.8	0.6	0	20.7	4.6	0	0	11.5	0	5.5	19	20	0	0	5.7	7	0	2.9	0.3	1.1	0	0	0	0	0	0	0	5.5	0	5.3	0	0	2.3	0	4.4	0.8	0	0
9.9	2.6	0	0	0	7.1	3.4	1.7	19.6	13	12.1	0	8.9	0	0	0.8	1.9	0	0	6.8	0	24.5	21.4	42.3	5.9	0	0.4	10.1	0	2.8	0.5	0	0	0	0	0	1.4	2.6	0	3	0	1.2	0	0	1.1	0	20.9	0.4	42.2	0
4.9	0	0	0	0	2.1	0	3	32.7	9	7.4	0	12	0	0	0	0	0	0	4.8	0	1	7.6	24.7	0.8	0	0	5.4	7.8	5	9.8	0	0	0	0	0	0	1.8	0	0.4	0	0	0	0	7.8	0	17.3	0	30.6	0
19.5	0	0	0	0	7.2	0	5.7	31	11.9	11.8	0	4.2	4.6	0	0	0	0	0	0.2	0	0	1.1	21	0	0	0	5.2	1.3	0.8	22.2	0	0	0	1.9	14.2	0	6.2	0	0	0	15.4	0	0.4	5.3	0	7.8	16.9	1.5	2.7
7.1	1.2	0	29.7	0	6.2	0	10.5	9.5	20.4	7.5	0	5.2	0	0	0	0.2	6.7	0	0	0	0	0	28.9	3	0	0	0	6.7	0	21	0.6	0	0	3.7	1.6	3.3	0	0	0	0	17.7	1.6	3.3	0	0	28.4	15	2.5	9.7
8.1	2.5	0	38.4	0	0.7	0	10	24	0	0	0	9.9	0	0	0	0	0.6	0	3.4	1.2	0	0	29.4	4.2	0	7	0	9	0	15.4	5.1	0	0	0	0	20.7	0	0	0	0	0.1	0.9	1.5	0.2	2.7	4	12.1	0	0.9
16.7	0.9	0	30.2	4	0.7	0	7.3	17.8	0.2	6.7	0	13.7	0	0	16.6	0	0	0	5.9	0	0	0	17.6	9.7	0	4.2	0	5.6	7.4	10.5	0.6	0.4	0	4.1	0	4.7	0	0.2	0	0	0	6.2	9.4	0	0	19.2	4.9	0	1.7
11	0.2	0.6	36.6	2.4	4.5	0	8.6	14	0	12.8	0	22.8	44.4	0	8.8	0	0	0	8	0	0	0	24.2	7.6	1.4	0.2	0	5.6	6.4	3.5	0	0	0	1.5	0	0	0	5.2	0	0	0	0.4	1.8	0	12.5	20.7	21.8	0	0
5.2	9.3	4.6	55.8	0	0.2	0	5.5	19.3	0	12.7	5.7	14.9	10.3	0	14.6	0.2	0	0	8	4.8	0	0	43.4	12.4	7.6	0	0	0.4	8.5	0	0	0	0	0	0.4	3.8	0	0	0	0	0.2	0	4.1	0	13.8	21.8	7.2	0	0
9.9	13.1	0	27	0	0	0	0.3	21	0	4.7	6.5	2.4	1.6	0	11.5	0	0	0	4.2	1.1	0	0	22.4	0.6	0.5	0	0	0	5.8	0	0	0	1	1.7	2.1	3.2	10.2	0	0	0	0	0	1.4	0	4.2	10.5	6.3	0	0
5.7	5.6	12.1	30.9	0	0.9	0	3	6.3	0	9.9	5.9	3.8	8	0	9	0	0	0	11.1	0	1.8	0	37.2	12	0	0	12.3	7.3	5.1	0	1	0	1.5	12.4	11.2	0	1.9	0	0	0.4	9.8	1.5	0	0	9.7	18.3	18.6	0	0
18.7	18.3	4.4	29.3	1.8	1.9	0	0.4	2.8	0	3.2	8.3	3	1.9	0	3.7	0	0	1.1	4.3	0	8.5	0	10.4	1.6	0	0	6.3	0	3.1	0	0.2	0	24.9	1.5	9.8	0	0	0	0	0	0	2.1	0	3.4	7.8	35.1	4	0	0
13.7	8.8	0	35.8	1	0.4	0	0	31.8	6	2.8	8.1	2.8	5.2	0	8.5	0	0	4	4.5	0	4.4	1.2	16.6	0.4	0	0.6	0.9	13.5	22	0	6.2	0.4	0	9.3	11.3	0	0	0	0	0	0	21.2	0	1.7	9.3	23.9	2.7	0	0.9
6.3	13.2	0	58.1	0	8.9	0	0	18.4	18.2	4.3	12.4	0.2	0.6	0	1	0	0	0.4	3.4	0	0	0	23	2.6	0	1.2	7.9	1.8	0.4	2.6	1.5	0	8.2	9.5	9.1	0	0	2.2	0	0.6	3.3	5.9	0	0.4	1.9	14	11.2	0	0
21.6	0	0	30.3	0	0	0	0	12.6	24.8	4.5	8.8	1.4	0	0	0.2	0	3.7	0.6	5	0	13.5	0	9.6	0.4	2	0	18.7	0.5	0	3.3	0	0	3.4	5.4	15.2	0	0	1.6	0	0	8.3	5.5	0	5.7	24.5	10.1	2.1	0	0
2.8	0	0.5	28.1	3	0	0	0	18	1	6.9	16.3	0	0	0	0	0	0.8	0	8.5	0	0.7	0	9.6	0.8	1	0	5.3	0	5	1.8	0	0	0	0	8.6	0.8	0	0	0	0	1.7	1.2	6.4	0	0	8	0	0	0.9
12.1	0	9.6	26	2	0	0	15.9	21.6	12.8	17.4	8.4	0	0	0	0	0	0	0	5	0	0	4.5	19.6	0.2	3.7	0	9.3	0	1.5	0	0	0	0	2.1	0.8	4.8	8.4	2.7	0	0	0	0	1	0	5.9	8.3	19	0	4
13.2	0	0	21.5	12.3	3.6	0	3.6	20.4	0.4	19.7	0.7	0	0	0	0	0	0	0.9	5.4	0	3.6	0	29.9	3.7	2.8	0	21.2	5.3	0.8	0	1.4	0	8.8	0	9.6	4.5	13.2	0.8	0	0	0	0	0	0.4	0	13.1	4.6	0	0
12.3	2.1	2.1	16.2	0.2	0	0	7.1	25.9	14	6.2	6.1	0	3	0	0	0	0	0.9	4.2	0.2	7.4	0	26.6	0.8	4.7	6	9.6	0.4	1.2	0	2.6	0	3	0	5.9	16.3	4.6	0	0	0	0.2	0	0	1.3	1.3	19	11.8	0	0
10.7	0.7	19.3	20.5	0	3.4	0	16.8	19.6	31.2	13	9.1	0	0	0	0	0	1.4	0	11.1	0	7.8	0	40.3	3.4	0	7.6	13.3	0	0.8	0	0	1.5	2.7	0	0	0.8	6.6	0	0	0	0.2	0	7.5	0	0	8	4.9	0	0
6	0.9	12.7	21.6	0	0.8	0	8.6	11.1	27.5	5.5	0.6	1.7	0	0	0	0	0.8	0	8.1	3.5	21.4	0	20.3	3.6	0	18.8	2.6	0	0	0	2.2	0.8	0	0.6	3.7	8.1	0	0	1	0	1	0	1.9	17.8	4.7	0	6.3	0	0
13.5	1.9	0.8	0.4	0	0	0	10.7	8.4	18.3	5.6	4	1.5	7.9	0	0	0	0	0	5.6	0	4	22.5	19.9	18.1	0	7.8	11.1	0	5.2	0	0.4	0	0	1.2	10.8	2.9	0	0	0	0	0	0.2	0	3.8	0.2	25.4	3.2	0	0
12.8	4.3	0	0	0	0	0	15.1	4.3	4.7	9.1	4.8	2.8	0	0	0	0	0	0	10.9	0.4	14.1	34.4	13.5	9.8	1.6	0	3.5	0	6.6	0	0.2	0	0	0	7.1	0	0	0	0	0	0	0.4	0	4.4	24.6	21.8	1.9	0	0.8
21.3	27.8	4.6	0	0	13.8	1.6	24.1	15.2	2.5	6.6	1.8	1.4	0.8	0	0	0	0	1.8	7.3	0	20.5	21	20.7	0.6	0.8	0	8.7	0	1.8	0	0	0	1.9	0.2	11.2	0	0	0.4	0	0	0	3.3	0	0	15.5	35.8	6.3	0	1.5
7.3	38.5	2.2	0	0	8.2	5.4	4.1	0.8	1.3	2.7	0	6.2	0	0	0	3.3	0	1.8	7.7	0	10.7	34.3	25.1	0	0.1	0.2	6.4	4.3	2.6	0	0	0	1.3	0	16.4	0	0	1.2	2.3	0	3.3	0.8	4.1	0	9.3	19.3	3.2	0.2	2.3
9.2	1.6	3.8	0	0	1.6	1.2	2.1	23	0	6.5	5.5	8	2.6	0	0	0.4	0	0.8	7.4	0	9.6	37	36.4	0	0.1	2.6	7.1	0.2	0	0	0	0	1.4	1.2	2.7	0	3.9	0	12	11.9	26.2	0	2.1	2.3	0	12.7	1.1	0	1.7
9.9	1.8	0	0	0	0.8	0	6.2	10.7	22.1	18.8	6.7	3	0	0	12	0	0	0	9.9	0	4.2	29.3	10	0	0	0.4	2.2	0	0	0	0	0	0	0	0	0	10.2	0	5.5	1.6	9.5	0	0	1.9	3	15.2	5.1	0	1.1
13.1	1	3	0	0	0	0	2.1	18.7	18.9	7.7	5.2	5.2	8.6	0	16.9	0	0	0	8.5	0	4.7	21.5	82.8	1.4	0	0	9.2	0.8	3.2	0	0	0	0	0	13.3	5.2	8.5	0	9.6	2.4	0	0	17	0.4	10.2	26.4	0	0	0
3.8	5.1	0	20.5	0	0	0	3	16.9	12.4	12.6	8.1	1.4	0.5	0	9.8	0	0	0	3.1	0.2	3.2	19	25.8	0	0	3.3	11.5	4.6	2.5	0	0	0	0	0	13.5	0.4	0	0	1.2	1.3	0	0	4.1	1.5	2.8	3.4	0.6	27.9	0
6.2	2.5	0	13.2	0	7.8	0	17.6	9.9	6.4	1.7	2	0	0	0	11.2	0	0	0	5.5	1.6	7.1	19.4	15.6	0	2.2	16.1	9.3	2.9	0.8	0	0	0	0	0	3.5	0	0	0.2	1.9	0	0	0	0	0	12.3	13.5	1.5	25.8	0
16.5	0	0	33.9	0	7.4	0	6.1	22.4	4.8	0	9.9	0	6.5	0	17.2	0	0	0.2	13.8	0.4	0.4	0.1	22.3	3.1	0	0	4.2	1.1	0	0	0	0	0	0	0	0	0	0	0	0	0	0	0	0.6	3.4	0.4	2.7	15	0
17	21.2	0	23.6	0.4	0	0	26.8	20.4	5.8	0.4	5.7	0.2	7.1	3.6	15.1	0	0	0	6.6	0	0.2	0	15.1	0.4	0.4	1.8	0.6	0	7.1	0	0	0	0	0	0	0	0	0	0	4.1	0	0	0	4.6	5.3	8	12.9	0	0.4
3	13.7	28.4	35.6	0.2	0	0.2	13.7	20.5	2.5	1.6	0.1	0	0.8	1.8	11.7	0	0	22.8	8.5	0	0.6	0	10.1	0	0.2	4.3	7.8	0	1.2	0	0	5.9	0	0	0	0	0	5	0	2.2	0	0	0	0.4	12.1	14.4	4.7	0	0
6.8	10.6	26.5	39.5	1.2	31.7	0	15.5	13.3	14.1	5.2	0.9	0	3.6	0	11.1	1	0	0.4	0.9	0	0.8	0	31.5	0	0	1.6	11.5	0	6.1	0	0	2.2	0	0	1.2	0	0	0	0	0	1.4	0	0	0	0	17.6	4	0	0
2.3	6.3	4.2	35.3	0	33	0	19.7	24.9	6.9	4.9	3.3	5.5	1	0	16.5	3.1	0	0	3.3	0	0	0	21.2	2.7	0.8	0	9.1	0	8.8	0	0.4	0	0	0	1	0	0	3	0	0	26.8	0	0	0	18.6	5.5	2.3	0	0
1.8	5.4	14.5	32.6	0	21.2	0	16.9	19.9	15.3	3.6	7.5	5.9	0	0	6.8	0.8	0	7.2	3.1	0.4	9.2	0	26.2	0.9	0.4	0	5.7	0	0	0	3.4	0	0	0	0	2.3	0	0.9	1	2.5	21.8	0	0	0	37.2	22.9	4.2	2.1	0
0	13.1	18.8	31.2	0	9.8	0	14.1	17.6	2	9.8	4.3	5.3	0	0	3.7	0	0	1.3	3.1	1.4	6.5	0	2.3	0	0.4	0	4	0	11.5	0	8.2	1.2	0	1.2	0	12.9	0	0	0	2.1	8.3	8.2	0	0	2.7	24.3	31.9	0	0
0.4	5.1	0	25	0	5.7	0	11.1	24.7	0	0.6	2.3	33.7	0	0	0	0	0	0	0.3	6.7	2	0	17.5	16.8	0	1	10	3.1	0.9	0	2.2	0	0	0	0	1.1	0	1	0	17.9	0	13.3	0	2.3	10.6	0	3.2	1.1	2.1
0	0.8	10.9	18.5	2.2	1.3	0	16.2	16.5	0	0	1.9	15.6	0	0	0.6	0	2.6	0	18.2	7.3	0	0	23	7.5	0.6	6.8	14.9	0.2	0.8	0	13	0	0	4.2	0.8	0.5	0	14.7	0	5	0	4.9	0	0	0.8	18.4	0	0	0
0	0	0	23.3	4.2	4.9	0	5.1	18.8	0	0	3.8	0	0	0.4	0.2	0	0	0	3.7	0.6	0	0	3.3	1.1	4.1	0.9	1	0	0	0	0.6	1	2.5	0	8.3	0	0	6.2	0	0	0	0	0	0	0	4.9	6.4	0	0
0	3.4	0	24.2	5.3	7.1	1.8	27.7	11.3	0	0	16.3	0	0	4	0	0.8	0.6	0	5.9	0	1.7	30.3	12.8	1.7	0.4	3.1	7.5	6.9	1.8	0	0	3.8	0	0	0	0	0	1.2	0	0	3.4	1.2	11	0	0	5.3	6.3	0.9	0
0	0.2	0	28.7	1.9	6	0.4	9.9	11.9	0	0	4.1	0	0	1.9	0	0	15.7	0	5.9	0	13.4	27.3	18.7	1.7	0	3.1	12	4.7	0.4	3.8	0	1.4	19.4	0	0.5	23.3	0	1.9	0	0	11.1	0.4	2.7	0	0	4	7	3.2	0.8
1.2	0	0	29.5	1.4	2.9	0	4.8	12	0.4	0	3.4	2.2	0	3.3	0	1.4	12.4	0	8.6	0	5.6	0.3	10.2	0.4	0	0.8	11.9	0.6	1.8	21.4	4.2	0	11.5	0	4.2	11.7	0.8	0.6	0	0	1.4	17.2	22.7	0	7.8	14.5	2.7	0	1.1
0.6	0	0	25.3	0	7.6	0	8.8	28.4	0	0	5.8	25.2	0	29.3	0	0	5.9	0	5.6	0	13.1	17.8	22	0	0	1.4	3.4	0	2.8	15.2	0.7	6	10.9	0	1.6	13.9	15.7	0.8	0	0	0.4	1.2	17.9	1.5	0	6.4	0	0	5.3
1.9	0.5	0	6	13.7	17.5	3.9	5.1	17.3	1.2	0	10.1	1.2	0	1.8	0	0	0.5	0	8	5.3	4.6	11.7	4.9	0	0	7.5	0	3	0.7	1	6.3	0.9	15.7	2.6	1.4	17.8	4.7	0.8	3.7	3.9	0	0	2.3	15.7	0	31.6	0.4	0	21.1
13.2	3.5	0	0	0	7.1	1.3	0	12.2	8.5	0	1.7	0	1.8	0	0	0	1.1	0	4.7	0.6	0.7	0	24.9	0	0	0.8	0	3.3	1.5	0	22.4	1.8	3.1	1.3	1.3	0	1.2	2.5	1.2	2.7	0	0.2	0	3.6	0	10.5	0.6	6.4	0
2.6	2.6	0	6.1	1.2	6.4	0	0	2.6	5.2	0	5.9	0	0	0	0	0	0	0	11.2	0	14.2	0	28.3	0.7	4.5	0	2.2	0.7	3.4	1.2	7.1	0	0	0	0	0.8	0	0	0	0	0	0	7.3	5.1	0	0	1.3	8.7	0
1	1	13.3	3.8	1.2	13.8	0	0	0	3.6	0	4.6	0	0	0	0	0	0	0	8.6	0	0	0	29.5	6	0.2	0	11.6	0	9.8	5.6	9.4	0	5.6	0	0	9.7	0	0	0.2	0	0	0	0	15.9	0	0	26.7	0.4	0
0	0	3.6	0	0.6	11.4	0	6.7	3.2	1.2	0	4.6	1.8	0	0	0	0	12	0	3.3	0	19.8	0	24.5	3	0	0	19.9	0	1	0.5	5.9	0	16	0	2.3	15.6	0	0	0.4	0	0	1.1	0	0	0	0	13.1	0.2	0
0	3	0.8	36.1	8.2	14.7	0	5.6	7.6	0	0	1.3	1.8	0	0	11.1	0	5.4	0	8.2	0.2	5.1	0	20.1	0.7	0	1.8	0.5	0	2.8	0	3.5	0	1	0	2.9	0.5	0	0	0	0	0	1.4	0	0	0	2.7	21.6	0	2.3
1	1.4	0	24.2	0.1	7.8	0	3.4	2.1	0	0	3.2	1.4	0	0	29.9	0	1.1	0.3	8.8	0	8.1	0	14.3	0	0	2	1.6	0	2.2	20.3	11.4	0	4.1	0	0	12.8	2.3	0	0	2.8	0	0	0	0	0	18.2	3	0	0.6
0	0	0	21.1	0	5	1.4	2.9	4	0	0	0	0.1	9	0	0.8	0	0	1.7	14.3	0	0	7	28.9	2	0	1.6	5.9	1	0.2	8	1	0	0	7.7	0	12.7	1	0	0	2.2	0.6	0	0	0	0	5.5	5.9	9.9	3
0	0	0	27.8	0.2	2.3	2	1.8	13.7	0	10.7	0	12.1	23.8	0	10.7	0	0	0.8	6.6	0	1	0.1	17.1	0	0	0	4.2	0	1.7	0.4	0	0	11.6	2.3	0	4.3	0	0	0	0	0	0	0	0	0	4.9	2.8	0	6.4
0	2.9	0	31.8	2.1	5.8	0	2.8	22.2	0	9.3	0	10.4	6.2	0	9.5	0	0	0.8	5.5	0	5.7	0	14.3	0.8	0	2.4	2.1	0	1.9	5.3	0.4	0	2.9	0	0	2.3	16.7	0	1.9	7.1	0	2.1	0	0	0	15.4	13.8	0	0
0	0.5	0	36	0.7	4.7	0	1	10.9	0	0	1.3	2.6	8.6	0	8.6	0	0	0	1.2	0	18	0	21.3	3.3	0	0.4	5.7	0	6.9	9	0.4	0	1.2	0	0	17.5	2	0	0.6	2.1	36.6	0	1.6	1.3	0	9.9	11.6	0	0
0	0	20.3	20.4	0	9.9	0	2.4	0.4	0	0	8.3	2.1	3.7	0	10.6	0	0	0	0	0	3	0	26.4	2.6	0	4.5	0.4	0	1.4	4.5	3.4	0	0	0	0	2.2	0	0	0	0	17.7	0	1.6	7.2	0	21.8	15.2	11.6	0
0	11.1	23.7	25.1	0	11.5	0	3	15.9	0	6.1	5.6	1.5	4.5	0	4.9	0	0	0	0	0	32.3	0	9.8	1	0	2.4	3.8	0	3.4	0	4.9	0	0	0.5	0	0	0	0	1.4	0	0	0	0	0	0.2	25.6	3.8	0	0
0	0	9.2	13.3	0	13	0	1.2	23.7	17.4	11.3	2.8	0.2	10	0	1.7	0	0	2.6	7.4	0	6	0	4.6	0	0	0	0.9	0	0.9	0	0.7	0	0	0.7	0	0	1.4	0	0.4	0	0	0	0	1.9	4.6	22.4	4.9	0	0
0	14.3	12.4	21.2	0	3.5	0	0.6	2.1	10.6	10.4	6.1	14.5	8.9	0	0	0	0	22.4	16.8	0	3.1	0	14	0	0	0	0	0	4.8	1.8	0	0	0	0	2.7	0	7	21.2	0	0.1	0	0.2	0	0	17.3	4.2	1.9	0	0
1.7	1.2	8.6	11.3	0	12.1	0	0	2.4	10.5	39.4	6.7	21.8	10.4	0	2	0	2.4	0.6	7	0	0	21.2	19.2	7.9	0	10.5	2.4	0	3.1	0.8	0	0	0	0	0	0	0.7	1.5	0	0.5	0	0.8	0	0	0	25	2.1	0.2	0
6.2	3.4	11.6	23.4	2.1	16.6	0	0	14.5	0.5	5.1	4.6	3.8	12.6	0	2.5	0.8	5.7	0	5.3	0	2.1	36.7	14.4	2	0	0.5	0.2	0	2.5	0	0	0	0	0	0	3.7	13.9	1.4	0	14.8	8.2	0	1	0	0	15.2	14	0	3.6
5.4	14.5	15.5	29.4	3.3	8.2	0	0	7.8	8.5	17.5	6.6	4.9	1.6	0	10.6	0.6	0	4.1	8.9	22.6	6.8	23.4	12.6	9.1	0.6	0	1	12.1	1	0	0	5.2	0	5.9	0	1.4	1	0.4	0	10.2	2.6	10.5	6.4	16.9	0	9.9	5.5	1.7	25
7.5	0.2	15.5	33.5	7.8	5.5	0	0	4.9	4.8	5.6	5.1	3.2	8.5	0	1.8	1.1	0.2	1.2	4.4	2.9	2.8	27.9	19.2	3.4	0	0	3.6	2.5	0	3.8	0	1.4	0	34.8	0	0	0	0	0	3.7	0	0.5	0.4	7.2	0	21.6	1.1	3.4	0
4.8	14	1.4	26.7	4.8	3.8	0	0	12.3	0	11.1	4.8	2.3	4.6	0	0	0.3	0.4	1.8	9.7	0	0.4	21.2	11.7	2.4	0	0	3.6	0.2	4.6	16	0	12.2	0	0	0	1.3	3.3	3.5	0	20	0	0	0	0	4.7	2.3	3.8	1.5	0.2
8.8	4.3	0	31.1	0.9	5	0	0	28.3	2.6	15.7	5	0	0	0	0	0	0	0	8.2	0	4.9	30.5	10.6	0.4	0	0	1.4	10.7	3.4	10.6	2.2	0	0	0	0	1.8	13.6	0	0	1.7	0	0	0	1.3	70.6	13.7	7.6	5.5	2.1
27.3	0.8	0	39.4	0	2.8	0	0	16.5	8.5	13.8	3.6	0	0	0	0	0	0	1.8	12.2	0	10.8	30.1	24.7	0	0	5	33	14.9	0.2	0	0.4	0	0	0	0	0	7.8	4.4	0	0	0	4.4	0	1.9	0	21.8	18.8	6.3	0.2
2.4	0	0	34.5	0.2	8.3	0.2	2.1	19.6	3.2	16.9	0.2	0	0	8.1	0.4	0	0	0	4.6	1.9	3.1	27.3	30.2	2.2	0	5	2.2	3.8	0	0	0	0	0	0	0	0	10	2.3	0	0	0	1.4	0	7.6	0	34.5	0	2.1	0
0	3.8	8.1	32.7	2.6	5	0	12	31.3	0	7.8	0	0	0	13.7	0.2	4.8	0	0.2	3.8	20.1	1	28.1	25.3	0.9	0	0.8	6.6	4.1	0	0	0	0	0	0	0	0.2	8.5	1.2	0	3.3	0	9.2	0	7.2	0	9.5	0	0	7.2
6.7	6	13.9	24.7	8.2	1.9	0	0.2	16	0	7.5	0.4	0	4	4.9	0	0.7	0	5.6	5.2	8.6	5	32.3	36	0.5	4.2	4.5	2.7	7.1	0	0	0.8	0	0.2	0	0	0	2.5	0.3	0	0.4	0	3	0	0	0	5.1	9.3	0	7
5.2	0.7	0	21.4	4.5	5	0	0	20.5	0	5.1	0.6	0	6.9	2.3	0	0.4	0	0.5	9.6	0	3.4	21	6.2	0	0.7	2.6	2.2	2	0	0	0	0	1.2	0	0	2.7	0.2	0.7	0	0	0	0	0	0	0	0.9	5.5	0	0
5.7	0.5	0	32.2	8	8.3	0	10.7	16.5	7.9	10.1	0	2.2	1.2	0	0	2.2	0	14.8	12.3	2	4.2	25.1	7.6	0	0	8.3	6	2.5	4.1	0	0	0	0.4	0	0	0.4	0	2.9	0	0	12.9	1.4	0	0	0	22.2	6.4	16.1	5.3
5.2	1.7	0	32.4	20.1	11.9	0	14.5	21.4	5.5	18.2	0	1.4	0	0	0	2.4	3.3	2.8	6.7	0	2.7	26.7	3.8	0	1	0.7	2.3	0.7	0	2.8	1.4	0	2.4	0	0	1.9	13.9	1.4	0	0	0.8	0.4	0	1.3	0	15.6	6.1	13.1	9.9
1	0.4	5.8	1.9	2	6.5	0	11.6	24.3	21.8	14.7	0	0.2	0	0	17.7	5.3	0.4	1.4	7.2	0	15	22.8	10.3	4.3	0	9.9	0.6	0	0	1.5	0.2	0	6	0	0	1.1	1.6	5.3	0	7.4	0	0	0	0	0.2	15.1	4.6	5.6	3.4
7.1	0	2.9	23.8	7.9	5.9	0	10.2	20.7	1	9.1	0	5.9	43.6	0	19.3	0	0.6	0.1	8.4	4.6	0.5	37.1	3.6	2.3	0	8.2	3.5	4.3	2.8	0	0	0	0.5	0	0	1.8	7.8	1.8	0	1.4	11.6	0	0	12.1	0	26.8	8.5	19.8	0
6.6	0	0	33.2	3.4	7.9	0	19.7	15.5	0	10.6	0	1	1.2	0	11.4	1.8	0	0	14.1	0.1	1	20.2	2.8	1.6	0	24.1	17.6	0.6	1	0	0.2	0	0	0	0	1.2	9.3	0	0	0	0	7.5	0	6.1	0	28.4	17.8	13.5	0
5.3	0	6.8	31.5	27.2	6.4	0	13.5	18.8	0	15.7	0	0	0.4	0	11	2.4	11.5	0	1.2	0	6.9	21.3	3.6	4.1	0	3.9	2.5	0	3.3	2.2	0	0	0	44.1	0	0	1.7	14.1	0	0	0	4.4	0	10.4	0	23.8	3.2	4	0
9.5	0	15	12.7	34.8	6.4	0	8	10.7	10.5	7.3	10.4	0	4.4	0	5.8	3.2	0.1	0	0	0	4.1	14.2	1.4	3.2	0	0.9	2	0	0.6	0	0	0	0	4.3	0	0	11.2	2.7	0	1	0	0	0	12.7	9.7	6.3	1.7	5.7	0
2.2	0	1	11.6	15.6	2.2	0	19.4	28.3	1	7.2	7.4	0	21.4	0	4.1	0.5	0	4.9	0	3.4	9.9	18.6	11.9	2.5	0	18	16.5	0	2.4	22.3	1.3	17.6	0.4	0	0	4.7	0	46.1	0	0	0	0	0	0	0	30.3	3.4	1.5	0.8
0.6	0	0	30.5	0	5.4	1.5	5.8	19.2	0	7.1	5.9	0	10.9	1.4	19.2	3.5	5.9	0	0	1.9	9.7	24.8	0.1	15.4	0	0.5	18.4	3.6	0.8	15.8	0.3	0	0	0	0	1.6	0	14.5	0	14.8	0	2.3	0	0	0.4	12.7	4.2	0	13.1
0	0	0	31.3	3.5	4.1	15	5.3	24.2	0.1	10.7	6.4	1.6	3	5.2	10.3	0.3	0.8	0	0	3.4	19.7	15.3	4	0	0	0	6.8	0.9	1.6	7.5	0	0	0	0	0	18	0	12.2	0	4	0	4.6	0	0	37.3	4.2	8	5.1	0
9.6	0	9.2	25.3	4.1	5.1	0.8	0.6	12.1	8	16.2	8.3	0	4.8	0	20	0.5	0	0	0	8.1	0.1	23.7	0.7	0	0	0	17.3	7.2	0.4	9.6	0	0	0.2	0	2.9	3	0.2	2.6	0	0	0	0.3	0	0	10.1	20.3	0	0.8	0
13.3	5.3	16.9	30.1	1.4	5	0	6.3	2.6	0	1.8	1.1	0.4	1	0	5.2	0	0	0.2	0	5.4	2.4	19.9	5.7	3.7	0	0	3.8	3.6	0	11.4	0	0	0	0	4.9	4.4	0	1.6	0	0	0	0.7	6.9	0	0	9.1	1.9	9.1	0
13.4	0.7	8.5	29.7	0	4.3	0	11.9	13.5	1.1	21.6	0	0.6	0.6	0	0.4	0	18.3	0	0	2.8	1	31.7	5.7	0.8	0	0	1.9	0	1.2	21	0	0	0	0	13.7	3.1	0	1.2	0	0	0	0	0	0	0	22.9	2.3	0.2	0
10.4	4.4	0.8	16.2	0.5	0.8	0.1	8.3	19	18.6	7.8	0	3	17.6	0	3.5	0	0	2.9	0	0	16.3	35.9	1.6	0	0	0	4.5	0	0.2	25.4	0	0	0.4	0	10.5	0	2.7	1.7	0	0	0	4.6	0	0	0	12.9	0.2	1.1	0
7.8	2.6	0	25.4	0.5	8	1.9	3	16.6	14.3	11.3	0	3.6	1.8	0	6.2	0	0	0.4	0	0	10.8	20.7	0.2	0.8	0	0	6.1	0	0	20.7	0	0	0	8.7	0.4	0	6.8	0	0	0	0	9.6	0	0	0	13.6	14.6	3	5.1
2.4	0	11.3	23.1	0	3.6	0	0.7	16.2	0.9	5.4	0	3.2	12.9	0	9.5	2.3	0	0	0	5.3	0	17.1	2.1	4.8	0	0	1.2	0	0	15.6	0	0	0	10.6	0	0	4.6	4.1	0	0	0	0	0	0	4	24.7	0	3.4	8.3
32.8	0	8.8	30.8	0	8.9	0	1.9	12.4	0	13.7	0	2.4	0.2	0	13.7	0.7	10.4	0	6	5.9	17.7	20.6	7	0.7	0	1	13.4	2.2	0	11.7	0	0	0	1.5	0	0	8.5	0.8	0	0	0	0	0	0.6	0	21.7	7	3	4.9
3.9	0	9.5	20.9	3.4	0.4	0.4	4.3	9	0	4.1	0	2.6	0.6	0	15.5	0	0.6	0	18.2	0.2	10.6	28.7	14.5	0	0	1.7	9.4	0.4	0	8.8	0	0	0	0	2.2	1.7	10	0	0	0	0	0	30.7	7.8	59.4	19	19.2	0	4.7
0	0	18.9	0.6	1.4	0.4	0	5.6	3.7	0	16.5	0	16	0	23.7	25.9	2.7	0	0	13	0	1.4	25.9	5.7	0	0	10.3	17.7	0	2.9	0	5.4	0	0	0	1.8	0	2.5	0	0	0	0	0	0.4	16.7	0	11.6	10.4	0	5.3
0	5.3	1.4	23.6	0	5.5	0	3.1	14.9	0	1.7	0	6	0	28.4	11	15.8	0	0	7.7	0	4.5	20.6	0	1.6	1	0.8	10.3	0	16.5	3.9	1.1	0	0	0	0	0.2	8.2	0	3.4	0	0	3.3	0	0.2	0	15.3	7	1.9	0
0	2.5	0	12.7	9.5	4.2	0	2.7	24.3	1	1.2	0.2	0	0	21.3	15.1	2.7	0	0	9.2	0	0	25.6	14.3	0	0	2.6	16.5	0	0	18.7	0	0	0	0	0	5.2	8.8	0	4	0	0	7.7	0	0	0	10.8	10.6	0	0
0	0	0.6	15.5	3.6	1.6	0	3.2	16	3	0.6	3.1	10.1	0	2.3	11.4	1.1	14.2	0	6.6	0	8.8	19.7	13.1	1.9	0	1.8	10.9	0.4	0.2	22	0	0	0	0	0	4.1	0.2	0	1	0	0	3.3	0	0	0	12	11.2	0	0
0	0	1.8	2.6	3.2	3.6	7.7	5	13.1	5.2	6.3	1.5	0	0	0	21.2	0	5.1	1.7	12.9	0	3.3	17.8	4.4	0.7	0	0	8.3	0	0.6	21.5	0.6	0	0	0	6	2.4	0	0	0	0	0	2.3	0	0	0	18.4	14.9	18.4	0
0	0	0	13	1	1.8	0.6	7.6	16.4	1	1	0	1.4	0	0	26.8	2.5	0.7	2.3	10.1	3.7	3.8	0.6	2.4	0	3.4	0	5.1	0	3.1	14.9	0	0	0	0	0	3.6	0	1.5	0	0	0	7.8	0	0	0	4.4	3.9	6.4	5.3
0	0	0	3.5	0	0.4	0	4.9	18	0	2.7	0	0	0	0	8.8	1.3	0	0	9.1	7.1	13.8	20.9	3.3	6.6	0.9	3.2	25.7	0	17	7	1.6	0	0	0	1.2	6.9	0	0	0	0	0	1.4	16.8	3.2	0	5.9	12.7	4	0.4
0	0	0	1.5	0	0.6	44.4	4.2	23.6	2	11	0	0	0	0	19.6	0	4.3	0	8.2	1	4	12.3	3.6	1.1	0	6.1	5.2	0	0.5	0.4	4.5	0	0	0.3	1.2	2.8	0	3.9	0	0	0	13.3	14.1	8	0	15.7	27.5	0	0
0	0	0	23.9	0	1.2	61	11	19.5	0	1.2	0	0	0	0	17	4.1	3.9	0	8.5	0.9	9.2	0.8	5.4	0	0	3.8	4.9	0	2	0	2.6	0	1.7	6.3	6.7	0	0	1.5	0	0	0	1.2	0.2	10.1	1.3	8.2	8	1.1	3.6
0	3	0	1.3	0	0	22.6	14.8	13.3	0	3.2	0	0	0	0.4	7	6.5	0.8	0	4.7	1.1	11.8	0	4.7	4.7	0	7.5	6.1	0	1.2	19.8	5.7	0	0	0	2	0	0	0	0	0	0	0	0	0.4	15.2	5.1	13.3	0	0
8.9	1.6	1.2	31.5	0	1.8	18.2	10.7	5.2	1.2	6	0	0	0	1.2	0.3	12.7	9.4	9.1	9.9	8.8	6.1	0.2	6.1	0.6	0	9.5	7.6	0	0	16.9	4.5	0	7.7	0	0	0	0	3	0	2.1	0	1.2	0	0	4.9	29.2	5.5	0.8	0
4.4	0	2.2	45.7	0	1.8	0.8	10.7	15.5	2.8	12.8	0	0	0.8	1.4	0	0.5	0.6	0.1	3.6	0	0	0	1.4	0	0	1.3	10.5	0	6.7	9.8	0.2	0	10.6	0	1.4	2.1	0.4	14.6	0	2.7	0	0	0	2.5	19.2	4.7	0.7	0	0
18.7	0	2.6	21	0	3	0	16.2	25	4.8	6.8	8.2	0	1.7	1	0	0	0	2.5	8.3	2.7	1.6	0	19.8	3.1	1.1	0.4	16.9	0	9.8	20.2	48.2	0	1.4	7.6	4.9	13.7	4.8	0	0	27.4	0.2	0	0	3.8	1.1	27	3.3	3.2	0
6.8	0	0.8	22.3	0	0.8	0	8.7	24.7	6.9	1.1	1.5	0	0.5	0	0	0	0	0.1	7.3	0.1	0.8	0	2	0.8	0.5	0.6	6.1	0	0	17.6	13	0	1.2	3.6	3.1	10.1	1.5	0	0	0.4	0	0	0	0.4	0	5.4	28.6	0	0
14.4	0.2	5.7	26.4	0	0	0	23.5	21.1	1	6.4	2.4	2.4	0.2	0	0	1	0	0	6	0.2	0.2	0	0	3.8	0	0	2.9	0	0	18.8	2.7	0	0	0	11.5	4.4	0	0	0.2	0	0	0	0.2	0	0	32.1	3.9	6.8	0
7.4	0	1.2	11.7	0	0	0	3.8	10	1.1	1.7	0.4	0.2	7.1	0	0	0.4	0	0	4.9	0	2.9	0	2	0.5	0	0	4.4	0.4	0	18	5.4	0	0	0	1	1.4	0	0	0	0	0	0	0	1.9	0	8	0.5	15.9	2.5
12.7	0.6	2.9	22.5	0	0	0	1.4	23.6	3.3	13.9	0	0.7	3.8	0	12.6	0	1.7	10.8	9.1	0	9.2	0	0.4	0	0	0	24.8	4.9	2.2	7.8	2.5	0	0	10	0	0	2	0	0	0	0	0	14.6	6.6	0	28.3	20.3	7.4	0
1.6	0.4	1.1	10.4	0	0	0	0.2	18.3	13.1	24.3	0	1.1	18.2	42.8	3.1	0	0.7	16	11.5	0	4.5	0	0	0.2	1.1	0	7.4	0.2	0	12.8	0.2	0	0	48.5	0.2	6.3	11.8	0	0	0	0	0	1.4	3.3	0	13.3	5.9	0	0.4
6.7	9.5	15.3	33	0	0	0	0	24.4	0.4	10.8	0	0	6.3	14.1	2.6	0	0	2.4	2.8	0	1	0	0	0	0.1	0	5.6	2.9	4.4	13.8	0	0	0	1.4	0	12.2	2	0	0	0	0	0.2	0	12.6	0	11.9	0.2	0	11.6
13.5	10.5	8.3	28.5	0	0	0	0	10.3	0.6	9.3	0	1.8	6.9	0	13.1	5.1	0	3	8.5	9.2	2	1.6	0	1.6	1.2	0	10	0.4	1.5	7.9	0	0	8.7	0	0	7	0.6	0	0	0	0	0.2	0	0	0	6.3	0.8	0	13.5
6.2	2.8	0.2	29.6	0	0	0	0	12.5	17.1	7.9	1.5	0	0	0	12.8	19.8	0.2	1.2	7.2	5.5	0.4	0.2	1.2	6.1	20.5	0	1.5	0	3.7	2.8	0	0	10.8	0	0	1.4	0	0	4.1	0	0	0	6.2	5.1	0	2.8	5.7	0	0
16.9	0	3.6	17.3	0	0	0	0	15.7	2.8	1	0.9	1.2	7.8	0	12.8	1.2	0.8	6.2	1.6	0.4	4.5	0	1.3	0.8	13.4	0	0.7	5.3	0	8.6	5	0	3.8	0	0.4	0	0	0	0.4	0	0	0	1.2	4.4	0	16.7	11.4	0	0
5	3.6	0.8	21.4	0	0.8	0	0	13.1	1.9	0.3	0	0.2	0.7	0	0	2.5	0	0.9	6.5	6.9	2.3	0	0.3	0	2.7	3.3	0.4	0.2	2.9	17.4	0.7	0	0.7	0	0	0	0	0	0	0	0	0	0	0.6	0	7.6	3.6	0	19.7
0.8	5.5	0	54.3	0	28.5	3.7	0	14.7	1.7	9.4	0	14.7	5.4	0	9	3.4	0	0	3.9	0.6	14.6	0	1.6	3.5	0.5	0.4	0	0	5.7	18.8	6.2	0	0.5	0	0	0	0	0	0	0	0	0.8	0	0	0	4.2	0.8	0.4	0
0	0.4	0	5	0	1.4	2.9	0	12.9	12.3	10.4	0	1	5.2	0	3.7	0.8	31.9	0	6.7	0	10	0	4.1	0.6	1.3	4.2	0	0	10.7	15.1	1.3	0	1.6	0	0	0	0	0	0	0	0	1.2	0	0	0	10.6	15.7	7	1.9
19.2	0.8	0	0	0	0	0.2	0	9.5	21.7	11.5	2	0	1.5	0	0	23.1	11.4	0	5.9	0.5	6.7	2.6	2.5	0	0	1.7	2.2	0.2	5.6	13.2	0.2	0	0	0	0	0	1.5	0	0	0	1.5	1.2	2.1	0.9	0	20.5	3.6	0	1.5
10.5	2.5	0	0	0	0	0.4	0	22.5	13.4	5.3	0.2	0	2.9	0	0	1.7	1.5	0	6.1	0.5	0.4	0	1.5	0	0	2.9	0.4	0	8.2	11.1	30.5	0	0	0	0	0	0.2	0	0.8	0	8.5	3.6	0	6.6	0	5.8	5.3	0	2.8
17.4	1.9	0	0	0	0	0	0	1.9	9.1	11.2	0	0	0.8	0	0	4.7	0	0	6.9	1.8	3.7	0	2.8	3.6	0.5	8.3	0	0.3	0.5	12.2	4.4	0	0	0	0	0	0	0	0.8	0	10.1	2	0	0	0	21.3	3.6	5.9	2.7
4.8	0	0	0	0	6.5	0	0	9.9	5.8	6.4	1.4	0	0	6.6	0.2	5	0	0	6.7	1.4	13.6	0	1.8	0.3	0.1	0.6	0.2	5.4	0	11.3	0	21.2	0	0	0	0	0	0	0	0	9.4	0	1.2	8.5	0	2.5	3	0	0
0.8	0	0.4	0	0	0	0	0	8.7	1.2	11.5	0.2	0	1.2	3.3	0.8	0.9	3.3	0	10.5	0.4	4.3	0	1.6	0	0	0	2.2	1.4	10.7	6.6	0	6.4	0.7	0.2	0	0	0	0	1	0	0.8	4.4	0	3.8	0	18.8	5.5	0	0.9
14.5	0	28.3	0	0	0	0	0	17.5	0	4.2	0	0	0.7	0	0	0	1	0	9.6	10.9	0	0	4.3	2.4	0	0	2	0	6.5	1.9	0	0.2	7.2	0	0	0	0	0	1	0	1	0	0	1.9	0	6.8	4	0	3
6.1	1.6	21.2	0	0	0	0	0	5.6	0.8	3.2	0	0	0.5	0	0	3.1	0	0	7	0.7	7.1	0	8.3	0.6	0	0	0	0	0.7	13.4	13.7	0	0.8	0	0	0	0	0	0	0	0.4	0	0	11	0	0	3.8	0.2	4.2
7.1	3	2.5	0	0	0	0	0	10.3	0	6.2	0	0	1	0	0	0.2	10.6	0	2.4	0	5.9	0	1.1	0	0	5.3	2.4	0	1.5	16	1.1	0	0.2	1.4	0	0	0	1.4	0	0	0	24.9	0	4	0	18.4	0.4	0	5.1
7.3	0.8	0.3	0	0	0	0	0	16.1	0.5	15.6	0	1.2	0.2	0	0	0	0	0	8.7	2.8	4.6	0	7.5	2.7	0.8	12.2	7.2	0	3.2	13.8	0	0	0	0.6	0	0	0	0	0	0	0	8.3	0.2	20.3	0	9.9	0	3.2	0
11.5	0	16.6	0	1.1	0	0	0	21.7	3.9	14.6	0	5.2	0	0	0	0	0	1.6	7.2	9.3	4.2	0	0.4	0.9	1.2	1.2	5.1	0	0	8.8	0	0	37.1	0	0	0	5.2	0	0	0	0	0	0	2.7	0	20.7	36.2	4.3	0
4.2	0	14.6	0	0.7	0	0	0	17.1	16.5	0.9	0	4	0	13.3	0	0	2.1	0	7.9	19.9	12.2	0	0	0.6	7	0	5.1	0	0	0	0	0	9	0	0	0	1.4	0	0	0	0	0	2.8	3	0	19.9	5.1	12.2	0
9.6	0	1.5	0	0.6	0	15.9	0	22.6	2.8	13	0	20.1	0	2.4	0	0	0.7	0	6.6	0.9	14.3	0	0	0.4	1.9	0	18.4	0	0	3.3	2.1	0	0	0	0	3.5	2.1	0	0.2	0	0	1.2	46	12.1	3	2.1	4.9	7.7	0
12.2	0.2	0	0	0	0	24	0	18.8	1.6	19.8	0	7.4	0	0	0.1	18.3	0	0	7.7	2.6	4.5	0	1	6.1	0.6	8.3	12.6	0	0	1.4	1.1	0	9	0	0	3.4	0	0	0	0.4	0	0	0.4	10.1	0	8.3	2.3	4.8	0
21.9	0	0	0	0	0.2	5.2	0	10.2	0	5.5	0	0.6	0	0	0.9	0.8	0	0	8	0.6	2.2	0	0.8	6.8	0	10.7	20.8	0	0	0.2	1	0	5.1	0	0	7.6	0	0	0	4.9	0	3.5	0	0.4	0	16.3	8.7	0	0
11.6	0	13.1	0	0	1.7	0	0	20.6	3.4	6.6	0	0	0	0	0	6.1	0	0	6.1	0.6	1.4	0	3.5	4.8	0	3	27	0.6	0	0	0.6	0	7.3	0	0	2.3	0	0	0	1.6	0	1.9	0	0.6	0	19.7	0.6	5.3	0
8.2	0	24	0	0	4.3	0	0	21.3	1.2	0	0	2	0	0	0	0.2	0	0	14.3	0	0.4	0	0.8	0.6	0	6.5	8.1	1.6	0	0	6.5	0	1.9	0	0	0.8	0	0	0	0	0	2.5	0	10.2	8.2	13.2	2.5	16.9	0
20.1	0	9.1	0	0	0	0	0	5	0	1.2	0	1	0	0	0	0.4	0	0	7.1	0	0	0	0	0	0	9.8	10.9	0.4	0	0	3.7	0	0	0	0	2.3	0	0	0	0	0	1.9	0	0.4	14.8	7.3	2.9	0	0
5.7	0	7.3	0	0	0	0.8	0	15.1	0	14.9	0	0	0	4.2	1.2	3.9	3.6	5.1	9.2	0	19	0	8	0	0	6.6	23.4	0	0	1.8	2.6	0	0	0.1	0	0	0	0	0	0	0	0	15.8	3.4	13.1	24.9	6.9	0	1.3
1.2	0	6.1	0	0	0	0	0	23.1	0	8.9	0	0	0	0	20.2	0	0.3	1.8	7.2	0	14.6	0	2.7	0	0	0.5	1.4	0	0	34.7	0	0	0.2	0.3	0	0	0	0	0	0	0	5	0	4.7	11.4	16	13.9	10.6	5.3
0	0	20.1	0	1.4	0	1.5	0	24.7	0	5	0	0	0	0	6.9	6.3	0	0	7	0	0.6	0	3.7	0.2	0.2	0.6	0	0	0	22.4	3.3	0	0	0	0	0	0	0	0	0	0	13.6	0	0	7.4	11.8	18.5	0	3.6
0	0	4.9	0	1.8	6.7	3.3	0	18	1.9	10.6	0	0	4.8	0	0.6	0	0	0	8.3	0	12.2	0	4.9	2.3	0	0.2	1.9	4.9	0	17.1	1.7	0	0.2	0.2	0	8.8	0	0	0	8.1	0	4.7	0	0.2	10.5	14.6	4	3.6	1.9
6	0	0	0	0.2	0.2	5.5	0	15.5	0.9	6	0	2.6	1	0	0	8.9	0	17.7	2.4	0	0.2	0	5.1	0.9	0	0	0.5	0.2	0	5.2	12.1	0	8	0	0	1.6	0	0	0	0.8	16.2	1.4	0	7.2	11.5	9.8	9.9	2.7	7.8
12	0	0	0	2.8	0	0	0	22.3	0	0.4	0	2.3	0	0	0	1.1	0	0.4	8.9	0	5.4	2.7	0.6	0	0	2.1	0.4	5.7	8.7	0	0.2	0	12.4	1.7	0	0	13.6	0	0	0	6.8	0	0	3.2	0.8	20.4	15	15.2	2.5
0	0	0	0	0	0	0	0	14.6	4.2	9.2	0	3.7	0	0	6.2	0	0	4.8	5.2	0	8.2	0.9	28.7	0	0	0.7	1.1	0.8	0.3	0	0	0.6	1	0	0	0	1.1	2.9	0	0	0.4	1.7	0	0	7.6	5.7	3.4	15.9	0
0	0	0	0	0	0	0	0	23.5	8	2.9	2.4	1.8	0.1	0	14	21.1	9.7	15.4	4.4	0	13.4	10.8	1	0.2	0	0.5	1.3	0.8	6.3	0	0	2.1	0	0	0	0	5	0	0	0	0	1.2	0	0	11.2	39.8	6.1	0.4	0
0	0	1.8	0	0	0	1.5	0	18.4	10.3	9	1.6	4.6	1.9	0	14.4	8	0.7	2.2	7.7	4	16.9	24.6	0	0	0	5.6	9.3	1.8	7.4	0	2.5	0	0	0	0	41.8	2.3	1.2	0	9.6	0	0	0	0	1.3	17.3	5.3	0	0
0.8	0	1.6	0	0.2	0	1.9	0	19.1	13	12.2	13	5.7	0	0	1.7	5.3	1.6	0.6	3.5	1.5	6.9	34.5	0	1.7	0	1.2	3.2	5.6	19.9	5.6	0.5	0	0	2.3	0	4.4	11.8	3.5	0	10.9	0	1.2	0	0	3.4	1.3	3.2	4.6	1.5
0	0	0	0	0	0	8.5	0	23.8	0.6	14	8.1	0	0	0	23.3	3.5	0.2	0	11.6	0	4.4	26.3	0	2.8	0	2.9	1	0.7	16.3	10.5	0	0	0	2.1	0	3.4	13.4	0	0	0	0	0	0	0	8.5	3	1.9	0	0
0	0.5	24.4	0	2.3	0	3.8	0	15.7	0	1.1	10.4	0	0	0	6.4	5.2	0	6.9	11.4	6.3	0.5	21	22.7	1.1	0	0.6	9.3	3.5	2.9	17.1	0	0	0	16.1	0	0	6.7	0	0	0	0	0	0	0	24.3	21.2	1.5	1.7	0.6
0	1.9	3.6	0	0.3	20.2	2.5	0	18.8	1.8	6.3	4	1	0	0	0	1.1	0	0	5.2	8.3	11.3	29.7	1.1	0	0	5	12.8	7.1	0	21.1	0	2.1	0	3	0	1.2	1.4	0.2	0	0	3.8	0	8.1	0	1.4	6.4	4	0	0.9
0	0	0.8	6.7	0	6.1	3.3	12.1	12.8	6.6	9.7	4.2	3	0	1.2	0.4	8.2	12.4	1.6	4.3	5.1	0.5	25	2.4	3	0	16	9.6	15.1	0	28	0	0	0	0	9.7	0	5.6	0	0	0	1.3	0	0.2	22.6	6.7	32.8	2.1	3.4	1.9
0	0	0	38	0	0	1	40.9	3.3	10	22.9	6.5	9.4	27.1	0.4	0	1.3	2.9	0	7.2	3.7	0	28.7	1	4	0	0	10.1	0	0	18.9	0	0	0	0	3.4	0	11.1	0.2	0.3	0	0	1.4	0	2.1	3.8	6.4	4.2	0	0
10.2	0	2.2	55.6	0	1.2	0	31.4	15.5	0.8	10.2	1.2	4.5	4.9	0	0	0	41.5	0	8.2	5.2	0	30.4	7.6	11.6	0	4.6	4.5	0	0	10.6	0	0	0	0	0	0.8	7.3	0.4	0.3	17.7	0	0	0	1.7	3.6	20.3	30.9	1.3	1.5
19.9	0	0.6	42.4	0	25	0	29.5	30.2	1.2	3.2	0.4	0.2	10.7	0	0	0	3.8	0	9.3	0.6	15.3	21.9	3.7	3.9	0	4.2	4.7	2.4	0	15.3	0	0	0	0.8	0	9.5	2.5	0.8	0	14.2	2.3	4.3	6.3	8	5.9	4.4	8.7	16.1	0
11.5	0.6	0	50.3	0	22.2	0	30.1	25.1	4	0.8	0.8	1.6	16.1	0	0	0.4	0	0	7.8	8.4	4.6	24.6	0.5	1	0	4.5	3.9	8.2	0	8.2	0	0	0	0	0	0	0.5	3.3	0	26.8	0	20.7	2.4	10.2	1.7	14.8	5.9	6.4	0
6.1	0.2	21.9	52.2	0	1.4	0	28.3	1	0.8	5.2	6.2	2	1.2	0	0	0.2	0	0	10.1	2.5	6.5	26.5	0.8	0	0	3.9	0	12.3	0	17.4	0	0	0	0	0	0	0	12.6	1	7.3	0	16.4	0	15	0	6.3	17.8	15.1	0.8
20.6	0	9.8	35.3	0	7	0	16.9	17.1	1	5.5	7.7	0	0	0	1.6	0	0	0	9.8	3.8	19.7	27.9	6.7	1.8	0	8.9	4.9	1.2	0	2.2	0	0	0	8.4	0	0	9.6	2	3.9	1.5	0	6.4	0	4	14.8	24.5	3.4	0	0
14.8	0	1.8	41.8	0	15.1	0	16.9	13.6	1	12.6	4.4	0	0	0	1.4	0	0	0	8	0.4	15.1	39.4	3.8	0.4	0	1.9	18.3	1.2	0	6.3	3.6	0	0	1.4	0.2	9.8	17.8	0	1.9	4.7	0	6.1	0	0	0.6	16.1	25	0.8	0
3.1	0	0	47.1	0	4.5	0	18.6	8.5	0	8.2	9.6	0	0	0	0	0	0.4	0	11.5	0	12	33.3	2.7	3.4	0	4	0	0	0	0.9	2.7	0	0	0	0	0	3.5	0	0	7	0	1.3	0	0	4.9	15.9	6.8	0	0
3	0	0	28.5	0	11.2	0	7.7	20.1	7.4	2.4	6.9	0	12.9	0.6	0	0	8.8	0	8.3	0	4.4	43	0	1.3	0	4.6	0	0	0	6.4	0	4.2	0	0	0	2	13.6	0	0	2.2	0	0.6	0	0	12.3	7.6	3.4	0	0
9.3	4.8	0	33.5	0	10.5	0	8.9	19.2	9.8	18.6	0	0	4.2	0	0	2.7	0	1.4	12.8	11.8	12.9	24	0	2.1	0	0.4	0	0	3.1	11.6	0	0	0	0	4.7	3	6.1	0	0	8.1	0	0.4	0	0	4.9	2.1	17.6	0.2	0
12.9	0.6	28.9	27.4	0	5.1	0	11.6	14.9	1	10.5	0	0	0.6	0	0	0.7	0	6.7	8.2	1.4	2.6	30.2	0	0.7	0	4.8	0	0	1.2	14.3	0	13.2	0	12.3	12.3	1.2	11.9	2.7	0	1.8	0	0.8	0	0	16.9	11.4	1.5	0	0
12.6	0	14	15.8	0	8.1	0.2	10.8	15.6	0	9.3	3.8	0	0	0	0.8	0.8	0	7.3	2.2	0	0	35.5	0.5	8.9	1.5	7.1	0	0	0	12.4	0	2.8	0	0.5	4.4	0.4	0.8	0	0	4.3	0	13.1	0	12.3	19.2	3.6	4.7	0	0
2.5	0	18.2	17.4	0	8.6	2.8	15	10.6	0	16.6	4.5	8.5	5	0	5.5	5.3	0.6	2.4	10.2	0.4	4.5	24.9	1.6	2.3	8.2	10.5	0	0	12.2	14	0	1.2	0	0	1.9	3.9	1.2	0.4	0	18.1	0	0	0	11.2	7	6.3	4.9	0	0
12.8	0	2.3	25.7	0	6.6	0	2.3	23.5	0	5.1	3.9	36	0	0	5.6	1.4	0	0.8	9.2	5.9	7.7	36	7.2	1.6	0	1.6	0	8.2	1.2	15	11.5	0	0	0	0	0	7.5	2.3	0	2.2	13.8	0	3.7	3.4	0.4	29.8	0	0	0
11.7	0	0	32.6	0	8.8	0	12.9	18.2	0	15.8	2.6	5.6	12	0	7	6.9	0	0	7.1	4.3	0	29.1	0	6.7	0	2.4	2.7	0.3	7.9	16.9	6.8	0	0	0	0	0	6.7	0	0	6.1	0.3	0	11.1	0	0	2.5	13.8	2.7	0
20.1	0	1	19.5	0	2.9	0	3.6	9.7	1.2	4.4	16.1	0.8	2.3	0	17.4	3.7	0	0.2	4.9	0	0	7.3	1.4	1.2	0	2.9	1.3	0	0	0	4.3	0	0	0	0	0	3.2	0	0	3.8	0	0	1.1	7.6	0.2	23.3	2.5	0	0
9.6	0	0	6.9	0.2	7.1	0	8.2	28.9	21.6	13.2	6.2	0.8	3.9	0	0	6.8	1.8	4.6	9	0.6	0.4	17.6	17.8	0	0	6.4	0	0	8.3	0	22.8	0	0	0	0	0.5	18.9	1.5	0	1.9	0	12.8	0	20.7	0	21.8	15	0	0
9.9	0	0	19	0.8	2.7	0	12.3	12.7	3.6	3.9	4	2.2	7.7	0	1.4	0.9	11.5	0.3	8.6	0	2.4	11.2	0.5	12.6	0	3.7	1.5	0.2	12.4	0	3.5	0	0	0	0	0.7	14.9	0	0	1.5	0	3	1.5	0.4	0	8	1.3	0	0
10.5	2.8	0.5	31.2	0	8.6	0	21.1	23.5	0	0	1.5	2	15.9	0	0	6.9	0.5	0	5.6	1.9	0	23.3	11.5	0.2	0	1.1	3.1	0	9.2	0	0	0	0	0	0	24.7	20.1	0	0.6	0.2	0	0	0.4	5.9	0	11.8	0	0	0
31.8	2.1	7.4	37.3	0	4.3	0	16.1	16.9	0	1.8	1.4	0	15.1	0	0	0	0.2	4	9.7	1.4	0	15.5	0.1	3.7	0	0	1.1	0	0	0	0	0	0	0	0	2.7	19.9	0	0	0	0	9.6	0	4.2	0	4.9	4.2	0	4.4
5.2	1.1	19.5	17.5	0	8	0	8.6	17.1	0	12.9	13.1	0	1.7	0	0	19.3	4.5	2.8	6.4	0.5	0	10.3	1.1	7.3	0	0	0	0	4.6	6.3	0	0	0	0	0	3.1	13.3	0	0.8	0.6	0	1.7	0	0	6.8	9.7	4.4	0.6	2.5
8.2	0	2.1	19.5	0	1.4	0	3.4	23.8	0	2.8	6.5	0	0	0	0	4.2	3.6	5.5	6.5	21.1	0	10	0.5	25.9	0	0	0	0	0.9	3.9	0	0	0.4	0	0.6	0.6	20.4	0	0.6	1.7	0	0	2.4	0	0.2	9.3	0	0	0
13.7	0	0	22.9	0.4	3	0	6.5	18.1	0	0	4	0	0.6	0	0	1.3	0.7	0	8.6	1.1	0	8.2	0.6	11.4	5.5	0	0	0	0.8	0	0	0	0	0	7.2	0	0.7	0	0	2.7	14.5	0	1.6	0	0	25.2	0.2	0	4
1.5	1	0	8.7	0	7.8	0	4.3	21.8	0	0	6.2	0	0.6	0	0	0.8	0	4.1	8.8	8.3	0.4	23.8	0.8	0.4	19.3	0	2.8	2.6	0.2	0	0	0	0	0	24	0	5.4	0	0	0	0	0.4	0	0	0	8.7	3.8	0	0
5.9	10.4	0	29.5	0	6.1	0	5.9	4.9	0	0	13.2	0	0	0	0	1.2	1.1	12.4	9.1	0.4	6.7	21.3	1.6	4.1	6.4	0	1.6	0.6	0	0	0	0	0	0	5.9	2	0.4	0	0	0	0.6	0.4	0	0	0	6.1	4.9	0	0
0	26.9	0	16.9	0	19.6	0	12.1	20.3	2.2	0	1.8	0	1.5	0	0	2.3	2.1	2.5	4.1	1	2	25.4	2.4	0.4	0	0	0.2	5.6	2.9	0	0.2	0	0	0	1.1	3.2	8.6	0	0	0	0.8	0	0	0	0	4.2	11	0	0
19.4	20.8	0	28.2	0	20.9	0	10.1	26	1.1	0	0	0	3.7	0	0	0.7	3.2	0.7	10.7	0.2	3.2	10.8	0.2	0	0	1.3	10.2	1.1	11.8	0	0.8	0	0	0	1.7	0.6	15.2	0	0	0	0	0	2.5	0	0	1.8	4.6	0	0
8.9	35	0	24.4	0	9.7	0	7.9	22.8	2.3	3.4	0	5.2	2.2	29.9	0	0	1.1	0	4.5	0	13.2	3.1	2.6	9.8	0	5.4	17.7	2.3	1.2	0	0	0	3.2	0	1.9	20.7	2.4	0	0	0	0	0	1.4	0	0	7.5	3.6	0	0
9	18.3	0	27.3	0	9.7	0	8.1	25.5	0	1.2	0	8.3	0.2	0	0	0.6	0.4	0	10.1	0	5.6	0	0.8	0.6	4.6	1.4	0.4	7.6	6.1	0.4	0	0	2.6	0	4.6	0.7	1	0.3	0	0	0	0.4	0	0	0	2.8	2.8	0	0
1.7	0	0	38.3	0	14.4	0	2.8	20.9	0	0.2	0	26.5	0.1	0	0	0	1.9	0	5.4	0	0	0	3.7	0.4	0.9	0	0	9	3.3	0.2	0	0	0	0	2.1	0	3.5	1.4	0.2	0	0	0	2.4	0	0	16.9	1.3	0	0
5	36.7	5.2	16.7	0	11	0	9.3	23.7	0	16.9	0	14.2	2.9	0	0	1.6	7.1	0	0.1	0	0	0	0	6	0	3.3	0.4	2.8	9.8	0	0	0	0.3	0	0	0	4.8	0	0	0	0	0	2.4	0.8	0	28.4	5.1	0	3.6
22.1	19	1	31.9	1.7	10.3	0	6.6	27.2	0	18	0	3.6	1	0	0	0	0.3	0	0	0	0	0	1.7	0.3	1.6	0.8	0.8	0	1	0	0	0	1.4	22	0	0	1.7	0	0	0	0	0	0	0	6.1	4.9	13.8	0	0
0.3	14.9	0.2	28.2	1.3	10.3	0	10.4	31.6	5.2	4.1	0	6.6	1.6	0	0	0	0	0	0	0	0	0	0.9	0	3.3	0	25.1	0	3.2	0	0	0	0	2.1	0.2	0.8	0	0	0	1	2.9	0	0	0	0	17.4	4.9	0	4.6
18.7	6.1	0	5.6	0	3.6	0	10.7	17.7	6.1	16.1	0	19.6	0	0	1.2	0.2	0	0	15.7	0.8	0	12.5	0.7	1.9	0.2	0	2.6	0	2.7	0	0	0	0	0	5.1	0	0	0	0	1.2	6	0	0	0	0	18.8	11.4	0	6.1
8.6	5.9	7.4	4.8	0	22	0	10.6	22.1	0	5.2	3.2	0.3	10.1	0	7.1	0.8	5.8	0	7.3	0	2.8	0.1	0.5	2.8	0	2.9	0	0	6.7	0	0	0	0	0	1.6	0	0	0	0	0	4.1	0	5.1	0.6	0	0	4.4	0	0
0.2	3.6	5.8	0	0	13.8	0	2.1	24.2	0	0.6	7.3	1.1	19.2	0	0.8	0	12.5	0	5.4	0	0.3	0	0	0.1	0	0.8	0	2.6	0.6	0	0	0	1.9	0	0.2	0	0	0	0	0	2	0	1.3	0	0	19.2	3.4	4.9	0
0	3	0.2	1.2	0	3.9	0	15.3	32	9.7	0	2.2	3.5	14.9	0	0	0	2.4	1.4	6.8	0	0	0	3.3	4	0	0	25.2	0	3.5	0	0	0	3.3	0	0	0	0	3.3	0	0	0	3.8	0	0.8	0	19.9	3.2	0	0.6
0	2.2	15	1.6	0	14.2	0.4	12.3	21.1	18.1	3	0	3.4	10.2	0	0	0	3.2	1.7	2.2	0	0.3	15.2	1.6	2.3	0	0	2.1	0	1.4	0	0	0	3.4	0	0.4	0	0	0.4	0	0	0	1.4	2.7	4	0	19.9	2.5	1.9	1.3
0	15.3	1.1	0	0	10.1	0.2	15.9	29.9	10.3	2	1.6	9.1	5.1	0	0	0	0.9	1.3	7.7	0	4.6	33	0	0.4	0	0	0.4	0	0	0	0	0	11.5	0	0	0	0	9.5	0	0	0	5.8	0.4	6.6	0	25.6	17.3	0	3.2
0	1.8	20.5	0	0	14.7	0	10.7	12.2	2.5	0	0	9.2	13.8	0	0	1.8	0	0	12	6.4	6.6	12.6	0.2	1.8	0	2.3	0	0	1	0.2	0	0	9.9	0	0	0	0	3.6	0.8	0	0	0	7.3	7.6	0	17.1	5.1	0	0
0	0	3.1	0	0	11.8	0	2.9	32.2	0	2.1	0	5.3	14.4	0	0	0.6	0	0.4	8.9	12.1	1.3	28.3	0.8	0.4	0	0.7	0	0	6.3	19.2	0	0	1.3	0	8.5	0.6	0	24.8	0	0	0	0	1.9	0	0	21.4	4	0	1.7
0	0.8	0	0	0	5.7	0	3.6	13.9	3.4	1.5	0	5.2	0.2	0	0	0	0	0	6	22.8	8.8	19.2	1.8	0	0	0	0	0	0.6	17.4	0	0	0	0	16.9	0	0	3.5	0	0	0	0	10	0	0	14.6	5.5	0	0
0.4	0	1	0	0	7.1	0	11.4	16.9	13.3	0	0	2.8	16.9	0	0	0	10.2	0	15.3	1.4	6.7	30.3	0	17.4	0	0	0	0	0.8	18.7	0	0	0	0	10.7	0	0	16.8	0	0	0	0.8	0	8	0	21.2	20.7	0.6	0
0	0	0	0	0	23.6	0	8.6	20.9	15.4	2.5	0	3.1	6.7	0	0	0.2	2	0	10.1	1.2	3.1	26.7	2.8	9.8	0	2	0	0	0	10.5	6.1	0	5.7	26.8	13.4	0	0	13.2	0	0	0	0	0	0	0	21.6	0	0	0
7.6	0	0	0	10.4	10.9	0	4.1	13.7	4.1	11.5	0	4.3	16.9	0	0	0	0	1.5	9.9	0.1	4	15	2	3.5	0	0	0	0	10.3	20.1	5.4	0	5.9	38.1	12.5	3.7	0	1.8	0	0	0	0	0	0	0	3.8	2.5	0	0
10.6	0	0.6	0	4.5	7.1	0	6.1	12.9	0.4	18.3	0	0.2	2.8	0	0	0.6	0	0.7	2.6	0.3	6	19	1	2.3	0	0	0	0	1.5	13.9	0.5	0	0	2.6	2.6	1.7	0	0	0	0	0	0.2	0	0	0	13.7	0	4.9	0
18.8	0	16.3	0	0	13.1	0	2	18.4	7.7	1.5	4.7	3.4	16.8	0	7.3	0	4.4	4.5	12.9	8.9	10.2	31.3	2.9	2	0	1.1	8.9	5.3	18.3	28.2	0	0	6.9	0	0	0	3.9	0	0	0	1.2	4.4	0	0	0	11.4	3.6	0	0
6.8	0	3.8	0	0	3	2.1	6.1	22.1	9.7	0.7	5.3	0	14.7	0	13.3	0	0.3	3.1	5.6	5.9	7.4	28.8	0	1.8	0	2.6	0.5	3.3	1.6	20.2	0	0	4.5	0	0	0	0.4	0	0	0	30.1	1.2	0	0	0	22.9	8.2	0.2	1.7
7.1	0	0.8	0	0	14.1	1.5	20	22.1	8.5	2.6	9.7	0	2.4	0	1.6	0	0	2	4.9	9.7	0.7	19.7	0	0.8	0.1	6.6	0	4.9	7.5	5.7	0	0	0	12.7	0	2.9	0	0	0.4	0	0.4	0	0	0	0	10.4	0.9	1.1	0
6.6	0	1	0	0.5	5	0	13.1	20.9	7.7	1.6	10.3	0	0	17.5	0	0	0.8	22.2	5.3	2.9	16.6	21	0	0	1.2	0.4	1.3	3.9	4.7	7.3	28.6	0	9.9	0	0	1.2	0	0	0	0	1.6	0	0	0	0	9.7	2.5	0	0
13.7	0	0	0	0.5	7.5	0	6.8	20.3	0.1	0.6	9.9	0.1	0	33.6	3.1	0.2	0.2	0.4	10.3	0	6.9	13.3	1.4	1.7	0.7	0	0.5	3.1	0	13.8	1.3	0	18.2	0	0	5.1	0	0	0	0	1.4	0	0	0.4	5.9	30.5	4	0	0
24.6	0	0	0	0.4	9.7	0	5.1	26.5	6.2	0	0.2	0.9	6.4	0	1.9	10	0	0	12.2	2.4	7.2	10.9	0.6	0.9	0	0	0	0	0	4.8	4	0	0	12.4	0	3.2	0	0	0	0	0	3.9	0	0	5.3	2.8	9.9	0	0
14	0	0	0	0	6.5	0	8.9	13.9	14.5	0	12.8	0	3.4	0	0	1.2	0.2	0	8.3	13.9	2.4	13	0	0.2	0	5.6	11.1	0	0	13.2	2.3	0	0	0	9	5.7	0	0	0	0	2.7	1.7	0	1.1	19.5	5.3	17.8	0	0
5.2	0	1.8	0	0	3.6	0	7.9	30.2	0.8	0	2.1	0.8	0.5	0	0	0	0	30.9	13.6	3.1	18.3	27.3	0.9	7.9	0	2	8.4	0	0	6.4	0.4	2.4	2.7	0	7.4	4.6	0	0	1.9	0	1.2	0	0	0	0.4	19	2.1	0	0
2.1	8.3	0.2	1.9	0	0	0	2.8	12	0	5.2	0	0	1.1	0.6	0	0	0.4	23.5	8.2	7.9	15.1	17.4	0.1	0.6	0	8.2	0.7	0.2	0	0	0	1.6	0	0	2.7	26.9	0	0	0	0	0	0	0	1.7	0	3	2.8	0	0
10.5	0.4	0	1.7	0	0.6	0	23.4	31.9	0	12.9	0	0	3.5	0	13.1	0	0	5.1	5.5	13.8	0.4	25.2	4.5	4.3	0	0.8	0.6	0	0	0	0	1	4.4	5.7	0	12.5	1	0	0	0	0	0	0	0.8	0	14.2	3.4	0	0
7.5	0	11.9	0	0	6.8	0	10.3	10.3	0.2	1.8	0	0	0	0	28.5	12.2	0	0.8	7.4	8.8	3.6	29.6	4.7	13.6	0	0	0	1.2	0	0	12.5	0.4	0	2.8	0	0	1.4	0	0	0	2.3	0.2	0	0	0	20.6	8	3.6	2.1
7.5	0	11.7	0	0	4.7	0	11.2	24.7	0	1.2	0	7	0	0	19.7	1.5	0	0	11.2	4.5	17	23.2	8.5	1	0.2	0	0	0	0	3.5	8.1	0	0	0.7	0.7	2.4	0	0	0.4	0	0	0	0	0	0	13.2	5.5	3.2	0
14.5	0	4.7	0	0	11.9	0	10.2	16.8	0	10.1	4	1.7	0	0	23.6	0.3	0	0	3.6	8	1.2	42.7	1.1	0	0	0	0	0	15.7	16.2	28.1	0	0	0.5	0.5	1.6	0	0	0.2	0	0	2.5	14	0.3	0	13	25.5	0.8	0
12.6	0	0.9	0	1	17.2	0	4.6	31.9	0	20.6	1.6	0	0	0	1.9	6	1.9	0	7.7	9	2.2	35	0	0	0	6.4	0	1.2	2.8	22	4.2	0	0	0	0	15.8	0	0	0	0	0	2.3	0.5	5	0	12.5	11.9	14.8	0
5.4	0	0	3	0	6.3	0	5.3	8.9	0.2	13.3	0	8.8	0	0	28.3	15.9	0.9	0	6.6	4.5	4.5	20.5	0	0	0	1.3	2.2	1	22.6	9.3	0	0	0	0	0.2	15.4	0	0	0	0	0	0	17.2	0	0	24.6	1.5	0.4	0
13.6	0	0	4.5	0	12.5	0	7.4	4	2.3	9.1	0	7.8	0	0.4	0	0.7	8.8	0	3.9	7.8	13.1	37.7	5.1	0	0	0	16.9	0	2	3.1	0.4	0	0	1.4	0.4	0	0	0	0	0	0	3.3	1.9	0	0	9.9	4.2	0	0
16.1	0	0	8.4	0	6.3	0	3.4	14.7	2.3	19.7	0	1.4	0	0	2.6	0	1.6	0	6.4	7.4	1.1	40.5	2.4	0	0	0	2.8	0	2.5	0	15.4	0	0	13.4	0	0	0	0	0	0	33.6	0	0	0	0	31	0.6	2.7	0
0	3.2	0	35.6	0	8.7	0	0	8.7	0	19.5	0.4	6.4	2	0	4.1	0	11.4	4.7	7.7	1	10.8	34.4	0.6	0	0	0	0.1	0	4.9	6.1	2.2	0	0	1.2	0.4	0.8	0	0	6.9	0	0	0	0	0	0	13	16.3	0	0
0	1.6	0	22.3	1.6	9.4	0	2.3	10.5	0	7.9	0.4	18.7	7.7	0	9	2.8	0.2	0.8	5.3	0.2	14.4	3.7	0	0	0	0	13.8	0.4	6.6	1.6	3.6	0	0	0	0	0	0	0	0.4	0	0	0.6	0	0	0	4.7	4.7	2.5	0
0	2.2	2.8	26	0	6.4	14.9	12.4	20.4	0	5.9	0	2.1	1.3	0	10.7	0.5	0	0	5.1	1.2	6	18.5	0.4	0	0	0	2.4	0	0	0.4	2.2	0	0	0	10.4	0	0	0	0	0	0	0.2	0	2.7	0	16.5	21.8	0	0
0	1.4	12.2	28.4	0	1.4	14.9	3.4	34.4	0	6.8	0	1.5	10.7	0	10.3	0	0	0	7.7	0	1.9	21.2	1	14.5	11.7	0	9	0	0.4	0	1.8	0	0	0	15.1	0	0	0	11.8	0	0	16.3	0	0	0	7.8	4.9	2.3	0
0	0	0.9	35.5	0	6.5	0.8	4.6	21.6	0	9.6	2.8	1.8	2.9	0	10.6	0	0	4.6	10	0.2	2.5	13.7	0	0	1.9	7.9	12.5	0	1.6	0.7	0	0	0	0	11.4	0	0	0	1.2	0	0	6.9	0	0	0	15.6	2.1	0	0
0	0	9.9	39.7	0.6	3.7	0	1.2	28.1	0	1.8	5.5	1.8	1.4	0	4.1	0.7	0	1.7	9.5	0	6.2	28.9	0.2	16.1	0	0.2	10.7	0.4	1.4	0.3	0	0	0	0	0	0	0	0	0	0	0	2.5	0	0	0	9.8	6.3	0.2	0
0	0	2	17.6	21.4	7.8	0	1.8	29.7	0	10.1	1.3	2.9	0.4	0	0	1.7	1.2	1.2	10.3	0	11.9	28.8	0.5	5.9	1.6	2	14.4	0	2	0	0	0	0	0	0	0	0	0	0	0	0	5.8	0	0	0	7.1	9.9	0	0
0	0	0	0.2	2	5.1	0	15.5	27.5	10.7	10.5	4.5	2.5	0.8	0	0	3.6	0	32.9	5.7	0	0	16.4	0.3	4.5	0.8	1.4	5.3	0	5.5	0	0	0	0	0	0	0.2	6.6	0	0	0	0	4.9	0	0	0	9.1	2.8	0	0
6.3	0	0	0	0	3.9	0	21.6	24.5	7.1	7.9	7.4	0	0	0	0	0.3	0	8.9	11.2	0	0	20.2	0.8	1.2	34.3	2	7.4	0.5	21.2	0	0	0	0	0	0	0	2.3	0	0	0	0	2.4	0	0	0	15.6	4.7	1.9	0
1.6	0	0	0	0	11	6.7	9.6	22.1	15.3	7.9	3.8	0	1	0	0	1.7	0	3.9	8.7	0	0.2	26.6	5.3	3.5	0.9	7	5.3	4.7	0.8	0	0	0	0	0	0	0	1.9	0	0	0	1.4	0.4	0	0	0	13.8	10.6	0	0
11.3	0	0	0	0	2.7	0	3	17.1	0.4	16.4	1.1	0	2	0	0	4.4	0	3.7	7.5	0	0.6	16.5	2.1	9.2	0	9	0.8	0.5	0	0	0	0	0	0	0	0	0	0	0	19.1	9.6	2.1	0	0	0	2.8	7.8	0	0
5.5	0	0	0	0	2.8	0	1.2	13.9	0	2.3	4.4	0	1.2	0	0	0	0	0	11.6	3.9	0.8	17.2	0.5	0	0	9.5	0.5	2.2	0	0	0	0	0	0	0	3.1	0	0	0	1.4	7.5	0.2	0	0	0	16.9	4.2	0	0.2
0	0	0	0.6	0	4.2	0	5.3	17.2	0	2.6	2.7	0	0.8	0	0	0	4.3	0	6	1	0	11.5	0	1	0	14.3	0.3	0.6	2	0	0	0	0	0	0	1.7	0	0	0	0	0	0	0	0	0	9.7	1.8	0	0.5
0.6	0.2	10.2	0.6	0	9.8	14	12.7	14.5	0	21.9	5	0	0	0	0	1	18.8	0	10.7	2.9	0.4	5.6	2.2	6.3	0	10	0.7	1.4	6.5	0	0	9.9	0	0	0	0	0	0	0.2	0	0.4	0	0	2.3	0	6.6	8.4	4.4	7.1
0	1.4	23.2	3.2	0	24.9	7.8	21.8	21	0	4.3	0.4	0	0	7.5	0	0.2	0.7	0	7	0	22.4	0.1	2.6	2.7	0	8.3	0.5	0	0	0	0	14.5	0	22.2	3.5	21.9	0	0	0	0	0	0	0	5.3	0	21.2	2.8	0	6.6
0	0.2	1.9	2	0.2	8.7	3.6	15.1	11.3	0	1.8	0	0	0	69.9	0	3	0.8	0	13.5	0	15.3	0	11.5	3	0	0.5	5.3	0.2	0	0	0	0.3	0	0.8	1.4	7.4	0	0	0	6.3	0	0	0	0	0	23.5	2.5	0	7.2
0	7.9	0	13.6	0	2.2	13.4	10.5	4.5	0	4.8	0	0	0	6	0	3	0.2	0	10.6	0	13.8	0	0.7	8	3.7	1.4	1.7	0	0	0	0	0	0	0	0	0	0	0	0	16.3	0	0	0	0	0.2	16.7	10.6	0.9	1.3
0	3.4	0	23.7	0	3.6	8.3	14.4	27.4	0	1.2	0	0.6	0	3.6	0	0	0.4	0	9.3	0	14	0	0	0.7	0.2	3.9	0.9	2.2	0	0.3	0	0	0	0	0	0	0	0	0	2.1	0	0	0	0	3.8	22.2	0.1	0	0.6
0	13.5	0	1.8	0	17.7	3.3	6.2	13.4	0.8	4.4	0	0.2	0	0	0	0	0	0	11	0	21.9	0	0	0.4	0.8	9.1	0	0.2	0	0.5	0	0	0	0	1.4	0	0	0	1.2	0	0	5.1	0	0	0	5.9	6.2	0	1.8
6.8	11.6	6.8	8.9	0	3.1	1.6	18.1	11.1	0	8.9	0	1.2	3.8	0	7.1	0	0	0	8.8	0	1.6	0	1.7	7.3	0	1.7	1.2	2.8	0	0	0	0	0	0	1.4	0	0	0	0	0	0	5	0	8.7	0	23.3	15.9	0.6	1
11.4	4.3	12.4	2.4	0	17.2	7.5	16.4	18.3	0	0.6	0	2.2	0.6	0	8.3	6.4	0	0	7.6	0	7.5	0	0.9	0	0	0	0.6	2.2	5.3	0	0	0	0	0.2	0	2.2	0	0	0	0.6	0	1.4	0	6.6	0	7.8	4.2	2.1	1.2
12.7	1.6	8.8	36.2	0	6.5	4.6	12.6	17.7	0	0	0.6	0	0	0	27.6	0.7	0	0	7.4	0	18.3	12.5	2.2	0	0	0	0	0.5	19.8	0	0	0	0	1	0.4	1.4	0	0	0	0	0	0.2	1.5	0.2	0	0	6.8	24.1	5.4
0	12.2	3.7	10.2	0	8.8	4	23.1	18.9	0	0	5.7	0	1.4	0	25.7	0	0	0	10.6	0	0.7	9.5	0.6	0	5.5	0.2	0	4.1	7.5	0	0	0	0	7.9	0	0	0	0	0	0	0	0	0.8	0	0	0	4.6	3.6	4.9
0	0.1	7.8	24.1	8.8	8.2	0	10.5	11.8	0.8	1	3.2	0	9.1	0	13.8	0	0	0	3.8	0	4.6	15.1	0.4	1.6	5	12.6	0.8	0.6	2.1	0	0	0	0	1.5	0	0	0	0	0	0	0	0	0	10.8	0	10.4	2.7	0.4	0
15.6	0	16	27.7	2.9	6.5	0	8.2	11.5	1.2	3.6	0.8	1.8	16.7	0	9.6	0	4.9	0	10.5	0	13	4.3	0.9	0	0.5	4.3	0	2.5	8.3	0	0	0	0	0.6	0	32	0	0	0	0	0	0.2	7	0	0	5.9	2	4.7	0
13.1	0	0.6	17	0	3.7	0	15.8	23.6	0	0	0	2.8	1.5	0	4.4	0	0	0.9	4	0	18.8	0	5.2	1.3	0	14.2	1	7.2	0.7	0	0	0	0	0	0	18.1	0	0	0	0	0	0.8	18.4	4.2	0	0	9.4	0.8	0
5.7	0	0	24	0	8.9	0	14.7	22.7	0	0	0	0.6	0.2	0	1	4.3	0	5	5	0	9.2	13.7	0	0.5	0	18.7	0.2	0	1.3	0	0	0	0	0	0.4	2.5	0	0	0	0	3.7	1.1	4.2	0	0	0	20.5	12.9	0.9
7.2	0	26.4	13.2	0	2.5	0	13.3	20.2	0	0	4.8	0	4.4	0	0.2	0.4	0	0.2	0.2	0	3.1	25.3	4.4	2.2	0	2.1	0	4.3	0	0	0	0	0	0	0	0	0	0	0	0	36	4.7	0	16.7	0	0	0	0	0.4
22	0	2.2	3.6	0	4.2	4	1	8.7	0	0	4.6	0	5.4	0	0	0	0	0	0	0	6	20.5	0.5	1	0	4.9	0	19.2	0	0	0	0	0	4.6	0	0	2.8	0	0	0	19.2	2.7	0	0.2	0	0	2.1	0.6	17.1
10.7	0.3	0.8	12.3	2.3	2.2	0	15.3	22.2	0	0	7.2	0	0.6	0	0	3.2	0	0	10.1	0	33.2	6.3	0	0	2.3	15.4	0	0.7	0	0	0	0	0	11.7	0	0	0.5	0	0	0	1.4	0	0	2.3	0	0	2.8	0	0
0	1.5	1.2	29	0.5	2.8	0	13.8	26.1	0	0	3.7	0	1.7	0	0	1.1	1.8	0	4.9	0	19.6	0	0	0	0.7	2	5.7	0	0	0	0	0	0	4.1	0	0	0	0	0	0	0	0	0	0	0	0	10.1	0.2	0
0	0.6	18.6	24.7	0	4.3	0	13.6	31.7	0	0	4	0	6.9	0	0	0	6.2	0	8	0	2.4	0	2.2	1.2	0	1.1	1.3	0	0	0	0	0	0	1.5	0	19.5	11.6	0	0.2	3.5	0	0	0	5.7	6.3	10.3	5.1	0	0
0	3.8	4.4	9.9	3	4.4	0	16.6	31.7	1.4	0	8.5	0	1.1	0	0	0	0.5	1.5	11.2	0.2	0.9	0	0.6	0.2	0	0	6.2	0	6.5	0	0	0	0.6	0	0	6	0	0	0	2.5	0	0	0	1.5	10.4	20	10.6	0	0
0	0	4.5	0.2	1	9.6	0	9.2	22.3	1.6	0	0.6	0	0	0	0.4	12	0	0.5	6.5	0.4	6.6	0	0	3.3	0	0	0.5	15.4	17.2	0	2.8	0	2.5	0	0	0	0	0	0	1.4	0	2.4	0	2.8	0	23.5	4	0	0
0	0	7.4	0	0	5.5	0	13.6	36	4.4	0	0.4	0	1.7	0	1	4.7	1	1.8	6.5	0	2.8	0	0	2.8	0	0.4	1.7	5.2	19.9	0	6	0	23.4	0	0.2	6.9	0	0.4	0	0	0	1.6	0	8.9	0	25.7	3	1.3	5.3
0	0.6	0	0	0	3.8	0	17.6	28.6	4.5	0	0	0	1.7	0	9.8	14.1	9.2	0	7.2	0	12.3	0	1.4	3.9	0	2.2	1.4	0	2.4	0	0.8	0	1.5	0	3.7	15.1	0	14.5	0	0	0	0	0	2.5	2.3	37.1	12.7	0	2.1
0	0	0	0	0	3.4	0	10.3	9.5	2.1	13.7	0	0	0.2	0	2.5	10.6	0.8	0.7	5.9	0.6	6.7	0	1	0.8	0	2.8	3.5	0	1.6	0	0	0	0	0	6.9	1.7	0	5.4	0	0	0	0	0	0	0	27.3	1.5	5.5	0
0	0	1.7	0	2.7	5	0	20.2	43.9	2.6	3	1.4	0	0.8	0	0	14	0	1.7	7.6	0.8	5.6	0	1.2	0	0	5.7	1.4	0	12.7	0	0	0	3.1	0	0	0	0	0	0	0	0	4.4	1.7	0.4	0.4	27.5	3	0	0
0	0	12.8	0	0.5	2.2	1.7	20.8	30.7	1.8	0.6	0	0	0.2	0	0	3.6	0	5.1	9.2	0	19.9	0	0	0	0	4	0	0	17.8	0	0	0	12.4	0	0	0	0	0	1	0	0	1.4	8.1	0	0	14.8	4.9	18.6	0
0	0	5.7	1.1	0.4	2.4	2.9	14.4	17.2	0	0	2.4	6.1	2	0	0	0.4	2.3	1.3	6.4	0	6.5	0	3.7	1.8	0	1.1	0	0.8	0.2	0	0	0	11.9	0	0	2.7	0	0	0	1.9	0	0	2.1	0	0	11	27.5	10.6	0
0	0	0	8.2	0	7.1	6.9	14.7	18.4	0.2	0	0.8	16.3	0.4	0	0	0	6.6	1.1	8.7	0	6.1	0	1.4	14.1	0	0	2.3	12.3	0	0	0	0	3.1	0	0	2.3	0	1.4	0	0	0	0	0.2	0	9.9	15.4	11.6	1.1	0
0	1.2	2	0	0	2.1	3.6	14.9	34.9	0	5.1	1.8	1.6	1.2	0	0	1.8	0	3.1	4.9	0	14.7	0	0	7.2	0	0	1.7	3.6	0	0	0	0	0	0	0	11.1	1.4	0	0	0	0	5	0.2	0	0	19.3	22	0.9	0
0	0	1.4	0	0	1.7	2.2	2.3	16.3	10.5	1.5	5.4	0	0.2	0	0	0	0.6	1.2	2.9	0	5.1	0	0.2	2.1	0	0	0.8	0.6	0	0	0	0	0	0	0.2	2.6	0	0	0	0	0	0	0	0	0.4	3.8	8.7	0	2.3
0	1.7	0.6	11.3	0	7.4	0	6.5	12.9	3	0	3.2	0	0	0	0	16.2	4	3.4	13.1	0	4.3	0	0	9.5	4.3	3	2	6.1	0	0	0	0.2	0	0	1.9	0	0.4	0	0	11.3	5.6	0	0	0	1.7	1.9	15.7	0	4.9
3	0.7	0	3.2	0.4	0.9	0	10.6	23.6	0	0	5.7	0	0	16.5	0	0.9	13.8	2.1	7.6	0	7.9	0	0.4	0.3	4.7	0.3	34.9	14.9	0	0	0	0.2	0	0	0	0	0.4	3.6	0	2.2	12.7	0	13	0	0	0	4.9	0.2	0
5.6	0	0	9.7	1	3.5	4.5	13.6	15.5	0	6.5	0	0	0	37.1	0	0	2.9	0.2	7.7	0	0.4	0	5.6	0.9	4.3	3	23.2	0.2	0	0	0	0	7	0	0	0	0	2.9	0	0	8.9	0	40.6	0	0	0	25.3	0	0
29	2.5	0	2.4	0	2.1	1.9	5.9	25.8	0	0.8	12.9	0	3.1	16.5	0	23.7	0	0.9	9	0	0.2	2.2	0.5	0.3	0.6	14.4	0.9	15.2	0	0	0	0	2.2	5.4	0	1.5	0	1.3	0	0	0	0	1.2	0	3.4	0	18.7	2.8	0
10.1	1.5	4.6	26	0	1.2	0	5.4	14.7	0	6	0	0	13.3	10	0	0.1	0	10.1	5.1	0	7.5	0.4	13.6	5.7	0	15.2	16.3	3.4	0	0	0	0	0	16.6	0	0.6	0	0	0	0	0	1.2	0	0	8.2	0	21.8	0	3.4
24.6	0	1.6	32.3	0	0.8	0	11.1	21.8	12.3	14.8	13.2	0	1.9	1.1	0	7.6	1.7	6.3	10.8	21.2	16.1	0	3.7	1.6	0	3.2	0.6	0.4	0	0	0	0	0.6	0.8	0	0.2	0	0	0	0	0	1.5	0	0.8	0	0	3.4	4.9	0
13.2	0.4	0	7.3	0.5	1	0	17.3	7.5	6	17.3	8.4	0	0.2	0	0	2.5	1.1	0.4	0.5	3.3	8.4	0	1.4	8.3	1	7.9	0	3.3	0	0	0	0	0	0	0	1	0	0	0	0	0	0	0	5.7	0.9	0	11.9	0	1.5
12.6	0	6.9	0	12.5	0	4.6	5.5	12.3	0.1	13.7	0	0	0.2	0	0	1.6	2.5	7.3	7	17.3	0.8	0	0.6	4.4	0	2.8	7.7	0.6	0	0	0	0	0	0	13.5	0.2	4.1	0	0	0	0	0	0	12.3	8.7	0	2.8	9.7	0
20.9	8.9	0.8	0	2.7	0	2.4	16.2	0.6	0.2	7.9	0	0	0	0	0	0	1.3	0.4	1.3	6.3	5.7	0	0	2.4	0	0.3	3.2	4.3	2.1	0	0	0	0	1.9	3.3	0	0	0	0	0	0	0	0	8	19.3	0	11.6	16.1	0.5
7.5	1	0	0	0	1	0.8	10.4	25.8	5.5	10.8	2.4	8.7	0	0	0	0	0.8	0	11.6	26.4	3.3	0	0	0.6	0	0	0.1	2.2	0.5	0	0.1	0	0	15.4	0	0	0	0	0	0	0	0	0	5.3	0	0	2.8	14.2	19.3
15.7	1.2	3.7	0	0	0	0	14.4	30.9	1.6	10.1	6.7	33	1.2	0	0	4.5	0	0	2.5	4.8	3.5	0	1.2	0.3	0	0	0.3	0	0	0	0.7	0	0.9	2.1	3.8	0	0	0	0	0	0	0	2.4	0	0	0	12.3	4.6	0
1.1	1.8	1.1	0	8.4	0	0	17.3	16.6	0.6	7	0.6	21.4	0.6	0	0	0.6	0	0	8.8	5.1	27.8	0	0	0	0	0	9	0	7.2	0	6	0	2.8	0	2	0	0	3.5	0	0	0	0	4	0	0	0	0.9	3.8	0.6
9.6	0	0.9	0	16.9	0	0	6.4	14.2	10	2.5	0	2	0	0	0	0	1	0	9.9	0.6	17	0	2.3	6.5	0	0	7.4	0	0.5	0	4.6	0	0	0	0.6	0	9.2	1	0	0	0	0	33.8	0	0	0	4.4	0	3.6
9.3	0	18.1	0	2.2	0	0	8.2	25.5	2.1	1.4	0	3.2	3.5	0	0	1.3	5.7	0	4.1	0	0	0	1.3	6.3	0	0	2.2	0	2.6	0	0	0	23.9	5.4	3.5	0	26.1	0	0	0	35.3	0	17.5	0	0	0	2.7	0	1.9
8.8	0	2.8	0	0	0	0	13.4	37.9	0	10.6	0	0.7	1.1	0	0	7.1	8.2	3.9	11.4	17.8	0.2	0	2.4	0	0	0	0	0	0	1.2	0	13	0.8	8.5	1.4	0.6	3.7	0	0	0	15.4	0	1.8	0	0	0	15.7	0	0.9
2.5	1	0	0	0	0	0	20.4	32.9	0.8	8.2	0	1.4	0.2	0	0	0.5	8.3	0.8	19.2	12.4	13.5	0	1.8	2.6	0	0	12.5	0	7.2	0.4	0	2.4	0.6	0	0	1.2	3.9	1.1	0	0	0	0	0	0	0	0	3.4	1.1	7
4.3	0.4	0	0	0	0	0.4	3.2	32.5	0	9.9	0	0	0	0	0	0	2.2	0	0.6	8.7	4.5	9	0.2	0.2	0	0	20	0.4	27.1	0	0	9.1	0	11.4	0	0	0.8	1.6	0	0	0	0	0	0	0.8	0	37	0.9	3.4
0	1	0	0	0	0	0	6.9	30.5	0	5.3	0	0	0	52.9	0	0	1.8	0	12.3	3.5	6.6	26.2	0	0.4	0	0	7.6	0	24.6	0	0	1	0	0.8	0	25.4	0	0	0	0	0	0	0	0	0	0	9.9	0	0
0	2	0	0	0	0	0	10.9	28.1	0	13.8	0	0	1.5	3.8	4.2	0.4	2.5	0	16.4	0.4	11.3	42.1	0	0	0	0	11.4	2	2.5	0	0	0.6	0	0	0	13.2	0	0	0	0	0	11.8	0	2.1	0	0	2.7	0	0
0	2.4	0	0	16.5	0	0	3.4	18.4	0	12.6	0	1.6	1.3	0	14.7	0.8	8.8	0	11	8.8	3.4	27.5	0	4.7	3.4	0	1.4	0.9	0	0	0	1.2	0	0	8.6	1.7	1.5	10.5	0	0	0	1.7	0	0	0	0	3.4	0	2.5
0	1.2	2.7	0	4.2	0	0	3.4	23.6	0	7.6	0	8.7	1.8	0	10.9	1.1	0.3	0	9.7	10.4	6.7	26.5	0	1	6	0	4.3	1.1	0	0	0	0	0	0	12.6	0	14.9	2.4	0	0	0	0	0	3.6	0	0	19.9	1.7	0
0	0	1.5	0	6.8	0	0	12.9	22.2	0	5	0	3.8	1.4	0	0	0.7	0	0	17.1	7.5	2.8	24	6.3	6.6	3.5	0	8.8	0	0	0	0	0	0	0	13.1	0	5	0	0	0	0	0	0	0	0	0	2.4	0	0
0.8	0	0	0	1.4	0	0	9.9	3.6	0	15.5	0	4.8	0	0	0	0	2.4	0	16.2	5.5	11.9	49.1	0.8	9	1	0	6.1	0	2.7	0	0.2	0	0	0	1.9	0	8.6	0.6	0	0	0	0	0	0	0	0	9.2	0.4	0
12.9	0	0	0	0.4	17.6	0	2.9	27.3	0	5.7	0	3.3	0.2	0	0.2	0	0.6	0	11.4	2	20.4	39.6	1.8	6.2	0	0	9.6	0	1.5	0	1.8	1.7	0	0	0	0	4	1.9	0	0	0	0	0	3.8	0	0	3.4	14.4	0
7.9	0	0.8	0	1.8	12.1	0	1.3	22.3	0	0.4	1.2	9	0.2	0	7.3	0	0	0.6	15.5	2.8	1.7	19.3	1.6	0.2	0	0	1.8	0	4.3	0	31.7	0	0	0.7	1.7	6.6	5.5	0	0	0	0	0	4.6	0.4	0	0	0	0.4	13.7
19.3	0	19.3	16.5	3	1.4	0	0	29.4	0	0.4	0.8	10.4	0	0	0	0	0.4	0	7.6	0	10.2	27.5	0	0	0	0	7.5	0	2.1	0	9.3	0	0	0.3	2.5	3.5	5.5	0	0	0	0	6	0	7.4	0	0.9	0	0	4.6
2.4	0.8	27.7	21.7	0	0	0	0.4	14	0	6.4	3.4	5.6	0	0	0	0	0	5.2	15.2	4.2	0.2	25.6	0	0	0	0	0.2	0	3.7	0	0.4	0	0	0	4.8	0	3.4	0	0	0	0	0	0	1.3	0	0	0	0	5.5
1.5	0	8.8	34.5	0	0	0	1.6	19.7	1.2	12.6	0	2.6	0	0	0	0	0	1.1	10.4	13.3	4.5	9.9	0	8.3	0	0	5	0	0.5	0	3.1	0	0.4	0	2.7	0	6.3	0	0	0	0	0	0	0	0	0	6.1	2.8	4.6
0	0.8	0.6	23.9	0	0	0	20.8	24	0	27.3	0	4.1	0	0	0	0	0	0	13.4	4	20	22.6	0	13.6	0	0	9	1.1	0.3	0	0	0	0	0	2.4	0	0.4	0	0	0	0	0	0	1.1	0	0	4.2	0	0
0	16.6	0	19.3	0	0	0	11.9	19.5	0	9.2	0	0.9	0	0	0	0	0	0	8.3	0.9	2.6	19.1	5.9	0.4	0	0	12.5	1.1	3.2	0	0	0	0	0	1.6	0	3.9	0	0	0	0	0	0	0	0	0	11.4	0.9	6.4
0	6	0	2.8	0	0	0	2.6	7.9	2.1	16.4	5.5	6.3	8.9	0	0	0	0	1.1	12.4	1.9	13.4	55.5	5.7	10.5	0	0	6.6	0	9.8	0	22.5	0	0	0	11.7	4.6	3.8	1	0	0	0	0	0	3.2	0	0	6.3	9.5	45.5
0	2.6	9.3	0	0	0	0	1.2	12.1	0.7	8.6	0.6	15.5	3.8	0	0	0	0	0.3	5.8	0.5	4	35.8	0.4	0.5	0	0	0.7	0	2.1	0	13.5	0	0	0	1.4	0.6	4.8	0	0	36	0	1.2	0	9.5	0	0	1.5	6.1	0
0	13.2	20	0	13.3	30.9	0	0.8	14.4	2	1.6	0	1.6	0.2	0	0	0	0.2	0	11.9	0	0.5	8.9	13.7	0	0	0	0.2	0	0.5	0	0.9	0	0	0	0	0.4	6.3	2.3	0	18.7	0	1.4	0	3.4	0	0	0	1.3	0
0	2	0.4	0	7.3	28.2	0	0	13.8	1.2	2.5	0	1	0	0	0	0	4.6	2	14	0	1.8	9.7	6.4	0	0	0	0.2	0	0	0	0.9	0	0	0	0.4	19.3	17.4	1.7	0	9.6	0	0	0	4.4	0	0	5.1	0.8	2.1
0	0	3.8	0	1	16.7	0	11.3	18.6	0	10.6	0	0	0.4	4	0	12.8	0.9	1.1	8.6	3	0.6	41.6	0.4	0	0	0	1.1	0	1	0	0	0	0	0	0.6	0.4	14.8	0	0	19.4	0	0	0	0	3.4	18.4	6.4	1.5	5.3
0.4	0	0	0	0	5.6	0	1.4	11.1	0.2	2.7	8.1	0	8.2	0	0	0	0	1.1	12.5	0.3	3	25.8	0	12.6	0	24	0.1	0	0.4	0	0	0	0	0	0	0	1.4	0.8	0	3.2	0	1.9	0	2.3	0	51.6	2.1	0	1.1
8.5	0	0	0	0	39	0.6	3.3	27.3	0	1.8	0	1	4.3	0	0	0	0	0	5.5	0	6.4	25.7	8.4	2.8	0	5.7	0	1.4	0.2	0	0.8	0	0	0	0	2.3	0	1.9	0	0.2	0	0	0	6.4	0	10.6	1.7	0	0
5.5	3.2	0	0	0	15.2	0	8.9	27.2	0	14.5	0	0	0	0	0	4.1	2.2	2.8	10.6	0	16	12.4	0.2	1.6	0	22.5	0	0.4	0	0	0.2	0	0	0	0	15.9	5.7	0.2	0.2	0	0.2	4.1	1	0	0	17.1	20.5	0.8	5.1
19.4	12.3	0	8.3	0	5.2	0	0.3	14.6	0	1.1	0	0	0.1	0	0	0.8	0	10.7	7	15.3	3.8	5.1	0	1	0	5.4	0	0	0	0	1.2	0	0	2.8	0	7	18.9	2.9	0	0	0	0.7	0	3.8	0	0.6	13.3	0.2	0
0.6	0	0	9.4	0	6.5	0	0.2	28.8	0.4	1.4	0	0	1.7	0	0	0	0	8.7	8.7	10.4	0.6	0.2	1.4	1.2	0	9.2	0	0	0	0	0	0	0	2	0	1.8	2.2	0	0	0	0	7	0	0.2	0	15.2	5.5	0	0
0	0	0	0.3	0	12.5	0	0	23.9	0.2	13.2	0	2.8	0	0	0	0.6	0.3	0	17.2	1	5.3	0	0.2	11.5	0	0	20.4	0	0	0	0	0	0	0	0	1.6	5.1	3.7	0	0	0	2.7	0	0	0	10.1	5.1	0	0
0	7	0	0	0	19.3	0	3.3	19.7	0	11.2	0	1.6	0	0	0	0	1.5	0	8.8	0	1.2	0	2.8	8.4	0	0	2.9	0	0	0	0	0	2.9	12.6	0	0	4	12	0	0	0	4.9	0	0.6	2.3	18.4	4.4	1.3	0
0	1.7	0	0	0	6.4	0	11.9	41.5	0.2	9.3	0	0	0.2	0	0	0.4	3.6	0	3.9	3	14.1	0	0.4	1.3	0	0	0.2	0	0	10.9	0	0	2.7	11.9	13.7	0	7.3	6.9	0	2	0.2	1.6	0	0	0	6.6	4	0	0
0	17.4	6	0	0	5.7	0.8	1.1	8.5	0	17.9	0	3	0	0	0	0.4	0.7	0	10.9	0.9	5.2	0	2.6	1.6	0	0	0	0	0	29.8	2.7	0	0	0	2.3	1.2	3.9	9.9	0	4.1	0.2	0	0	0	6.3	1.3	4.7	0	2.5
1.7	10	6.3	0	0.1	15.2	0	0	0.2	0	7.4	0	0.8	0	0	17.2	0	0	0	13.8	5.5	14.8	0	0	2.2	0	0	0	0.2	0	17.1	5.7	0	0	0	0	0	5.8	8.6	0	0.8	0	2	0	0.8	7.2	6.1	4	1.9	0
22.3	6.4	1.1	0	1.3	21.1	0	3.6	0	0	2.6	0	0	1	0	8.5	1	0	2	3.9	0.2	6.4	0	0	6.8	0	0	0	0	0	16.8	9.1	0	17.6	23.2	0	0	10.6	9.8	0	1.9	0	2.4	0	0	27.5	0.8	8.2	0	0
14.2	1.2	0	0	0	17.3	0	8.7	0	0	1.2	0	0	4	0	0	5.1	0	0	2.7	11	16.9	0	8.1	1.1	1.4	0	0	0.4	0	9.4	0.2	0	6.4	20.6	1.5	0	3.5	8.2	0	2.1	0	0	0	0	1.5	6.6	0	0.2	4.4
3.4	4.8	4.5	0	0	4.8	0	13.2	0	7	0	0	0	2.4	0	0	1.2	1.5	0	3.7	2.4	14.7	0	2.8	1.9	4.5	6.1	0	1.8	0	19.3	0	0	1	0.4	0	17.8	3.1	11.5	0	0.8	0	1.2	0	0	0	1.7	6.7	0	16.1
3.3	8	17.5	0	0.8	7.1	0	15.7	0	0.9	3.7	0	0	0.4	0	2.4	12.2	14.4	0	7.6	5.7	7.9	0	1.5	1.6	4.9	1.4	31.4	0	0	9.5	0	0	0	0	0	10.8	0	0	0	0	0	0.6	0	1.1	0	13.3	2.2	0.4	3.4
0	2.3	18.8	0	2.4	15	1.6	16.7	0	1.2	18.1	1.9	0	0	0	0	3.5	1	0	25.7	3.9	2.5	0	0.6	0.9	2.3	5.4	2.8	0	0	28.1	0	0	0	0	0	4.8	1.5	2.9	0	0	0	1.2	23	1.9	4.4	0	0	0	1.5
5.9	0.8	34.3	0	0	17.1	0	2	0	1.8	11.9	1.1	0	0	0	0	0.4	5.4	0	0.4	4.3	19.5	0	1.9	0	1.3	5.3	8.4	0	0	17.5	7.9	0	0	0	0	1.4	0	0	0	1	0	2.3	4.8	5.9	10.4	1.1	4.9	0	4.4
14.3	0	24.8	0	0	17.8	0	5.5	1.9	0.6	4.4	0	0	0	0	0	0	6.6	0	0.6	3.1	4	0	0.9	2.3	0	1.3	4.7	0	0	19	0	0	0	0	0	9.6	0.2	1.6	0	1.2	0	1	13.4	3.6	0	9.1	3.4	2.5	3.8
11.9	1	0	0	0	12.2	0.4	1.5	13.2	0	6.7	0.6	0	2	0	0	0	0	0	1.8	11.1	0.2	0	1.2	5.8	0	1.8	2.5	4.3	2.6	22.7	0	0	0	0	7	1.3	13.1	1.4	0	0	1.6	0.6	1.3	0	0	17.6	13.8	0	3.6
17.3	0.6	25.7	0	3.5	2.8	0	5.6	26.8	0.2	15.7	0	0	1.5	0	0	0	0	0	13.8	7	0	0	0.8	1.6	0	0.7	0	0.2	17.3	14.5	0	0	0.4	0	1.3	0	10.1	0	0	0	1.1	0	0	0	0	3.6	9.3	0	5.5
30.2	0.2	16.5	0	1.5	14.2	0	3.1	16.5	0	5.4	0	0	7.4	0	0	1	0	0	9.5	1.8	3.6	0	1.8	1.2	0	1.1	0	0	0.8	16.4	0	0	0	0	0	0	0.7	0	0	0	0.2	0	0	0	0	0.8	3.8	0	0.6
3.8	0.6	3.4	0	0	12	0	1	14.5	0	9.7	0	0	1.4	0	0	0	0	0	8.8	4.3	4.6	0	2	0.4	0.4	3.2	10.7	0	0.3	17.4	0	0	0	0	0	0	0.2	0	0	0.2	0	0	0	0	3.8	0.4	4	1.9	8.5
5.1	1.4	0	0	0	11	0	0	10.3	0	8.1	7.2	0	0	0	1.2	0	4.3	0	10	1.3	14.3	0.2	0	3.2	0.2	5.8	0.9	0	4.5	8.6	0	0	0	8.5	0	0	1.4	0	0.2	0	0	0	0	0	0	5.3	4.2	0	0
0.1	0	0	1.5	0	11.2	0	0	26.8	8.1	5.3	4.4	0	0	0	0.6	0	0.8	0	11.3	0.3	13.9	0	0	3.1	0	3.9	6.7	0.1	2.1	0	0	0	0	5.4	0	5.6	1.4	0	0	4.5	0	0	0	17.6	0	3.4	3.6	0	9.3
0	0	16.6	32.9	0	9.7	0	0	22.2	3.6	14.5	3.9	0	0.6	0	0	0	0	0	9.5	1.2	16.8	0	12.6	6	0	1.2	1.4	0.3	1	0	0	0	0	0	0	0.4	20.7	0	0	1.1	0	0	0	4.9	0	0	10.8	16.9	0
0	0	1	26.1	0	10.5	0	0	16.8	0	1.5	0	2.6	0	0	0	0	0	0	7.2	1	2.1	0	34.2	0	0	0	0	0	4.7	8.1	0	0	0.4	0.4	0	0	9.2	0	0	1	0	0	0	2.8	4.3	0	1.3	1.3	0
3.7	0	2	35.1	0	13.9	0	0	36.1	2.5	0	0	5.9	3.3	1.6	0	0	9.6	0	13.5	5.1	7.8	0	6.2	3	1.2	5.9	13.7	4.2	13.8	28.1	10	0	0	1.2	0	0	5.2	3.5	0	1.5	0	14.3	4.5	2.4	4.8	5.3	7.2	15.7	0.8
0.7	0	0.2	30.3	0	13.2	0	0	24.3	1.5	16.4	0	1	1.1	1.6	0	0	6.4	0	13.4	0.6	13.1	0	12.1	0.7	1.8	0.2	1.1	0.7	0.5	8	8.1	0	0	0	0	0	1.5	0.4	0	6.3	0	0	0.5	8.9	0	0	4.7	0	0
4.4	2	4.2	20.1	1.8	14.5	0.6	3.6	25.1	2.8	18.6	0	3.4	0	5.3	0	1.2	0.9	0	1.3	0	10.9	0	10.3	0.8	0.2	0	0	4.4	0	6.1	2.5	0	0	0	0	0	4.1	0	0	1.7	0	0	0	8.5	0	6	7.8	1.1	0
10.7	0.5	0.4	12.4	0	11.4	0.2	1.2	16.6	1.8	11	0	18.4	0.6	1.5	0	0	6.8	0	9.9	0.2	11.9	0	4.7	3.9	0	0	0	0.1	0.7	8.5	0.5	0	0	0	0	0	14.5	0	0	0.5	0	1.2	0	0	0	0.9	14.2	0	4.9
4	11.3	0	30.7	0.5	16.1	0	16.5	16.6	5.6	8.7	0	15.1	0.2	0.5	0.6	4.5	3.8	0	9.2	0	15.7	0	1.3	0	0	3.9	0	5.1	7.3	23.3	0	0	0	9.3	0	0	9.4	1.2	3.2	0	0	0.4	0	0	0	19.1	11.8	2.5	0
0	17.2	0	10.7	2.7	8.6	0	25.6	10.1	11.5	9.4	0	0.6	0	0.7	0	1.4	4.1	0	8.2	2.2	9.7	2.4	0	0	0	0	0	2.1	0.9	11.6	4.1	0	0	51.4	0	0	7.6	0	0.5	0.2	0	0	0	0	0.1	4.8	14.8	0.2	0
0	0.3	0	0	0.5	2.7	0	11.1	21.5	1.5	4.1	0	3	1.2	0	1.4	0	0.6	0	3.7	0.2	10.7	0	4	0	0	5.8	5.2	1.1	0	16.9	7.5	0	0	9.6	9.6	11.4	3.5	0	0	0	0	1	0	0	6.5	1.5	7.4	6.6	0
0	0	0	0	3.9	10	0	5.5	23	0.2	2.2	0	0.6	0.2	0	0.4	0.4	5.1	0	9.7	0	11.2	0	0.5	0	0	2.8	5.1	0	0	2.7	3.5	0	0	0	12.4	0	16.7	0	0	5.2	0	1.2	0	0	1.9	7.6	2.7	9.7	0
0	18.7	0.6	0	0.2	14.2	31	20.3	10.2	0	1.3	0.4	2.5	0	0	4.7	0.6	14.4	0.2	8.5	0	14.5	0	0	0	0	0.2	1.1	10	0	13.2	0	12.8	0	0	1.4	0	0.3	0	0	2.7	0	1.9	0.2	0	9.7	2.8	8	9.1	1.3
0	25.8	0.8	0	0	10	1.3	14.1	13.3	0	5.5	0.6	7.8	0.4	0	1.9	0	1.1	0.2	13.1	8.4	2.9	0	1.9	0	0	9.2	0	8.8	0	9.3	0	4.9	0	0	0	0	0	0	0	0	0	0	0	2.8	0	0.2	5.1	5.3	0
0	7.9	0	0	0	4.1	0	5	23.6	0	0.7	0	0.2	0.4	0	0	0	0	2	3.4	0	0.6	0	0.1	2	0	19.9	0	0	0	23.7	0	15.6	0	0	0	0.8	0	0	2.8	0	0	0	33.2	0	0	3.3	6.8	4	0
0	0.9	0	0	0	8.1	0	10.7	19.4	0	4.1	0	0.8	0.8	0.4	0	0	4.7	0.2	8.3	5.5	12.6	0	0.4	1	0.1	9.7	1.7	5.3	0	21	0	0.5	0	0	0	0	0.8	0	0.3	0	0	0	0.2	1.3	0	2.2	4.4	6.1	0
0	10.2	0	0	0	11.5	0	2.1	25.6	4.3	19	0	0	0	1.2	0	0	0	11.1	7.7	13.6	13.8	0	3.6	2.6	0.1	2.3	6.8	0	0	17.2	0.6	10.8	0	0	0	0	6.6	2.7	0.2	0	0	0	0	3.4	0	9.3	0.4	10.4	0
0	7.1	11.6	0	0	11.4	14	14	24.9	1.5	1.2	0	18.2	0	0	10.1	0	0	3.4	6.7	0.8	1.5	0	0.9	0.2	21.9	2.7	0.4	8.1	4.6	8.3	1	11.3	0	1	0	0	6	1.7	1.2	0	0	0	0	6.4	0	0.9	4.7	3.6	0
2.4	13.6	34.9	0	0	8.2	3.8	10.1	13.8	0	0	0	14.4	0	0	5.5	0	0	2.4	5.5	0	1.5	0	2	0	9	4.4	4.5	1	0.9	10.8	0	2.3	0	1.4	0	0	6.8	0	0	0	0	0	15.1	7.8	0	2.1	5.9	5.9	0
0	5.9	40.2	0	0	15.6	0.7	6.9	1.2	0	0.4	0	1.3	0	0	3.9	0	0	6.5	0.4	0	1.5	0	2	0	14.6	3.6	27.6	2.3	0	1.4	0	1.9	0	7	11.4	0	10.7	0	14.3	0	7	0	1.4	6.7	0	10.4	5.1	4.4	0
0	4	6.3	0	0	11.4	0	13.2	5.3	0	0	13.8	0	0	0	0.5	0	0	17.5	0	0.2	0.6	1.8	6.2	3	0	7.1	18.9	0.7	0.2	0.8	0	0.8	0	1.1	0.2	1	4.3	1.5	1.5	0	24.3	0	0	0	0	22.6	4	8.5	0
0	4.6	0.1	0	5.6	8.3	0	24.8	10.3	0	2.7	0.2	0	0	1.8	0	0	0	5.3	4.8	0	1.6	22.5	4.4	1.1	4.1	8.7	16.7	2.8	0.2	0	0	5.2	0	0	0	0	0	0	0	2.5	14.2	0	0	0	0	0.9	29.6	19.3	5.9
0	30.8	0	9.4	6.1	8.5	1.6	6.2	18.4	1.7	1.1	0.3	0	1.4	0	0	0	0	0.8	10.8	0.4	6.9	34	0	0	9	1.2	7.6	0.4	0	0	7.4	12.7	0	0	1.4	0	0	3.8	0	7.7	1.9	0	0.2	0	0	0.8	8.9	1.5	8.5
3	8.6	0	24	1.9	2.6	0	9	8.4	2.5	3.5	0	4.8	0.6	0	0	0	0	0.2	9.1	0	6.3	23.6	0	0	0.4	0.3	2	0	8.9	0	3.2	17.2	0	0	0	0	0	4.2	0	0.8	1.6	1.3	0	0	0	0	20.7	0.4	4.6
10	0	0	35.1	0	22	0.2	10.9	14.3	3.2	0.9	0	6.3	0	0	0	0	0	1.5	12.9	0	21.1	28.6	7.7	0	1	1.6	0	0	19.1	2.2	4.1	2.1	0	0	3.9	2.7	0	2.6	0	19.1	1.1	1.8	0	0	4	4.6	4.6	0	0.6
5.8	0	0	30.6	0	3.8	0	9.8	20	0.4	0	0	5.2	0	0	19.7	0.2	0	2.4	8.5	0.8	8.1	33.1	1.4	2.6	1.9	3.3	2.4	0	1.7	9.8	0.5	0	9.8	1	0.4	10.1	1.9	1.4	0	2.3	0	16.2	0	0	0	15.2	5.7	0	5.3
0	6.6	0	33.6	0	13.1	3.8	13.2	22	1.8	0	0	4.4	2.4	0	9.4	7	0.2	1.5	17.2	0.8	30.7	26.1	7.4	0.4	0.9	0.8	9.3	4.1	0	0.6	21.7	0	3.9	1.5	0	9.9	19.5	1.2	0	0	0	1.5	0	0	0	6.8	2.7	0	1.3
0.6	2.7	1.6	15	0	15.2	1.4	17.3	6.9	0	0.7	0	5	1.6	0	0	4.7	0	0	1.9	0.4	15	44.3	9.2	3	0	0.6	3.6	2	0.2	0	16.9	0	0	0	0	17	24.7	0	0.5	0	1.4	0	0	0	0	1.1	3	0	0
0	1.9	5	0.4	0	5.9	0	6.4	13.8	0.2	6.2	2.8	2.9	11.9	0	0	1.3	0	0	9.5	0	7.8	35.8	2.1	0.5	0	0.4	0.2	1	9	0	14.8	0	0	0.4	8.5	2.7	3.3	0	0.3	0	0	0	0	0.4	0	13.8	22.2	0	2.3
0	3.4	6.3	0	0	20.9	0	4.8	22.7	0	0	0	4.2	8.9	0	0	0	0	0	11.1	0	12.7	35.5	0	0	0	0.4	9	0	0.7	0	0.3	0	5.8	0	4.3	0	0.6	0	0	0	0	0	0	0.6	0	10.4	14.4	0	0
0	2.3	1	0	0	16.4	2.2	4.3	19.2	0	0	0	2.9	2.8	0	0	0	0	2.4	5.5	0.5	13.7	29.7	5.3	0	3.4	0	7.6	2.6	3.6	4.1	10.4	0	16.8	0	20	1	0.8	4.2	0	0	0	0	0	0	0	0.2	13.7	0	0
0	3.2	0	0	0	15.6	0.6	0.4	18.8	0	0	0	1.8	5.9	0	1	2.8	0	0	10	0.3	30.3	33.3	4.8	0	1.9	0.6	2.4	0.4	0	0	10.1	0	0.2	12.4	4.4	1.2	6.5	3.4	0	0	0	0	21.2	0	0	13.5	7.4	0	0
0	6.3	0	0	0	14.7	0	0.2	20.1	0.4	0	0	0.6	9.2	0	3.9	0	0	0	10.4	0	4.1	37.9	0.3	7	0	2.5	1.5	0	23.6	0	4.4	0	0	2.7	0.2	0	10.1	4.7	0	3.2	0	0	13.5	9.5	0	19	10.8	0	2.5
0	1.8	3.4	0	0	3	0.4	1.2	14.6	0.6	0	0	0	7.2	0	7	0	0	0	0	0	1.1	9.9	0	0.9	0	5	0	0	5.5	0	1.6	0	0	0	0	0	2.3	0	1.9	2	0	0	4.6	0	0	0.4	3.1	2.2	0.4
5.5	0	9.1	0	0	7.9	0	8.6	22.9	0	0	0	0	0	3.3	15.5	0	0	0	6.7	4	15.3	21.1	1.6	2.9	1.2	3.3	0.5	0	8.5	22	2.5	0	0	0	0.3	6.7	0	0	0	0	0	0	4.2	1.6	0	2.5	6	2	17.6
19.3	0	14.6	0	0	1.2	0	4.3	23.4	0	0	0	0	0	4.3	2.2	0.2	0	0	1.3	10.9	20.6	25.4	9	7.1	0.2	0	3.2	1.6	15.7	26.6	0.7	0	0	0	5.1	1.6	0	0	0	0	0	4.2	1.9	7.1	0	0.8	4	0	7.2
26.8	0	0.3	0	0	4	0	14.2	24.4	0	0	0	0	3.5	0	1	0.4	0	0	2.7	8.1	7.6	17.9	1.7	1	0	0	0.4	0.6	12.4	22.9	0	0	1	0	0.2	0	8.6	0	3.8	0	0	0.2	0	0.2	0	1.7	17.1	0	3.8
18.3	0	2.5	0	0	5.4	0	10	25.6	0	0	0	0	5.5	0	0.2	3.9	0	2.5	0	2	1.1	0	1.4	0	0	0	0	0	0.3	6.9	0	0.4	0	1.1	0	0	5.8	0	1.4	0	0	0.8	0	0	0	1.1	8.2	0	4.4
7.8	0	2.3	0	0	15.1	0	4.8	23.8	0	0	0	0	11.2	0.4	3.4	0	0	0.5	5.5	0.2	0	0	2.3	0	0	0	0	0	0	11.9	0	1	0	10.9	0	0	9	0.2	0	0	0	18.8	0.4	3.4	0	2.1	30.2	0	11.8
14.5	0.2	13.1	0	1.5	8.3	0	9.7	26.1	0	2.2	1.7	0	1.2	6.5	9.5	0	0	0	8.6	0	13.7	0	4.1	7.3	0	0	3.1	2.1	0	21.3	5.9	0	0	4.8	0	0	0	0.4	0	0	0	0.7	0	1.1	0	4.7	6.4	0	0
8.4	0	0	0	10.7	7.3	0	6.8	19.9	0	11.5	0.9	0	1	53	20.8	0.9	3.3	0	3.1	4.9	5.8	0	0	5.7	0	4.7	0.6	0.5	0	3.7	16.1	0	7.3	2.5	0	0	0.6	0	0	0	0	0	0	23.7	0	11.6	12.5	0.1	2.1
5.1	0	0	0	9	14.6	0	12.2	24.1	0	0	0	0	0	2.9	1.8	0.7	10.7	0.5	0.5	0.4	6.5	0	0	6.1	0	0.8	5.4	3.3	0	12	2.6	0	38.2	0	0	0	0.6	0	0	0	0	0	0	0	0	0	2.3	15.3	2.5
10.3	2.4	0	0	0.8	11.9	0	9.9	19.6	0	6.1	0.2	1.4	0	0	0.2	0	3	1.3	1.9	0	22.3	0	0	4.5	3.3	0.4	0.7	0.6	0	9.4	4.1	0	14.7	0	0	2.1	0	0	0	0	0	0	0	1.5	0	0	1.9	0.4	8.9
7.6	0.2	3.8	0	2.6	9	0	7.3	14.8	0	21.6	0.2	0.4	0	0	11.9	0	0	0	15.5	2.2	4.4	0	0	0.8	0.4	2	0	3.3	0	3.1	4.2	0	3.7	0	0	1.6	0	0.2	0	0	0	0	0	0	3.2	0	4	0	3.8
16	0.8	3.2	0	3	10	1.8	4	13.1	0	2.4	0	0	1.2	0.8	3.2	0	0	0	10.7	16.9	9.2	0	1	0	0.8	0	1	0.6	0	0.6	14.7	0	0	0	0	1.3	0.6	0	0	0	42.1	0	0	0.8	0.4	0	3.2	0.2	1.7
36.3	0	0	0	0	7.7	0.8	0.8	20	0.2	0	0	0	5.2	0	0.2	1.4	0	0.2	12.5	1.6	8.4	0	0	3.7	0	1.6	0	4.3	0	0	8.3	0	0	14.9	0	0	9.7	0	0	0	1	0	0	0	0.2	8.5	6.1	6.4	0
25.7	0	1.4	0	0	7	0	0.4	18.9	0	0	0	0	0.8	0	0.2	0	0	7.8	0	0	2.2	0	0	2	0	4	0	0.6	0	0	7	0	6.9	10	10	0	16	0	0	0	2.7	0	0	0	0	27.5	2.3	0	0.4
35.8	4.3	3.8	0	0	9.6	1.3	0.8	16.5	0	0	0	0	19.9	2.2	0	0	0	11.9	7	0	6.3	0	0	1.6	0	5.3	4.9	0.4	0	0	0.5	0	0	5.3	1.4	0.8	1.3	0	0	0	2.1	0	0	1.3	0	4.9	4.2	0	11.8
7.7	0.9	10.9	0	0	11.9	5.3	1.7	19.5	0.4	0.9	0	0	19	0	0	0	0	1.8	11.1	0	10.7	0	0	0	0	3.9	9.2	0.2	3.9	0	0	0	1.1	2.2	1	0.5	0	0	0	0	0	0	0	0	0	4.6	12.1	0	14
19.2	0	8.7	0	1.2	4.5	33.7	0.5	22	0	1.3	0	0	0.7	0	0	0	0	0	0.1	0	11.1	0	0.2	0	2.1	1.3	1	0.8	0	1.8	0	0	1.1	0	1	1.3	0	0	0	0	0	0	0	2.7	0	9.5	33.9	0	3
6.5	1.4	0	0	2.4	5.5	15	7	12.5	0.8	0	0	1.1	16	3	0	7.1	0	0	11.6	3.7	11.2	0	0.4	2.2	1.1	8.7	0	2.2	0	25.8	0	0	0	0	0	0.4	0	0	0	0	0	0	0	0	0	0.2	4	0	0
7.7	0.8	15.5	0	4	8.2	25.5	21.1	9.5	0.8	6.3	0	4.1	15.1	2.6	0	3.5	0	0	2.3	0.8	11.6	0	0.6	2.8	0	1.1	1.8	0.4	12.2	0.9	0	0	0	0.2	0	0.4	0	0	0	0	0	0	0	5.3	0	0	8.5	0	3.2
4.7	0	20.3	0	0	9.1	16.9	17.7	11.2	0.4	18.8	0	20.4	9	0	0	9.3	0	0	0.4	0	9	0	3	0	0	0	0.3	0	5.9	0	0	0	0	0	0	0	0	0	0	0	0	0	21.3	0	0	0	3.7	0	0
8.8	1.7	25.3	0	0	16.5	15.6	11.9	13	0.6	5.4	0	14.7	7.7	0	0	7.8	0	0.4	1.8	12.9	3.3	0	0.5	1.4	0	4.3	1.7	0	18.4	0	0	0	5.4	0	0	0	0	0	0	0	0	0	4.5	1.7	0	0	6	0	0
20.6	1.8	30	0	0	13.4	17.4	10.5	20	0	0	0	6.9	6.9	0	0	3.7	0	1.4	8.6	15.4	2	0	1	5.9	0	1	4.5	0	18.6	0	0	0	7.9	0	0	0	0	0	0	0	0	0	1.2	0	0	0	5.3	0	4.7
0	1.1	3.5	0	30.5	5.5	9.1	15	21.2	0	2.4	0	7.3	4.4	0	20.2	0.6	6.9	0	4.7	7.1	12.6	20.3	0	0.8	0	0.9	14.6	3.3	2.9	0.2	6.5	0	3.5	11.4	0	1.4	0	0	0	0	0	0	31.8	8.9	0	0	4.6	2.1	0.4
0	0.8	0	0	9.9	12.3	19.8	17	23.6	0	0.6	0	0.4	1.2	0	5.2	0	1	0	1	3.2	17.4	38.3	0	1	0	0.9	3.8	0.8	0.8	4.1	0.4	0	2.7	8.5	0	0	16.8	0	0	0	0	0	18.2	2.8	0	0	7.2	0	3.2
0	0	0	0	1	7.3	18.8	5.1	28.3	0	0.8	0	14.3	2.3	0	38.9	1.6	0	0	0	0.9	23.3	32.1	0	9.7	0	1.3	0.6	0	5.1	26.6	17.1	0	1.7	0.8	9.5	0	19	0	0	0	0	0	3	0	0	0	6.5	1.9	8.3
0	5.8	0	10.7	13.8	11.5	1.1	29	15.3	0	14.3	0	2.1	31.4	0	2.9	0	0	0	4.9	0	13.8	34.4	0.4	3.2	0	7.1	2.4	0	1.6	20.3	0.2	0	0	0	0	0	2.6	1.4	0	0	0	0	0	2.8	0.2	0	35.6	0	2.5
0	1.1	0	37.3	7	5.7	6.6	8.9	8.9	0	7.4	0	4.4	34.7	0.6	0.8	2.6	0	0	1	0.6	6	31	5.2	8.6	0	3.4	1.8	0.2	1	13.8	0	0	0	0	0	5.6	0	1.9	0	0	0	0	0.9	1.1	3.2	0	6.6	13.6	13.1
3	0	0	35.3	5.5	3	0	2	7.8	0	2.9	0	1.9	0	1.6	0	2	0	0	0.8	4.1	16.8	33.9	0.5	13.3	0	20	20.9	0	2.4	8.7	0	0	0	0	0	0	0	0	0	0	0	0	0.9	2.1	0	0	4.2	20.2	3.2
2.6	0	0	48.5	6.8	13	0	6.9	4.9	0	0.4	0	3	0	16.5	0	0.2	0	0	6.8	2.6	6.8	40.3	2.4	1.3	0	6.3	2.7	0	2.2	8.5	0	0.4	0	0	0	10.4	3.3	0	8	0	0	0	0	2.8	9.9	0	6.3	5.3	3.2
0.2	0.8	6.5	40	18.6	7.9	0.2	5.5	12.6	1.4	13.1	0	1	0	0.2	0	0.8	0	2	2.1	0.4	9.3	33.3	1.8	2	0	1.8	0	0	3.9	32.9	0	0	0	1.8	0	9.8	0.8	0	19.6	0	0	0	11.1	0	0	0	15	1.3	4.9
11.9	0	5.5	27.1	0	5.8	16.6	9.9	10.8	1	12.3	0	1	0	0	0	0.4	0	5.5	5.3	0.6	0	20.2	0	0.2	0	7.1	0	0	0	1	0	4.1	3.9	4	0	1.4	0	0	15.1	0	0	0	2.4	0	0.3	0	2.4	0	0
8.7	2	8.1	37.5	5	9.9	11.7	13.6	12.6	4.4	18.7	0	1.7	3	0	0	2.2	8.4	14.8	11.9	17.3	6.8	37.8	0	19.3	0	1.7	0	2.9	10.8	5.3	0	6.8	0	0	0.8	0	0	2.3	9.3	0	0	0	0	0	2.4	0	8.1	2.8	1.1
0.8	1.2	1.3	31.4	0	7.1	9	4.1	11.4	1.6	7	0	4.1	0	0.2	0	0	0.6	3.1	2.1	5.7	0.7	31.3	0	2	0	1.3	0	0.4	6.7	1.6	0	1.9	0	0.4	1.2	0.4	0	0	8.6	0	0	0	0	3.4	0	24.5	15.2	0.8	0.2
0	0	12.1	21.7	0	4.7	1.6	9.5	15.2	1.8	3.6	0	7.7	0.6	0	0	0	3.1	1.3	12	2.8	11.6	30.3	0.8	0	0	2.6	0	0	16.1	0	0.8	0.4	0	1.5	0	0	0	18.2	6.1	16.6	22	0	0	7.4	0	6.8	3.6	0	0
0	0	10.9	29.9	0	12.6	6.1	10.5	13.9	12.8	11	0	1.2	1	0	0	0.4	7.3	0	19.3	5.3	4.9	24.1	8.4	3.1	1.1	2.9	0	1.7	0.6	0	0	1.2	0	2.9	0	0	0	1.6	0	34.2	14.3	0	0	0	0	19.7	4.6	0	0
0	0	34.2	23.4	0	13.8	14.5	16.5	7.8	2.5	4.3	0	1.4	0	0	1.2	2.5	0	0.1	4.5	0.4	8.8	32.6	0.6	3.3	0.5	0.4	0	0.7	0	0	0	3.5	0	0	0	2.1	0	0	0	13.2	0	0	0	1.5	0	5.9	7.8	0	2.5
0	0	5.4	22.6	0	14	23.2	13.8	5.7	0	1.6	1.2	5.4	0	0	3.8	0.3	0	0.1	4.2	2	1	25.1	4.4	2.8	0	1.4	0	0	0	2	0	0	0	0	0	3.3	0	6.6	5.6	2	0	0	0	3.4	0	23	10.4	0.4	0
0	0	0	26.3	0	7	0.7	8	23	0	6.5	11	1.2	0.8	0	0	0	0	0	0.5	0.2	0.6	22.1	0.7	0.9	0.6	6.4	0	0	0	2.4	0.2	0	0	1	0	0.6	0	34	2.3	0	0	0	7.7	0	0	13.2	23.3	0.2	2.9
0.2	0	0	18.9	0	8.2	5.4	13.9	27.5	0	2	3.9	5.1	0	0	0	2	0	0	0	0	11.4	30.9	0	2.4	3.3	2.6	0	0.6	0	0.2	1	0	0	9.8	1	1.4	0	0	0	0	0	0	1.2	4.4	0	0	4.2	6.6	3.1
0.4	0	3.6	24	0.7	3.4	13	14.7	26.8	4.2	4.6	0	2.9	0	0	0	2.6	0	1	0	0	3.5	35.2	2.6	2.6	2.8	5.6	0	3.8	0	0	1	0.2	0	11	12	2.8	0	0	0	0	0	4.3	0.2	5.9	0	0	0	2.7	3.6
0	0	1.4	14.7	3.9	12.7	3.3	9.9	28.5	17.3	7.7	0	0	0.6	0	1.8	0.2	0	0	0	0	0.4	40.1	2.3	2.6	0.2	0.8	0	4	0	0	0.7	0	0	3.5	13.8	22.5	0	0	0	0	0	1.6	9.8	0	0	24.6	5.1	0	1.1
0	0	0	21.8	0	9.5	4.8	5.7	29.2	9.4	6.5	0	0.2	0.4	0	0.2	0.8	0	0	0	0.2	1.4	32	1.9	0.6	0	1.6	6.6	2.6	2.6	8.2	1.3	0	0	13.2	5.8	0.6	0	0	0	0	0	0	1.4	0	0	6.9	35.3	0	9.1
0	0	1.6	10.7	0	17.1	4.3	14	19	13.6	1.2	0	1.2	0	0	1	0.4	0.9	0	0	0	12.4	36.7	6.9	0.2	21.4	9.4	1.9	3.4	1	18.2	1.2	0	1.4	1.6	6.2	0	0	0	0	0	0	0	0	6.6	0	0	3.8	0	3
0	0	0	3.2	0	7.6	2.3	1.2	21.4	2.3	1.4	0	5.5	0.2	0	0.8	0.6	2.8	0	0	0	3.7	35.5	2.3	0	0.4	0.4	7.3	4	0	20.6	6.3	0	0.8	4.1	1.8	0	0	0	0	0	0	0	0	0	0	0	18.2	3.8	2.1
2	0.2	4.8	0	1.2	7.9	1.8	0	20.9	4.4	4.6	0.8	14.9	0	0	0	20.4	0	0	0	0	2.8	26.4	8.2	0	0	0	0.2	2	0	0	0.2	0	0	10.5	0	0	0	0	0	0	0	0	0	0	0	0	3	2.1	7.8
11.4	0	0.8	0	1	6.3	0	0	24.4	3	28.1	0	3.8	0.4	0	2.6	13.2	0	0	0	0	4	33.8	1	1.4	0	0	0.4	0.4	0	0	0	0	0	1.1	1.2	1.3	0	0	0	0	0	1.7	0	0.8	1.5	0	3	9.5	8.5
14.9	0	0	2.8	3	6	1.8	5.2	4.6	0	5.7	0	16	0	11.6	8.1	7.1	0	11.1	3.3	0	1.2	20.1	5.1	1.4	0	0	0.4	0	0	0	0	0	0	0	3.5	1.1	0	0	0	0	0	0	0	8.3	0	3.2	4.7	0	6.8
20.9	0	0	3.5	16.8	11.3	1.6	21.9	6.1	3.3	7.4	0	1	3.2	1.7	4.8	9	0	13.1	14.2	0	8.2	35.8	2.7	0.4	0	0	0	0	0	0	5	0	0	0	1	0	0	0	0	0	0	0.6	0	0	0	2.1	9.1	0.4	3.6
2.8	0	0	1.7	1.8	10.9	0.8	20.6	5.9	12.6	3.7	0	2.5	0.8	14.7	3.9	12.6	0	19.1	2.1	9	5	26.7	0.1	5.7	0	1.8	0	0	0	0	1.3	0	0	0.6	0	0.4	0	0	0	1.4	0	18.8	0	5.3	1.7	0.4	1.5	0	7
0	0	0	0	31.8	18.3	1.8	13.6	19.6	1.2	2	0	1.9	0	4	5.8	4.6	0	0.8	0	10.7	24	34.6	0	1	0	0.6	0	0	0	0	0	0	0	3.1	0	6.8	0	0	0	0	0.6	47.6	0	1.5	0	1.9	4.4	0	3.6
0	0.8	0	0	0.3	13.6	6.8	8	33.3	2.2	0.2	0	0	0	0	0.8	9.7	0	0	2.8	4.1	14.3	31.8	5.5	2.4	0	0	5.3	0	1.8	0	0.2	0	0	0.6	0	0	0	0	0	0	0	14.1	0	0	0	0	16.3	1.1	1.9
0.4	0.2	8.8	12.9	1.6	5.4	1.9	18.4	25.6	0.8	5.1	0	0	0.2	0	0	0	18.8	0	0	1.8	13.8	0.4	1.6	0	4.1	0	2.8	0	14.8	0	0.2	0	0	3.9	0.8	8.7	0	0	0	0	0	0	0	2.1	0	1.9	3.8	17.1	2.3
12.7	1.4	9.7	16.5	2.6	3	0	18.5	32.9	9.3	0.7	0	0	0.2	1.8	1.2	7.7	15.6	0	8.3	4.9	17.5	6.5	4.3	0	0.2	0	5.6	0	12.1	2.4	0	0	0	2.3	0.2	8.5	0	0	0	0	0	0	0	3.4	0	18.2	26.7	3.2	0.6
9.5	1.8	1.7	22.4	1	7	3.6	1.4	14.1	8.3	1.4	5.5	0	2.5	0	0.8	5.3	9.1	0	4.3	0.9	3.7	0	1.4	5	1	4.7	16.1	0	1.2	2.4	1.2	0	0	21.3	0	0	0	0	0	2.2	0	0	0	0.6	4.2	31.2	4.4	1.9	2.8
24.1	0	0	3.5	7.9	12	0	14.3	8.1	0.2	3.4	9.1	0	0.5	3.8	2.4	2.9	1.3	0	0	0.4	5.4	0	4.9	3.1	2.4	6.6	7.5	0.8	8.4	1	0	0	0	4.5	0	0	2.4	0	0	2.4	0	0	0	0	0	22.3	0.9	2.5	1.3
26.8	0	4.3	1.6	3.6	14	0	1.6	13.2	0	1.9	5.5	0	0	2.2	15.1	1.4	0	0.4	0.6	2.8	7.3	1.5	1.2	5.6	0	1.1	1.9	3.1	2.9	0	0.4	0	0	0	0	0	18	0	0	0	0	0	0	0	0	21.4	5.5	4.8	0
19	0	2.5	0	4.8	11.3	0.2	5.6	16.9	0	3.3	4.4	0.2	0.2	13.5	0.6	3.1	3.5	0	0.6	2.2	6.6	0.3	4.8	5	0	0	5.9	0.4	3.2	0	0.4	0	0	11.1	1.2	0	4.1	0	0	0	0	0.6	6.4	0	0	26.2	2.5	3.5	4
4.1	0	8.5	0	1	18.6	3.1	18.3	23.1	8.4	8.7	0	0	0	0	1.8	5.5	0.6	0	0	2.6	3.1	0	0.1	0.3	0	0.4	5.7	3.9	1.3	2.1	1.8	0	0	15.4	1.2	0	0	0	0	21.3	0	0	1.4	1.1	0	22	7.2	1.1	31.5
0.2	0	13.3	0	1.6	20.3	1.7	6.4	26.5	6.5	0.2	0	2.6	0	0	1.8	6.1	0	1.1	0	8.5	0.6	0	0	4.8	0	0	3.7	0.6	3.3	1.1	0.4	0	3.3	4.8	0	0	0	3.5	0.8	23.4	0	2.3	0	0	0	8.9	2.3	3.2	0.6
0	0	2.8	13.4	4	9.3	2.8	6	26.7	2.1	0	7.9	8.7	0	0	11.1	2.2	2.4	3.2	0	10.5	0	0	0	1.5	2	0	2.4	0	2.8	1.9	2	0	0.4	2.6	9.1	0	0	0.6	0	24.9	0	0	0	0	2.5	1.5	3.8	1.1	1.3
0	0	0	10.8	10.9	2.5	8.3	15.7	12.4	0.6	0	0.4	8.7	0	0	7.5	0	1	0	0	8.1	5.1	0	1.6	2.4	11.4	0	1.8	0	0.8	0.1	1.8	0	1.5	1.7	12.5	9.5	0	0	0	15.5	0	0	0	0	1.1	0	2.5	0.7	2.1
0	0	0	21.6	2	5.5	8.1	7.5	26	7.2	0	0	17.9	0	0	13.4	0	0	0	5.5	0.9	9.7	0	5.9	4.7	6.5	3.4	2.6	3.2	3.6	1.4	0.2	0	9.6	11.2	2.1	4.2	1.9	0	0	4.8	0	0	0	26	1.5	4.4	9.5	19.8	6.1
0	3.1	0	31.9	2.5	11.1	3	14.9	15.5	1.7	0	0.6	7.7	0	0	1.1	2.6	2	0	0	16.8	4.5	0	1.7	0.5	3.5	0.7	0	0.3	1.6	2	0.8	0	8.8	0.8	0.8	1.2	1	0	0	1.7	0	0	0	0	0	3.8	22	7	3
0	5.5	0.2	21.1	4.2	18	0	4.9	7.5	0	0.4	0	6	0	0	4.2	8.4	0	0	0	0.6	4.8	0	4.6	0.9	3.6	0	0	0	0.7	0	0.5	0	0	7	0	0	4.5	0	0	0	0	2	0	0	0	0.4	5.7	2.3	0.6
19.2	25.2	8.3	25.5	11.5	9.2	1.5	0.1	17	0	2.3	0	9.5	11.1	0	12.5	8.1	0	5.4	0	6.9	12.9	0	4	1.6	0.3	0	0.6	0	0.8	0	16.7	0	0	8.2	0	0	11.5	0	0	0	0	4.3	1.4	2.3	0	7.4	30.7	0.9	2.1
6.3	13.9	2.4	24.4	1.5	8.2	1.7	1.2	20.3	4.3	1.5	0	4.2	18.6	0	1.2	0.8	0	0.5	0	33.8	20.1	0	6.3	0	0	0	11	0	0.6	0.2	0.5	0	0	3.1	0	0	22.2	0	0	0	0	0	0	0	0	1.9	7.6	0.6	1.1
0.8	12	1.6	23.8	0.4	13.9	1.4	7.2	6	10.5	0	0	5.4	1.2	0	0.2	1.2	0.8	0	2.9	14.4	11.5	0	0.5	0	0	2	3.9	2.8	1.1	0.4	0	0	0	4.2	0	0	14.9	0	0	0	0	0	0	5.3	0	0	2.5	7	0
0	1.5	0	18.7	0.6	18.7	3.8	10.2	10.6	5.5	4.8	0	6.3	0.4	0	0	5.5	0	0	0	2.8	12.2	0	4.8	0	0	2.8	0.2	7.7	0.3	0	0	0	2.5	7.3	0	0	6.2	0	0	0	0	0	0	2.3	0	2.7	3.8	6.1	0
0	3	0	3.7	0	19.3	0	6.2	16.4	1.3	2.4	0	2.4	0.6	0	0.4	0.2	0	0	0	0	14.2	0	6.7	3.7	0	5.1	6.7	8.7	0	0	0	0	5	0.2	23.5	0	3.1	0	0	0	0	0	0	5.1	0	2.1	22.2	0.2	0
5	0	0	0	0	9.2	1.1	18.9	5.5	0	0	0	3.9	1	0	4.4	9	0	0.4	2.8	1.1	8.1	0	3.7	0.4	0	0.6	0	3.1	4.5	0	6.6	0	0	0	0	0	2	0	0	0	0	0	27.6	0	0	0	4.2	0	1.5
3	0	0	0	0	18.2	2.2	10.7	15.7	5.5	0	1.6	5.5	0	0	0	1.8	0	0.2	10.6	0.5	8	0	2.3	1.8	0	0	6.2	9	0.2	7.4	0.1	0	0	7.5	0	1.5	12.9	0	0	0	0	0	2.1	0	0	0	6.3	0	4.6
5.2	0	1	0	0	6.4	0.7	7.1	29.8	5.2	0	0.8	6.1	16.1	2.2	0	2	0	0	2.8	0.4	17.8	0	0	0.2	0	0	14.9	11.8	0	1.1	0	0	0	1.6	0.2	1.9	9.2	0	0	0	0	0	0	0	1.9	0	21.8	0	5.9
9.8	7	9.1	0	0	2.5	0	12.5	26.2	0	0	1.5	6.3	1.8	5.6	0	1.4	0	0	25	2.2	16.9	0	1.6	0	0	0	25.4	0.2	0	0	0	0	0	6.7	5.3	1.5	4.6	0	0	0	0	0	0	4	0	0	1.3	1.3	9.1
6	7.5	2.6	0	0	12.9	0	17.6	28.9	0.4	0	6.8	3.8	0.3	18.7	0.2	1.2	0	0	1.9	31.4	11	0	5.1	0	0	0	0.4	1.9	0.8	6.3	0	0	4.2	4.9	6.7	0	2.9	0.4	0	0	0	0	0	0.2	28.1	0	9.3	3	4.2
9.7	11.1	2.8	0	0	3.5	0	11.6	12.2	7.5	0	5	4	8.6	0	6.1	0	6.1	0	25.3	5.3	3.8	0	7.9	8.2	0	13.5	0	5.9	0	6.5	0	0	0	0.3	1.2	0	7.2	0.8	0	0	0	0	0	0	0.2	0	7.6	5.1	0.4
17.6	9.9	12.2	0	5.4	7.8	0.4	10.8	29.7	14.8	0	0.8	1.4	10.5	0	2.6	0	0.4	0	33.2	2.2	1.9	0	1.2	5.2	0	1.1	0	1.1	6.3	0	6.3	12.9	0	2.3	0	0	15.9	0	0	0	0	0	0	0	1.5	0	26	0	1.9
0	2.5	2.9	0	1.8	14	0	12.3	14.4	9.4	0	23.5	2.4	33.6	0	0	2.2	0	0	25.3	1.6	9.4	0	0	0	0	0	0	7.1	0	0	2.8	2.5	0	10.4	0.4	1	2.3	0	0	0	0	0.5	2.2	0	13.5	0	12.5	0.6	3
1.6	0	3.8	0	1.2	16.1	1.4	5.2	15.2	3.2	0	3.8	3.4	18.3	0	6.5	1.6	0	0	11.6	4.2	21.8	0	29.4	4	0	1.1	0	1	0	0	9	4.3	0	13.5	0	0	2.1	0	0	0	0	34.6	1.1	0.6	0	0	2.3	0.2	3.6
5.9	3.6	2.6	0	0	11.1	1.6	5.9	19.1	0	0	2.7	5	3	0	0.2	0.2	0	0	0.3	2.5	9.1	0	0.9	4.6	0	0.9	0	0	3	0	6.6	4.6	0	6.6	0	0	12.6	0	0	0	0	4.4	0	10.2	0	0	9.3	0	4.2
21.9	1.2	9.3	0	0	21.4	0	11.5	30.7	0	10	0	4.4	2	0	0	0	0	0	25.9	0.6	9.9	0	0.5	0.6	0	0.6	0	0	5.9	0	0.9	3.6	2.5	12.5	0	0.4	3.5	0	0	0	0	0	27.7	0	0.6	0	6.8	0.8	13.3
14.8	0	1.4	0	0.4	1	0	11.6	34	1.6	11.4	0	0.7	6.3	0	0	7.1	0	0.5	22.8	0	31.2	0	5.7	8.9	0	0	2.7	1.7	7	0	1.8	1.2	1.9	1.9	0	18.6	1.4	0	0	0	0	2.5	2.8	0	0	0	5.3	0.6	6.6
5.2	0	0.2	0	1	11.7	13.5	14.7	7.1	0	19.3	0	11.3	45.5	0	0	3.1	0	2.1	31.2	0	0	0	9.2	1.3	4.1	0	5.9	3.7	3.5	0	0.6	0.2	0	0	0.8	13.8	1.8	0	0	0	0	0.4	0	0	0	0	4.6	0	0
2.6	5.4	6	0	0	14.9	20.2	15.1	6.1	0	18.5	0	3.3	46.4	0	0	1.4	0	0	29.5	0	4.4	0	6.2	7.8	9.4	0	1.1	3.9	0.8	0	6.9	0	0	0	11	18.2	2.6	0	0	0	0	0	4.9	0	0	0	4.7	0.4	0
0	15.6	2.9	0	0	9.6	24.8	4.4	10.1	5.2	16.1	0	2	29.4	0	0	8.4	0	0	17.6	16.2	2.7	0	0	1.7	7.3	0	0	0.5	2.6	0	4.7	0	0	0	6.8	9	18.4	0	0	0	0	0	2.8	0	6.8	0	3.6	0.2	3
0	21	3.5	0	0	10.4	25.5	6.2	8	5.9	2.6	0	3	6.1	0	0	2.2	0	0	20.1	10.6	5.7	0	2	0	4.6	2.5	0.4	0	10.4	33	15.5	0	0	0	1.9	13.7	12.1	0	0	0	0	0	0	0	0	0	28.6	0	12.3
0	7	0.7	0	4.1	12.9	7.4	0.6	10.5	22.1	0	0	23	0	0	0	1	0	0	0.7	2.8	13.4	2.8	2.8	6.4	2.1	2	0	0	1.8	25	1.6	0	3	8	0.2	0.8	3	0	0	0	0	0	0.6	4.2	1.9	1.9	6.4	19.2	0
0	1.8	0	0	5.1	11.4	18.6	1.4	15.6	4.7	0.4	0.4	6.7	0	0	0	14.7	0	0	6.8	10.7	12.8	9.7	1.2	7.1	2.8	17	4	3.9	0	11.5	10.1	0	3.6	7.5	0	0	1.6	0	0	0	0	0	0	0	4.4	8.9	7	5.7	0.4
0.2	14.5	0	0	9.3	10.6	23.9	2.9	9.8	20	1.8	0	1.8	0	0	0	4.9	3.5	0	2.1	3.2	1.2	9.7	3.1	24.7	0.8	8.8	2.1	1.6	0.2	7.9	3.8	0	2.5	4.3	2.9	1.8	2.5	0	0	0	0	0	10.6	0.4	5.7	6.1	10.4	0.8	0.4
3.4	0	0	0	3.9	4.4	3.6	10	9.2	1.2	0	0	6.3	36.6	0	0	5.4	0	1.2	0	1.2	11.4	3.1	0.8	14.8	8.1	2.2	31.4	8.6	5.3	0	4	0	0	4.5	2.3	0.1	7.7	0	0	0	0	0	0	0	1.9	28.4	18	0	6.1
4	0	0.6	0	5.5	14.3	16.3	10.3	25.8	0.2	0	0	2	1.3	1.9	0	5.1	0	8.5	0	9.3	6.2	0	0	7.3	23.6	0.4	13.8	0	1	6.9	4.9	0	0	16.8	0	0	7.2	0	0	0	0	0	0	0	0	30.1	2.3	1.1	2.7
2.6	0	0	0	13.2	8.5	11.6	6.3	20.8	0	3.4	0	13.1	0	2.1	0	1.3	0.2	1.1	2.4	5.8	6.8	0.2	1.4	1.7	0.2	0	6.9	0	33.8	1.2	1.1	0	0	2.2	0	0	14.2	0	0	0	1.7	0	0	0	8	20.9	1.8	5.4	1.2
0	2.7	0	0	5.3	13.7	12.5	10.8	21.2	0	0	0	9.6	24.1	0	0	16.9	2.8	4.9	0	43.6	20.9	0	8.3	1.6	0	7.1	11.1	20.5	0	3.1	0	0	0	13.2	7.7	0	16.5	0	0	0	0	0	0	0	4	9.9	10.4	3.3	11.5
13.6	0.7	2.1	0	2.3	7.4	7.6	17.2	24.6	0	0.2	0	4.3	139.2	0	0	1.6	1.3	0	0	31.9	5.1	1	14.7	3.1	0	4.1	0.7	3	0	6.5	0.8	0	0	9.7	9.9	0	12.7	0	0	0	0	0	18	4	0	8.7	45.6	11.6	5.9
25.8	2.2	2.5	0	0.1	14.3	17.1	8.9	24	2	0	0	11.1	170.7	1	0	0	6.9	0	10	0.7	3	9.3	4.1	1.6	1.5	7.5	4.9	0	0	0	0	0	0	7.3	2	0.2	5.5	0	0	0	0	15.9	2.8	0.8	3.8	4.6	7.4	6.6	6.1
5.5	6.7	0	0	4.8	12.7	9.9	15.5	22.5	3.6	0	0	6.1	83.5	1	0	0	1.2	2.2	6.5	0	9.2	19.1	2.2	5.1	0.3	2.9	1.8	0	0	10.7	0	0	1.9	3.5	0	0	3.8	0	0	0	0	31.8	0	0.9	0.4	0.8	3.2	0	2.1
16.3	3.8	2.3	0	13	17.2	12.3	6.1	24.7	8	3.6	0	11.9	0	0	0	0.2	0	0.4	14.1	28.8	34.4	9.9	3.7	11.6	1	0	0.4	0	0	8.7	0	0	0	1.4	0	0.1	11.1	0	0	0	0	1.8	0	0	5.7	8.5	3.6	16.1	0
17.5	0	3.7	0	2.2	13.4	5.5	16.1	5.7	4.8	0.4	0	2.6	3.6	1.3	0	0	3	0	3.9	2.5	2.1	26.5	2.4	6.4	8.9	1	8.3	2.8	0	0	6.1	0	0	1.5	0.4	1.4	3.9	0	0	0	0	0	0	0	0	14.6	4.9	2.3	0
6.7	0	10.3	0	0	17.8	7.3	3.4	20.2	5.7	8.3	0	1.7	5.5	1.9	6.7	0	0.5	0	13.5	0	7	33.8	0	5	7.2	4.3	0.5	0.4	0	3.5	0	0	0	0.6	4	0	4.2	0	2.1	0	0	0	0	0	0	9.5	3.8	1.1	5.3
26.8	9.1	1.2	0	0.2	14.1	14.7	8	12.4	4.4	0.4	0	2.3	2.6	0	19.4	5.7	6.7	0	21.1	13.9	3.1	40.2	0	0.4	11.8	15.3	6.8	2.8	0	1	0	0	0	1.9	3.4	0.4	3.6	0	11	0	0	0	0	0	0	20.3	4.9	0	0.6
15.3	2.2	5.1	0	1.2	15.5	17.1	16.4	16	3.6	0	5.7	1.9	9.9	0	16	7.7	7.3	2	19.8	0.6	1.4	19.5	10.5	5.8	2.3	4.8	6.7	2.3	1.4	1.2	0	0	0	7.3	0	0	1.4	0	0.4	0	0	0	0	0	0	1.9	1.9	1.7	15.4
12.1	0.2	0.3	0	1.8	13.5	6.4	12.9	33.3	18.3	1.5	0.4	12.9	7.3	24.8	2.3	0	0.2	0.6	23.8	0	0.2	21	0.7	5.6	0.9	7.5	2.3	0.4	13.7	2.9	0	0	0	3.8	0	0.8	17	0	2.1	0	0	22.2	1	0	0.9	4.2	12.9	3.2	15.4
8.3	0	8.2	13.7	0.2	10.5	23	9.3	30.3	6.8	3.8	0.4	15.2	9.1	1.8	3	0	0	0.6	0	0	0.6	9.4	9.6	13.1	7.8	13.6	9.7	2.2	2.8	6.5	0	0	0	9.7	0	1.4	1.4	0	15.3	0	0	17.6	6.9	0	1.1	13.1	5.9	1.3	5.9
4.2	0	1.5	28	0	7.3	23.6	18.7	33.1	3.7	1.3	0	2.2	11.5	0	0.2	0	0	0	21.9	0	5.8	18.2	7.3	13.7	9.5	4.6	7.9	5.5	0.7	3	0	0	0	5.7	13.2	0.6	1.8	0.2	2	0	0	4.2	6.9	1.9	0.4	0	1.5	2.7	6.4
14.5	0	3.9	33.2	1	14.4	12.4	11.9	28.9	1	0	0	10.8	6.7	0	12.6	0	0	0	9.4	0	1.9	10.1	13.3	9.2	11	3.1	4.1	0	0	0.3	0	0	0	4.7	1.8	0	2	2.8	0	0	0	0	24.5	0	0	0.9	5.7	0	10.2
0	0.9	5.2	29.6	0	15.5	17.5	19.6	11.9	0	5	0	10.4	6.4	0	18.2	2	0	0	19.1	0	5.9	7.9	8.2	2.8	2.2	0.4	4.8	0.4	0	0	4.5	0	2.6	0	0	0	0	2.2	0	0	1	0	1.9	0	2.8	6.5	4	0	1.7
0	1.3	16.5	39.6	0	11.8	21.2	7.5	20.8	0.6	2.6	0	5	7.4	0	13.6	6.8	0	1.4	19.3	0	1.4	20.5	21.1	0	0	3.4	0.7	16.9	0	0	0	0	0.1	3	3.8	0	0	19.7	0.7	0	6	0	0	1.9	4.9	0	9.3	0	4.7
0	0	1.5	26.1	0	14.6	6.3	7.4	11.3	2.6	0	2.4	3.3	0.8	0	17.7	0.8	0	2.9	3.7	0	2.3	10.5	0.3	2	1.9	2	2.4	3.9	0	1.4	4.4	0	0	4.1	5.9	6.9	2	3.5	20.6	0	0.2	0	0	0	2.5	0	7.2	0	3.2
0	0	1.7	17.9	0	17.2	8.3	7.2	13.3	16.6	0	0.8	4.7	0	0	9.6	2.1	0	0	3.5	0	2.8	18.6	10.7	1.2	17.2	1.1	4.5	18.3	0	2.4	0.3	0	0	18.4	0.2	22.3	2.6	0	9.1	0	0	1.7	12.6	0	1.5	0	6.6	0	5.3
0	0	0	24.6	3.1	12.8	5.9	6.1	6	16.4	0	0	5.8	1.2	0	9	2.3	0	0	25.1	0	1.5	21.8	0.9	2.4	3.7	0.7	2	3.4	0.2	20.3	1.2	0	0	1	0	25.6	4.9	0	0.4	0	0	0	1.3	0	0.6	0	6.1	1.1	1.9
0	0	0	12.8	0.1	16.6	14.6	6.3	11.5	17.1	0	1.8	9.7	2.6	0	2.5	0.5	0	19.2	10.9	0	1.1	15.5	15.8	0.2	0	1.1	4	0.9	0	5.5	0	0	0	7	0	18.4	2.2	0	13.3	0	2.6	0.8	0	5.3	0	0	4.6	8.2	5.3
4.4	7.9	1.6	19	0	12.5	12.8	6.2	9.6	30.1	0	24.2	3.7	0	0	0	5.7	0	0.5	15.2	0	5.6	22.7	0.9	3.2	0	17.1	8.3	4	6.3	17.1	0	0	0	12.6	0	9	7.1	0	0	0	2.2	0	0	4.6	2.3	0	15.4	14	7.4
18.1	1.6	4.5	33	0	15	18.9	23.5	17.7	5.7	0.2	2.8	10.2	0	0	5.9	8.7	0	0	13.8	0	4	25	0	0.5	0	0.7	3.9	0.9	1.8	32.7	0	0	0	8.7	0	17.8	0.8	1	2.5	0	1.6	0	0	1.1	0	0	0	6.3	4.9
5.8	12.8	4.7	27.9	0	11.6	17.3	9.1	27	4.2	0	4.8	11.8	0.4	0	14.5	1.5	0	0	11.2	0	14.9	13.3	9.5	6.8	4.8	6	8	0.6	2.7	19.7	2.2	0	0.2	5.5	0	0.2	0	1.7	0	0	1.6	0	0	0	2.3	0	14.6	3.4	10.6
1.8	10.2	0.6	24.3	0	20	13.8	6.7	24.2	7.4	0	0	11.3	0	0	10.9	3.1	0	2.2	16.2	0	5.8	8.9	12.1	3.8	1.1	0	4.1	0	16.7	8.5	0.8	0	0.6	12.4	0	1.6	0	10.5	1.8	0	0	0	0	0	0	0	4.2	0.2	10.2
1.2	0.6	0	17.4	0	13.2	13.7	5.2	22.7	4.1	0	8.2	3.2	0.6	0	12.8	6.4	0.2	1.6	12.5	0	16.7	15.6	0	7.7	0	2.7	3.1	0	0.5	10.6	0	0	0	9.6	0	4.1	0	5.5	2.4	0	0	0	0	0	0.9	0	4.6	7.8	3.2
0	3.1	6.1	32	0.6	5.8	6.4	3.2	7.3	3	0	14.5	2.4	0	0	10.2	0.1	0	5.4	0	1.7	22.2	16.4	7.5	6.6	0	5.6	1.1	0	0	27.3	0	0	0	19.9	0	0	0	5.4	0	0	0	0	0	2.5	0	0	2.3	10.2	5
0	12	5.9	21.1	0	12.1	6.1	4	20.5	3.4	0.2	7.8	4.1	0	0	15.2	0	0	13.4	17.2	0.9	9.6	17.5	0	3.8	17.4	1	5.5	0	0	17.6	0	0	0	2.9	0	0	5.2	0	0	0	0	13.5	0	2.1	0	0	5.1	31.9	3.1
0	9.5	1.2	14.3	0	15.3	11.4	5.5	18.7	15.7	0.6	6.8	7.6	8.1	0	3.3	0	2.8	0.5	3.8	0	4.7	17.1	4.9	2.5	0.9	0	2.8	0	0	14.2	0	0	0	7.3	0	0	4.6	0	0	0	0	3.1	0	0	0.2	0	6.4	2.8	12.9
0	11.6	2.6	19.5	0	10.7	3.3	6.7	18.4	11.4	1.2	3.9	5.4	10.5	0	1	0	2.8	1.4	3.1	2.8	5.3	22.4	1	10.1	0	4.7	3	0	8.3	11.8	0	0	0	9.4	0	0	1	0	0	0	0	0	0	1.3	0.8	0	3.8	6.4	10.6
0	2.3	0	23.2	0	8.7	7.7	4.2	3	5.1	0	0.8	0.5	4.8	0	4.9	3.1	5.1	2.2	12.6	3.2	1.8	11.1	7.1	14.1	0	11.1	0.8	0	2.6	14.5	0	0.3	0	3	0	0	5.8	0.5	5.1	0	0	0	0	1.2	0.9	0	30.5	0.4	4
0	0	1.8	16.5	4.8	0.6	11.3	2	13.9	3.2	0	1.2	6.8	11.9	0.8	1.9	1	0.8	0.2	3.9	0.3	0	13.9	2.9	5.1	0	1.3	1	0	2	0	0.8	6.5	0	0.6	0	1.4	0.6	2.2	4.3	0	0	0	0	8	0	0	7.2	0	0.6
0	0	5.3	23.2	2.1	11.9	11.1	7.7	13.5	3.1	0	9	18.1	16.4	0	0	5.3	3.3	0	2.6	20	6.6	10.9	6.3	13.8	0	8.3	1.6	0.2	6.8	0	3.6	0	0	36	0	0	4.2	0	6.8	1.5	2.7	0	0	7.9	0.2	0	7.4	17.4	8
0	0.4	2.3	15.7	3.8	11.4	4.2	8.5	13.6	4.5	0	0.7	7.9	3.1	0	5.5	0.4	0	0	1.6	3.3	11	13.6	0	14.3	0	7.2	18.8	0.2	0.1	4.1	0.1	3.7	0	8.7	0	0.2	0.6	0	7.6	0	0.8	0	0	0	8.5	0	7.8	19.2	2.8
0	0.4	1.4	19.1	0.9	21.6	3.2	7.2	23.7	6.3	4.5	0.2	8.3	0	0	1.3	0	0	0	12.5	8.9	5.3	20.6	3	1.9	0	1.2	13.2	0	0	0	2.1	2.9	0	1.4	0	0.4	0	0	8.1	0	0	0	0	1.5	8.5	0	5.3	1.5	4.2
13.9	2.4	1.1	3.1	0	16.9	7.3	3.9	28.3	10.2	14.8	3.8	8.1	0	13.3	8.6	1.3	0	0	1.7	27.4	5.6	20.4	3.3	0.8	0	4.5	23.8	1.8	1	0.4	22.9	17.1	1.4	9.6	0	4.1	1.2	9.2	2	1	0	0	0	3	4.2	0	12.1	0	1.3
0.8	0	1.9	18.8	10.8	11.4	8.7	2.7	13.6	8.8	6.5	1.2	2.5	0.4	1.8	1.1	4	0	0	2.8	15.2	16.3	20.1	13.6	0.7	0	4.5	42.6	0.4	3.2	1.2	0	4.5	7.9	7	1.3	4.1	0.4	2	23.5	0	0	0	0	0	1.9	0	9.1	2.8	0
0.2	0	0	23.3	0.7	15.7	5.9	8.8	13.8	7.4	0	0	12.1	3	0	0	0	0	0	2	11.7	5.7	16.4	1.3	12.1	1	2.6	10.2	0	0.5	9.1	0	1.5	0	4.7	1.3	20.8	0.2	0	2.8	0	0	0	0	0	0.9	0	13.5	0	6.3
0	0	0	5.3	0	13	10.3	5	11.1	2.1	2.8	0.2	3.7	0.2	0	0	1.7	0	0	9	6.5	18.2	20.7	0.8	7.6	17.2	2.8	0.7	6	0	6	0	0	0	0.6	0	0	4.1	0.8	9.8	0	0	0	0	0	0	0	21.2	1.9	8.5
0	0.8	0.2	25.1	0	3.2	11.3	3.4	18	0.6	1.3	12.8	19.1	0	0	1.3	0.5	0	0	3.3	16.5	14.6	6.8	1.6	14.2	0.9	3.8	0.2	0.9	0	0	0	0	0	1	0	0	1.4	0	14.2	0	0	0	0	0	0	0	2.5	0	3.4
8.5	1	0	28.9	0	15.4	3.8	5.9	23.4	0.2	0.1	5.6	17	0	0	4.9	2.3	0	0	3.7	2.7	7.7	17.1	7.6	2.7	0	2.2	4.1	0.7	4.3	0	0	0	0	1.2	1.4	0	1.4	0	2.7	0	0	0	0	1.5	0	0	3.6	3.4	10.2
26.2	2.6	0	49.8	0	10.2	3.8	13	8.3	18.6	1.4	0	4.5	3.2	0	0	0.1	0.2	9.7	4.9	1.1	14.5	14.4	4.8	19.2	24.8	9.2	10.5	0.7	0.4	0.4	0.6	0	0	0	0	0	0	5	0	0	0	0	0	0	0	28.1	8.7	0	3.2
6.3	0	0	24	0	13.5	6.3	1.5	11	1.4	3.1	0	3.1	18.2	0	4.4	5.5	0	4.8	14.3	4.7	7.1	16.3	0	3.8	5.3	23.1	12.6	0	0.4	0.6	0.4	0	8.1	0	0	0	0	8.3	0	0	0	0	0	3	3.8	43.4	2.8	0	7.8
20.7	0	0	5.7	0	21.1	14.1	7.5	7.6	38.1	1.9	2.8	6.1	0	0	4.4	1.1	0	0.6	16.5	5.8	22	7	12.9	10.7	7.2	0.8	2.1	0	4.2	0	12.9	0	2.9	0	0	0	0	3.9	0	21.3	0	0	0	0.1	3	55.5	2.1	2.3	7.2
24	0	0	16	0.4	9.3	13.5	2.8	11.1	13.3	4	0	4	4.4	0	0	6.3	0	0	9.7	4.5	12.2	16.1	9.3	6.7	13	3.2	0	0	0.5	23.4	0.9	0	4.5	0	0	0	0	2.7	0	13	0	0	0	12.8	3.2	9	0.4	0	0
10.7	1.9	21.2	14.9	0	15.2	10.6	18.3	1.1	0.4	0.4	0	4.6	0	0	0	10.7	0	0	17.8	1.1	31.8	30	19.3	5.2	11.3	9.7	4.9	0	1.4	0	6	0.2	3.2	9.5	0	1.4	0	0	0.2	6.8	0	0	0	0	0	13.8	2.8	0	2.7
11.6	0.1	8.6	24.2	0.2	15.8	3.5	11.4	9.2	0	0	0	2.6	0	0	0	13.8	0	0	7.7	0	6.7	14.2	2.7	0	0.4	0.2	15.5	0	0.4	0	0.1	2.9	0.2	10	0	2.2	6.8	0	1.5	8.8	0	0.3	0	3.2	1.5	12.1	7.4	2.7	1.5
0	2.7	4.1	8.6	0	14.7	2.4	6.3	11.4	4	0.4	0	3.8	0	4.2	0	10.4	0	0	10	0	5.7	9.2	22.9	0	0	0	0.5	0	1	0	0.6	1.4	1.2	7.8	0	0	6.4	0	0	1.3	0	0.5	0	0	1.3	6.4	20.7	0	13.1
0	1.7	13.2	6.6	3.9	13.5	0	21.5	24.2	4.4	2.2	0	3	2.2	1.6	0	6.9	0	12	6.5	0	11.9	21.7	10.6	5	0	7.8	5.3	2.2	1.6	0	6.2	0	0.6	2.6	0	0	1.9	0	0	0	0	0.8	0	20.9	1.1	3.8	3.8	0	3.8
0	5.1	10.2	0.7	9.3	17.8	2.9	21.6	16.5	1	7.1	0	5.2	2.6	0	2.8	6.2	0.8	1.9	21.4	0.4	14.7	19.3	19.5	14.4	0	6.4	1.8	1.4	2	0	12.9	0	1.2	0	0	8.3	0	0	0	0	0	12	0	0	3.4	0.4	15.2	0.4	5.7
1	7.4	11.2	2.6	18.1	10.5	10.4	17.4	22.9	15.5	15.2	0	10.2	10.9	4.6	14.7	23.9	0.8	4	15.7	0.5	9.1	15.1	15	2.8	3.3	0	20.4	0.4	6.1	0	21.6	1.4	0	0	0	2.5	8.4	0	0	0	0	2.5	0	0	0	0.4	5.1	12.7	3
6.8	5.4	5.1	14.9	0.2	26	1.2	8.7	15.5	21	4.7	0	0.5	1.7	1.6	3	10.7	0.2	5.7	17.8	1.5	20.1	18.9	10.1	19.3	0.8	0	0.5	5.2	5.1	0	5.3	1.5	0	4.3	0	0	1.4	0	0	0	0	2.5	0	0	14.6	0.4	24.8	7.6	10.1
2.5	1.6	14.9	11.3	0	21	4	13.2	22.2	5.9	3.2	1.4	1.4	1.3	0	0.2	12.7	0.8	3.6	16.8	21.8	12.1	18.4	18	8.1	0	0	0	25.3	1	0	1	2.1	0	15.5	0	0	0.2	0	2.3	0	0	15.8	0	0	0	0	2.7	2.5	9.7
0	0	1.6	17.7	0.4	4.5	3.6	10.3	19	5.3	14.2	3.3	2.7	4.8	1.6	0	0	0	1.3	16.7	18.3	39.9	13.1	9.8	10.7	0	0	0	18.5	0	0	1.4	1.5	0	3.5	0	0	1	0	0	0	0	1.7	0	0	0.9	4.9	3.2	0	0.9
0	1.7	2.6	13.2	10.9	3.4	7.1	4.1	7.4	7.1	4.8	7.7	3.6	11.4	0	0	0	0	0	17.6	12	0	19	19.8	6.7	0	1.2	0	10.1	2.6	0	0.8	0	0	10.2	0	1.2	0	0	0	0	0	0	0	0	1.5	1.3	5.3	0	13.3
0	2.9	1.6	32.1	12.4	6.5	3.8	1.9	6.6	8.6	0.9	14.3	2.5	1.9	0	0	24	0	0	1.1	0.4	3.9	16.8	15	5.3	0	1	0.6	14.6	10	0	0	0	0	10	1	0	0	1.2	0	0	0	0	0	0	6.6	5.3	6.6	0.2	3
1.4	6.4	2.8	17.3	6	13.8	1.8	18.3	11.9	1.2	0	9	0.4	0.2	0	2	1	0	0	5.2	0	10.6	9.6	3	7.4	0	7.7	0	11.7	6.9	0	1.1	2.7	0	6.8	0.2	0	19.3	0	0	0	0	6.3	0	0	0	0.4	7.8	2.5	6.3
16.1	11.2	2.8	21.8	0	13.8	1.6	9.8	12.2	3.7	0.6	3.8	3.2	0	25.8	1.8	0	0	0	0.7	0	4.1	18.8	0.6	15.7	0	4.9	0	32.6	3.5	0	1.1	3.1	1.2	0	1.7	0	0.6	0	0	0	0	4	0	0	5.9	4	21.2	9.1	5.7
12.3	6.6	0	25.9	1.3	20.5	0	11.3	19.3	3.1	0	2	0.6	12.3	19.6	0	0	0	0	13.7	1.4	7.9	22.2	0.5	17.2	0	5.2	0.3	0.8	8.3	0	0.5	3.3	0	0	0	0	9.3	0	0.4	11.4	0	0	17.4	0	4.9	0.8	10.2	3	0.4
20.2	10.2	0	23.2	13.5	8.2	4.2	17.2	12.1	6.5	0	0	0.8	8.1	0	0	0	0	0	5.6	26.2	44.6	22.3	14.9	2.8	0	1.7	0.7	2.7	16.2	1.9	1.9	3.9	15.6	0.5	0	0	2.5	0	0.4	1.9	0	0	0	9.1	0	0	2.7	2.8	2.7
9.6	28.5	0	14.7	4.8	2.5	2.6	14.5	19.2	21.3	0	0	3.7	6.4	0.6	0	1.2	0	1.6	4	5.5	15.6	21.8	6.6	2	5.5	0	0.7	6.4	2	2	2.5	2.1	8.5	3.2	0	6.9	9.5	0	0	0	0	0	0	4.9	14.6	5.3	3.6	0	0
1.1	15.3	1.2	18.6	0.9	4.7	5.7	5.7	25.3	19.5	0	0	11.2	2.3	0	0	0	0	2.6	1.1	18.4	2.5	19.6	1	2.2	2.2	7.3	1.1	0	4.3	0.7	0.1	2.1	0	13.1	0	14.1	0.4	0	0	0	0	0	0	0	0.6	2.4	5.2	1.9	0.8
0	23.8	14.6	13.5	0	1.2	8.5	8.2	16.7	19.2	0	0	8.4	0	0	0	0	0	16.5	13.6	12.6	0	6.7	7.6	7.8	33.4	5.7	0	0	6.6	9.6	0	2.7	7.1	11.2	0	11.6	2	0	0	3.7	0	8.9	0	8.5	0	2.9	7.7	2.1	16.7
2.2	9.2	5.4	18.5	8.1	7.1	6.1	22.5	36.3	1.8	0	0.2	4.7	3.5	0	0	4.3	0	11	8.3	20	6.7	6.1	7.8	6.2	17.4	1.7	2	2	6.9	0	0	1	0.8	13.9	0	21	3.8	0	0.9	0.2	0	1.7	0	0.4	0	7.2	3.8	7.2	15.4
0	13.5	2.3	20.5	1.8	21.9	15.9	5.3	31.4	1.3	0	3.8	3	2.1	0	0	0.4	0	16.2	25.2	15.1	0.6	12.6	2.2	4.8	0.3	2.1	3.6	18.1	9.4	4.7	0.1	2.3	1.7	0	0	5.2	0.4	0	11.9	0	0	17.9	0	1.7	0	4.9	18	7	11.8
0	1.9	4.5	9.9	0	7.6	2.4	4.3	15	7.4	0	0.8	3.4	2.6	0	0	10	0	12.7	2.1	8.8	21.1	17.9	1.8	6.2	7.4	7.2	40.6	12	4	6.6	3.7	0.4	0	1.4	0	16.4	4.9	1.7	0	0	0	1.7	0	4.9	0	9.8	5.7	2.8	9
0	14.8	9.4	19.6	0	23.6	9.4	9.2	23.8	22.3	0	0	2	2.6	0	0	9.6	0	4.1	19.3	7	4.2	18.6	5.2	0	10.3	2.6	0.4	7.2	4.1	1.3	0.5	1.2	0	6.9	0	2.5	2.2	0	0	0	0	0	0	0	0	2.9	3.6	0.4	11.7
1.8	20.9	4.2	4.2	0	23.1	27.8	10.8	27	1.4	0	0	3.8	1	0	0	11.4	0	19.8	30	11.1	0	21.5	11.9	18.1	0	6.9	0	4.9	8.5	10.2	0	20.6	0	6.2	0	0	1.2	0	0	5.2	0	0	0.2	3.3	0.4	13.1	2.1	2	2.4
0.2	14.1	22.3	4.8	0	3.1	5.4	3.8	12.3	2.3	0	0	0	4	0.6	0	9	0.6	1.2	10.8	0.4	9.8	11.8	0	0.2	0	11.3	0	1.1	2.8	20.4	4.2	1.9	0	13.1	0	0	1.2	0	0	8.3	0	0	1	6.5	0	10.4	31.9	21.3	9.4
0.2	15.2	9.5	10.2	0	11.2	0	3.2	9.4	6.1	0	0	1.8	6.3	1.4	0	1.2	0	3.3	21	7.8	14.7	21.8	16.1	15.8	0	2.8	0.6	2.4	1	13.6	2.7	0	0	1.7	0	6.4	2	0	0	14.5	0	0	0	12.3	0	4	1.1	0	5.5
16.1	18.9	5.4	21.9	0	15.6	0.2	3.6	21.2	5	0	0	2.2	1.8	3.4	0	0	0	2.6	16.8	22.2	13.5	25.1	14.1	5.4	0	4.1	6.6	0.7	4.7	0.4	0	0	0	1.6	0	1.2	9.7	0	0	14.9	0	0	39.5	0	0	4.7	5.3	1.7	7.8
21.5	20.2	4.9	7.8	0	7.3	2.9	5.7	16.6	8	0	0	11.5	15.5	0	0	4.5	0	0.8	11.9	8.8	16.4	15.9	2.8	0	0	4.2	7.8	28.3	2	8.1	1	0	0	2.4	0	0	2.1	0	0	7.5	0	0	7.4	0.2	3.8	8.5	4.2	2.8	19.9
18.8	2	7.9	23.6	10.2	2.8	13.9	2.4	3.8	7	0	0	18.3	5.1	6.5	0	3.7	0	0	19.6	19.4	6.3	23.7	4.8	8.7	0	0	17.7	10.9	4	0	0	0	0	4.8	0	19.5	3.3	0.6	0	14.4	0	0	0	0	6.1	1.3	4.6	8	2.1
2.7	2.3	4	25	3.6	16.8	12.1	9	13.4	15.7	0	0.8	3.8	2.4	0	0	4.1	0	0	0.6	10.7	33.7	29.7	1	13.8	12.1	0	6.9	4.5	4.3	13.5	2.8	0	0	6.7	0	0.8	2.1	0	0	12.1	0	0	0	0	10.8	2.8	5.5	19.7	4.9
32.2	3.5	1.4	22	10.1	6.1	10.1	8.2	13.1	1.2	0	2	9	1.3	0	0	0	0	10.6	4.6	4.1	3.6	21.7	9.2	9.3	0.7	0	5.7	0.2	4.9	10.9	11	0	0	3.4	0	2.3	2.5	0.2	0	1.4	0	0	0	7	0	3	0.6	2.5	0.6
24.1	1.6	1.5	17.6	4.1	18.3	9.5	2.5	18	21.4	1	3.6	2.6	17.4	0	0	5	0	23.5	23.5	17.6	11.2	20.3	2.4	13.5	0	0	1.4	8.1	14.4	19.8	1.8	0	0	12.8	0	0	17.8	0	0	3.9	0	12.3	0	4.7	0	4.2	2.1	0	26
12.1	1.9	2	15	28.1	14.6	1.7	3.5	12.2	3.6	0.2	1.4	8.5	5.4	0	0	4.8	0	7.6	21.2	19.8	4.8	11	0	5.8	2.6	0	3.1	18.9	8	16.8	0	0	0	2.5	0	0	11.4	2.2	0	1	0	8.8	0	0	0.8	4.7	6	3.8	2.5
12.3	5.8	3.3	15.5	14.7	20.4	0	4.4	20.8	18.4	0	0.2	6.7	80.3	0	1.8	8.6	0.2	0	18.4	15.8	15.1	25.3	3.5	8.3	1	0	0.6	4.6	2.1	22.7	0	0	0	4.3	0	0	11.9	1.8	0	9.6	0	0	0	0	4.6	5.3	12.4	0.2	16.2
12.1	6.7	2	2.7	2.2	19.2	0	8.1	6	19.2	0	0.2	7.2	27.7	0	18.4	1.4	0	18.3	7.8	8.7	13.1	3.7	5.6	10.9	29.5	0	0	0.9	1.5	32	3.3	0	0	1.2	0	0	7.8	0	5.6	9.1	0	0	5.3	9.5	1.3	2.3	8.6	3.4	13.9
14.4	0.8	0.2	5.5	18.4	18.7	1	5	13.1	3.8	10	0	2.1	3.7	0	21.2	0.8	0	15.9	17.6	1.8	11	19.3	1.5	18.3	9.7	0	0	0	10.7	14.8	0.2	0	1.7	2.9	0	0	22.2	0	1.7	1.5	0	3.9	2.2	0	1.7	0	15.8	20.1	4.7
10.6	1.5	8.1	7.7	7	10.9	0.3	18.1	29.1	4.2	1.7	0	1.6	9.8	0	32.1	4.5	0.8	6.5	12.5	14.5	15.1	13.4	2	5.4	8.9	0	5.9	6.8	0.5	15.4	0	0	9.3	16.4	3.6	0.2	1.5	0	0	5.1	0	14.5	0	0	6.1	0.9	2.3	33.9	5.1
16.3	6.2	2.2	8.1	1.9	12.2	7.1	5.1	24.2	2.4	1.4	0	2.9	14.3	1.4	21.4	11.5	0	5.3	5.3	0.5	11.8	4	4.3	4.1	1.8	0	0.4	4.2	6.1	6.1	0	0	1.7	5.4	3.8	0.3	6.2	0	0	16.4	1.9	0	0	0	5.1	0.4	0.2	15.2	0.2
10.2	1.2	0.8	11.1	1.6	13.1	2.3	7.9	21	1.6	0	0	7	1.6	1	22.6	1.9	0	5.3	35.2	0	6.3	21.7	2.5	4	0	5.6	3.5	0	2.4	12	0	0.4	0	4.6	0	0.5	4.1	0	0.3	7.6	0	3.1	0	3	0.4	3.8	3.8	7.6	2.7
23.3	0	1.4	19.1	1.4	16.3	13.4	19.8	34.3	6.7	0	0	2	0	0	28.2	8.6	0	10.8	1.8	0	3.5	8.5	8.4	12.3	0	8.6	24	12.6	0.4	10.4	0	0	0	3.9	3.9	0	13.8	0	0.5	17.2	1.4	0	0	6.6	15.2	1.5	19.9	7.4	5.9
2.5	0	16.5	22.4	0	18.2	3.6	3	28.9	16	0	0	2.4	34.7	0	28.1	11.2	0	10	4.3	0	7.2	10	3.2	2.2	0	5.7	30.1	0.6	3.3	8.4	0	0	0	4.6	0.6	0	5.5	0	0	1.9	0	0	14	0	8.5	6.8	0	5.3	9.7
1.3	0	24	27.5	0	11.6	3.4	4.2	28.6	25.8	0	0	5.5	127.6	0	20	0	0	0	12.8	0	9.4	23.4	4.8	2.3	0	4	8.3	0	0	13.5	0.8	0	0	3	1.2	0	1.4	0	0	0	0	0	2.6	0	3	0.8	14.4	3.4	9.7
6.6	1.8	0.2	26.1	0.8	7.9	0.9	5.9	27.5	14.2	0	0	2.7	1.4	0	10.8	0.2	0	0	111.8	0	8.3	18.7	11.4	9.3	0	23.9	0.7	9.4	5.8	9.1	2.8	0	0	15.4	0	12.4	2.3	0	1.2	0	0	0	1.1	0	2.1	9.5	0.6	0.9	11.8
12.2	0	0.8	25.1	7.6	19.5	0	1.7	38.1	7.7	0	0	1.9	0	0.4	12.9	0	6.1	12.6	11.7	0	0	7	10.6	14	12.4	4	12	0.5	2.8	2.2	21.8	0	0	2	0	14.9	2.3	1	6.7	1.4	0.7	6.9	32.8	0.9	0.2	3.6	11.9	2.8	2.8
18.8	0	0	9.6	13.7	20	0	8.4	13.4	3.2	0	0	1.1	0.2	0.4	3	5.8	1.4	7	13.2	1.2	4.4	15.1	12.7	4.5	18.6	0	1	5	2.8	13.8	5	0	0	0	0	13.6	3.4	0	9.7	1.9	0.7	17.1	71.4	0	5.5	0	6.6	0	12.3
16.8	0	1.4	8.1	8.6	22.6	1.2	4.4	9.4	4.9	0	0	2.8	1	0	0.4	1.3	0.8	11.9	15.6	33.2	20.9	22.7	25.1	10.5	2.1	13.1	1.5	3.3	18.3	0.6	1.1	0	0	2.1	0	2.8	7.8	22.2	8.4	0	0	6	14.3	0	13.8	31.3	3.2	0	36.4
20.7	0	3.1	16.8	16.6	17	0.4	3.6	10.2	29.1	0	5.3	7.9	1.6	0	0	0	4.5	0.2	11.4	19.6	13.9	7.7	19.3	13.3	3.4	6.6	7.8	1.6	11.2	3.5	22.7	0	0	0	6.4	0	20.1	1.7	7.4	0	0	2.2	2	19.9	0	5.5	4.4	0.4	16.7
0.7	0	0.9	13.3	0.6	20.2	0	4.2	8.2	16.7	0	3.7	4.4	11.7	0	0	0.2	1	2.2	10.2	0	8.8	6.3	1	0.7	1.1	3.5	8.6	3.9	0.2	3.5	0.7	0	0.6	0	2.9	0	18.1	0	3.3	0	1.5	0	0	17.6	0	0.4	0.8	0.5	0
6.6	0	0	6.9	3.5	17	0.6	14.6	7.8	10	0	16.2	8.3	6.2	0	0	3.6	0.6	3.7	27.3	27.8	22.6	21.8	12	8.5	24.2	0	13.4	6.8	53.5	7	0	0	0	4.4	0	0	0	0	5.7	0	1.7	0	2.8	1.9	0	5.2	8.5	6.5	0.8
20.8	7.1	3.4	19.6	1.9	18.6	3.8	15.7	8.9	21.5	0	14.7	1.6	2.1	0	0	1.7	0	0.2	12	8.2	17.8	19.8	22.8	2.4	1.2	0	0	28.6	8.6	6.3	3.8	0	22.4	1.9	0	0	0	0	1.1	0	2.3	0	1.8	4.2	0	14.5	10.6	4.4	13.5
0.1	6.2	6.3	22.6	2.2	23.7	0.6	6.6	11.4	6.3	0	4.7	1.8	1	0	6.1	7.3	0	0	12.4	0.2	12.1	12.8	18.6	16.8	0	2.4	6.1	29.1	5.7	5.4	1.1	0	0	0	0.9	0	23.8	0	0	0	0.8	0	0	13.5	0	0.9	4.6	3.6	6.3
8.1	6	4.9	26	0	17.5	0.2	2.8	13.9	3.4	0	1.2	6.4	0	0	10.5	0	0	1.1	12.8	5.3	13.1	12.9	16.4	24.4	0	0.7	4.6	2.9	11.3	1.4	0	0	5.8	2.7	8.5	1.9	1.8	0	20.7	0	8.3	6.8	31.9	0	0	1.5	1.3	2.8	10.1
3.6	0	36.8	25.4	15.9	32.4	18.4	16.3	41.9	2.8	0	44.3	27.6	4.5	0	7.3	23.8	10.8	25.2	17.5	22.2	21.1	33.5	40.9	37.7	9.5	6.2	4	12.1	18.6	10.2	16.3	14.9	15.2	10.1	1.4	2.8	1.7	21.6	30	9.9	0	10.8	11.3	39.1	19	47	1.7	28.1	10.9
11.7	15.9	27.3	26.9	26.8	36.6	18.3	40	28.2	8.1	0	28.8	7.8	3.9	9.8	5.9	55.6	27.2	17.2	17.9	14.3	15.7	13.2	34.8	6	31.9	12.8	24.2	0.3	24.8	10.6	30.7	3.5	33.4	28.3	0	47.3	0.6	1	0	27.6	7.7	30.8	22.6	1.9	5.9	6.8	0.8	9.9	20
16.8	48.6	23.3	17.1	11.6	20.3	3.3	30.7	14.9	14.3	0	29.6	19.4	73.8	22	1.6	35.9	33.2	19.1	33	18.2	12.6	6.8	57.7	9.4	18.1	17.9	44.2	0	33.6	5.7	31.5	4.9	0	40.5	0	54.4	1.9	0	0	30.9	77.1	3	53.6	42.5	13.8	20.9	0.8	3.2	41.5
24	33.7	23.1	13.9	18.4	6	1.6	23	5.5	39.7	0.8	24.2	22.6	3.3	34.7	2.8	34.7	43.7	20.7	12.4	11.1	45.4	10.9	22	25.1	18.9	3.1	76	11.9	11.5	4.5	30.1	5.7	0	103.3	0	36.8	22.8	0	0	26.6	100.4	26	47.8	42.4	6.8	12.4	15.2	8.3	19.5
4.9	53.1	17.4	16.6	21.2	7.9	1.4	37.5	2.8	56.1	12.6	32.6	7.2	1.2	34.4	3.9	20.7	31.2	34.4	22.1	27.7	38.2	1.6	21.2	18.6	5	19.1	45	3.6	29.7	25.7	42.1	12.2	1.2	76.2	0	56.3	10.8	22.4	0	29.6	107.4	30.9	83.2	52.6	15.7	21.3	9.9	22.1	60
0.5	30	28.7	19.8	15.6	31	7.8	25.6	13.8	45.3	19.9	18.2	41.3	0	64	10.8	14.7	48.1	5.1	8.3	16.7	35.8	4.5	35.8	10.9	10.5	13.2	85.8	14.7	64.6	1.1	22.5	10.8	14.8	84.6	0	71.1	5.1	28	0	11.7	81.6	30.7	48.3	88.2	14	19.2	30.9	27.9	41.3
3.6	35.6	48.9	24.3	38.1	14.6	19.3	32.7	20.4	45.5	23.9	20.9	30.3	0	63	29.6	18.1	48.6	10	9.9	16.7	15.1	5.9	26.5	12.4	32.9	4.7	96.7	2.9	98	1	58	0.6	1.6	61.2	0	64.4	5.9	6.2	0	1.1	3.9	12.3	26.8	31.9	0	15.7	3.4	9.4	14.7
38.4	53.4	53.5	16.5	4.3	33.5	6.3	31.5	32.1	32.1	19.3	15.9	47.7	42.1	61.9	28.2	43.2	42.3	26	2.1	20.5	26.5	7.4	26.5	20.9	24.9	0	84	26	106.7	18.2	59	10.4	0	13.7	0	61	14.8	17.4	0	2.5	0	20.1	3.3	74.6	0	8.5	3.4	21.4	12.6
20.1	32.1	55.7	14.7	6.2	67.1	19.3	61	37.5	19.1	31.2	42.6	38.7	112.4	65	22.4	15.5	34.8	25.6	22.9	17.2	19.7	13.2	25.2	9.8	30.5	8.3	96.4	51.4	130.9	47.1	83.5	2.7	0	0.6	0	71.8	13	111.2	0	8.3	0	34.1	0.8	56.8	0	11.9	3.8	27.9	12.1
11.6	36.4	67.8	27.4	0.8	20.4	9.7	44.5	37.8	61.6	21.1	43	31.8	135.4	52	11.5	69.8	36.7	54.8	46.9	53.8	76.4	6.8	18.4	10.2	63.9	10	71.6	32.5	132.1	43.8	80.1	0	0	6.7	3.5	77.3	4.8	39.5	0	1.6	42.5	25.8	0	62.1	2.1	2.2	4.6	0	15.1
31.7	45.8	59.1	11.4	3.9	47	2.8	43.9	37.9	30.1	32.3	45.2	48.3	101.9	77.4	26.6	68.7	17.5	69.3	45.4	21.6	133	24.4	30.7	10.3	84.4	3	91.2	62.5	119.5	55.8	74.4	3.8	0.4	7.2	26.7	79.8	6.5	72.7	0	4.4	62.2	64.1	0	32.9	2.8	0.8	2.5	8.5	33.9
6.2	46.4	69	10.4	25.5	47.3	9.7	45.6	22.8	71.1	21.6	70.9	55.2	84.7	52.1	25.2	66.2	42.8	82.8	75.2	40.1	150.7	3.2	6.8	27.4	137.4	5.4	56.6	46.8	97	56.5	79.3	19.2	0	1.9	22.2	35.7	1.6	55	0	2.2	50	114.4	0	16.9	20.7	8.7	0.6	1.1	39.5
16.7	41.4	52.1	5	26.9	62.6	8.2	44.6	17.2	57.6	36.7	44	58.5	1.6	31.4	13.4	73.9	52.8	76.6	80	45.4	114.7	17.2	12.4	29.2	106.4	17.9	82.2	34.8	102.9	57.6	89.5	17.9	0	1.9	28.3	47.8	5.4	59.2	0	0	80	136.1	31.8	45.3	47.2	0	3.8	0	44.7
24.3	18.7	36.7	4.8	8.5	60.9	10.1	30.3	9.3	64.9	51.4	63.2	72.3	0	22.8	30.4	46	40.8	75.5	29.1	52.3	141.2	14.6	12.6	12.1	150.3	40.2	42.1	7.9	98.8	69.9	89.3	16.4	0	5.4	24.3	52.2	10.2	25.5	0	0	54.6	115.4	30.3	30.9	80	2.7	3.2	65.5	40.1
5.1	1.9	47.8	13.6	67.1	76	9	39.6	10	59.7	55.2	84.1	97.5	1.8	98.5	30.6	84.2	67.1	66.4	54.7	23.1	114.6	41.8	7.1	30	118	25.4	44.2	60	69	89.8	108.3	26.1	0	19.6	37	22.4	4.8	47.8	0	1	59.1	142.7	0.8	16.5	68.6	4	5.3	6.5	26.1
21.1	2.5	54.1	5.1	62.1	42.2	29.2	21.9	28.3	74.3	114.1	59.8	80.1	37.4	42.8	31	64.1	53.2	98.8	67.2	28.2	125.2	43.4	8.9	21.9	111.8	27.2	86	39.6	86.5	95.8	116.3	8.7	10	1.4	24.6	61.1	22.9	29.6	0	1.8	72.2	126.6	0.4	34.6	55.7	6.1	20.5	3.4	11
24.4	38.6	36.1	8.9	67.5	40.1	1.8	48.5	12.9	62.2	69.7	49	83	164.6	34.9	35.5	41.9	37.1	0.4	53.8	74.4	153.6	35.3	7.4	28.7	127.5	45	138.6	58.8	78.3	76.8	96.6	0.4	28.2	31.8	24	18.2	7.3	58.2	6.6	34.2	108.4	102.7	1.8	35.8	90	2.3	26	60	13.8
16.6	52.2	53.8	4.1	60.8	68.3	21	56.4	26.3	73.2	78.7	37.9	73.8	77.1	58.2	28.4	62.8	81.7	2.2	26.4	76.5	112.9	12.2	7	89.4	108.3	2.7	97.5	60.1	90.1	71.9	81.7	0	58.7	59.6	11.6	37	8.9	40.8	2.3	53.1	113.1	91.4	1.6	80.7	39.5	13.5	3.2	154.8	9
17.4	20.4	31.6	8.4	65.2	79.3	20.3	49.9	8.9	101.6	71.5	46.9	78.8	0	37.3	34.8	100.9	33.1	0	41.2	112.7	113	39	1.9	50.2	120.2	31.5	101.7	135.8	54.9	84.1	51.9	0	39.2	35.7	44.1	51.2	24.4	36.2	0	100.3	114.9	12.7	4.6	80.7	62.8	15	20.7	178	30.2
18.1	55.5	62.2	7.2	62.2	24.1	7.4	51.6	0.6	87.7	49.4	18.6	50.8	0	46.8	40.6	51	60.1	0	15.1	94.6	43.9	16	8	84.5	127	13.8	83.8	108.7	49.4	113.9	48.8	0	33.7	29.8	31	57.1	8.7	49	0	84	96.3	0.8	1.4	13.8	36.6	9.3	15.2	192.3	36.2
33.3	36.3	7.3	6.1	33.5	64.8	18.4	51.4	1	72.9	58.1	52.8	66	0	39.3	25.8	55.5	23.9	0	9	82	92.3	27.2	14.7	126.8	131.7	14.8	126.5	50.5	41.1	53.5	42.9	22.1	55.7	84.7	25.5	24.8	13.1	81.4	0	82	90.8	0	32.9	29	67.9	14	3.2	193.9	37.8
21.8	49.2	50.3	12.3	8.5	59	19.6	66.1	8.5	84.7	74.9	36.6	70.9	0	22.4	37.9	74.5	39.9	36.9	4.4	93.3	79.6	27.9	9.9	84.6	118.9	36.1	99.4	94.7	73.1	91.5	72.7	1.1	70.6	47.3	29.5	54	18.1	51	41.1	36.1	94.7	0	40.2	0	43.7	0.4	5.3	162.3	13.2
18.6	54.1	40.4	41	1.4	52.3	32.7	13.6	29.3	97.1	62.5	36.8	65.4	0	54.5	51.5	103	44.5	83.7	13	108.4	37.5	39.7	3.3	92.5	93	8.3	103.8	56.2	66	91.7	79.4	15.1	67.7	50.6	32.4	65	30	50.3	74	20.9	73.4	0	52.3	0	75.8	14.4	4.2	201.8	5.9
37.2	62	36.7	19.9	10.6	19.6	35.4	66	25.2	91.7	65.2	64.2	49.4	0	22.6	25.9	105	22.8	42.2	20.7	21.8	79.7	38.7	22.3	74.4	97.7	19.3	64.7	52.9	68.9	98.1	53.9	41.3	46.4	31.2	30.2	51.2	7.8	69.5	84.8	58.6	39.9	0	90.8	0	76.8	4.7	3.4	137.7	17.2
17.6	66.6	37.5	22.3	14.4	45.8	2.7	30.6	2.2	75.5	32	54.5	73.1	22.4	48.2	43.3	119.9	8.3	50.3	8.9	11.4	74.5	73.8	8.2	77.5	94	45.8	51.7	63	71.1	100.8	52.2	35.4	4.3	4.6	10.2	72.7	7.3	47.8	73.6	15.5	32.2	30	97.6	38.7	74.6	15.6	5.7	160.5	25.2
32.9	67.6	40.6	22.5	13.1	32.9	2.4	5	5.7	52.3	40.6	36.5	21.6	93.7	32.1	21.8	60	0.5	75.2	2.7	13.6	48.1	27.9	16.9	30.6	56.2	46.2	39.5	23.2	56.2	50.7	24.4	20.7	17.9	23.5	0	2.1	8.7	52.1	52.8	1.2	35.8	2.2	78.5	10.2	30.1	7.2	24.9	65.5	20.8
25.9	56.1	57.3	13	3	21.9	23.6	18.4	18.2	86.2	43	25.1	15.2	154.2	43.7	9.1	45	20.4	93.8	16.7	26.1	29.9	23.6	17.5	54.3	121.5	34.9	78.4	25.9	62.6	79.4	47.4	13.2	19.6	7.1	0	18.1	4.9	20.9	19.9	3.5	35.7	8.7	30.7	51.2	79.3	31.5	9.2	140.2	67.7
45.5	52.3	32.3	2.4	12.5	11	35.9	33.6	4	88.1	39.9	35	64.4	16.1	62.7	35	1	9.2	89	32.8	2.8	15.1	69.7	28.3	13.1	103.8	81.2	69.4	29	76	62	61.6	43.4	33.3	1.5	0	26.2	6.1	34.3	0.6	3.2	50.8	26.3	113.7	25.4	72.4	19.7	0	44.6	37
50.7	43.6	26.8	23.6	27.5	4.6	4.2	3.1	1.8	83.3	48.9	61	49.3	10.5	68.5	38.2	0	35.2	97.5	39.3	25.8	33	47.9	23.3	9.2	109.7	31.4	72.8	58.9	50.7	72.9	76.4	45.3	25.9	14.5	0	24.6	32.8	52.7	0	2	59.4	67.1	75.7	33.2	59.6	10.4	76.3	0	50
20.1	75.4	4.5	15	7.8	5.7	5.5	7.3	11.3	108.5	20.3	64.6	52.7	17.7	66.6	36.9	0	14.3	71.4	26.3	27.5	25.9	33.1	21.6	13.7	68.3	86.8	100.8	36.1	57.4	64	58.1	30.4	46.5	3.4	0	63.7	4.4	42.5	0	0	60	48	1.3	42	89.5	17.4	5	0	34.3
17.4	53	45.5	12	10.9	0.8	9	1.4	36.3	107.7	35.4	57	60.4	6	61.8	32.1	13	36.3	76.3	23.6	14.6	74.8	38.8	41.3	20.3	99.4	6.7	54.6	32.5	50.2	90.6	62.9	38.4	72.1	3.8	0	41.5	4.8	42.8	0	0	28.3	6.1	0	15.5	64.2	44.4	0	2.8	13.6
44.7	12.7	57	13.3	49.2	13.3	4.3	60.5	20.7	105	92.1	60.7	50.6	35.4	43.7	34.5	8.6	27.9	138.5	25.7	23.8	48.7	14.1	29.9	10.3	105.6	19.3	68.3	31.9	79.8	85	56.2	23.6	47.9	25.9	0	57.6	4.3	11.6	0	13.3	32.9	27.4	0	53.9	80.9	26	31.4	0	28.3
20.4	48.8	48.9	32	27	21.9	5.4	39.5	8	80.4	36.6	57.8	77.9	56.2	42	23.8	13.8	41	78.4	15.1	26.9	38.5	21	52.2	15.3	115.8	21.6	42.3	44	119.1	102.3	74.3	12.4	29.3	5.6	5.3	34.7	18	5.2	0	0	20.1	49.4	0	19.7	73.1	31	15.1	7.2	15.7
28.5	89.8	29.9	13.5	27	20.3	1	60.1	8.3	88.3	35.5	97.1	86.8	1	38.2	28.4	40.5	44.5	36.1	24.2	35.1	28.7	53.7	78.7	40.7	81.3	31.2	93.4	6.1	96.1	91.3	65.4	31.4	41.7	27.9	3.1	31.8	7.3	11.6	0	0	36.1	58.1	0	4.8	67.2	26.5	63.9	9.9	13.8
29.8	56.7	48.2	12.2	44.6	18	7.9	25.4	5.7	71.7	42.9	55	41.5	43.1	31	29.7	50.1	59.1	7.3	11.2	29.5	1.2	78.1	36.5	19.6	109.8	2.4	69.8	28.1	134.2	78.8	72.9	12.6	36.2	37.5	20.7	4.2	18.4	24.7	0	0	52.7	62.6	0	22.9	71	9.5	11.8	13.8	1.7
15.3	87.1	45.1	15.4	81	30.9	0.4	7.1	3.2	111.2	48.9	42	42.3	90	38.8	35.2	35.8	38.4	19.1	6.9	18.6	4.9	65.8	26.3	13.6	119.8	7.1	51.1	65.1	109.6	64	54.6	28.4	61.9	103.4	11.3	26.5	9	24.9	0	0.8	0	98.8	0	0.5	67.9	12.2	10.8	73.4	2.5
18.7	60.7	63.7	22.4	29.3	24.1	18.4	14	4	83	55.9	37.3	56.5	96.2	35.9	22.4	26.7	48.6	7	19.2	65.3	35.8	34.8	6.1	12.1	132.9	12.2	83.1	40.6	86.5	81.5	70	39.1	19.5	104.2	12.7	18.3	5.4	14.7	0	46.2	0	56.5	0	3.8	83.4	30	2.8	0	1.5
48.3	63.6	44.6	14.5	1.9	15.1	18.6	11.7	2.8	100.6	37.1	72.6	67.6	0.2	33.9	39.8	6.6	61.2	3.2	35.4	124.8	46.9	38.2	19.7	4.7	110.1	24.9	85.1	14.2	100.3	62.9	72.3	12.9	3.5	84.6	21.6	14.9	2.9	33	0	78.4	1.4	4.7	0	20.9	66.9	47.2	1.9	0	28.1
40.4	81.5	36.1	18.4	15.3	29.4	0.2	32.1	6.1	111.6	29.5	49.5	80.8	0	43.6	44.4	16.8	23.7	0.2	33.9	128.2	49.1	47.8	30.3	11.9	117.6	24.9	27.3	0	81.4	95.1	62.3	39.9	0	24.8	30.1	17.7	5.2	23.4	3.9	46.6	44.1	0	0	14.4	66.7	31.6	1.1	7.6	26.2
43.9	63.5	28.6	4.4	21.1	37.5	14.1	47.6	28.2	87.9	31.8	52.6	66.5	0	52.5	72.1	59.6	23.4	0	19.4	88.2	18.3	31.3	53.5	40.4	129.1	65.1	78.2	2.6	88	71.7	101.4	12.3	0	23.8	23.9	27.4	11.1	11.2	7.2	60.8	67.8	0	0	11.1	74.8	55.2	1.1	0.6	10.4
29.2	58.4	23.7	17.8	26.5	16.8	9.5	25.3	32.8	98.5	36.4	84.5	56.5	0	53.9	47.9	11.3	8.3	0	18.6	95.8	6.9	30.6	34.9	22.2	155.7	45.3	95.1	17.2	100.1	73.2	87.2	24.8	0	1.4	26.6	49.6	4.1	42.1	27.6	24.1	76.7	0	0	28.9	51.3	36.2	3.2	88.4	30.2
22.2	35.9	51.7	7	3.7	6.3	11.9	3.9	3.9	89.2	42.4	76.5	72.9	0	36.5	38.7	2	21	0	12.5	117.9	76.6	43.7	16.2	31.2	150.7	41.3	82.7	33.5	58.3	82.5	79.8	24.8	0	0	3.4	44.8	3.7	27.8	2.8	19.8	54.9	0	0	8.5	51.5	15	5.5	110.3	29
31	58.3	78.9	8.6	38.7	13.1	1.8	29.4	2.5	98.5	43.4	67	53.3	1.6	33.9	41.1	41.6	23.6	0	13	33.1	141.8	27.9	28.3	34.6	102.2	67.6	85.7	0.8	59.1	101.3	99.1	24.4	33.8	1.1	27.5	2.5	17.2	9.5	32.6	3.3	57.7	3.1	0	28.1	84.7	6.6	16.4	91.7	17.1
33.5	79.2	50.3	21.5	5	16.7	0	60	28.9	81	41.3	80.7	30.9	118.8	35.3	23	40.4	2	9.3	13.2	1.1	75.3	43.7	56.1	59.7	121.1	88.2	63.4	34.3	44.5	74.1	67.6	26.6	23	1.1	21	13.3	18.7	26.9	18.4	4.6	69.8	27.3	15.6	47.6	80.2	9.3	38.4	94.5	0.8
16.1	69.4	40	19.4	23.7	13.6	0.8	40.5	7.1	81.6	32.5	91.6	41	3.3	44.2	38.6	92.4	1.8	36.4	19.4	8.3	97.4	55.7	18.7	53.6	100.2	75.9	76.9	24.1	49.6	78.6	14.4	2.8	33.9	0	26.4	6.2	0.2	14.5	20.6	28.8	57.7	1.6	57.8	67.6	66.7	4.7	5.1	100.9	20.1
43.6	47	62.7	38.6	5.9	9.8	16.6	56.8	4.8	73.3	20.7	70	62.3	0	43.4	46.6	34.8	0.9	36.3	11.4	25.6	125.3	44.8	4.2	72.7	108.5	104.4	103.7	9	84.4	98.2	0	1.8	26.7	0	6.3	39.9	37.4	26.3	37.1	45.8	64.6	18.5	65.3	95.1	66.9	16.3	4.7	117.3	14.8
28.3	55.6	54	22.2	45.9	9.5	10.7	39.9	4.2	102.9	29.3	66.2	51.4	0	53.1	48.4	63	0.3	63.5	12.2	13.6	127.4	45.1	21.8	53.3	113.7	74.8	104.4	31.2	77.7	79.6	0	3.5	0	0	18.4	7.3	4.2	46.6	23.4	49.9	66.4	7.9	1.2	45.1	90.1	24.7	2.3	108.8	0
23.2	42.6	26.8	23.5	41.7	24	0.2	57.4	5.5	97.3	56.9	62.6	45.4	0	46.2	19	65.5	0	78.5	18.9	0.6	146.5	70.6	5.1	53.9	138.1	60.8	44.1	21.8	45.7	81.5	0	0	0	0.9	24.1	5.9	6.4	4	65.1	40.7	99	41	0	90.8	74.7	12.3	0	179.7	20.2
16.4	49.4	26	29.4	35.2	7.2	23.5	60.2	5.2	112.2	44.9	76.7	58.6	0	42.4	38.5	55	2.9	76	6.1	2.6	46.9	60.9	20.9	91.2	137.6	92.2	75.2	38.6	71.4	89.1	79.5	0.6	0	1.1	19.6	11	5.4	14.3	14.7	13.8	94.4	47.8	0	52.5	61.8	17.3	14.8	91	27.6
38.5	64.3	21.8	30	34.6	14	4.6	52.6	5	106.9	55.1	90.9	54.4	1.8	55.7	45.8	64.5	0.6	73.5	8.4	44.2	6.7	76.1	7.6	55.1	124.7	108	76	37.2	24.4	103.5	74.3	35.7	27	0.2	13	38.2	6.8	2.1	0	42.6	96.9	10.6	4.6	64.4	75.8	26	0.6	131.9	23.2
35.8	60	19.9	46.3	44.5	3.7	3.5	36.5	8.3	95.7	57.9	69	69	14.4	76.7	50	58.4	56.9	58.1	10.3	29.2	5.9	72.2	6.3	114.4	135.8	69.3	99.9	23	87.1	76.9	74.9	35.8	35.4	0	16.1	9.1	1	17.5	0	74.2	65.4	17.8	14.7	46.8	92.6	30.9	0.2	128	17.5
20.4	67.1	34.6	39.4	38.5	5	17.6	65.6	10.7	106.1	34.3	57.9	65.4	75.1	40.6	35.8	109.2	12.3	22.6	9.1	10.2	6.9	78.1	23.4	66.7	124.7	15.1	53.2	26.7	77.5	95.5	138.1	14.8	55.7	16.2	25.4	16.7	8.3	20.2	0	15	48.1	1.4	14.1	55.5	87	35.5	8.2	122.8	10.1
40.3	50.6	24.2	49.6	25.6	10.1	8.3	75.7	39.7	89.3	54.1	66.5	74.1	16.3	42.4	32.8	116.7	3.9	54.6	39.8	28.6	3.7	65.4	27.4	35.9	136.1	32.1	75	24.6	55.4	73.9	132.3	3.3	59.1	33.4	27	39.7	10.4	6.2	0	39.6	39.2	0	0	48	66.7	7.4	15.2	94.7	10.8
24.3	46	52.3	36.9	33.3	8.6	11	22.7	19.3	97.4	53.8	54.7	80.1	26.3	58.5	37.7	87.5	9.3	63.1	8.3	28.3	2.8	54.6	24.3	81.5	157.8	49.2	75	47.5	85.4	82.5	108.8	0	31.4	18.5	28.2	6.9	2.1	2.3	0	16.2	33	2.1	0	32.7	48.8	3.8	5.3	136.1	13.8
39.6	57.5	59.9	16.6	25.6	9	9	37.8	34.3	97.7	32.6	53.6	24.8	138.8	41.7	41.6	80.1	10.9	59.9	10	78.5	2.6	60.4	49.1	61.5	116.6	43.7	88.1	49.2	81.1	76.5	87.5	0.2	3.9	1.2	32.5	24.9	3.1	5.6	0	2.7	55.9	64.4	0	30	70.7	2.3	4.7	128.1	16.7
17.8	57.7	37.9	23.8	4.6	10.1	4.8	36.5	2	78.3	56.6	35.6	44.8	140.6	38	45.1	38.4	1.6	34.6	7.3	22.1	3.1	44.2	24.2	43.6	75.3	12.3	74.1	34.1	52.1	53.1	68.1	0	3.9	19.7	27.8	9.8	4.4	1.9	11	1.5	42.3	55.9	23.9	0.4	70	9.4	17.7	85.7	4.1
29.5	57.9	42.2	31.2	35.7	19.5	1.6	33.9	7.7	93.8	32.3	49.5	58.9	162.3	22.4	25.4	33.8	20.4	49.2	0.4	25.9	33.5	77.4	6.3	23.2	115.8	9	82.8	23.2	88.2	80.7	87.9	6.1	42.5	12.4	36	10.1	1.4	1	4	8.2	39.3	2.1	22.7	7.6	76.1	46.8	4.6	22.9	11.2
32.1	66.1	53.9	49.5	27.5	6	1.4	35.9	43.6	114.6	64.3	115.6	61	35.9	36	52.9	18.5	23.4	47.8	23.9	35.6	4.7	65.6	28.9	4.4	103.9	13.9	73	44.7	96.7	98.8	103.2	12.9	0	14.7	11.4	12.1	4.2	41.5	2.2	2.2	50.7	3.7	9.3	1.7	81.6	29.8	43.9	0	24.9
35.3	65	47	41.8	18	4.4	22.7	36.6	9.3	74	27.1	73.1	57.9	0.4	78	51.9	49.9	19.1	48.4	13.9	15.4	6	76.9	22.2	8.7	139.5	4	91.1	14.3	54.5	103.1	114.2	5.7	0	41.8	34.4	18.3	4.8	6.2	0	2.3	59.4	68.8	0.7	21.1	80.4	0	22.9	1.9	19.7
40	40.7	51	39.8	5.1	15.9	22.5	25.7	5	114.5	61.7	48.6	46	38.7	45.1	46.4	6.7	0.5	85.1	11.9	2.3	28	81.7	13	4.1	127.3	12.3	70.1	30.2	145.4	100.8	63.8	49.1	0	70.9	36.5	17.5	5.4	49.6	0	8.3	70.2	86.6	0	4	66.4	0	18.4	1.7	11.8
25.2	67.6	51.6	53.2	29.9	6.1	13.2	58.7	23.9	106.6	73	60.5	57.4	0.3	61.5	39.8	0	6.2	74.7	19.1	7.2	82.3	64.7	28.1	18.4	144.2	11.6	77.6	35.6	74.4	74.6	38.2	2	0	89.1	30.5	9.1	3.1	17.6	9.7	0.6	42.5	63.1	1.9	30.3	75.2	39.1	0.4	0	20.9
16.8	45.4	49.7	52.2	12.8	14.4	24.2	30.8	19.4	76.3	50.4	63.3	80.8	3.1	30	55	14.3	59.9	43.8	0.6	2.8	43.6	61.8	40.4	6	168.2	7.7	52.2	39.6	87.8	92.7	53.2	0.6	0	74.6	36	2.4	5	36	36.1	0	49.7	107.1	9.6	0.6	70.7	35.2	0.6	0	3.2
27.9	31.4	66.8	47.5	10.9	16.1	33	46.9	2.9	82.3	36.1	47.1	55.4	142	22.1	46.1	4.6	52.3	45.4	8.3	24.5	23.1	23.3	27.1	4.4	107.4	30.1	76.2	30.7	66.3	116.7	70.6	0	0.1	31.5	26.2	18.3	13.5	2.2	67.9	13	33.3	58.9	26.8	0	79.9	14.1	52.5	0	44.8
12	49.9	65.9	35.3	26	15.8	2.2	12.3	9.2	110.5	32.2	52	42.2	133.7	25.4	59.5	20.1	19.3	57.1	6.9	8.2	83.8	75.1	21.3	0.7	24.5	36.4	57.7	57.7	78.6	88.4	59.6	0	2.4	17	34.2	0	23.7	2.3	18	51	20.3	120.9	41.6	0.2	81.6	1.9	66.9	0	21.6
28.5	25.9	61.1	39.4	14.5	2.6	2.2	56.7	3.3	109.4	45.3	61.4	57.7	1.1	29.5	38.8	1.6	47	71.5	34.4	16.1	41.3	53.7	67.9	7.7	0.1	15	81.3	28.3	48.4	85.3	67.6	0	5.1	0.8	29.5	7.5	12.6	13.8	1.2	80.1	31	151.9	15.9	16.5	76.4	5.7	32.8	0	18.4
36.4	55.1	43.3	9.3	9.2	13	0	53.6	0.4	96.1	40.1	96.6	43.7	0	36.9	54.1	10.9	12	19	19.2	31.2	46.8	45.4	15.9	4.5	18.3	27.5	65.8	40.7	38.7	34.7	73.5	0	4.1	0	19.9	11.5	4.5	38.1	0	15.3	43.6	83.3	47.3	22.4	46.7	3.8	5.5	4.2	21.4
27	51.9	34.7	54.3	48.2	22.7	0	39.7	8.1	105.1	38.7	64.3	61	0	12.8	53.8	34.3	1.3	31.4	32.3	27.1	81.2	43.6	24.8	8.8	53.8	31.6	18	39.2	37.9	62.1	56.1	0	1	0	16.4	5.9	0	28.2	20.7	2.6	75.6	95.7	14.8	2.8	25.8	1.1	18.2	3	25.3
14.7	55	41.3	29.5	18	25.4	1.2	35.9	13.1	75.5	43.8	71.1	62.4	20.8	49.3	42.9	73.9	0.8	71.8	17.4	16.5	51.3	58.6	14.7	10.1	115.1	9.2	28.6	26	35.3	115.8	73.6	0	4.1	0	21.7	0	7.3	0.6	13.8	0	28.9	60.1	8.7	34.9	0	11.9	75.3	0	17.7
15	97.8	44.6	30.6	19.4	12.8	0.6	61.8	1.6	104.5	52.7	87.6	49.7	0.4	68.8	55.6	83.1	2	74.2	15.2	32.9	78.4	58.6	4.1	36	137.8	11.6	54.9	26	75.1	66.7	61.5	0	13.1	0	28.5	11.2	6.7	0	0	0	75.8	56.6	18.2	34.8	0	7.2	47.6	0	17.4
31.8	71	25.6	17.9	13.9	7.7	2.6	12.5	24.3	96	54.6	74	87.1	0	74.2	52.9	24.3	0.8	85	19.1	30.2	107	70	23	22	90.3	43.2	67.7	40.8	40.8	94.3	76.3	13.5	29.1	0	8.5	7.9	9.7	0	0	0.6	73.3	25.9	34	47.3	4.2	13.5	9.1	0	11.3
22.6	49.3	25	34	13.4	11.2	0.2	49.2	27	93.5	15.9	64.7	62.7	1.4	57.8	48.7	46.8	0	77.7	34.3	12.5	86.4	71.6	4.6	5	146.6	17.9	66.8	10	65.4	74.4	53.7	0	33.5	9.1	14.3	20.4	9.3	15.7	0	8.4	55.9	1.2	10.1	38.7	40.4	16.9	72.3	0	65.1
5.3	67.7	42.2	34.4	17.5	3.2	0.4	40.6	29.1	117.9	38.8	74.5	78.5	68.7	2.2	64.9	46.4	0	68.8	10.7	26.9	107.7	40.7	21.1	8.7	150.8	11.4	73.4	35.5	114.6	103.3	29.4	0	62.7	3.3	0	10.5	6.5	5.3	14.8	46.6	55.1	0	22.9	44.6	83.9	34.5	31.3	0	38.7
19.2	78	25.6	15.4	39.5	5.5	2.5	45.6	25.5	88.7	42.1	83.1	70.6	138.6	0	56.2	70.9	0	60.9	3.9	39.2	136.6	59.1	9.1	5.3	72.1	25.6	48.8	27.9	86.6	64	37	26.2	46.3	1.8	3.2	3.3	15.7	7.8	29.1	72.2	83.9	0.2	28.7	30.7	49.5	33.4	28.1	0	14.3
25.4	68.9	17	18.7	9.9	5.2	8.2	27.7	7.9	115.3	34.6	70.6	101.5	17.7	0	56.5	73.1	0.2	56.1	3.6	9.5	69.9	67.9	12.5	23.8	178.2	23	61.5	54.7	82.9	76.7	73.6	30.1	4.1	1.3	20.3	5.7	3.9	13.4	33.9	90	76.7	0	27.3	57.1	60.8	65.4	18.7	0	26.2
4.5	56.5	26.4	30.7	43.9	4	9.6	8.6	16.3	94.1	31.9	68.1	105	1.3	2.6	48.6	78.2	15.7	46.2	9.7	45.7	120	78.1	8.6	32.8	174	13.8	53.5	64.7	49.1	101.8	68.7	26.6	0	0	34.4	17.5	6.6	2.1	2.5	63.7	59.8	0	20.2	45.1	85.2	22.6	52.9	0.4	25.5
4.8	56.5	69.4	26.6	12.7	10.6	5.5	17.3	37.9	110.8	7.9	75.7	68.2	87.4	2.2	38.7	73.8	12.2	55.7	13.6	21.1	43	70.8	10.2	10	150.4	3.3	44.1	35	114.9	88	79.2	2.5	0	3.9	29.5	83.3	11	1.7	0	22.2	65.9	0	29.7	30.5	63.3	18	26.5	0	49.2
16.8	74	38	29.4	46.6	15.1	3.9	60.8	3.4	124.1	45	66	61.9	145.3	0.2	38.5	61.1	17.6	76.1	2.4	22.7	59.9	56.5	42.2	14	103.5	59.8	83.3	28.2	149.9	65.7	76.4	7.2	0	32.4	2.5	37.3	1.3	11	0	24.2	62.3	27.4	25.2	32.2	79.5	6.8	57.2	0.2	19
30.5	65.6	23.7	35.1	27.8	15	4.7	36.9	4.7	114.1	28.7	61.8	91.2	0.8	43.8	41.3	88.7	1.9	60	6.4	23	144.5	52.2	21.8	43.6	144.2	1	43.6	23.1	69.9	63	47.4	5.1	16	41.4	3.5	6	15.6	17.6	0	12.2	60.8	9.8	20.7	27.7	71.4	27.9	24.5	12.3	24.1
29	61	27.5	21.9	42.5	0.6	3.2	34.5	4.1	91.8	0.6	59	65.7	1	0	47.9	71.2	13.5	68.6	1.8	35.5	118.9	23.7	7.7	6.2	130.7	4	42.2	35.3	105.1	93.8	72.2	0	21.4	2.6	1.2	23.6	9.9	39.8	0	1.7	90.7	0	28.3	56.3	55.3	27.9	25.5	0	29.2
25.3	47.3	42.3	33.2	31	7.4	0	8.6	6.5	107.4	7.3	57	81.3	0	0	31.9	99.1	17.7	67.7	0.9	46.5	87.2	48.7	17.1	12.3	119.8	38.2	119.2	33.7	101.3	78.3	82.1	1.9	10.4	0	0	9.1	3.1	23	0	1.7	64	0	7	17.4	32.9	36.2	41.7	0.6	45.2
9.1	69.6	36.8	32.7	8.1	7.7	4.2	5.1	2.7	115.1	11	82	67	0	27.5	42	91.1	58	40.1	5.1	29.9	106.9	63.2	6.1	6	154.4	66	74.4	55.8	76.6	57.1	94.7	9.3	22.9	0	0	15	5	20.1	0	2.1	66.8	23	22.5	27.1	72.2	42.3	56.9	0	36.3
19.1	84.2	62.1	25.4	17.4	13.5	15.9	11.3	5.5	99.1	2.1	65.8	50.2	1.4	0	52.2	58.5	37.6	41.1	1.7	43	38.5	47.5	23.1	21.4	147.5	103.8	68.8	53.9	101.1	70.6	72.6	10.2	52.7	1.2	0	7.9	16.4	1.8	0	0	35.9	13.1	29.6	6.4	74.3	79.8	1.1	43.5	76
16	72.2	37	26.1	31.1	4.9	1.4	30.8	57	92.2	12.1	78.3	46.1	147.5	0	35.1	66	30.4	66.8	5.2	48.7	135.3	55.3	16.5	53.7	139.7	53.5	71.1	55.8	47	75	65.9	2.9	34.6	0	0	26.1	3.9	3.8	0	7	38.7	6	22	32.2	73.7	14.3	53.4	40	38.5
38.4	62.6	27	26.7	32.8	21.6	2.2	44.7	42	94.3	31.7	87.2	83.2	4.2	0	50.5	74.6	29.6	36.5	1.6	53.4	41.3	39.8	27.6	20	118.6	109.3	23.4	22.7	58.8	107.1	51.4	9.6	41.7	0	12	44.3	27.4	8.9	8.9	2.4	61.4	2.3	14.1	1.3	84.2	10.2	35.4	65	51
1.6	72.6	19.4	46	21.6	10.1	2.8	73.5	40	75.9	5	76.7	88.8	0	37	51.1	44.9	31.8	39.6	13.8	36.2	82.9	59.8	18.4	8.9	123.5	102.8	55	114.1	64.2	74.1	73	11.5	0.8	0.6	5	23.4	28	28.9	1.2	22.8	81.5	23.5	9.6	11.2	77.6	46.7	61.4	1.8	44.1
2.1	31.7	11	35.4	27.5	5	0.4	63.4	5.4	69.6	21.2	77.3	51.7	0.2	33.2	41.8	1.3	16.3	48.8	4.6	36	91.6	49.9	6.4	4.9	94	39.1	41.6	73.9	33	48.3	58.3	2.7	11.8	0	1.4	9.6	0.6	57.2	3.1	0.4	50.7	17.2	14.1	1.2	36.4	4	46.8	15.1	6.8
0.4	38.3	25.1	35.7	3.6	18.7	10.5	66.9	8.4	82.1	60.3	59.1	47	0	10.1	44.2	42.8	37.1	43.2	7.4	41.6	111.9	88.4	10.7	31.6	146.3	57.4	73.6	87.8	60	92.3	92.1	5.5	55.4	34.4	1.9	9.5	5.8	32.3	15.5	8.7	61.3	15.3	37.4	16.3	88.3	9.7	85.9	104.7	3.3
22.4	70.8	25.6	37.1	6.1	2.1	19.1	80.8	17.2	94.2	28.7	93.7	49.5	0	1	45	40.7	23.2	89.5	4.1	39.2	72.8	57.6	24.5	27.6	137	17.6	114.6	0.6	49	114.3	54.2	19.3	21.9	53.3	8.3	27.1	4	2.8	6.6	2	79.5	46.2	18.2	14.1	77.6	14.8	33.1	30.3	17.8
22.8	60.6	41.6	43.6	9.2	27.8	3.5	31.3	11.9	104.5	37.1	67.2	80.9	2.5	0.2	31	6.5	25.4	49.6	13.1	53.9	19.5	73.9	53.5	7	81.2	70.3	138.9	26.6	91.9	84.8	74.6	13.8	9.2	16.2	5.8	3.5	10.7	1.9	1.1	16	76.7	0.8	39.9	10.6	24	21.4	57.6	2.7	40.7
10.8	45.3	32.6	59	38.7	11.7	0	2.2	3.1	114.7	46.4	105.4	75.1	0.5	0	44.6	34	33.9	34.3	14	74.2	7.3	75.1	8.5	4.5	90.2	87.3	77.2	32.3	68.9	58.2	99.2	9.8	0.8	40.5	0.2	4.2	3	9.6	0	12.8	61	0.4	29	33.9	57.6	15	15.7	7.4	41.7
27.1	70.9	62.2	82.4	68.7	10.6	3.4	0	6.6	96	48.6	90.4	59.3	0	0	51.9	52.4	19.3	74.4	4.2	114.6	13.8	81.8	36.1	15.8	26.1	64	85.6	65.3	127.7	80.3	88.3	4.1	0	65.9	6.4	9.6	1.1	8.1	0	16.6	37.9	17.9	21.9	30.2	74.9	9.7	29	27.6	25.9
7.7	76	25.6	44.8	97.6	7.7	0	11.9	6.2	86.7	18.9	91	66.4	0	0	55.3	67.8	11.8	46.8	18.7	81.1	53.2	96.5	29.7	11.4	19.4	105.1	77.6	35.5	99.2	73.4	50.2	18.8	0	44.9	6.2	5.4	30.3	10.6	0	21.8	53.6	56.4	36.1	0	60	28.8	68.9	28.4	2.5
20.8	57.7	14.1	39	123.7	9.2	3	0.2	1.8	91	12	103.8	45.2	0	11.5	39.9	74.5	34.4	89.5	11.8	100.9	94	74.2	31.3	16.4	29.1	57.8	86.5	0	104.9	75.8	59.5	18.3	0	16	18.6	4.6	14	39.6	0	23	41.4	124.2	12.4	25	49.7	13.8	25.7	20.4	3.8
4.4	42.3	4	21.8	68.4	14.9	3	0	6.2	111.9	17.2	104	69.6	37.7	18.8	52.6	69.4	13.4	85.2	9.5	108.5	111.1	67.7	13.1	32.3	3.4	68.9	52.9	0	55.6	0.3	94.4	2.7	0	4.8	18.8	8.1	8.4	13.5	0	50	80.4	86.6	9.3	34	25.8	25.3	47.3	25.5	9.5
29.7	78.4	11.1	13.9	12.3	16.5	1.2	26.7	7.6	84.2	23.7	81.9	52.7	93	26.8	51.3	71.9	23.2	75.8	10.7	99.3	31.8	45.3	33.6	37	0.7	77.6	40.5	10.9	71.8	0	78.9	2.2	0	22.4	4.4	5.1	5.2	23.1	0	38.4	79	92.1	16	3.1	56.9	8.3	47.9	20.1	0
24.7	61.4	45.8	20.6	1.1	18.7	3.9	43.5	5.3	98.6	25.8	90	65.4	13.6	43.3	56.3	104.5	41.6	41	8.1	120.3	18.1	67.7	24.4	18.5	15.6	38.2	66	18.8	110.3	0	74.4	1.6	0	7.3	17.6	28.2	8.7	50.9	1.4	57.3	80.2	74.6	18.2	18	74.8	17.8	80.7	17.3	0
14.5	65.5	10.3	40.4	9.4	26.4	2.1	27.2	4.2	102.3	41.8	74.9	64.9	9.5	71.1	53.7	86.4	11.8	64.2	43.2	98.6	82.9	73.6	30.7	12	22.8	58.1	65.1	47.6	72.9	10.6	89.3	0	0	6.9	39.2	78.5	5.5	55.7	0.7	47.3	60.4	74.1	11.6	22.8	70	22.9	39	10.8	27
27.5	76.3	28.1	45	0	22	3.1	27.5	5.3	98.3	13.8	89.9	73.2	3.1	11.3	45.5	52.8	3.3	80.5	29.6	86.8	97.6	101.8	11	47.1	4	55.3	132.5	45.2	73	95.9	90.5	0	0	0	32.9	13.4	10.4	20.9	0	3.3	86.2	80	40.4	0.9	54.3	22	0	9.9	17
6.6	53.9	21.5	45	1.6	6.6	7.9	3.5	0.3	87.8	3.8	114.7	79.4	4.2	34.5	49.6	36.2	2.6	54.1	39.4	111.4	135.7	71.1	5.4	15.6	38.3	9.4	80.7	30.3	125.6	111.7	47.3	10	0	0	35.7	7	4.7	57.2	0	2.9	82.3	106.3	7.2	10.4	41.2	3.6	33.1	2.3	39.4
11.6	51.1	10.2	28.8	0	33.4	5	2.8	2.7	76.2	1.8	71.4	80	1.2	21.4	51.2	40.9	9	76.6	24.8	72.5	133.2	72.5	6.5	19.7	61.8	50.7	63.8	91.9	73.1	74.3	60.3	0	32.9	0	26.8	19	4.7	74.5	0	0	78.1	51.4	9.7	39.8	54.5	3	52.6	7.6	52.5
26.6	76.7	32.4	36.1	4.2	21.2	3.4	21.4	0	111.5	12.6	108.2	68.5	0	0	53.7	23.3	30.4	27.1	6.8	78.5	74.2	83	5.7	56	98.5	24.8	70.1	97.2	78	79.2	71.7	3	32.1	13.2	25.2	34.5	17.9	80.2	0	0	84.4	0.8	3.4	18.5	68.8	2.5	69.1	31.5	6.8
27.5	65.9	18.9	47.5	1.4	6.5	8	16.2	3.3	85.6	41.7	108.8	76.1	96.5	12.1	47.3	1	13.2	51.4	12.5	75.9	81.4	65.8	4	51.7	25.7	54.1	59.3	112.8	116.1	136.4	26.1	5.3	5.7	11.9	19.3	25.7	34.1	28.9	0	0	84.1	0	5.9	16.6	61.6	0	43.9	3.4	1.9
19.3	54.3	38.1	31.9	0.2	22.1	0.2	44.3	2.7	103.5	24.8	85.2	67.3	0	1.4	59.6	0	44.2	61	0	46.5	61.4	94.7	5.6	67.7	0	12.6	62	128.2	62.5	99.1	85.9	2.9	2	27.9	31.1	39.2	3.7	81.8	27.1	0.6	52.1	0	18.5	1.9	70.3	3.2	65.8	10.1	0.4
9.6	73.6	19.2	64	3.5	16	1.4	33.5	3.8	91.5	48.2	93.5	103.3	0	0.4	39.2	28	10.4	60.5	0	63.8	24.4	68.1	22.3	59.6	56.7	26.5	62.2	65	101.7	104.7	94.9	0	2	63.1	23.9	8.4	17.4	60.4	34.4	4.1	29.9	0	6.3	17.3	78.4	3.2	75.1	21.5	14.8
21.3	49	72.2	39.4	9.2	12.7	0	60	0.2	70.2	50.3	91.7	86.8	0	0	40.6	26.8	43.8	56.4	24.8	48.6	7	108	15.6	5.2	66.4	68.4	52.7	89.2	90.8	83	48.8	0	8	98.9	0	4.5	8.5	66.8	8.8	5.5	61.9	0	11.2	5.3	90.8	5.1	3.4	33.1	34.7
13.9	68.4	65.5	17.5	3.1	16.2	0.4	44	0	100	28.3	99.3	57.8	8.2	0	50.2	56	46.2	62.9	4.6	34.1	107.2	104.4	1.6	2.8	85.1	56.2	46.7	83.2	127.1	106.9	85	0.6	7.9	111.2	0	0	22.2	45.9	14.7	5.1	55	0	17.3	1.7	70.8	3	0	51.6	27.5
11.5	49	63.2	31.5	3.7	16.4	1.8	39.8	3.4	110.5	55.3	84.1	63.1	3.8	23	49.1	46.2	6.7	51.4	5.6	35.6	91.4	105.5	13.3	2.8	72.3	58.6	74.3	93.6	105.1	79.2	117.6	2.1	15.1	107.6	0	18.7	33.9	35.1	1.5	35.8	59.8	0	21.5	0	75.2	29	0	6.1	23.1
26.6	51.5	12.1	30.1	1	23	6.9	7.8	7.1	94.2	46.8	80.5	67.9	64.9	0	37.1	59.1	22.1	98.7	14.3	44.1	103.1	113.9	8.5	26.1	33.5	51.7	33.3	61.4	125.7	71.6	87	0	0.9	70.7	0	71.6	7	11.8	2.7	51.2	40.9	0	10	0	89.4	13.5	17.1	4.7	4.2
18.1	33.3	2.2	50.6	4.5	13.3	2	42.1	22.6	119.3	57.1	93.2	48.5	6.3	1.5	68.6	40.3	36	91.5	13	22.2	175	137.3	8.8	37.1	23.3	46.4	53.1	33.7	173.8	86	125.8	0	23.3	56.4	0	70	8.4	60	38.9	4	48.6	0	5.6	1.3	71.4	0	21.2	0	11.2
26.9	45.4	7.7	22.8	2.7	16.5	1.1	56.5	3	82.8	74.7	83.6	67.1	9	46.9	66.4	44.7	0	70.7	8.4	1.4	103.4	132.5	5.4	6.7	4.6	64.9	40.7	24.2	113.7	125.7	82.4	0	52.2	100	2.3	36.1	14.7	37.4	16.4	6	51.4	0	15.2	26.6	94	1.1	21.3	7.6	10.1
26.6	91	41	31.3	0	27.2	1.1	46.9	1.1	125.7	32.9	99.6	69.7	19.3	86.2	43.7	68.8	0	42.3	14.3	29.8	111.6	107.2	1.7	1	14.5	47.5	34	63.3	87.7	101	99.2	0	61.9	95.5	4.8	46.2	7.2	27.4	3	7.3	74.6	0	13.5	10.2	85.9	0	13.4	4.6	8.3
11.4	52.3	37.1	33.2	6.9	15.8	5.3	33.7	0.7	104.9	22.2	96.3	87.5	134.4	58.5	29	56.1	0	43	0.1	24.8	86.1	69.1	12	4	37.9	31.4	103.7	87	78.2	89.4	76.5	8.5	50.8	79.5	3.5	7.6	5.6	9.4	0	48.9	57.1	0	1.9	33.4	77.9	0	11.2	17.1	3.2
18.5	47.6	44.9	34.2	4.5	13.8	9.2	18.2	0.5	110.7	17.6	77.6	69.3	0	48.4	57.3	48.1	10.5	23.7	35.1	22.4	107.3	54.7	14.6	25.9	44.9	42.2	124	35.2	106.6	125.4	80.1	5.8	48.4	31.4	0.8	21.5	4.6	16.3	0.8	27.7	62.9	0	0	7.2	84.6	0	0	28.6	38.3
12.3	44.1	13.8	25.1	23.1	18.2	9.9	27.6	1.1	99.5	2.4	98.6	60.8	0	60.8	48.3	58.1	0.7	75.8	10.9	28.1	112.6	62.6	26	10.3	53.1	90.3	84	53.7	68.9	55.9	91.7	12.8	49.5	15.8	5.7	17.4	2.5	4.6	0	22.2	52.9	0	5.5	23.3	76	0	4.7	16.3	25.6
15.6	60.2	33.5	25.3	7.6	19.8	14.7	20.6	0.6	96.9	8.1	95.1	100.2	0	0	39.4	81.9	0	60.2	11.3	26.1	143.8	57.9	16.6	18.7	17.7	89.7	84	5.3	106.3	78.4	84.6	11.9	32	4.7	2.8	5.5	3	23.2	0	4.8	83.9	0	12.5	32.1	62.1	0	4.2	1.7	38.9
6.2	31.1	27	29.1	2.1	8.5	1.8	13.8	19.8	62	28.3	76.4	69.3	9.3	0	33.4	39.1	8.8	31.7	2	16.9	41.1	35.8	26	14.9	57.9	62.9	15.8	14	58.7	33.4	58.5	6	74.8	0	0	10.3	1.4	2.7	0	0	57.8	0	13	5.4	45.5	0	35.5	0.7	10.5
13.7	55.1	34.5	30.4	8.6	13.7	11.9	16.4	17.4	94.4	19.2	113	40.1	128.3	0	37.9	47.5	18.5	47.3	10.9	39.7	57	71.6	12.4	16.7	80.9	53.4	64.4	23.4	88	65.8	55.1	8.1	34.5	0	0	19.2	0	0.8	4.1	5.3	71.3	60.6	7.3	13.7	70.9	0	14.8	3.3	3.1
27.7	83.8	9	50.6	11.6	18.6	6.7	25.5	4.6	105.2	10.3	111.6	89.4	19.3	1.9	29	79	0.6	83.1	13.3	44.4	112.6	92.6	2.8	15.4	18.8	70.5	20.3	30.8	73.5	90.3	62.7	5	40.7	0	0.8	4.1	0.2	5	2.2	1.1	78.1	56.4	2.3	0	76.8	0	2.5	6.8	0
35.2	63.7	54.6	33.7	2.6	14.9	1.4	17.5	24.9	101.6	84.1	93.6	60.4	105	0.9	56	60.3	0	57.4	11.6	44	140.2	84.6	16.6	23.3	24.1	65.2	28.5	62.8	96.3	57.3	65.5	1	35.6	0	2.1	23	11.4	17.9	54	0	51.5	6.8	13.8	0.4	74	0	0.8	2.7	2.8
27.5	51.3	78.7	33.1	1	8.9	2.6	36.7	35.6	105.4	40.1	92.7	61.3	54.5	0	48	83.3	0.1	80.3	2.6	66.8	166.4	134.5	15.3	44.4	21.7	25.2	84.4	26.7	68	56.5	71.8	0	31.5	4.1	0.4	13.2	0.4	48	24.3	0	56.4	0	17.2	1.1	54.4	42.9	0	4.6	0
28.8	56.5	39.4	24.3	0.8	32.1	4.4	27	23.2	116.1	33.4	96.1	60.5	0.6	0	45	60.3	0.1	60.1	29.3	89.6	88.1	77.8	18.7	6.8	24.8	108.5	26.3	0.7	74.4	104.6	55.3	0	11.9	0	0.4	27	15.4	23.4	4	11.6	55.5	38.3	13	29.9	74.3	6.1	0	7.2	15.9
[truncated: 42 more columns]
